# Supplementary material for: Long-Term Calorie Restriction Alters Anxiety-like Behaviour and the Brain and Adrenal Gland Transcriptomes of the Ageing Male Rat
Source: Nutrients. 2022 Nov 4;14(21):4670. doi: 10.3390/nu14214670 (PMC9654051; doi:10.3390/nu14214670)
Supplement: Supplementary file 1 [file nutrients-14-04670-s001.zip]

Archive with 9 entries (8 files):
- Final Supplementary/Figure S1 Multivariate of tissue-dependent signature.tif
- Final Supplementary/File S1 Differentially expressed genes/
- Final Supplementary/File S1 Differentially expressed genes/DE_Adrenal glands CR vs Control.xlsx
- Final Supplementary/File S1 Differentially expressed genes/DE_Amygdala CR vs Control.xlsx
- Final Supplementary/File S1 Differentially expressed genes/DE_Hypothalamus CR vs Control.xlsx
- Final Supplementary/File S1 Differentially expressed genes/DE_Pituitary CR vs Control.xlsx
- Final Supplementary/File S2 Attribute weighting data.xlsx
- Final Supplementary/File S3 Gene Ontology Enrichment analysis.xlsx
- Final Supplementary/File S4 Attribute weighting genes references literature mining.xlsx
