# Supplementary material for: Long-Term Calorie Restriction Alters Anxiety-like Behaviour and the Brain and Adrenal Gland Transcriptomes of the Ageing Male Rat
Source: Nutrients. 2022 Nov 4;14(21):4670. doi: 10.3390/nu14214670 (PMC9654051; doi:10.3390/nu14214670)
Supplement: Supplementary file 1 [file nutrients-14-04670-s001.zip › Final Supplementary/File S1 Differentially expressed genes/DE_Adrenal glands CR vs Control.xlsx]

## Sheet: EB S2_C4_adrenal glands CR...
Name	Chromosome	Region	Identifier	S2_C4_adrenal glands CR vs Cont - Max group means	S2_C4_adrenal glands CR vs Cont - Fold change	S2_C4_adrenal glands CR vs Cont - Log fold change	S2_C4_adrenal glands CR vs Cont - P-value	S2_C4_Padrenal glands CR vs Cont - FDR p-value	S2_C4_adrenal glands CR vs Cont - Bonferroni	Feature ID	Database	Database identifier	Database symbol	Qualifier	GO biological process	GO cellular component	GO molecular function	Database object name	Synonym	Database object type	Taxon ID	Date	Assigned by	Annotation extension	Gene product form ID	CR-1-1-A_S36_L003 (GE) - Total counts	CR-1-1-A_S36_L003 (GE) - FPKM	CR-1-1-A_S36_L003 (GE) - TPM	CR-1-1-A_S36_L003 (GE) - CPM	CR-1-3-A_S40_L003 (GE) - Total counts	CR-1-3-A_S40_L003 (GE) - FPKM	CR-1-3-A_S40_L003 (GE) - TPM	CR-1-3-A_S40_L003 (GE) - CPM	CR-4-1-A_S44_L003 (GE) - Total counts	CR-4-1-A_S44_L003 (GE) - FPKM	CR-4-1-A_S44_L003 (GE) - TPM	CR-4-1-A_S44_L003 (GE) - CPM	CR-4-3-A_S48_L003 (GE) - Total counts	CR-4-3-A_S48_L003 (GE) - FPKM	CR-4-3-A_S48_L003 (GE) - TPM	CR-4-3-A_S48_L003 (GE) - CPM	CR-4-4-A_S52_L003 (GE) - Total counts	CR-4-4-A_S52_L003 (GE) - FPKM	CR-4-4-A_S52_L003 (GE) - TPM	CR-4-4-A_S52_L003 (GE) - CPM	Con-2-1-A_S16_L003 (GE) - Total counts	Con-2-1-A_S16_L003 (GE) - FPKM	Con-2-1-A_S16_L003 (GE) - TPM	Con-2-1-A_S16_L003 (GE) - CPM
Gad1	3	56861396..56902157	ENSRNOG00000000007	0.00438026	1.39746	0.482804	0.561249	#N/A	1	Gad1	RGD	2652	Gad1	enables	0009410 // response to xenobiotic stimulus (PMID:19359144|RGD:2317787 [IEP]) /// 0035176 // social behavior (RGD:1624291 [ISO] MGI:95632) /// 0009449 // gamma-aminobutyric acid biosynthetic process (PMID:17712632|RGD:6480258 [IDA]) /// 0019752 // carboxylic acid metabolic process (GO_REF:0000002|RGD:1600115 [IEA] InterPro:IPR002129) /// 0042136 // neurotransmitter biosynthetic process (GO_REF:000…	0005737 // cytoplasm (RGD:1624291 [ISO] MGI:95632) /// 0043679 // axon terminus (RGD:1624291 [ISO] MGI:95632) /// 0044306 // neuron projection terminus (RGD:1624291 [ISO] MGI:95632) /// 0048786 // presynaptic active zone (PMID:24613359|RGD:10047247 [IDA]) /// 0005938 // cell cortex (RGD:1624291 [ISO] MGI:95632) /// 0060077 // inhibitory synapse (RGD:1624291 [ISO] MGI:95632) /// 0030424 // axon (R…	0016831 // carboxy-lyase activity (GO_REF:0000043|RGD:1600115 [IEA] UniProtKB-KW:KW-0210) /// 0004351 // glutamate decarboxylase activity (PMID:17712632|RGD:6480258 [IDA]) /// 0004351 // glutamate decarboxylase activity (RGD:1624291 [ISO] UniProtKB:Q99259) /// 0004351 // glutamate decarboxylase activity (PMID:10812196|RGD:6480261 [IDA]) /// 0044877 // macromolecular complex binding (PMID:7836456|…	glutamate decarboxylase 1		gene	taxon:10116	20041203	UniProt		UniProtKB:Q63211	1	0.00152447	0.00287506	0.070978	2	0.00330276	0.0066646	0.145702	1	0.00196746	0.00352483	0.0941097	2	0.00506797	0.0110267	0.201397	3	0.0100386	0.0203533	0.438739	2	0.00306979	0.00545956	0.15291
Alx4	3	82548959..82585531	ENSRNOG00000000008	0.0359083	1.61877	0.694896	0.140342	0.998631	1	Alx4	RGD	1310201	Alx4	enables	0009952 // anterior/posterior pattern specification (RGD:1624291 [ISO] MGI:108359) /// 0048565 // digestive tract development (RGD:1624291 [ISO] MGI:108359) /// 0042733 // embryonic digit morphogenesis (RGD:1624291 [ISO] MGI:108359) /// 0048704 // embryonic skeletal system morphogenesis (RGD:1624291 [ISO] MGI:108359) /// 0007517 // muscle organ development (RGD:1624291 [ISO] MGI:108359) /// 00351…	0005667 // transcription factor complex (RGD:1624291 [ISO] MGI:108359) /// 0005634 // nucleus (RGD:1624291 [ISO] UniProtKB:Q9H161) /// 0005575 // cellular_component (RGD:1598407 [ND]) /// 0005654 // nucleoplasm (GO_REF:0000107|RGD:1600115 [IEA] UniProtKB:Q9H161|ensembl:ENSP00000498217) /// 0005654 // nucleoplasm (GO_REF:0000052|RGD:1624291 [ISO] UniProtKB:Q9H161) /// 0005634 // nucleus (RGD:16242…	0000981 // RNA polymerase II transcription factor activity, sequence-specific DNA binding (PMID:21873635 [IBA] PANTHER:PTN004692309|FB:FBgn0023489|MGI:MGI:1918847|FB:FBgn0010323|UniProtKB:Q15699|UniProtKB:Q8N693|UniProtKB:Q99453|MGI:MGI:108359|WB:WBGene00000440|MGI:MGI:106633|MGI:MGI:1100882|MGI:MGI:1097716|FB:FBgn0011701|MGI:MGI:97538|UniProtKB:Q96QS3) /// 0003674 // molecular_function (RGD:1598…	ALX homeobox 4		gene	taxon:10116	20141117	RGD			19	0.0322825	0.0608829	1.34858	20	0.0368106	0.0742795	1.45702	6	0.0131568	0.0235714	0.564658	12	0.0338907	0.0737379	1.20838	17	0.063401	0.128546	2.48619	10	0.017107	0.0304244	0.764551
Tmco5b	3	104749051..104765436	ENSRNOG00000000009	0.000978854	-1.07072	-0.0985751	0.950925	#N/A	1	Tmco5b	RGD	1561237	Tmco5b	located_in		0016021 // integral component of membrane (GO_REF:0000043|RGD:1600115 [IEA] UniProtKB-KW:KW-0812)		transmembrane and coiled-coil domains 5B		gene	taxon:10116	20210612	UniProt			0	0	0	0	0	0	0	0	1	0.00489427	0.00876842	0.0941097	0	0	0	0	0	0	0	0	1	0.00381823	0.00679063	0.0764551
Cbln1	19	20607507..20611316	ENSRNOG00000000010	0.243042	2.09872	1.06951	0.160369	0.998631	1	Cbln1	RGD	1562813	Cbln1	located_in	0051965 // positive regulation of synapse assembly (RGD:1624291 [ISO] MGI:88281) /// 1900454 // positive regulation of long term synaptic depression (RGD:1624291 [ISO] UniProtKB:P23435) /// 1905703 // negative regulation of inhibitory synapse assembly (RGD:1624291 [ISO] MGI:88281) /// 0099558 // maintenance of synapse structure (RGD:1624291 [ISO] MGI:88281) /// 0050808 // synapse organization (GO…	0098978 // glutamatergic synapse (PMID:21873635 [IBA] PANTHER:PTN002740895|MGI:MGI:88281) /// 0043083 // synaptic cleft (PMID:21873635 [IBA] PANTHER:PTN002740895|MGI:MGI:88281) /// 0043083 // synaptic cleft (RGD:1624291 [ISO] MGI:88281) /// 0098688 /// 0045202 // synapse (PMID:21873635 [IBA] PANTHER:PTN007717858|MGI:MGI:1889286|MGI:MGI:88281|MGI:MGI:88282|MGI:MGI:2154433) /// 0045202 // synapse (…	0042802 // identical protein binding (RGD:1624291 [ISO] MGI:88281)	cerebellin 1 precursor		gene	taxon:10116	20191125	UniProt			48	0.782871	1.47645	3.40694	4	0.0706705	0.142605	0.291405	1	0.0210492	0.0377111	0.0941097	2	0.0542207	0.117971	0.201397	8	0.2864	0.580677	1.16997	12	0.197057	0.350461	0.917461
Tcf15	3	147643250..147649504	ENSRNOG00000000012	0.0316689	-1.57599	-0.656261	0.392001	#N/A	1	Tcf15	RGD	1308464	Tcf15	contributes_to	0010468 // regulation of gene expression (RGD:1624291 [ISO] MGI:104664) /// 0003016 // respiratory system process (RGD:1624291 [ISO] MGI:104664) /// 0036342 // post-anal tail morphogenesis (RGD:1624291 [ISO] MGI:104664) /// 0048705 // skeletal system morphogenesis (RGD:1624291 [ISO] MGI:104664) /// 1903053 // regulation of extracellular matrix organization (RGD:1624291 [ISO] MGI:104664) /// 00063…	0005634 // nucleus (RGD:1624291 [ISO] MGI:104664) /// 0090575 // RNA polymerase II transcription factor complex (RGD:1624291 [ISO] MGI:104664)	0000981 // RNA polymerase II transcription factor activity, sequence-specific DNA binding (RGD:1624291 [ISO] MGI:104664) /// 0000981 // RNA polymerase II transcription factor activity, sequence-specific DNA binding (PMID:21873635 [IBA] PANTHER:PTN002360678|RGD:621207|UniProtKB:P61296|MGI:MGI:1328312|MGI:MGI:103577|MGI:MGI:1349421|UniProtKB:O96004|MGI:MGI:104664|MGI:MGI:2150010|FB:FBgn0032209|MGI:…	transcription factor 15		gene	taxon:10116	20170527	RGD	has_input(MGI:96572)		3	0.0298036	0.0562077	0.212934	4	0.0430463	0.0868625	0.291405	0	0	0	0	1	0.0165133	0.0359288	0.100699	1	0.0218062	0.0442122	0.146246	7	0.0700173	0.124524	0.535185
Steap1	4	25435873..25446461	ENSRNOG00000000017	0.0558346	-2.92761	-1.54972	0.0105601	0.634462	1	Steap1	RGD	1311543	Steap1	located_in	0098706 // ferric iron import across plasma membrane (RGD:1624291 [ISO] MGI:1917608) /// 0015677 // copper ion import (RGD:1624291 [ISO] MGI:1917608)	0016021 // integral component of membrane (GO_REF:0000043|RGD:1600115 [IEA] UniProtKB-KW:KW-0812) /// 0005768 // endosome (PMID:21873635 [IBA] PANTHER:PTN001800605|UniProtKB:Q658P3|MGI:MGI:1915678|MGI:MGI:1923560|MGI:MGI:1921301|MGI:MGI:1917608|UniProtKB:Q8NFT2) /// 0005886 // plasma membrane (PMID:21873635 [IBA] PANTHER:PTN001800605|UniProtKB:Q687X5|MGI:MGI:1915678|MGI:MGI:1923560|UniProtKB:Q8NF…	0016723 // oxidoreductase activity, oxidizing metal ions, NAD or NADP as acceptor (RGD:1624291 [ISO] MGI:1917608) /// 0052851 // ferric-chelate reductase (NADPH) activity (RGD:1624291 [ISO] MGI:1917608) /// 0008823 // cupric reductase activity (RGD:1624291 [ISO] MGI:1917608)	STEAP family member 1		gene	taxon:10116	20130830	RGD			2	0.0117368	0.0221349	0.141956	7	0.0444986	0.0897931	0.509958	2	0.0151473	0.0271375	0.188219	1	0.0097545	0.0212234	0.100699	2	0.0257622	0.052233	0.292492	15	0.088628	0.157623	1.14683
Hebp1	4	complement(168903565..168933079)	ENSRNOG00000000024	0.299127	-1.37013	-0.454316	0.0550269	0.962122	1	Hebp1	RGD	1304581	Hebp1	located_in		0005829 // cytosol (RGD:1624291 [ISO] MGI:1333880) /// 0005737 // cytoplasm (RGD:1624291 [ISO] MGI:1333880)	0020037 // heme binding (RGD:1624291 [ISO] MGI:1333880) /// 0020037 // heme binding (PMID:21873635 [IBA] PANTHER:PTN000131725|MGI:MGI:1333880)	heme binding protein 1		gene	taxon:10116	20021227	RGD			112	0.235803	0.44471	7.94954	117	0.266837	0.538447	8.52358	60	0.163031	0.292081	5.64658	82	0.286966	0.624369	8.25729	66	0.305007	0.618402	9.65225	143	0.303129	0.539109	10.9331
Tmcc2	13	complement(49132667..49169918)	ENSRNOG00000000033	0.330932	1.07895	0.10963	0.598161	0.998631	1	Tmcc2	RGD	1311960	Tmcc2	located_in	0042982 // amyloid precursor protein metabolic process (RGD:1624291 [ISO] UniProtKB:O75069) /// 0042982 // amyloid precursor protein metabolic process (PMID:21873635 [IBA] PANTHER:PTN002705049|UniProtKB:O75069)	0005783 // endoplasmic reticulum (RGD:1624291 [ISO] UniProtKB:O75069) /// 0016021 // integral component of membrane (GO_REF:0000043|RGD:1600115 [IEA] UniProtKB-KW:KW-0812) /// 0012505 // endomembrane system (PMID:21873635 [IBA] PANTHER:PTN002314874|UniProtKB:O75069|UniProtKB:O94876|UniProtKB:Q9ULS5)		transmembrane and coiled-coil domain family 2		gene	taxon:10116	20170324	RGD			201	0.33529	0.632337	14.2666	175	0.316222	0.638099	12.7489	138	0.297092	0.53226	12.9871	149	0.413139	0.89889	15.0041	80	0.29292	0.593896	11.6997	181	0.303993	0.540645	13.8384
Nuak2	13	49092306..49109050	ENSRNOG00000000034	0.731436	-1.24436	-0.315402	0.255434	0.998631	1	Nuak2	RGD	1359167	Nuak2	enables	0035556 // intracellular signal transduction (PMID:21873635 [IBA] PANTHER:PTN000678822|SGD:S000000529|ZFIN:ZDB-GENE-040426-896|FB:FBgn0261278|WB:WBGene00000498|MGI:MGI:2445031|UniProtKB:Q13131|SGD:S000002915|UniProtKB:Q8IWQ3|SGD:S000005759|PomBase:SPCC74.03c|MGI:MGI:104754|UniProtKB:P57059|UniProtKB:Q8TDC3|UniProtKB:O14757|MGI:MGI:1202065|SGD:S000001124|SGD:S000001584|MGI:MGI:106924|UniProtKB:Q9H…	0005737 // cytoplasm (PMID:21873635 [IBA] PANTHER:PTN002389106|UniProtKB:O60285|WB:WBGene00006814|UniProtKB:Q8TDC3|UniProtKB:Q8IWQ3|RGD:1563268)	0000287 // magnesium ion binding (RGD:1624291 [ISO] UniProtKB:Q9H093) /// 0004674 // protein serine/threonine kinase activity (GO_REF:0000003|RGD:1600115 [IEA] EC:2.7.11.1) /// 0004674 // protein serine/threonine kinase activity (PMID:11284715|RGD:68722 [IDA]) /// 0000287 // magnesium ion binding (PMID:11284715|RGD:68722 [IDA]) /// 0005524 // ATP binding (RGD:1624291 [ISO] UniProtKB:Q9H093) /// 0…	NUAK family kinase 2		gene	taxon:10116	20060705	UniProt			83	0.308012	0.580891	5.89117	130	0.52259	1.05453	9.47065	231	1.10634	1.98208	21.7393	150	0.925265	2.01315	15.1048	58	0.472445	0.957883	8.48228	169	0.631446	1.12301	12.9209
Tmed11	14	1937041..1957579	ENSRNOG00000000035	0.0010058	-1.07072	-0.0985799	0.950922	#N/A	1	Tmed11	RGD	1588776	Tmed11	located_in	0006886 // intracellular protein transport (PMID:21873635 [IBA] PANTHER:PTN000516376|UniProtKB:Q15363|UniProtKB:P49755|TAIR:locus:2206520) /// 0007030 // Golgi organization (PMID:21873635 [IBA] PANTHER:PTN000516376|RGD:620970|MGI:MGI:1915831|UniProtKB:Q15363|UniProtKB:Q9Y3A6|UniProtKB:Q9BVK6) /// 0006888 // ER to Golgi vesicle-mediated transport (PMID:21873635 [IBA] PANTHER:PTN000516376|FB:FBgn00…	0005789 // endoplasmic reticulum membrane (GO_REF:0000044|RGD:1600115 [IEA] UniProtKB-SubCell:SL-0097) /// 0016021 // integral component of membrane (GO_REF:0000043|RGD:1600115 [IEA] UniProtKB-KW:KW-0812) /// 0005783 // endoplasmic reticulum (PMID:21873635 [IBA] PANTHER:PTN000516376|MGI:MGI:1929269|UniProtKB:Q57YT0|UniProtKB:Q9Y3B3|UniProtKB:Q15363|TAIR:locus:2201098|FB:FBgn0264389|UniProtKB:Q57U…		transmembrane emp24 protein transport domain containing 11		gene	taxon:10116	20210612	UniProt			0	0	0	0	0	0	0	0	0	0	0	0	1	0.00502899	0.0109418	0.100699	0	0	0	0	0	0	0	0
Klhdc8a	13	49074644..49082729	ENSRNOG00000000036	20.9937	1.10617	0.145574	0.566065	0.998631	1																	990	7.60809	14.3484	70.2682	2504	20.8451	42.063	182.419	2267	22.4843	40.2821	213.347	2867	36.623	79.6827	288.703	1032	17.4082	35.2952	150.926	1578	12.2098	21.7148	120.646
RGD1304622	13	complement(72861090..72893187)	ENSRNOG00000000040	0.0677282	-1.35975	-0.443345	0.257429	0.998631	1	RGD1304622	RGD	1304622	RGD1304622	involved_in	0007098 // centrosome cycle (PMID:21873635 [IBA] PANTHER:PTN001019969|UniProtKB:Q9NPB6) /// 0060341 // regulation of cellular localization (PMID:21873635 [IBA] PANTHER:PTN001019968|UniProtKB:Q9NPB6|RGD:1303273) /// 0007163 // establishment or maintenance of cell polarity (PMID:21873635 [IBA] PANTHER:PTN001019968|WB:WBGene00003921|FB:FBgn0026192)	0005634 // nucleus (PMID:21873635 [IBA] PANTHER:PTN001019968|MGI:MGI:2135605|ZFIN:ZDB-GENE-010319-35|MGI:MGI:1927223) /// 0005938 // cell cortex (PMID:21873635 [IBA] PANTHER:PTN001019968|MGI:MGI:2135605|MGI:MGI:1927223|FB:FBgn0026192|WB:WBGene00003921) /// 0016324 // apical plasma membrane (PMID:21873635 [IBA] PANTHER:PTN001019968|ZFIN:ZDB-GENE-070705-215|MGI:MGI:2135605|ZFIN:ZDB-GENE-050923-1|ZF…	0005080 // protein kinase C binding (PMID:21873635 [IBA] PANTHER:PTN001019968|WB:WBGene00003921)	Similar to 6820428L09 protein	UniProtKB:F1M2N1|PTN001048417	protein	taxon:10116	20170420	GO_Central			42	0.0813103	0.153346	2.98108	23	0.048234	0.0973307	1.67558	26	0.0649615	0.116383	2.44685	15	0.0482695	0.105023	1.51048	6	0.0254965	0.0516944	0.877477	18	0.0350856	0.062399	1.37619
Slc26a1	14	2050483..2056089	ENSRNOG00000000041	0	#N/A	#N/A	#N/A	#N/A	#N/A	Slc26a1	RGD	620136	Slc26a1	located_in	0019532 // oxalate transport (RGD:1624291 [ISO] MGI:2385894) /// 1902358 // sulfate transmembrane transport (GO_REF:0000108|RGD:1600115 [IEA] GO:0008271) /// 0006821 // chloride transport (RGD:1624291 [ISO] MGI:2385894) /// 0019532 // oxalate transport (GO_REF:0000002|RGD:1600115 [IEA] InterPro:IPR030331) /// 0008272 // sulfate transport (RGD:1624291 [ISO] MGI:2385894) /// 1902358 // sulfate tran…	0016323 // basolateral plasma membrane (GO_REF:0000044|RGD:1600115 [IEA] UniProtKB-SubCell:SL-0026) /// 0005887 // integral component of plasma membrane (PMID:21873635 [IBA] PANTHER:PTN000212031|UniProtKB:P50443|MGI:MGI:2159728) /// 0005887 // integral component of plasma membrane (GO_REF:0000002|RGD:1600115 [IEA] InterPro:IPR030331)	0015301 // anion:anion antiporter activity (GO_REF:0000043|RGD:1600115 [IEA] UniProtKB-KW:KW-0039) /// 0015301 // anion:anion antiporter activity (RGD:1624291 [ISO] MGI:2385894) /// 0019531 // oxalate transmembrane transporter activity (GO_REF:0000002|RGD:1600115 [IEA] InterPro:IPR030331) /// 0015108 // chloride transmembrane transporter activity (GO_REF:0000002|RGD:1600115 [IEA] InterPro:IPR0303…	solute carrier family 26 member 1		gene	taxon:10116	20210612	InterPro		UniProtKB:Q5RKK1	0	0	0	0	0	0	0	0	0	0	0	0	0	0	0	0	0	0	0	0	0	0	0	0
Xpr1	13	complement(72918490..73056875)	ENSRNOG00000000042	0.0475603	1.00701	0.0100724	0.969709	0.999278	1	Xpr1	RGD	1306554	Xpr1	enables	0030643 // cellular phosphate ion homeostasis (RGD:1624291 [ISO] UniProtKB:Q9UBH6) /// 0035435 // phosphate ion transmembrane transport (RGD:1624291 [ISO] UniProtKB:Q9UBH6) /// 0009615 // response to virus (RGD:1624291 [ISO] MGI:97932) /// 0006817 // phosphate ion transport (PMID:21873635 [IBA] PANTHER:PTN000081884|TAIR:locus:2090930|UniProtKB:Q9UBH6|UniProtKB:A8DZH4|TAIR:locus:2012458|UniProtKB:…	0005737 // cytoplasm (PMID:21873635 [IBA] PANTHER:PTN000081883|TAIR:locus:2138038|PomBase:SPAC227.01c|TAIR:locus:2090930|TAIR:locus:2014779) /// 0005886 // plasma membrane (PMID:21873635 [IBA] PANTHER:PTN000081884|SGD:S000001309|TAIR:locus:2090930|UniProtKB:Q9UBH6) /// 0016021 // integral component of membrane (GO_REF:0000043|RGD:1600115 [IEA] UniProtKB-KW:KW-0812) /// 0031226 // intrinsic compon…	0001618 // virus receptor activity (RGD:1624291 [ISO] MGI:97932) /// 0015114 // phosphate ion transmembrane transporter activity (PMID:21873635 [IBA] PANTHER:PTN000081884|TAIR:locus:2090930|UniProtKB:Q9UBH6|UniProtKB:A8DZH4) /// 0001618 // virus receptor activity (RGD:1624291 [ISO] UniProtKB:Q9UBH6) /// 0015114 // phosphate ion transmembrane transporter activity (RGD:1624291 [ISO] UniProtKB:Q9UBH…	xenotropic and polytropic retrovirus receptor 1		gene	taxon:10116	20160525	RGD			107	0.0480469	0.0906136	7.59465	121	0.0588567	0.118766	8.81499	75	0.043464	0.0778688	7.05823	63	0.0470228	0.10231	6.34402	41	0.040411	0.0819335	5.9961	123	0.0556093	0.0989	9.40397
Idua	14	complement(2042411..2056762)	ENSRNOG00000000043	4.47865	1.22004	0.286933	0.171749	0.998631	1	Idua	RGD	1310943	Idua	acts_upstream_of_or_within	0007613 // memory (RGD:1624291 [ISO] MGI:96418) /// 0030198 // extracellular matrix organization (RGD:1624291 [ISO] MGI:96418) /// 0008344 // adult locomotory behavior (RGD:1624291 [ISO] MGI:96418) /// 0035108 // limb morphogenesis (RGD:1624291 [ISO] MGI:96418) /// 0048705 // skeletal system morphogenesis (RGD:1624291 [ISO] MGI:96418) /// 0090341 // negative regulation of secretion of lysosomal e…	0005615 // extracellular space (RGD:1624291 [ISO] MGI:96418) /// 0005764 // lysosome (PMID:8702598|RGD:1625498 [IDA]) /// 0030135 // coated vesicle (PMID:6138357|RGD:1599427 [IDA])	0005102 // receptor binding (PMID:6138357|RGD:1599427 [IMP]) /// 0004553 // hydrolase activity, hydrolyzing O-glycosyl compounds (PMID:21873635 [IBA] PANTHER:PTN000290542|RGD:1310943|MGI:MGI:96418|UniProtKB:P35475) /// 0003940 // L-iduronidase activity (RGD:1624291 [ISO] UniProtKB:P35475) /// 0003940 // L-iduronidase activity (PMID:6138357|RGD:1599427 [IDA]) /// 0003940 // L-iduronidase activity …	alpha-L-iduronidase		gene	taxon:10116	20080912	RGD			1008	4.36438	8.23095	71.5458	791	3.70994	7.48624	57.6252	626	3.49802	6.26695	58.9127	838	6.03103	13.122	84.3855	504	4.7899	9.71154	73.7081	356	1.55193	2.76007	27.218
Tmem175	14	complement(2083712..2100005)	ENSRNOG00000000044	1.24398	1.05604	0.0786635	0.66896	0.998631	1	Tmem175	RGD	1309712	Tmem175	enables	0070050 // neuron cellular homeostasis (GO_REF:0000024|RGD:1600115 [ISS] UniProtKB:Q9CXY1) /// 0090385 // phagosome-lysosome fusion (GO_REF:0000024|RGD:1600115 [ISS] UniProtKB:Q9CXY1) /// 0035751 // regulation of lysosomal lumen pH (GO_REF:0000024|RGD:1600115 [ISS] UniProtKB:Q9CXY1) /// 0071805 // potassium ion transmembrane transport (RGD:1624291 [ISO] MGI:1919642) /// 0090385 // phagosome-lysos…	0005768 // endosome (RGD:1624291 [ISO] UniProtKB:Q9BSA9) /// 1905103 // integral component of lysosomal membrane (GO_REF:0000024|RGD:1600115 [ISS] UniProtKB:Q9BSA9) /// 0005764 // lysosome (GO_REF:0000024|RGD:1600115 [ISS] UniProtKB:Q9BSA9) /// 0005768 // endosome (GO_REF:0000024|RGD:1600115 [ISS] UniProtKB:Q9BSA9) /// 0031303 // integral component of endosome membrane (GO_REF:0000024|RGD:1600115…	0022841 // potassium ion leak channel activity (RGD:1624291 [ISO] UniProtKB:Q9BSA9) /// 0022841 // potassium ion leak channel activity (GO_REF:0000024|RGD:1600115 [ISS] UniProtKB:Q9BSA9) /// 0022841 // potassium ion leak channel activity (PMID:21873635 [IBA] PANTHER:PTN002418228|UniProtKB:Q9BSA9|MGI:MGI:1919642) /// 0005267 // potassium channel activity (GO_REF:0000024|RGD:1600115 [ISS] UniProtKB…	transmembrane protein 175		gene	taxon:10116	20170824	UniProt			288	1.09835	2.07141	20.4417	287	1.18565	2.39251	20.9083	210	1.0336	1.85176	19.763	269	1.70524	3.71018	27.0879	143	1.19706	2.42705	20.9132	236	0.906189	1.61164	18.0434
Cd82	3	complement(82324354..82368357)	ENSRNOG00000000047	0.490506	-1.25459	-0.327212	0.0747337	0.996284	1	Cd82	RGD	69070	Cd82	enables	0008150 // biological_process (RGD:1598407 [ND])	0005886 // plasma membrane (GO_REF:0000107|RGD:1600115 [IEA] UniProtKB:P27701|ensembl:ENSP00000227155) /// 0005887 // integral component of plasma membrane (PMID:21873635 [IBA] PANTHER:PTN001060286|MGI:MGI:1889818|MGI:MGI:98912|MGI:MGI:1350360|MGI:MGI:98911|UniProtKB:P60033|UniProtKB:P38573|UniProtKB:P38572) /// 0005575 // cellular_component (RGD:1598407 [ND]) /// 0005886 // plasma membrane (RGD:…	0003674 // molecular_function (RGD:1598407 [ND])	Cd82 molecule		gene	taxon:10116	20080201	RGD			222	0.313498	0.591239	15.7571	308	0.471153	0.950733	22.4381	224	0.408241	0.731392	21.0806	253	0.593866	1.29211	25.4768	140	0.433954	0.879844	20.4745	322	0.457824	0.81423	24.6185
Gak	14	2100106..2174318	ENSRNOG00000000048	0.775558	1.04893	0.0689192	0.668895	0.998631	1	Gak	RGD	621589	Gak	enables	0061436 // establishment of skin barrier (RGD:1624291 [ISO] MGI:2442153) /// 0048468 // cell development (RGD:1624291 [ISO] MGI:2442153) /// 0007029 // endoplasmic reticulum organization (RGD:1624291 [ISO] MGI:2442153) /// 0072318 // clathrin coat disassembly (GO_REF:0000107|RGD:1600115 [IEA] UniProtKB:O14976|ensembl:ENSP00000314499) /// 0072583 // clathrin-dependent endocytosis (RGD:1624291 [ISO…	0043231 // intracellular membrane-bounded organelle (PMID:21873635 [IBA] PANTHER:PTN000571055|UniProtKB:O14976|FB:FBgn0037218|SGD:S000002728) /// 0031982 // vesicle (PMID:21873635 [IBA] PANTHER:PTN000571055|UniProtKB:O14976|dictyBase:DDB_G0276447) /// 0005794 // Golgi apparatus (GO_REF:0000052|RGD:1624291 [ISO] UniProtKB:O14976) /// 0031982 // vesicle (GO_REF:0000107|RGD:1600115 [IEA] UniProtKB:O…	0004674 // protein serine/threonine kinase activity (GO_REF:0000003|RGD:1600115 [IEA] EC:2.7.11.1) /// 0004674 // protein serine/threonine kinase activity (GO_REF:0000116|RGD:1600115 [IEA] RHEA:46608) /// 0005524 // ATP binding (GO_REF:0000043|RGD:1600115 [IEA] UniProtKB-KW:KW-0067) /// 0004672 // protein kinase activity (GO_REF:0000002|RGD:1600115 [IEA] InterPro:IPR000719|InterPro:IPR008271) ///…	cyclin G associated kinase		gene	taxon:10116	20210612	InterPro		UniProtKB:F1LMD9	890	0.745219	1.40544	63.1704	998	0.905219	1.82663	72.7054	618	0.667835	1.19647	58.1598	587	0.816992	1.77758	59.1101	404	0.742522	1.50547	59.0835	885	0.746101	1.32693	67.6627
Crp	13	91054974..91093713	ENSRNOG00000000053	0.000854057	1.51946	0.603557	0.674288	#N/A	1	Crp	RGD	2411	Crp	involved_in	0001666 // response to hypoxia (PMID:21158023|RGD:5131294 [IEP]) /// 0007568 // aging (PMID:21835237|RGD:6482314 [IEP]) /// 0010988 // regulation of low-density lipoprotein particle clearance (PMID:8305421|RGD:9586002 [IDA]) /// 0044793 // negative regulation by host of viral process (PMID:21873635 [IBA] PANTHER:PTN000444388|UniProtKB:P02743) /// 0042060 // wound healing (PMID:22447201|RGD:690331…	0005615 // extracellular space (PMID:21873635 [IBA] PANTHER:PTN000444388|RGD:2411|UniProtKB:P02741|UniProtKB:P02743) /// 0016021 // integral component of membrane (GO_REF:0000043|RGD:1600115 [IEA] UniProtKB-KW:KW-0812) /// 0030175 // filopodium (PMID:22090504|RGD:6904210 [IDA]) /// 0005615 // extracellular space (PMID:1737750|RGD:1298812 [IDA]) /// 0005615 // extracellular space (PMID:7056568|RGD…	0030169 // low-density lipoprotein particle binding (PMID:21873635 [IBA] PANTHER:PTN000444388|RGD:2411|UniProtKB:P02741) /// 0005515 // protein binding (PMID:12871224|RGD:5129545 [IPI] RGD:2232) /// 0001849 // complement component C1q binding (PMID:21873635 [IBA] PANTHER:PTN000444388|UniProtKB:P02741|UniProtKB:P02743) /// 0001849 // complement component C1q binding (RGD:1624291 [ISO] UniProtKB:P0…	C-reactive protein		gene	taxon:10116	20110426	RGD			1	0.00160404	0.00302512	0.070978	0	0	0	0	0	0	0	0	1	0.00266625	0.0058011	0.100699	0	0	0	0	0	0	0	0
Abhd8	16	complement(19866022..19872774)	ENSRNOG00000000054	6.67223	-1.16719	-0.223043	0.28853	0.998631	1	Abhd8	RGD	1305693	Abhd8	is_active_in	0055088 // lipid homeostasis (PMID:21873635 [IBA] PANTHER:PTN000105999|TAIR:locus:2134996) /// 0006654 // phosphatidic acid biosynthetic process (PMID:21873635 [IBA] PANTHER:PTN000105999|UniProtKB:Q8WTS1|SGD:S000004089)	0005739 // mitochondrion (PMID:21873635 [IBA] PANTHER:PTN005134012|SGD:S000003342)	0052689 // carboxylic ester hydrolase activity (PMID:21873635 [IBA] PANTHER:PTN000105999|SGD:S000003342|TAIR:locus:2134996|MGI:MGI:1915938|FB:FBgn0033226) /// 0042171 // lysophosphatidic acid acyltransferase activity (PMID:21873635 [IBA] PANTHER:PTN000105999|SGD:S000004089|UniProtKB:Q8WTS1|TAIR:locus:2134996)	Abhydrolase domain containing 8 (Predicted)	UniProtKB:B5DEN3|PTN000106364	protein	taxon:10116	20200810	GO_Central			532	4.89541	9.23245	37.7603	688	6.85796	13.8386	50.1216	401	4.76221	8.53182	37.738	712	10.8904	23.6948	71.6975	269	5.4333	11.016	39.3402	842	7.80099	13.8739	64.3752
Fcrl6	13	complement(90982814..90992406)	ENSRNOG00000000055	0	#N/A	#N/A	#N/A	#N/A	#N/A	Fcrl6	RGD	1563939	Fcrl6	located_in	0050776 // regulation of immune response (PMID:21873635 [IBA] PANTHER:PTN000159565|MGI:MGI:95500|MGI:MGI:95494|MGI:MGI:95499|RGD:71069|MGI:MGI:1924977|MGI:MGI:95498|UniProtKB:P31994) /// 0007166 // cell surface receptor signaling pathway (PMID:21873635 [IBA] PANTHER:PTN002607979|MGI:MGI:95500|MGI:MGI:95498|UniProtKB:P31994|MGI:MGI:95499|MGI:MGI:95494)	0009897 // external side of plasma membrane (RGD:1624291 [ISO] MGI:3618339) /// 0009897 // external side of plasma membrane (RGD:1624291 [ISO] UniProtKB:Q6DN72) /// 0005886 // plasma membrane (RGD:1624291 [ISO] UniProtKB:Q6DN72) /// 0031225 // anchored component of membrane (GO_REF:0000043|RGD:1600115 [IEA] UniProtKB-KW:KW-0336) /// 0005887 // integral component of plasma membrane (PMID:21873635 …	0019903 // protein phosphatase binding (RGD:1624291 [ISO] UniProtKB:Q6DN72) /// 0019902 // phosphatase binding (RGD:1624291 [ISO] UniProtKB:Q6DN72) /// 0004888 // transmembrane signaling receptor activity (PMID:21873635 [IBA] PANTHER:PTN002607979|UniProtKB:P31994|MGI:MGI:95498|MGI:MGI:95494|MGI:MGI:2179523|MGI:MGI:95500) /// 0019903 // protein phosphatase binding (RGD:1624291 [ISO] MGI:3618339) /…	Fc receptor-like 6		gene	taxon:10116	20170804	RGD			0	0	0	0	0	0	0	0	0	0	0	0	0	0	0	0	0	0	0	0	0	0	0	0
Cplx1	14	2194933..2226598	ENSRNOG00000000060	0.0471555	1.95491	0.967103	0.0454808	0.929458	1	Cplx1	RGD	70944	Cplx1	enables	0016079 // synaptic vesicle exocytosis (PMID:21873635 [IBA] PANTHER:PTN000422952|MGI:MGI:104727|RGD:70944|MGI:MGI:2384571|RGD:70945|FB:FBgn0041605) /// 0016079 // synaptic vesicle exocytosis (RGD:1624291 [ISO] MGI:104727) /// 0098967 // exocytic insertion of neurotransmitter receptor to postsynaptic membrane (RGD:1624291 [ISO] MGI:104727) /// 0030073 // insulin secretion (RGD:1624291 [ISO] MGI:10…	0098685 /// 0098794 // postsynapse (RGD:1624291 [ISO] MGI:104727) /// 0030425 // dendrite (PMID:7553862|RGD:70701 [IDA]) /// 0043204 // perikaryon (GO_REF:0000044|RGD:1600115 [IEA] UniProtKB-SubCell:SL-0197) /// 0043025 // neuronal cell body (PMID:7553862|RGD:70701 [IDA]) /// 0043195 // terminal bouton (PMID:24876496|RGD:10047219 [HDA]) /// 0043195 // terminal bouton (PMID:21873635 [IBA] PANTHER:…	0017075 // syntaxin-1 binding (PMID:7553862|RGD:70701 [IDA]) /// 0000149 // SNARE binding (PMID:11751907|RGD:727333 [IDA]) /// 0000149 // SNARE binding (PMID:21873635 [IBA] PANTHER:PTN001047612|RGD:70945|MGI:MGI:2685803|RGD:70944|MGI:MGI:2384571) /// 0000149 // SNARE binding (PMID:19255244|RGD:2311128 [IDA]) /// 0000149 // SNARE binding (PMID:18201107|RGD:2311133 [IDA]) /// 0005326 // neurotransm…	complexin 1		gene	taxon:10116	20050217	RGD			30	0.0588711	0.111027	2.12934	18	0.0382633	0.077211	1.31132	13	0.0329239	0.0589854	1.22343	6	0.0195712	0.0425822	0.604192	20	0.0861479	0.174665	2.92492	8	0.0158063	0.0281112	0.61164
Pcgf3	14	complement(2247808..2297155)	ENSRNOG00000000062	0.175071	-1.09662	-0.133062	0.568814	0.998631	1	Pcgf3	RGD	1311479	Pcgf3	colocalizes_with	0008150 // biological_process (RGD:1598407 [ND]) /// 0006357 // regulation of transcription from RNA polymerase II promoter (PMID:21873635 [IBA] PANTHER:PTN000088533|MGI:MGI:1918291|UniProtKB:Q86SE9) /// 0036353 // histone H2A-K119 monoubiquitination (RGD:1624291 [ISO] MGI:1916837) /// 0036353 // histone H2A-K119 monoubiquitination (PMID:21873635 [IBA] PANTHER:PTN000088533|MGI:MGI:1923505|UniProt…	0031519 // PcG protein complex (RGD:1624291 [ISO] UniProtKB:Q3KNV8) /// 0035102 // PRC1 complex (PMID:21873635 [IBA] PANTHER:PTN000088533|UniProtKB:Q9BYE7) /// 0005634 // nucleus (RGD:1624291 [ISO] UniProtKB:Q3KNV8) /// 0005654 // nucleoplasm (GO_REF:0000107|RGD:1600115 [IEA] UniProtKB:Q3KNV8|ensembl:ENSP00000354724) /// 0031519 // PcG protein complex (RGD:1624291 [ISO] MGI:1916837) /// 0000805 /…	0003674 // molecular_function (RGD:1598407 [ND]) /// 0046872 // metal ion binding (GO_REF:0000043|RGD:1600115 [IEA] UniProtKB-KW:KW-0479)	polycomb group ring finger 3		gene	taxon:10116	20170816	RGD			181	0.22792	0.429844	12.847	119	0.162323	0.32755	8.66928	101	0.164139	0.294067	9.50508	86	0.180007	0.391651	8.66009	51	0.140964	0.285805	7.45856	127	0.161016	0.286363	9.70979
Atp5me	14	2325308..2326436	ENSRNOG00000000064	13.3017	-1.05145	-0.0723828	0.729006	0.998631	1	Atp5me	RGD	621377	Atp5me	part_of	0042776 // mitochondrial ATP synthesis coupled proton transport (RGD:1624291 [ISO] UniProtKB:P56385) /// 0046034 // ATP metabolic process (PMID:10887193|RGD:2292427 [IDA])	0005739 // mitochondrion (PMID:1463732|RGD:632028 [IDA]) /// 0005753 // mitochondrial proton-transporting ATP synthase complex (RGD:1624291 [ISO] UniProtKB:P56385) /// 0005753 // mitochondrial proton-transporting ATP synthase complex (PMID:21873635 [IBA] PANTHER:PTN001752424|RGD:621377|UniProtKB:P56385|UniProtKB:Q00361) /// 0005739 // mitochondrion (GO_REF:0000052|RGD:1624291 [ISO] UniProtKB:P563…	0046933 // proton-transporting ATP synthase activity, rotational mechanism (RGD:1624291 [ISO] UniProtKB:P56385) /// 0044877 // macromolecular complex binding (PMID:1429613|RGD:13800923 [IDA])	ATP synthase membrane subunit e		gene	taxon:10116	20080417	RGD			226	12.4391	23.4594	16.041	189	11.2686	22.7388	13.7689	134	9.51857	17.0532	12.6107	204	18.6636	40.6075	20.5425	121	14.6184	29.6388	17.6958	244	13.5217	24.048	18.655
Pde6b	14	complement(2328750..2371883)	ENSRNOG00000000065	0.00228786	1.37301	0.457341	0.627348	#N/A	1	Pde6b	RGD	1311039	Pde6b	located_in	0060041 // retina development in camera-type eye (PMID:21873635 [IBA] PANTHER:PTN002602875|MGI:MGI:97525) /// 0009583 // detection of light stimulus (RGD:1624291 [ISO] MGI:97525) /// 0043153 // entrainment of circadian clock by photoperiod (RGD:1624291 [ISO] MGI:97525) /// 1990009 // retinal cell apoptotic process (PMID:31009522|RGD:40924664 [IMP]) /// 0060041 // retina development in camera-type…	0042622 // photoreceptor outer segment membrane (PMID:21873635 [IBA] PANTHER:PTN002602875|UniProtKB:P23439) /// 0005575 // cellular_component (RGD:1598407 [ND]) /// 0001750 // photoreceptor outer segment (RGD:1624291 [ISO] MGI:97525)	0004114 // 3',5'-cyclic-nucleotide phosphodiesterase activity (PMID:21873635 [IBA] PANTHER:PTN000141984|UniProtKB:O76074|dictyBase:DDB_G0284331|MGI:MGI:99558|RGD:621035|MGI:MGI:2651499|UniProtKB:P14100|MGI:MGI:99557|MGI:MGI:2446107|UniProtKB:Q13370|SGD:S000005887|UniProtKB:P27815|UniProtKB:Q08499|UniProtKB:O95263|UniProtKB:Q13946|RGD:68329|MGI:MGI:1352752|RGD:620995|MGI:MGI:1201792|UniProtKB:Q8IK…	phosphodiesterase 6B		gene	taxon:10116	20141015	RGD	part_of(EMAPA:17168)		3	0.00432191	0.00815086	0.212934	1	0.00156057	0.00314905	0.0728511	0	0	0	0	1	0.00239464	0.00521015	0.100699	1	0.00316219	0.00641136	0.146246	1	0.00145049	0.00257967	0.0764551
Fbxo28	13	complement(100715260..100740728)	ENSRNOG00000000066	0.458624	1.06726	0.0939118	0.669651	0.998631	1	Fbxo28	RGD	1304584	Fbxo28	located_in	0000209 // protein polyubiquitination (PMID:21873635 [IBA] PANTHER:PTN000326948|FB:FBgn0036005)	0000776 // kinetochore (RGD:1624291 [ISO] UniProtKB:Q9NVF7)	0042802 // identical protein binding (RGD:1624291 [ISO] UniProtKB:Q9NVF7)	F-box protein 28		gene	taxon:10116	20160510	RGD			223	0.544085	1.02611	15.8281	182	0.481019	0.970643	13.2589	133	0.418794	0.750298	12.5166	113	0.458275	0.997095	11.379	73	0.390948	0.792649	10.676	165	0.405328	0.720867	12.6151
Ppp2r5a	13	complement(110033550..110077946)	ENSRNOG00000000068	0.937277	1.09496	0.130875	0.44056	0.998631	1	Ppp2r5a	RGD	1308022	Ppp2r5a	part_of	0006470 // protein dephosphorylation (RGD:1624291 [ISO] UniProtKB:Q15172) /// 0007165 // signal transduction (GO_REF:0000002|RGD:1600115 [IEA] InterPro:IPR002554) /// 0090219 // negative regulation of lipid kinase activity (RGD:1624291 [ISO] UniProtKB:Q15172) /// 0006470 // protein dephosphorylation (PMID:21873635 [IBA] PANTHER:PTN002567314|WB:WBGene00012348|FB:FBgn0042693|UniProtKB:Q15172|UniPro…	0030018 // Z disc (RGD:1624291 [ISO] MGI:2388479) /// 0000159 // protein phosphatase type 2A complex (RGD:1624291 [ISO] UniProtKB:Q15172) /// 0030018 // Z disc (RGD:1624291 [ISO] UniProtKB:Q15172) /// 0005829 // cytosol (GO_REF:0000052|RGD:1624291 [ISO] UniProtKB:Q15172) /// 0005829 // cytosol (PMID:21873635 [IBA] PANTHER:PTN002567314|UniProtKB:Q13362|UniProtKB:Q15172|WB:WBGene00012348|UniProtKB:…	0072542 // protein phosphatase activator activity (PMID:21873635 [IBA] PANTHER:PTN002567314|WB:WBGene00012348) /// 0004721 // phosphoprotein phosphatase activity (RGD:1624291 [ISO] UniProtKB:Q15172) /// 0019900 // kinase binding (RGD:1624291 [ISO] UniProtKB:Q15172)	protein phosphatase 2, regulatory subunit B', alpha		gene	taxon:10116	20091202	RGD			827	1.15751	2.183	58.6988	570	0.86422	1.7439	41.5251	458	0.827318	1.4822	43.1022	350	0.814281	1.77168	35.2445	333	1.02305	2.07425	48.7	630	0.887813	1.57896	48.1667
LOC100910207	14	complement(1621026..1632378)	ENSRNOG00000000070	0	#N/A	#N/A	#N/A	#N/A	#N/A																	0	0	0	0	0	0	0	0	0	0	0	0	0	0	0	0	0	0	0	0	0	0	0	0
Tmed5	14	2613406..2633950	ENSRNOG00000000073	0.809837	-1.07873	-0.109329	0.637645	0.998631	1	Tmed5	RGD	1359437	Tmed5	located_in	0006886 // intracellular protein transport (PMID:21873635 [IBA] PANTHER:PTN000516376|UniProtKB:Q15363|UniProtKB:P49755|TAIR:locus:2206520) /// 0007030 // Golgi organization (PMID:21873635 [IBA] PANTHER:PTN000516376|RGD:620970|MGI:MGI:1915831|UniProtKB:Q15363|UniProtKB:Q9Y3A6|UniProtKB:Q9BVK6) /// 0090161 // Golgi ribbon formation (GO_REF:0000024|RGD:1600115 [ISS] UniProtKB:Q9Y3A6) /// 0015031 // …	0005793 // endoplasmic reticulum-Golgi intermediate compartment (GO_REF:0000024|RGD:1600115 [ISS] UniProtKB:Q9Y3A6) /// 0005789 // endoplasmic reticulum membrane (GO_REF:0000044|RGD:1600115 [IEA] UniProtKB-SubCell:SL-0097) /// 0005801 // cis-Golgi network (GO_REF:0000024|RGD:1600115 [ISS] UniProtKB:Q9Y3A6) /// 0070971 // endoplasmic reticulum exit site (GO_REF:0000024|RGD:1600115 [ISS] UniProtKB:…		transmembrane p24 trafficking protein 5		gene	taxon:10116	20210612	UniProt			266	0.804544	1.51732	18.8802	327	1.07138	2.16193	23.8223	205	0.800218	1.43365	19.2925	112	0.563082	1.22513	11.2783	122	0.809956	1.64219	17.842	375	1.14198	2.03099	28.6706
Mtf2	14	complement(2658267..2700977)	ENSRNOG00000000075	0.196523	1.00725	0.0104216	0.964527	0.999278	1	Mtf2	RGD	1304727	Mtf2	involved_in	0061087 // positive regulation of histone H3-K27 methylation (RGD:1624291 [ISO] MGI:105050) /// 0045944 // positive regulation of transcription from RNA polymerase II promoter (RGD:1624291 [ISO] MGI:105050) /// 0008150 // biological_process (RGD:1598407 [ND]) /// 0019827 // stem cell population maintenance (RGD:1624291 [ISO] MGI:105050) /// 0061086 // negative regulation of histone H3-K27 methyla…	0005925 // focal adhesion (GO_REF:0000052|RGD:1624291 [ISO] UniProtKB:Q9Y483) /// 0005634 // nucleus (PMID:21873635 [IBA] PANTHER:PTN000290238|MGI:MGI:105050|UniProtKB:Q9Y483|MGI:MGI:98647|UniProtKB:O43189|MGI:MGI:1921266|RGD:1303205|FB:FBgn0003044|UniProtKB:Q8H991) /// 0005737 // cytoplasm (RGD:1624291 [ISO] UniProtKB:Q9Y483) /// 0005634 // nucleus (RGD:1624291 [ISO] UniProtKB:Q9Y483) /// 000557…	0001222 // transcription corepressor binding (RGD:1624291 [ISO] UniProtKB:Q9Y483) /// 0003674 // molecular_function (RGD:1598407 [ND]) /// 0003682 // chromatin binding (PMID:21873635 [IBA] PANTHER:PTN000290238|PomBase:SPAC30D11.08c|FB:FBgn0003044|RGD:1303205|PomBase:SPCC4G3.07c) /// 0035064 // methylated histone binding (PMID:21873635 [IBA] PANTHER:PTN000290242|MGI:MGI:105050|MGI:MGI:98647|UniPro…	metal response element binding transcription factor 2		gene	taxon:10116	20130222	RGD			139	0.202232	0.381397	9.86594	127	0.200155	0.403891	9.25209	86	0.16148	0.289303	8.09343	86	0.207979	0.452511	8.66009	66	0.210772	0.42734	9.65225	112	0.164064	0.291784	8.56297
Antxr2	14	13192347..13274978	ENSRNOG00000000081	0.0198836	1.09212	0.127129	0.734236	0.998631	1	Antxr2	RGD	1561294, F1LT78	Antxr2	enables	0022414 // reproductive process (RGD:1624291 [ISO] MGI:1919164) /// 1901998 // toxin transport (PMID:21873635 [IBA] PANTHER:PTN001042739|MGI:MGI:1919164) /// 0008150 // biological_process (RGD:1598407 [ND]) /// 1901998 // toxin transport (RGD:1624291 [ISO] MGI:1919164)	0009986 // cell surface (PMID:21873635 [IBA] PANTHER:PTN001042739|UniProtKB:Q9H6X2|MGI:MGI:1919164) /// 0005886 // plasma membrane (PMID:21873635 [IBA] PANTHER:PTN001042739|MGI:MGI:1919164|ZFIN:ZDB-GENE-060526-14|UniProtKB:Q9H6X2) /// 0005575 // cellular_component (RGD:1598407 [ND]) /// 0009897 // external side of plasma membrane (RGD:1624291 [ISO] MGI:1919164) /// 0009986 // cell surface (RGD:16…	0005515 // protein binding (PMID:17054395|RGD:1599126 [IPI] UniProtKB:P13423) /// 0046872 // metal ion binding (GO_REF:0000104|RGD:1600115 [IEA] UniRule:UR000640773) /// 0004888 // transmembrane signaling receptor activity (PMID:21873635 [IBA] PANTHER:PTN001042739|UniProtKB:Q9H6X2)	ANTXR cell adhesion molecule 2		gene	taxon:10116	20070117	RGD			16	0.0120322	0.022692	1.13565	32	0.0260678	0.0526019	2.33124	20	0.0194108	0.0347757	1.88219	19	0.0237501	0.0516744	1.91327	11	0.0181573	0.0368141	1.60871	19	0.014386	0.0255852	1.45265
Hltf	2	104854572..104914173	ENSRNOG00000000082	0.661902	1.07579	0.105397	0.569562	0.998631	1	Hltf	RGD	1309031	Hltf	enables	0045944 // positive regulation of transcription from RNA polymerase II promoter (RGD:1624291 [ISO] MGI:1196437) /// 0016567 // protein ubiquitination (GO_REF:0000108|RGD:1600115 [IEA] GO:0061630)	0005654 // nucleoplasm (GO_REF:0000052|RGD:1624291 [ISO] UniProtKB:Q14527) /// 0005654 // nucleoplasm (GO_REF:0000107|RGD:1600115 [IEA] UniProtKB:Q14527|ensembl:ENSP00000308944) /// 0005654 // nucleoplasm (GO_REF:0000052|RGD:1624291 [ISO] UniProtKB:Q14527,UniProtKB:A0A0C4DGA6)	0061630 // ubiquitin protein ligase activity (RGD:1624291 [ISO] UniProtKB:Q14527) /// 0008270 // zinc ion binding (GO_REF:0000002|RGD:1600115 [IEA] InterPro:IPR014905) /// 0140658 /// 0005524 // ATP binding (GO_REF:0000043|RGD:1600115 [IEA] UniProtKB-KW:KW-0067) /// 0016818 // hydrolase activity, acting on acid anhydrides, in phosphorus-containing anhydrides (GO_REF:0000002|RGD:1600115 [IEA] Inte…	helicase-like transcription factor		gene	taxon:10116	20210612	InterPro			691	0.720429	1.35869	49.0458	606	0.684408	1.38106	44.1478	574	0.772346	1.38371	54.019	281	0.486974	1.05954	28.2963	282	0.645351	1.30845	41.2414	604	0.634031	1.12761	46.1789
Smad9	2	144191846..144212138	ENSRNOG00000000091	0	#N/A	#N/A	#N/A	#N/A	#N/A	Smad9	RGD	71004	Smad9	acts_upstream_of_or_within	0006357 // regulation of transcription from RNA polymerase II promoter (GO_REF:0000108|RGD:1600115 [IEA] GO:0000981) /// 0045597 // positive regulation of cell differentiation (PMID:16585960|RGD:2303147 [IDA]) /// 0006357 // regulation of transcription from RNA polymerase II promoter (PMID:21873635 [IBA] PANTHER:PTN000344419|FB:FBgn0011648|FB:FBgn0011655|UniProtKB:Q15796|MGI:MGI:1201674|MGI:MGI:1…	0005737 // cytoplasm (GO_REF:0000044|RGD:1600115 [IEA] UniProtKB-SubCell:SL-0086) /// 0005575 // cellular_component (RGD:1598407 [ND]) /// 0005654 // nucleoplasm (GO_REF:0000052|RGD:1624291 [ISO] UniProtKB:O15198) /// 0071144 // SMAD2-SMAD3 protein complex (PMID:21873635 [IBA] PANTHER:PTN000344419|UniProtKB:Q15796|FB:FBgn0011648|FB:FBgn0011655|UniProtKB:P84022|FB:FBgn0025800) /// 0005634 // nucle…	0000978 // RNA polymerase II core promoter proximal region sequence-specific DNA binding (PMID:21873635 [IBA] PANTHER:PTN000344419|UniProtKB:Q15797|MGI:MGI:109452|MGI:MGI:894293|UniProtKB:P84022|UniProtKB:Q15796|UniProtKB:Q13485|UniProtKB:Q99717|ZFIN:ZDB-GENE-990603-7|MGI:MGI:1328787) /// 0000981 // RNA polymerase II transcription factor activity, sequence-specific DNA binding (PMID:21873635 [IBA…	SMAD family member 9		gene	taxon:10116	20091218	RGD			0	0	0	0	0	0	0	0	0	0	0	0	0	0	0	0	0	0	0	0	0	0	0	0
Gpr89b	2	complement(198999946..199038702)	ENSRNOG00000000095	0.191395	1.00495	0.00712193	0.977572	0.999278	1	Gpr89b	RGD	1304837	Gpr89b	enables	0043588 // skin development (RGD:1624291 [ISO] MGI:1914799) /// 0034220 // ion transmembrane transport (GO_REF:0000108|RGD:1600115 [IEA] GO:0008308) /// 0034765 // regulation of ion transmembrane transport (GO_REF:0000043|RGD:1600115 [IEA] UniProtKB-KW:KW-0851) /// 0051452 // intracellular pH reduction (PMID:21873635 [IBA] PANTHER:PTN000409301|UniProtKB:B7ZAQ6|FB:FBgn0033995) /// 0051452 // intra…	0016021 // integral component of membrane (GO_REF:0000043|RGD:1600115 [IEA] UniProtKB-KW:KW-0812) /// 0030660 // Golgi-associated vesicle membrane (RGD:1624291 [ISO] UniProtKB:B7ZAQ6) /// 0032580 // Golgi cisterna membrane (PMID:21873635 [IBA] PANTHER:PTN000409301|UniProtKB:B7ZAQ6) /// 0032580 // Golgi cisterna membrane (RGD:1624291 [ISO] UniProtKB:B7ZAQ6)	0008308 // voltage-gated anion channel activity (RGD:1624291 [ISO] UniProtKB:B7ZAQ6) /// 0008308 // voltage-gated anion channel activity (PMID:21873635 [IBA] PANTHER:PTN000409301|FB:FBgn0033995|UniProtKB:B7ZAQ6)	G protein-coupled receptor 89B		gene	taxon:10116	20100617	RGD			113	0.181177	0.341688	8.02052	109	0.189313	0.382011	7.94077	80	0.165539	0.296575	7.52877	84	0.223866	0.487079	8.45869	56	0.197082	0.399584	8.18979	99	0.159816	0.284229	7.56905
Pdzk1	2	198965685..198999323	ENSRNOG00000000096	0.818177	1.17766	0.235923	0.187891	0.998631	1	Pdzk1	RGD	70924	Pdzk1	acts_upstream_of_or_within	0072659 // protein localization to plasma membrane (RGD:1624291 [ISO] MGI:1928901) /// 0030301 // cholesterol transport (PMID:10829064|RGD:70627 [NAS]) /// 0015879 // carnitine transport (RGD:1624291 [ISO] UniProtKB:Q5T2W1) /// 0090314 // positive regulation of protein targeting to membrane (GO_REF:0000024|RGD:1600115 [ISS] UniProtKB:Q9JIL4) /// 0044070 // regulation of anion transport (GO_REF:00…	0005886 // plasma membrane (RGD:1624291 [ISO] MGI:1928901) /// 0045121 // membrane raft (PMID:21372499|RGD:7243126 [IDA]) /// 0031526 // brush border membrane (RGD:1624291 [ISO] MGI:1928901) /// 0005886 // plasma membrane (GO_REF:0000024|RGD:1600115 [ISS] UniProtKB:Q9JIL4) /// 0031528 // microvillus membrane (PMID:22904329|RGD:7207458 [IDA]) /// 0005886 // plasma membrane (RGD:1624291 [ISO] UniPr…	0005515 // protein binding (PMID:16054660|RGD:8554049 [IPI] UniProtKB:Q9QUH6) /// 0030165 // PDZ domain binding (RGD:1624291 [ISO] UniProtKB:Q5T2W1) /// 0005515 // protein binding (PMID:16054660|RGD:8554049 [IPI] UniProtKB:P35439) /// 0043495 // protein anchor (PMID:21873635 [IBA] PANTHER:PTN001021694|WB:WBGene00006438) /// 0005515 // protein binding (PMID:16054660|RGD:8554049 [IPI] UniProtKB:Q6P…	PDZ domain containing 1		gene	taxon:10116	20190515	RGD			462	0.85344	1.60954	32.7918	418	0.836443	1.68785	30.4518	307	0.731907	1.31126	28.8917	294	0.902743	1.96415	29.6054	189	0.766349	1.55378	27.6405	417	0.775582	1.37936	31.8818
Cd160	2	complement(198935133..198942732)	ENSRNOG00000000097	0.141049	-1.69776	-0.763631	0.126521	0.998631	1	Cd160	RGD	1563598	Cd160	involved_in	0002857 // positive regulation of natural killer cell mediated immune response to tumor cell (RGD:1624291 [ISO] MGI:1860383) /// 0043323 // positive regulation of natural killer cell degranulation (RGD:1624291 [ISO] UniProtKB:O95971,UniProtKB:O95971-3) /// 0002385 // mucosal immune response (RGD:1624291 [ISO] MGI:1860383) /// 0045954 // positive regulation of natural killer cell mediated cytotoxi…	0005886 // plasma membrane (RGD:1624291 [ISO] UniProtKB:O95971,UniProtKB:O95971-3) /// 0046658 // anchored component of plasma membrane (RGD:1624291 [ISO] UniProtKB:O95971) /// 0005886 // plasma membrane (RGD:1624291 [ISO] MGI:1860383) /// 0005886 // plasma membrane (RGD:1624291 [ISO] UniProtKB:O95971) /// 0046658 // anchored component of plasma membrane (PMID:21873635 [IBA] PANTHER:PTN000396055|…	0032397 // activating MHC class I receptor activity (RGD:1624291 [ISO] UniProtKB:O95971) /// 0032393 // MHC class I receptor activity (RGD:1624291 [ISO] UniProtKB:O95971) /// 0023024 // MHC class I protein complex binding (RGD:1624291 [ISO] MGI:1860383) /// 0032394 // MHC class Ib receptor activity (RGD:1624291 [ISO] UniProtKB:O95971) /// 0019900 // kinase binding (RGD:1624291 [ISO] UniProtKB:O95…	CD160 molecule		gene	taxon:10116	20181221	RGD			16	0.130822	0.246722	1.13565	6	0.0531423	0.107235	0.437107	10	0.105523	0.189052	0.941097	8	0.108727	0.236563	0.805589	3	0.0538413	0.109164	0.438739	4	0.0329292	0.0585638	0.30582
Rnf115	2	198852500..198919995	ENSRNOG00000000098	0.534219	-1.18743	-0.247845	0.151635	0.998631	1	Rnf115	RGD	1305315	Rnf115	enables	0042059 // negative regulation of epidermal growth factor receptor signaling pathway (RGD:1624291 [ISO] UniProtKB:Q9Y4L5) /// 0043162 // ubiquitin-dependent protein catabolic process via the multivesicular body sorting pathway (RGD:1624291 [ISO] UniProtKB:Q9Y4L5) /// 0070534 // protein K63-linked ubiquitination (RGD:1624291 [ISO] MGI:1915095) /// 0051865 // protein autoubiquitination (RGD:1624291…	0005829 // cytosol (RGD:1624291 [ISO] MGI:1915095)	0004842 // ubiquitin-protein transferase activity (RGD:1624291 [ISO] UniProtKB:Q9Y4L5) /// 0061630 // ubiquitin protein ligase activity (RGD:1624291 [ISO] MGI:1915095) /// 0046872 // metal ion binding (GO_REF:0000043|RGD:1600115 [IEA] UniProtKB-KW:KW-0479)	ring finger protein 115		gene	taxon:10116	20100602	RGD			444	0.40877	0.770916	31.5142	622	0.620319	1.25173	45.3134	385	0.45745	0.819553	36.2322	365	0.558566	1.2153	36.755	246	0.497124	1.00792	35.9766	788	0.730437	1.29907	60.2466
Thoc3	17	10676943..10686134	ENSRNOG00000000104	2.80597	-1.02375	-0.0338622	0.850901	0.998631	1	Thoc3	RGD	1311669	Thoc3	part_of	0046784 // viral mRNA export from host cell nucleus (RGD:1624291 [ISO] UniProtKB:Q96J01) /// 0006406 // mRNA export from nucleus (PMID:21873635 [IBA] PANTHER:PTN000520027|UniProtKB:Q96J01) /// 0006406 // mRNA export from nucleus (RGD:1624291 [ISO] UniProtKB:Q96J01)	0000445 // THO complex part of transcription export complex (PMID:21873635 [IBA] PANTHER:PTN000520027|UniProtKB:Q96J01) /// 0000346 // transcription export complex (RGD:1624291 [ISO] UniProtKB:Q96J01) /// 0000445 // THO complex part of transcription export complex (RGD:1624291 [ISO] UniProtKB:Q96J01) /// 0000781 // chromosome, telomeric region (RGD:1624291 [ISO] UniProtKB:Q96J01)		THO complex 3		gene	taxon:10116	20090818	RGD			338	2.28497	4.30932	23.9906	402	2.94387	5.9404	29.2862	324	2.8268	5.06441	30.4915	290	3.25873	7.09019	29.2026	183	2.7155	5.50568	26.7631	447	3.04251	5.41104	34.1754
Cplx2	17	complement(10756285..10818835)	ENSRNOG00000000105	0.327029	1.18435	0.244098	0.345773	0.998631	1	Cplx2	RGD	70945	Cplx2	enables	0043303 // mast cell degranulation (GO_REF:0000043|RGD:1600115 [IEA] UniProtKB-KW:KW-0467) /// 0016079 // synaptic vesicle exocytosis (PMID:21873635 [IBA] PANTHER:PTN000422952|MGI:MGI:104727|RGD:70944|MGI:MGI:2384571|RGD:70945|FB:FBgn0041605) /// 0031915 // positive regulation of synaptic plasticity (RGD:1624291 [ISO] MGI:104726) /// 0016079 // synaptic vesicle exocytosis (PMID:11751907|RGD:72733…	0030425 // dendrite (PMID:7553862|RGD:70701 [IDA]) /// 0043204 // perikaryon (GO_REF:0000044|RGD:1600115 [IEA] UniProtKB-SubCell:SL-0197) /// 0005634 // nucleus (GO_REF:0000044|RGD:1600115 [IEA] UniProtKB-SubCell:SL-0191) /// 0031201 // SNARE complex (PMID:11751907|RGD:727333 [IDA]) /// 0043025 // neuronal cell body (PMID:7553862|RGD:70701 [IDA]) /// 0043195 // terminal bouton (PMID:24876496|RGD:…	0048306 // calcium-dependent protein binding (PMID:19132534|RGD:7205655 [IPI] RGD:3803) /// 0017075 // syntaxin-1 binding (PMID:7553862|RGD:70701 [IDA]) /// 0000149 // SNARE binding (PMID:11751907|RGD:727333 [IDA]) /// 0000149 // SNARE binding (PMID:21873635 [IBA] PANTHER:PTN001047612|RGD:70945|MGI:MGI:2685803|RGD:70944|MGI:MGI:2384571) /// 0000149 // SNARE binding (PMID:19132534|RGD:7205655 [IDA…	complexin 2		gene	taxon:10116	20050217	RGD			556	0.55235	1.0417	39.4638	296	0.318537	0.642772	21.5639	201	0.257705	0.461696	18.916	110	0.181643	0.39521	11.0769	149	0.324908	0.658752	21.7907	350	0.350081	0.622611	26.7593
Aga	16	complement(41222238..41234095)	ENSRNOG00000000108	2.1086	1.08935	0.123466	0.510568	0.998631	1	Aga	RGD	1309646	Aga	enables	0008150 // biological_process (RGD:1598407 [ND]) /// 0006517 // protein deglycosylation (RGD:1624291 [ISO] UniProtKB:P20933) /// 0006517 // protein deglycosylation (PMID:21873635 [IBA] PANTHER:PTN000022530|UniProtKB:P20933) /// 0006508 // proteolysis (GO_REF:0000043|RGD:1600115 [IEA] UniProtKB-KW:KW-0645)	0005764 // lysosome (RGD:1624291 [ISO] UniProtKB:P20933) /// 0005737 // cytoplasm (PMID:21873635 [IBA] PANTHER:PTN000022480|UniProtKB:Q7L266|MGI:MGI:104873|RGD:708526|UniProtKB:P20933|RGD:1309646) /// 0005783 // endoplasmic reticulum (RGD:1624291 [ISO] UniProtKB:P20933) /// 0005615 // extracellular space (RGD:1624291 [ISO] UniProtKB:P20933) /// 0005764 // lysosome (PMID:7673341|RGD:1598777 [IDA])…	0003948 // N4-(beta-N-acetylglucosaminyl)-L-asparaginase activity (PMID:2775174|RGD:1598775 [IDA]) /// 0003948 // N4-(beta-N-acetylglucosaminyl)-L-asparaginase activity (RGD:1624291 [ISO] MGI:104873) /// 0003948 // N4-(beta-N-acetylglucosaminyl)-L-asparaginase activity (RGD:1624291 [ISO] UniProtKB:P20933) /// 0008233 // peptidase activity (GO_REF:0000043|RGD:1600115 [IEA] UniProtKB-KW:KW-0645) //…	aspartylglucosaminidase		gene	taxon:10116	20061219	RGD			387	2.02803	3.82474	27.4685	361	2.04927	4.13519	26.2993	359	2.42797	4.34988	33.7854	210	1.82923	3.97995	21.1467	192	2.2085	4.47775	28.0793	301	1.58814	2.82448	23.013
Fgf20	16	55152748..55159352	ENSRNOG00000000109	0.0360262	2.29508	1.19854	0.162742	#N/A	1	Fgf20	RGD	71068	Fgf20	enables	0009887 // animal organ morphogenesis (PMID:21873635 [IBA] PANTHER:PTN000160075|ZFIN:ZDB-GENE-060117-5|ZFIN:ZDB-GENE-980526-178|MGI:MGI:104723|ZFIN:ZDB-GENE-990415-72|FB:FBgn0014135|RGD:70891|MGI:MGI:1277980|MGI:MGI:99604|UniProtKB:O15520|UniProtKB:P05230|MGI:MGI:95521|MGI:MGI:95517|UniProtKB:P55075|UniProtKB:P09038|MGI:MGI:95520|MGI:MGI:95518|ZFIN:ZDB-GENE-030708-1|MGI:MGI:1099809) /// 0060043 /…	0005737 // cytoplasm (PMID:21873635 [IBA] PANTHER:PTN000160075|UniProtKB:Q92913|RGD:2605|WB:WBGene00002881|ZFIN:ZDB-GENE-990415-72|UniProtKB:P48800|RGD:2608|RGD:2610|MGI:MGI:109178|RGD:2609|MGI:MGI:1914362|MGI:MGI:109189|MGI:MGI:95517|UniProtKB:P05230|MGI:MGI:95521) /// 0005615 // extracellular space (PMID:21873635 [IBA] PANTHER:PTN000160075|MGI:MGI:1891427|MGI:MGI:95516|MGI:MGI:95515|UniProtKB:P…	0005104 // fibroblast growth factor receptor binding (PMID:12704805|RGD:8553960 [IGI] UniProtKB:O35758) /// 0005104 // fibroblast growth factor receptor binding (PMID:21873635 [IBA] PANTHER:PTN000160075|RGD:71068|RGD:61805|UniProtKB:P55075|UniProtKB:P09038|UniProtKB:O60258|UniProtKB:P05230|UniProtKB:O15520|RGD:2609|RGD:2610|RGD:71052|FB:FBgn0014135|UniProtKB:P12034|ZFIN:ZDB-GENE-980526-178|UniPro…	fibroblast growth factor 20		gene	taxon:10116	20091016	MGI			1	0.00940809	0.0177431	0.070978	5	0.0509566	0.102825	0.364256	6	0.0728516	0.130519	0.564658	3	0.0469146	0.102075	0.302096	0	0	0	0	2	0.0189449	0.033693	0.15291
Coprs	16	80826681..80831791	ENSRNOG00000000111	1.53818	1.01085	0.0155659	0.947971	0.999278	1	Coprs	RGD	1565675	Coprs	acts_upstream_of_or_within	0007517 // muscle organ development (RGD:1624291 [ISO] MGI:1913673) /// 0001835 // blastocyst hatching (RGD:1624291 [ISO] MGI:1913673) /// 0043985 // histone H4-R3 methylation (RGD:1624291 [ISO] UniProtKB:Q9NQ92) /// 0043985 // histone H4-R3 methylation (PMID:21873635 [IBA] PANTHER:PTN002193645|UniProtKB:Q9NQ92)	0005886 // plasma membrane (GO_REF:0000052|RGD:1624291 [ISO] UniProtKB:Q9NQ92,UniProtKB:H9KV77) /// 0005634 // nucleus (RGD:1624291 [ISO] UniProtKB:Q9NQ92) /// 0005829 // cytosol (GO_REF:0000107|RGD:1600115 [IEA] UniProtKB:Q9NQ92|ensembl:ENSP00000304327) /// 0005654 // nucleoplasm (GO_REF:0000052|RGD:1624291 [ISO] UniProtKB:Q9NQ92,UniProtKB:H9KV77) /// 0005654 // nucleoplasm (GO_REF:0000052|RGD:1…	0042393 // histone binding (PMID:21873635 [IBA] PANTHER:PTN002193645|UniProtKB:Q9NQ92) /// 0042393 // histone binding (RGD:1624291 [ISO] UniProtKB:Q9NQ92)	coordinator of PRMT5 and differentiation stimulator		gene	taxon:10116	20180912	RGD			140	1.70214	3.21014	9.93692	104	1.36972	2.76393	7.57652	81	1.27098	2.27705	7.62288	97	1.96031	4.26517	9.76777	52	1.38773	2.81363	7.6048	106	1.29758	2.30772	8.10424
Champ1	16	complement(80839374..80850340)	ENSRNOG00000000112	2.92826	1.11035	0.151008	0.429989	0.998631	1	Champ1	RGD	1311283	Champ1	located_in	0034501 // protein localization to kinetochore (RGD:1624291 [ISO] UniProtKB:Q96JM3) /// 0031134 // sister chromatid biorientation (PMID:21873635 [IBA] PANTHER:PTN002204446|UniProtKB:Q96JM3) /// 0031134 // sister chromatid biorientation (RGD:1624291 [ISO] UniProtKB:Q96JM3) /// 0034501 // protein localization to kinetochore (PMID:21873635 [IBA] PANTHER:PTN002204446|UniProtKB:Q96JM3) /// 0035372 // …	0000776 // kinetochore (RGD:1624291 [ISO] UniProtKB:Q96JM3) /// 0005654 // nucleoplasm (GO_REF:0000052|RGD:1624291 [ISO] UniProtKB:Q96JM3) /// 0005819 // spindle (PMID:21873635 [IBA] PANTHER:PTN002204446|UniProtKB:Q96JM3) /// 0005654 // nucleoplasm (PMID:21873635 [IBA] PANTHER:PTN002204446|UniProtKB:Q96JM3) /// 0090543 // Flemming body (GO_REF:0000107|RGD:1600115 [IEA] UniProtKB:Q96JM3|ensembl:EN…		chromosome alignment maintaining phosphoprotein 1		gene	taxon:10116	20101117	RGD			515	2.91806	5.50328	36.5537	494	3.03209	6.11841	35.9885	443	3.23949	5.80377	41.6906	287	2.70305	5.88117	28.9005	221	2.74861	5.57281	32.3204	579	3.30313	5.87454	44.2675
Elac1	18	complement(69706522..69723869)	ENSRNOG00000000113	0.605355	1.11988	0.163344	0.46743	0.998631	1	Elac1	RGD	1304757	Elac1	enables	0008150 // biological_process (RGD:1598407 [ND]) /// 0034414 // tRNA 3'-trailer cleavage, endonucleolytic (GO_REF:0000108|RGD:1600115 [IEA] GO:0042781)	0005634 // nucleus (RGD:1624291 [ISO] UniProtKB:Q9H777) /// 0005654 // nucleoplasm (GO_REF:0000052|RGD:1624291 [ISO] UniProtKB:Q9H777) /// 0005654 // nucleoplasm (GO_REF:0000052|RGD:1624291 [ISO] UniProtKB:Q9H777,UniProtKB:K7EIJ1) /// 0005654 // nucleoplasm (GO_REF:0000107|RGD:1600115 [IEA] UniProtKB:Q9H777|ensembl:ENSP00000269466) /// 0005829 // cytosol (GO_REF:0000107|RGD:1600115 [IEA] UniProtK…	0003674 // molecular_function (RGD:1598407 [ND]) /// 0046872 // metal ion binding (GO_REF:0000043|RGD:1600115 [IEA] UniProtKB-KW:KW-0479) /// 0042781 // 3'-tRNA processing endoribonuclease activity (PMID:21873635 [IBA] PANTHER:PTN000284960|UniProtKB:P0A8V0)	elaC ribonuclease Z 1		gene	taxon:10116	20150220	RGD			134	0.479987	0.905227	9.51105	162	0.628592	1.26843	11.8019	139	0.642579	1.15122	13.0812	102	0.60731	1.32136	10.2713	85	0.668309	1.355	12.4309	138	0.497696	0.885142	10.5508
Pigv	5	complement(151886035..151898022)	ENSRNOG00000000121	1.07693	1.17535	0.233084	0.318202	0.998631	1	Pigv	RGD	1309526	Pigv	enables	0097502 // mannosylation (GO_REF:0000108|RGD:1600115 [IEA] GO:0000009) /// 0006506 // GPI anchor biosynthetic process (PMID:21873635 [IBA] PANTHER:PTN000279676|UniProtKB:Q9NUD9|SGD:S000000208|FB:FBgn0265174) /// 0006506 // GPI anchor biosynthetic process (GO_REF:0000041|RGD:1600115 [IEA] UniPathway:UPA00196) /// 0097502 // mannosylation (GO_REF:0000108|RGD:1600115 [IEA] GO:0000030) /// 0006506 //…	0016021 // integral component of membrane (GO_REF:0000043|RGD:1600115 [IEA] UniProtKB-KW:KW-0812) /// 0031501 // mannosyltransferase complex (PMID:21873635 [IBA] PANTHER:PTN000279676|SGD:S000000208) /// 0005789 // endoplasmic reticulum membrane (RGD:1624291 [ISO] UniProtKB:Q9NUD9) /// 0005789 // endoplasmic reticulum membrane (PMID:21873635 [IBA] PANTHER:PTN000279676|UniProtKB:Q9NUD9|SGD:S0000002…	0000030 // mannosyltransferase activity (PMID:21873635 [IBA] PANTHER:PTN000279676|UniProtKB:Q9NUD9|SGD:S000000208) /// 0000009 // alpha-1,6-mannosyltransferase activity (GO_REF:0000002|RGD:1600115 [IEA] InterPro:IPR007315) /// 0000030 // mannosyltransferase activity (RGD:1624291 [ISO] UniProtKB:Q9NUD9) /// 0004376 // glycolipid mannosyltransferase activity (GO_REF:0000002|RGD:1600115 [IEA] InterP…	phosphatidylinositol glycan anchor biosynthesis, class V		gene	taxon:10116	20210612	InterPro			235	1.21813	2.29733	16.6798	150	0.842263	1.69959	10.9277	156	1.04361	1.8697	14.6811	130	1.1201	2.43706	13.0908	102	1.16054	2.35301	14.9171	93	0.485368	0.863216	7.11032
Ak2	5	147185474..147204050	ENSRNOG00000000122	2.00937	-1.0791	-0.109831	0.496879	0.998631	1	Ak2	RGD	2077	Ak2	involved_in	0046083 // adenine metabolic process (PMID:8468325|RGD:5490217 [TAS]) /// 0046033 // AMP metabolic process (GO_REF:0000104|RGD:1600115 [IEA] UniRule:UR000165914) /// 0046034 // ATP metabolic process (PMID:5010295|RGD:5490216 [IDA]) /// 0006119 // oxidative phosphorylation (PMID:18423391|RGD:5147997 [IEP]) /// 0006172 // ADP biosynthetic process (GO_REF:0000104|RGD:1600115 [IEA] UniRule:UR00016591…	0005634 // nucleus (PMID:22246993|RGD:11100024 [IDA]) /// 0005739 // mitochondrion (PMID:9504419|RGD:2301092 [IDA]) /// 0005737 // cytoplasm (PMID:21873635 [IBA] PANTHER:PTN000599576|ZFIN:ZDB-GENE-041014-337|UniProtKB:Q9Y6K8|TAIR:locus:2160942|MGI:MGI:1916120|UniProtKB:P27144|UniProtKB:Q5TCS8|RGD:619885|TAIR:locus:2049842|UniProtKB:P00568|MGI:MGI:87977|SGD:S000001507|MGI:MGI:87979|UniProtKB:Q8IJV…	0004017 // adenylate kinase activity (PMID:21873635 [IBA] PANTHER:PTN000599576|UniProtKB:Q8IJV6|UniProtKB:P9WKF5|UniProtKB:P69441|PomBase:SPAC4G9.03|FB:FBgn0283494|RGD:2077|UniProtKB:Q96M32|SGD:S000002634|UniProtKB:Q96MA6|UniProtKB:Q5B2V8|TAIR:locus:2182407|FB:FBgn0022709|RGD:2076|UniProtKB:P54819|UniProtKB:Q5BGS1|FB:FBgn0042094|TAIR:locus:2160942|RGD:619885|TAIR:locus:2049842|UniProtKB:P00568|SG…	adenylate kinase 2		gene	taxon:10116	20110907	RGD			528	1.76617	3.33089	37.4764	532	1.9277	3.88988	38.7568	441	1.90381	3.41081	41.5024	408	2.26853	4.93577	41.0851	297	2.18066	4.42131	43.4351	587	1.97696	3.51597	44.8791
Rnf19b	5	147246037..147270957	ENSRNOG00000000123	0.853525	-1.159	-0.212876	0.231836	0.998631	1	Rnf19b	RGD	1305470	Rnf19b	located_in	0051865 // protein autoubiquitination (RGD:1624291 [ISO] UniProtKB:Q6ZMZ0) /// 0032436 // positive regulation of proteasomal ubiquitin-dependent protein catabolic process (PMID:21873635 [IBA] PANTHER:PTN000188395|MGI:MGI:1355296) /// 0006511 // ubiquitin-dependent protein catabolic process (PMID:21873635 [IBA] PANTHER:PTN000188395|WB:WBGene00003967|UniProtKB:Q7Z419|FB:FBgn0041100|MGI:MGI:1344361|…	0000151 // ubiquitin ligase complex (PMID:21873635 [IBA] PANTHER:PTN000188395|UniProtKB:O60260|WB:WBGene00003967) /// 0016021 // integral component of membrane (GO_REF:0000043|RGD:1600115 [IEA] UniProtKB-KW:KW-0812) /// 0044194 // cytolytic granule (RGD:1624291 [ISO] MGI:1922484) /// 0005737 // cytoplasm (PMID:21873635 [IBA] PANTHER:PTN000188395|FB:FBgn0041100|FB:FBgn0017418|TAIR:locus:2101074|Un…	0061630 // ubiquitin protein ligase activity (PMID:21873635 [IBA] PANTHER:PTN000188395|MGI:MGI:1355296|UniProtKB:Q6ZMZ0|UniProtKB:P50876|TAIR:locus:2050100|SGD:S000001725|TAIR:locus:2101074|FB:FBgn0017418|FB:FBgn0041100|UniProtKB:O60260|TAIR:locus:2057401) /// 0061630 // ubiquitin protein ligase activity (RGD:1624291 [ISO] UniProtKB:Q6ZMZ0) /// 0046872 // metal ion binding (GO_REF:0000043|RGD:160…	ring finger protein 19B		gene	taxon:10116	20181114	RGD			313	0.780464	1.47191	22.2161	357	0.964286	1.94582	26.0079	230	0.740156	1.32604	21.6452	222	0.920126	2.00197	22.3551	138	0.755304	1.53138	20.182	345	0.86614	1.54041	26.377
AABR07065970.1	9	complement(110507..110749)	ENSRNOG00000000124	1.0471	-1.26377	-0.337735	0.625805	#N/A	1																	0	0	0	0	5	1.38505	2.79488	0.364256	1	0.330031	0.591273	0.0941097	3	1.27519	2.7745	0.302096	4	2.24523	4.55222	0.584985	5	1.28735	2.28953	0.382275
Kpna6	5	complement(147850275..147886615)	ENSRNOG00000000127	1.54791	-1.09778	-0.134594	0.458709	0.998631	1	Kpna6	RGD	1306570	Kpna6	located_in	0060135 // maternal process involved in female pregnancy (RGD:1624291 [ISO] MGI:1100836) /// 0006607 // NLS-bearing protein import into nucleus (PMID:21873635 [IBA] PANTHER:PTN000593662|UniProtKB:Q8IAW0|SGD:S000005133|FB:FBgn0024889|PomBase:SPBC1604.08c|UniProtKB:P52292|FB:FBgn0267727|MGI:MGI:103560|RGD:735064) /// 0045944 // positive regulation of transcription from RNA polymerase II promoter (R…	0005634 // nucleus (PMID:21873635 [IBA] PANTHER:PTN000593662|MGI:MGI:1100848|UniProtKB:P52294|MGI:MGI:2141165|WB:WBGene00002074|RGD:735064|PomBase:SPCC962.03c|TAIR:locus:2132238|SGD:S000005133|UniProtKB:G5EB89|TAIR:locus:2083313|UniProtKB:P52292|WB:WBGene00002072|PomBase:SPBC1604.08c|FB:FBgn0267727|UniProtKB:O00629|WB:WBGene00002073) /// 0005654 // nucleoplasm (PMID:21873635 [IBA] PANTHER:PTN0011…	0061608 // nuclear import signal receptor activity (RGD:1624291 [ISO] MGI:1100836) /// 0008139 // nuclear localization sequence binding (PMID:21873635 [IBA] PANTHER:PTN000593662|RGD:735064|FB:FBgn0024889|PomBase:SPCC962.03c|UniProtKB:P52292) /// 0061608 // nuclear import signal receptor activity (PMID:21873635 [IBA] PANTHER:PTN000593662|MGI:MGI:103561|MGI:MGI:1100836|PomBase:SPCC962.03c|MGI:MGI:1…	karyopherin subunit alpha 6		gene	taxon:10116	20210612	InterPro			767	1.31151	2.47343	54.4401	1025	1.89858	3.83113	74.6724	745	1.64407	2.94546	70.1117	483	1.37281	2.9869	48.6375	403	1.51257	3.06675	58.9372	1194	2.05562	3.65587	91.2873
Phf24	5	58359498..58383070	ENSRNOG00000000129	0.0393946	1.13174	0.178548	0.713654	0.998631	1	Phf24	RGD	1559864	Phf24	acts_upstream_of_or_within	0050966 // detection of mechanical stimulus involved in sensory perception of pain (RGD:1624291 [ISO] MGI:2140712) /// 0008277 // regulation of G-protein coupled receptor protein signaling pathway (RGD:1624291 [ISO] MGI:2140712) /// 0007214 // gamma-aminobutyric acid signaling pathway (RGD:1624291 [ISO] MGI:2140712) /// 0032228 // regulation of synaptic transmission, GABAergic (RGD:1624291 [ISO] …		0046872 // metal ion binding (GO_REF:0000043|RGD:1600115 [IEA] UniProtKB-KW:KW-0479)	PHD finger protein 24		gene	taxon:10116	20160810	RGD			9	0.0237248	0.0447435	0.638802	20	0.0571108	0.115243	1.45702	6	0.0204125	0.0365705	0.564658	6	0.0262903	0.0572014	0.604192	12	0.0694344	0.140778	1.75495	9	0.023887	0.0424826	0.688096
Dnajb5	5	58393233..58401870	ENSRNOG00000000130	2.21407	1.14093	0.190207	0.383762	0.998631	1	Dnajb5	RGD	1307453	Dnajb5	acts_upstream_of_or_within	0000122 // negative regulation of transcription from RNA polymerase II promoter (RGD:1624291 [ISO] MGI:1930018) /// 0051085 // chaperone mediated protein folding requiring cofactor (PMID:21873635 [IBA] PANTHER:PTN001180662|MGI:MGI:1931874|UniProtKB:P25685) /// 0006986 // response to unfolded protein (RGD:1624291 [ISO] UniProtKB:O75953)	0005829 // cytosol (PMID:21873635 [IBA] PANTHER:PTN001180662|UniProtKB:Q9UDY4|UniProtKB:O96212|RGD:1304725|UniProtKB:O75953|UniProtKB:P25685|MGI:MGI:1930018|SGD:S000004952) /// 0005829 // cytosol (RGD:1624291 [ISO] UniProtKB:O75953) /// 0005829 // cytosol (RGD:1624291 [ISO] MGI:1930018) /// 0005634 // nucleus (RGD:1624291 [ISO] MGI:1930018)	0051087 // chaperone binding (PMID:21873635 [IBA] PANTHER:PTN001180662|UniProtKB:Q9UDY4|UniProtKB:O75953|UniProtKB:P25685) /// 0051087 // chaperone binding (RGD:1624291 [ISO] UniProtKB:O75953) /// 0051082 // unfolded protein binding (PMID:21873635 [IBA] PANTHER:PTN001180662|UniProtKB:P25685)	DnaJ heat shock protein family (Hsp40) member B5		gene	taxon:10116	20090910	RGD	has_regulation_target(MGI:97367)		388	2.79121	5.26406	27.5395	317	2.4703	4.98478	23.0938	155	1.43906	2.57818	14.587	170	2.0328	4.42289	17.1188	148	2.33699	4.73825	21.6444	241	1.74557	3.10447	18.4257
Txndc15	17	complement(9429175..9441526)	ENSRNOG00000000133	1.19416	-1.21264	-0.278157	0.221538	0.998631	1	Txndc15	RGD	1304696	Txndc15	located_in	0060271 // cilium assembly (PMID:21873635 [IBA] PANTHER:PTN004464609|MGI:MGI:1916922) /// 0060271 // cilium assembly (RGD:1624291 [ISO] MGI:1916922) /// 0060271 // cilium assembly (GO_REF:0000024|RGD:1600115 [ISS] UniProtKB:Q6P6J9) /// 0045880 // positive regulation of smoothened signaling pathway (GO_REF:0000024|RGD:1600115 [ISS] UniProtKB:Q6P6J9) /// 0045880 // positive regulation of smoothened…	0005929 // cilium (PMID:21873635 [IBA] PANTHER:PTN004464609|MGI:MGI:1916922) /// 0016021 // integral component of membrane (GO_REF:0000043|RGD:1600115 [IEA] UniProtKB-KW:KW-0812) /// 0060170 // ciliary membrane (GO_REF:0000044|RGD:1600115 [IEA] UniProtKB-SubCell:SL-0305) /// 0005929 // cilium (GO_REF:0000024|RGD:1600115 [ISS] UniProtKB:Q6P6J9) /// 0005929 // cilium (RGD:1624291 [ISO] MGI:1916922)		thioredoxin domain containing 15		gene	taxon:10116	20190730	UniProt			182	0.915605	1.72678	12.918	225	1.22616	2.47426	16.3915	188	1.22062	2.18683	17.6926	134	1.12054	2.43802	13.4936	94	1.038	2.10456	13.7471	326	1.65126	2.93673	24.9243
Ly86	17	complement(28104589..28191436)	ENSRNOG00000000137	0.0415105	-1.45728	-0.543283	0.117231	0.998631	1	Ly86	RGD	1309936	Ly86	acts_upstream_of_or_within	0031666 // positive regulation of lipopolysaccharide-mediated signaling pathway (PMID:21873635 [IBA] PANTHER:PTN002718246|UniProtKB:O95711|MGI:MGI:1321404) /// 0031666 // positive regulation of lipopolysaccharide-mediated signaling pathway (RGD:1624291 [ISO] UniProtKB:O95711) /// 0045087 // innate immune response (PMID:21873635 [IBA] PANTHER:PTN002718246|UniProtKB:A0A0A8P3N1) /// 0031666 // posit…			lymphocyte antigen 86		gene	taxon:10116	20130305	RGD	regulates_o_occurs_in(CL:0000236)		37	0.0264738	0.049928	2.62619	41	0.031778	0.0641245	2.9869	37	0.0341667	0.0612119	3.48206	25	0.0297331	0.0646919	2.51747	26	0.040834	0.082791	3.8024	62	0.0446649	0.0794356	4.74021
Glis1	5	127160495..127233078	ENSRNOG00000000138	0.0198409	1.58554	0.664978	0.182733	0.998631	1	Glis1	RGD	1308030	Glis1	acts_upstream_of_or_within	0045893 // positive regulation of transcription, DNA-templated (RGD:1624291 [ISO] MGI:2386723) /// 0008150 // biological_process (RGD:1598407 [ND]) /// 0010454 // negative regulation of cell fate commitment (RGD:1624291 [ISO] MGI:2386723) /// 0045444 // fat cell differentiation (RGD:1624291 [ISO] MGI:2386723) /// 0001649 // osteoblast differentiation (RGD:1624291 [ISO] MGI:2386723) /// 0045944 //…	0005634 // nucleus (RGD:1624291 [ISO] MGI:2386723) /// 0005575 // cellular_component (RGD:1598407 [ND]) /// 0005634 // nucleus (PMID:21873635 [IBA] PANTHER:PTN000456649|RGD:620272|MGI:MGI:95727|MGI:MGI:2444289|MGI:MGI:2386723|FB:FBgn0004859|ZFIN:ZDB-GENE-990706-8|UniProtKB:P10071|MGI:MGI:95728|MGI:MGI:95729|UniProtKB:P08151|UniProtKB:P10070)	0003674 // molecular_function (RGD:1598407 [ND]) /// 0000981 // RNA polymerase II transcription factor activity, sequence-specific DNA binding (PMID:21873635 [IBA] PANTHER:PTN000456649|ZFIN:ZDB-GENE-030321-1|MGI:MGI:2386723|ZFIN:ZDB-GENE-041111-162|MGI:MGI:95728|MGI:MGI:2444289|MGI:MGI:95727|FB:FBgn0004859) /// 0001227 // transcriptional repressor activity, RNA polymerase II transcription regulat…	GLIS family zinc finger 1		gene	taxon:10116	20110425	RGD			51	0.043662	0.0823439	3.61988	10	0.00927389	0.0187137	0.728511	9	0.00994403	0.0178154	0.846987	11	0.0156535	0.0340582	1.10769	11	0.0206709	0.0419104	1.60871	8	0.00689578	0.012264	0.61164
Plxdc2	17	83221827..83610272	ENSRNOG00000000142	0.322622	-1.19396	-0.25576	0.144013	0.998631	1	Plxdc2	RGD	1305962	Plxdc2	located_in		0016021 // integral component of membrane (GO_REF:0000043|RGD:1600115 [IEA] UniProtKB-KW:KW-0812)		plexin domain containing 2		gene	taxon:10116	20210612	UniProt			1417	0.22668	0.427505	100.576	1972	0.341727	0.689566	143.662	1555	0.321041	0.575167	146.341	1182	0.314302	0.683844	119.026	875	0.307245	0.622941	127.965	2081	0.335178	0.596107	159.103
Pik3r3	5	135074297..135142488	ENSRNOG00000000145	0.0935712	1.00895	0.0128508	0.962608	0.999278	1	Pik3r3	RGD	621042	Pik3r3	enables	0016310 // phosphorylation (GO_REF:0000043|RGD:1600115 [IEA] UniProtKB-KW:KW-0418) /// 0008286 // insulin receptor signaling pathway (RGD:1624291 [ISO] MGI:109277) /// 0043491 // protein kinase B signaling (RGD:1624291 [ISO] UniProtKB:Q92569) /// 0046854 // phosphatidylinositol phosphorylation (PMID:21873635 [IBA] PANTHER:PTN000806614|FB:FBgn0020622|UniProtKB:P23727) /// 0043551 // regulation of …	0005942 // phosphatidylinositol 3-kinase complex (PMID:21873635 [IBA] PANTHER:PTN000806614|FB:FBgn0020622|RGD:3329|UniProtKB:P23727|MGI:MGI:109277|WB:WBGene00000001) /// 0005942 // phosphatidylinositol 3-kinase complex (RGD:1624291 [ISO] MGI:109277)	0016301 // kinase activity (GO_REF:0000043|RGD:1600115 [IEA] UniProtKB-KW:KW-0418) /// 0001784 // phosphotyrosine binding (RGD:1624291 [ISO] UniProtKB:Q92569) /// 0046935 // 1-phosphatidylinositol-3-kinase regulator activity (RGD:1624291 [ISO] MGI:109277) /// 0046935 // 1-phosphatidylinositol-3-kinase regulator activity (PMID:21873635 [IBA] PANTHER:PTN000806614|RGD:3329|RGD:621042|MGI:MGI:109277)…	phosphoinositide-3-kinase regulatory subunit 3		gene	taxon:10116	20161201	RGD			114	0.103883	0.195918	8.09149	109	0.107596	0.217117	7.94077	68	0.0799717	0.143275	6.39946	61	0.0923967	0.201033	6.14262	42	0.0840086	0.170328	6.14234	112	0.102759	0.182754	8.56297
Dnajc1	17	complement(84986991..85141210)	ENSRNOG00000000150	0.159291	-1.0977	-0.134489	0.434003	0.998631	1	Dnajc1	RGD	2322144	Dnajc1	located_in	0006417 // regulation of translation (RGD:1624291 [ISO] MGI:103268) /// 0006457 // protein folding (RGD:1624291 [ISO] MGI:103268) /// 0050708 // regulation of protein secretion (RGD:1624291 [ISO] UniProtKB:Q96KC8)	0016021 // integral component of membrane (GO_REF:0000043|RGD:1600115 [IEA] UniProtKB-KW:KW-0812) /// 0005783 // endoplasmic reticulum (RGD:1624291 [ISO] MGI:103268) /// 0005886 // plasma membrane (RGD:1624291 [ISO] MGI:103268)	0051087 // chaperone binding (RGD:1624291 [ISO] MGI:103268)	DnaJ heat shock protein family (Hsp40) member C1		gene	taxon:10116	20110224	RGD			392	0.15795	0.297884	27.8234	377	0.164552	0.332048	27.4649	292	0.151846	0.272042	27.48	267	0.178826	0.389081	26.8865	162	0.143279	0.290499	23.6919	379	0.153756	0.273452	28.9765
Ldlrap1	5	complement(152966591..152987211)	ENSRNOG00000000151	0.149658	1.01315	0.0188442	0.961424	0.999278	1	Ldlrap1	RGD	1563417	Ldlrap1	enables	0034383 // low-density lipoprotein particle clearance (RGD:1624291 [ISO] UniProtKB:Q5SW96) /// 0048260 // positive regulation of receptor-mediated endocytosis (RGD:1624291 [ISO] UniProtKB:Q5SW96) /// 1903076 // regulation of protein localization to plasma membrane (RGD:1624291 [ISO] UniProtKB:Q5SW96) /// 1905581 // positive regulation of low-density lipoprotein particle clearance (RGD:1624291 [IS…	0005769 // early endosome (RGD:1624291 [ISO] MGI:2140175) /// 0005883 // neurofilament (RGD:1624291 [ISO] MGI:2140175) /// 0009898 // cytoplasmic side of plasma membrane (RGD:1624291 [ISO] UniProtKB:Q5SW96) /// 0005769 // early endosome (PMID:21873635 [IBA] PANTHER:PTN002599553|MGI:MGI:2140175|UniProtKB:Q5SW96) /// 0005769 // early endosome (RGD:1624291 [ISO] UniProtKB:Q5SW96) /// 0055037 // recy…	0003674 // molecular_function (RGD:1598407 [ND]) /// 0005515 // protein binding (PMID:14528014|RGD:8553370 [IPI] UniProtKB:P98158:PRO_0000017322) /// 0030159 // receptor signaling complex scaffold activity (RGD:1624291 [ISO] UniProtKB:Q5SW96) /// 0035591 // signaling adaptor activity (RGD:1624291 [ISO] UniProtKB:Q5SW96) /// 0050750 // low-density lipoprotein particle receptor binding (RGD:1624291…	low density lipoprotein receptor adaptor protein 1		gene	taxon:10116	20101125	RGD			28	0.0843767	0.159129	1.98738	47	0.153423	0.309591	3.424	38	0.147786	0.26477	3.57617	46	0.230414	0.501324	4.63214	20	0.13229	0.268219	2.92492	10	0.0303406	0.0539602	0.764551
Cog3	15	complement(57755189..57805184)	ENSRNOG00000000155	0.319003	1.40788	0.493522	0.0215198	0.763674	1	Cog3	RGD	1304555	Cog3	located_in	0006486 // protein glycosylation (RGD:1624291 [ISO] UniProtKB:Q96JB2) /// 0006886 // intracellular protein transport (GO_REF:0000002|RGD:1600115 [IEA] InterPro:IPR007265) /// 0006890 // retrograde vesicle-mediated transport, Golgi to ER (RGD:1624291 [ISO] UniProtKB:Q96JB2) /// 0033365 // protein localization to organelle (RGD:1624291 [ISO] UniProtKB:Q96JB2) /// 0007030 // Golgi organization (RGD:…	0005794 // Golgi apparatus (GO_REF:0000052|RGD:1624291 [ISO] UniProtKB:Q96JB2) /// 0017119 // Golgi transport complex (PMID:21873635 [IBA] PANTHER:PTN000329506|SGD:S000000959|TAIR:locus:2206890|FB:FBgn0031536|UniProtKB:Q96JB2) /// 0005829 // cytosol (GO_REF:0000052|RGD:1624291 [ISO] UniProtKB:Q96JB2) /// 0005886 // plasma membrane (GO_REF:0000052|RGD:1624291 [ISO] UniProtKB:Q96JB2) /// 0005801 //…		component of oligomeric golgi complex 3		gene	taxon:10116	20071221	RGD			274	0.340557	0.642269	19.448	289	0.389104	0.785168	21.054	171	0.274297	0.491423	16.0928	158	0.326424	0.710218	15.9104	97	0.264633	0.536545	14.1859	147	0.183957	0.327164	11.2389
LOC100911486	5	171472273..171620947	ENSRNOG00000000156	0.00179415	-3.96518	-1.98739	0.0178185	#N/A	1																	1	0.000417961	0.00078825	0.070978	1	0.000452757	0.000913612	0.0728511	0	0	0	0	2	0.00138948	0.00302317	0.201397	0	0	0	0	4	0.00168328	0.00299368	0.30582
Atg12	18	complement(40721800..40732126)	ENSRNOG00000000157	3.44671	-1.0639	-0.0893671	0.615909	0.998631	1	Atg12	RGD	1306306	Atg12	involved_in	0000045 // autophagosome assembly (PMID:21873635 [IBA] PANTHER:PTN000333039|MGI:MGI:1914776|SGD:S000000421) /// 0006501 // C-terminal protein lipidation (PMID:21873635 [IBA] PANTHER:PTN000333039|SGD:S000000421) /// 0044804 // nucleophagy (PMID:21873635 [IBA] PANTHER:PTN000333039|SGD:S000000421) /// 0000045 // autophagosome assembly (RGD:1624291 [ISO] MGI:1914776) /// 0000422 // mitophagy (PMID:21…	0016020 // membrane (RGD:1624291 [ISO] MGI:1914776) /// 0034045 // pre-autophagosomal structure membrane (RGD:1624291 [ISO] MGI:1914776) /// 0032991 // macromolecular complex (PMID:18059433|RGD:2301217 [IDA]) /// 0034045 // pre-autophagosomal structure membrane (PMID:21873635 [IBA] PANTHER:PTN000333039|MGI:MGI:1914776) /// 0034274 // Atg12-Atg5-Atg16 complex (PMID:21873635 [IBA] PANTHER:PTN000333…	0005515 // protein binding (PMID:18059433|RGD:2301217 [IPI] RGD:1359580)	autophagy related 12		gene	taxon:10116	20080707	RGD			493	2.96652	5.59467	34.9922	543	3.53939	7.14209	39.5582	452	3.51015	6.28866	42.5376	303	3.0306	6.59384	30.5117	317	4.1869	8.48897	46.3601	726	4.39842	7.8225	55.5064
Cdo1	18	complement(40701984..40716686)	ENSRNOG00000000158	2.90309	-1.2454	-0.316609	0.07149	0.996284	1	Cdo1	RGD	69262	Cdo1	located_in	0019448 // L-cysteine catabolic process (PMID:16611641|RGD:2301357 [IDA]) /// 0042412 // taurine biosynthetic process (GO_REF:0000041|RGD:1600115 [IEA] UniPathway:UPA00012) /// 0043200 // response to amino acid (PMID:11287364|RGD:2301359 [IDA]) /// 0046439 // L-cysteine metabolic process (PMID:8973325|RGD:632438 [NAS]) /// 0019448 // L-cysteine catabolic process (PMID:21873635 [IBA] PANTHER:PTN00…	0005829 // cytosol (PMID:2334417|RGD:68765 [TAS]) /// 0005829 // cytosol (RGD:1624291 [ISO] MGI:105925)	0017172 // cysteine dioxygenase activity (PMID:16611641|RGD:2301357 [IDA]) /// 0017172 // cysteine dioxygenase activity (PMID:21873635 [IBA] PANTHER:PTN000308696|RGD:69262) /// 0017172 // cysteine dioxygenase activity (PMID:2334417|RGD:68765 [TAS]) /// 0016702 // oxidoreductase activity, acting on single donors with incorporation of molecular oxygen, incorporation of two atoms of oxygen (PMID:218…	cysteine dioxygenase type 1		gene	taxon:10116	20050217	RGD			518	2.18926	4.12882	36.7666	458	2.09683	4.23116	33.3658	547	2.98361	5.34534	51.478	430	3.0208	6.57253	43.3004	307	2.848	5.77434	44.8976	816	3.47231	6.17543	62.3873
Chm	X	complement(84666900..84821775)	ENSRNOG00000000161	0.0424815	-1.11399	-0.155733	0.600271	0.998631	1	Chm	RGD	2340	Chm	acts_upstream_of_or_within	0018344 // protein geranylgeranylation (PMID:15186776|RGD:8553294 [IDA]) /// 0018344 // protein geranylgeranylation (RGD:1624291 [ISO] UniProtKB:P24386) /// 0001568 // blood vessel development (RGD:1624291 [ISO] MGI:892979) /// 0018344 // protein geranylgeranylation (PMID:21873635 [IBA] PANTHER:PTN000209558|UniProtKB:P26374|RGD:2340|FB:FBgn0026378|UniProtKB:P24386|SGD:S000005897) /// 0006612 // p…	0005968 // Rab-protein geranylgeranyltransferase complex (PMID:15186776|RGD:8553294 [IDA]) /// 0005829 // cytosol (GO_REF:0000024|RGD:1600115 [ISS] UniProtKB:P24386) /// 0005829 // cytosol (GO_REF:0000107|RGD:1600115 [IEA] UniProtKB:P24386|ensembl:ENSP00000350386) /// 0005968 // Rab-protein geranylgeranyltransferase complex (RGD:1624291 [ISO] UniProtKB:P24386) /// 0005737 // cytoplasm (PMID:21873…	0044877 // macromolecular complex binding (PMID:12620235|RGD:12793022 [IPI] UniProtKB:Q08602,UniProtKB:Q08603) /// 0005092 // GDP-dissociation inhibitor activity (GO_REF:0000002|RGD:1600115 [IEA] InterPro:IPR018203) /// 0005515 // protein binding (PMID:15186776|RGD:8553294 [IPI] UniProtKB:P09527) /// 0031267 // small GTPase binding (RGD:1624291 [ISO] UniProtKB:P24386) /// 0005096 // GTPase activa…	CHM Rab escort protein		gene	taxon:10116	20041005	RGD	occurs_in(EMAPA:16370)		112	0.0449374	0.0847493	7.94954	100	0.0434629	0.0877033	7.28511	109	0.0564421	0.10112	10.258	30	0.0200077	0.0435318	3.02096	54	0.0475573	0.0964227	7.8973	148	0.0597877	0.106331	11.3153
Lamp2	X	complement(124722628..124766044)	ENSRNOG00000000164	2.69115	-1.16993	-0.226423	0.192957	0.998631	1	Lamp2	RGD	2990	Lamp2	enables	0072594 // establishment of protein localization to organelle (PMID:21873635 [IBA] PANTHER:PTN000897063|UniProtKB:P13473|UniProtKB:P11279|MGI:MGI:96748|RGD:2990) /// 0050821 // protein stabilization (GO_REF:0000024|RGD:1600115 [ISS] UniProtKB:P17047) /// 0006914 // autophagy (RGD:1624291 [ISO] MGI:96748) /// 0097352 // autophagosome maturation (PMID:21873635 [IBA] PANTHER:PTN002608933|MGI:MGI:967…	0005765 // lysosomal membrane (RGD:1600115|Reactome:R-RNO-9626275 [TAS]) /// 0005765 // lysosomal membrane (RGD:1624291 [ISO] UniProtKB:P13473) /// 0070062 // extracellular exosome (RGD:1624291 [ISO] UniProtKB:P13473) /// 0005768 // endosome (PMID:16085051|RGD:1581606 [IDA]) /// 0031902 // late endosome membrane (RGD:1624291 [ISO] UniProtKB:P13473) /// 0005765 // lysosomal membrane (RGD:1600115|R…	0005515 // protein binding (PMID:18644871|RGD:10412301 [IPI] UniProtKB:P34058) /// 0003674 // molecular_function (RGD:1598407 [ND]) /// 0005515 // protein binding (PMID:12505983|RGD:10412300 [IPI] UniProtKB:Q6AYS3) /// 0019899 // enzyme binding (RGD:1624291 [ISO] UniProtKB:P13473) /// 0005515 // protein binding (PMID:18644871|RGD:10412301 [IPI] UniProtKB:P82995) /// 0019904 // protein domain spec…	lysosomal-associated membrane protein 2		gene	taxon:10116	20110228	RGD			1925	2.75515	5.19604	136.633	1900	2.94576	5.9442	138.417	1514	2.79658	5.01026	142.482	936	2.22677	4.84491	94.254	690	2.16769	4.395	100.91	2325	3.35041	5.95863	177.758
Pfkfb1	X	complement(23092159..23144324)	ENSRNOG00000000165	0.0127494	-1.22652	-0.294577	0.6264	0.998631	1	Pfkfb1	RGD	3307	Pfkfb1	enables	0006003 // fructose 2,6-bisphosphate metabolic process (GO_REF:0000002|RGD:1600115 [IEA] InterPro:IPR003094) /// 0046835 // carbohydrate phosphorylation (PMID:7619077|RGD:2302679 [IDA]) /// 0033133 // positive regulation of glucokinase activity (PMID:15047617|RGD:2302684 [IMP]) /// 0006000 // fructose metabolic process (GO_REF:0000002|RGD:1600115 [IEA] InterPro:IPR013079) /// 0006003 // fructose …	0043540 // 6-phosphofructo-2-kinase/fructose-2,6-biphosphatase complex (PMID:21873635 [IBA] PANTHER:PTN002577872|RGD:3307|UniProtKB:P16118) /// 0005829 // cytosol (RGD:1600115|Reactome:R-RNO-164124 [TAS]) /// 0043540 // 6-phosphofructo-2-kinase/fructose-2,6-biphosphatase complex (GO_REF:0000024|RGD:1600115 [ISS] UniProtKB:P16118) /// 0043540 // 6-phosphofructo-2-kinase/fructose-2,6-biphosphatase …	0042802 // identical protein binding (PMID:11522786|RGD:2302683 [IPI] UniProtKB:P07953) /// 0042802 // identical protein binding (PMID:7619077|RGD:2302679 [IDA]) /// 0042802 // identical protein binding (PMID:8634242|RGD:8553805 [IPI] UniProtKB:P07953) /// 0042802 // identical protein binding (RGD:1624291 [ISO] UniProtKB:P16118) /// 0003873 // 6-phosphofructo-2-kinase activity (PMID:7619077|RGD:2…	6-phosphofructo-2-kinase/fructose-2,6-biphosphatase 1		gene	taxon:10116	20210612	UniProt		UniProtKB:A0A0G2K0S8	8	0.00952964	0.0179723	0.567824	2	0.00258075	0.00520766	0.145702	12	0.0184482	0.0330513	1.12932	9	0.0178203	0.0387726	0.906288	3	0.00784407	0.0159039	0.438739	4	0.00479741	0.00853209	0.30582
Apex2	X	23146085..23166675	ENSRNOG00000000166	0.493886	1.22313	0.290572	0.212449	0.998631	1	Apex2	RGD	1565983	Apex2	located_in	0090305 // nucleic acid phosphodiester bond hydrolysis (GO_REF:0000108|RGD:1600115 [IEA] GO:0008311) /// 0006310 // DNA recombination (GO_REF:0000043|RGD:1600115 [IEA] UniProtKB-KW:KW-0233) /// 0006284 // base-excision repair (PMID:21873635 [IBA] PANTHER:PTN000507731|WB:WBGene00001372|SGD:S000000115|UniProtKB:P27695) /// 0090305 // nucleic acid phosphodiester bond hydrolysis (GO_REF:0000108|RGD:1…	0005743 // mitochondrial inner membrane (RGD:1624291 [ISO] MGI:1924872) /// 0005654 // nucleoplasm (GO_REF:0000107|RGD:1600115 [IEA] UniProtKB:Q9UBZ4|ensembl:ENSP00000364126) /// 0001650 // fibrillar center (GO_REF:0000107|RGD:1600115 [IEA] UniProtKB:Q9UBZ4|ensembl:ENSP00000364126) /// 0005654 // nucleoplasm (GO_REF:0000052|RGD:1624291 [ISO] UniProtKB:Q9UBZ4) /// 0005634 // nucleus (PMID:21873635…	0004519 // endonuclease activity (GO_REF:0000043|RGD:1600115 [IEA] UniProtKB-KW:KW-0255) /// 0003906 // DNA-(apurinic or apyrimidinic site) lyase activity (PMID:21873635 [IBA] PANTHER:PTN000507731|TAIR:locus:2060540|SGD:S000000115|UniProtKB:P27695|FB:FBgn0004584|PomBase:SPBC3D6.10|WB:WBGene00001372) /// 0008081 // phosphoric diester hydrolase activity (PMID:21873635 [IBA] PANTHER:PTN000507731|WB:…	apurinic/apyrimidinic endodeoxyribonuclease 2		gene	taxon:10116	20131205	RGD			170	0.513033	0.96755	12.0663	116	0.379213	0.76521	8.45073	132	0.514112	0.921066	12.4225	101	0.506645	1.10234	10.1706	84	0.556429	1.12816	12.2847	83	0.252194	0.448522	6.34577
Alas2	X	complement(23167696..23187341)	ENSRNOG00000000167	0.183218	-1.71852	-0.781163	0.0250116	0.797837	1	Alas2	RGD	2084	Alas2	involved_in	0001666 // response to hypoxia (GO_REF:0000107|RGD:1600115 [IEA] UniProtKB:P22557|ensembl:ENSP00000497236) /// 0048821 // erythrocyte development (PMID:21873635 [IBA] PANTHER:PTN000343740|ZFIN:ZDB-GENE-001229-1) /// 0042541 // hemoglobin biosynthetic process (PMID:21873635 [IBA] PANTHER:PTN000343740|MGI:MGI:87990|ZFIN:ZDB-GENE-001229-1) /// 0032025 // response to cobalt ion (PMID:2781150|RGD:1103…	0005743 // mitochondrial inner membrane (GO_REF:0000107|RGD:1600115 [IEA] UniProtKB:P22557|ensembl:ENSP00000497236) /// 0005743 // mitochondrial inner membrane (RGD:1624291 [ISO] UniProtKB:P22557) /// 0005739 // mitochondrion (RGD:1624291 [ISO] UniProtKB:P22557) /// 0005739 // mitochondrion (PMID:15496594|RGD:1581087 [IDA]) /// 0005743 // mitochondrial inner membrane (GO_REF:0000024|RGD:1600115 […	0003870 // 5-aminolevulinate synthase activity (PMID:8407861|RGD:632181 [IDA]) /// 0030170 // pyridoxal phosphate binding (GO_REF:0000104|RGD:1600115 [IEA] UniRule:UR000079120) /// 0030170 // pyridoxal phosphate binding (GO_REF:0000002|RGD:1600115 [IEA] InterPro:IPR004839|InterPro:IPR010961|InterPro:IPR015118) /// 0003870 // 5-aminolevulinate synthase activity (PMID:15181459|RGD:1581096 [IDA]) //…	5'-aminolevulinate synthase 2		gene	taxon:10116	20061006	UniProt			43	0.136009	0.256505	3.05205	49	0.16789	0.338783	3.56971	15	0.0612319	0.109701	1.41165	29	0.15247	0.331737	2.92026	10	0.0694279	0.140765	1.46246	44	0.140124	0.249208	3.36402
Gatm	3	complement(114711562..114728410)	ENSRNOG00000000168	0.291893	-1.06842	-0.0954826	0.71625	0.998631	1	Gatm	RGD	71090	Gatm	is_active_in	0007611 // learning or memory (RGD:1624291 [ISO] UniProtKB:P50440) /// 0006600 // creatine metabolic process (RGD:1624291 [ISO] UniProtKB:P50440) /// 0006601 // creatine biosynthetic process (GO_REF:0000041|RGD:1600115 [IEA] UniPathway:UPA00104) /// 0046689 // response to mercury ion (PMID:15600250|RGD:1599816 [IDA]) /// 0006979 // response to oxidative stress (PMID:8837048|RGD:1599820 [IEP]) ///…	0005743 // mitochondrial inner membrane (GO_REF:0000044|RGD:1600115 [IEA] UniProtKB-SubCell:SL-0168) /// 0005739 // mitochondrion (PMID:21873635 [IBA] PANTHER:PTN000050482|UniProtKB:P50440) /// 0005575 // cellular_component (RGD:1598407 [ND]) /// 0005739 // mitochondrion (GO_REF:0000052|RGD:1624291 [ISO] UniProtKB:P50440) /// 0005758 // mitochondrial intermembrane space (GO_REF:0000107|RGD:160011…	0015068 // glycine amidinotransferase activity (GO_REF:0000024|RGD:1600115 [ISS] UniProtKB:P50440) /// 0015067 // amidinotransferase activity (PMID:8035648|RGD:1599821 [IDA]) /// 0015067 // amidinotransferase activity (PMID:21873635 [IBA] PANTHER:PTN000050482|UniProtKB:P50440|RGD:71090) /// 0015068 // glycine amidinotransferase activity (RGD:1624291 [ISO] UniProtKB:P50440) /// 0015068 // glycine …	glycine amidinotransferase		gene	taxon:10116	20070216	RGD			62	0.228661	0.43124	4.40064	63	0.251692	0.507886	4.58962	69	0.328425	0.588395	6.49357	52	0.318779	0.693584	5.23633	41	0.331908	0.672945	5.9961	94	0.34905	0.620779	7.18678
Spata5l1	3	114747410..114760409	ENSRNOG00000000169	0.340355	-1.04771	-0.0672355	0.802894	0.998631	1	Spata5l1	RGD	1595990	Spata5l1	enables		0005737 // cytoplasm (RGD:1624291 [ISO] UniProtKB:Q9BVQ7) /// 0005819 // spindle (RGD:1624291 [ISO] UniProtKB:Q9BVQ7)	0005524 // ATP binding (GO_REF:0000002|RGD:1600115 [IEA] InterPro:IPR003959|InterPro:IPR003960) /// 0016887 // ATPase activity (PMID:21873635 [IBA] PANTHER:PTN004603074|UniProtKB:P55072|WB:WBGene00008053|MGI:MGI:99919|SGD:S000004389|UniProtKB:O43933|SGD:S000002284|WB:WBGene00007352|RGD:621595|UniProtKB:Q13608|SGD:S000001680|SGD:S000005273|WB:WBGene00010562)	spermatogenesis associated 5-like 1		gene	taxon:10116	20210612	InterPro			69	0.329822	0.622025	4.89748	66	0.341746	0.689605	4.80817	49	0.302283	0.54156	4.61137	52	0.413162	0.898938	5.23633	30	0.314765	0.638187	4.38739	60	0.288764	0.51356	4.5873
Slc30a4	3	complement(114805922..114828154)	ENSRNOG00000000170	1.43275	1.13808	0.186606	0.338752	0.998631	1	Slc30a4	RGD	619750	Slc30a4	enables	0055069 // zinc ion homeostasis (RGD:1624291 [ISO] MGI:1345282) /// 0061088 // regulation of sequestering of zinc ion (GO_REF:0000107|RGD:1600115 [IEA] UniProtKB:O14863|ensembl:ENSP00000261867) /// 0071577 // zinc II ion transmembrane transport (PMID:21873635 [IBA] PANTHER:PTN000169409|UniProtKB:Q22541|MGI:MGI:1345280|FB:FBgn0028516) /// 0010043 // response to zinc ion (PMID:12421840|RGD:2299952 …	0005765 // lysosomal membrane (GO_REF:0000044|RGD:1600115 [IEA] UniProtKB-SubCell:SL-0157) /// 0016021 // integral component of membrane (GO_REF:0000043|RGD:1600115 [IEA] UniProtKB-KW:KW-0812) /// 0005737 // cytoplasm (RGD:1624291 [ISO] UniProtKB:O14863) /// 0031902 // late endosome membrane (GO_REF:0000044|RGD:1600115 [IEA] UniProtKB-SubCell:SL-0151) /// 0031410 // cytoplasmic vesicle (PMID:1238…	0005385 // zinc ion transmembrane transporter activity (PMID:9354792|RGD:737669 [IDA]) /// 0008324 // cation transmembrane transporter activity (GO_REF:0000002|RGD:1600115 [IEA] InterPro:IPR002524) /// 0005385 // zinc ion transmembrane transporter activity (PMID:21873635 [IBA] PANTHER:PTN000169409|TAIR:locus:2044382|RGD:619750|FB:FBgn0028516|UniProtKB:P75757|RGD:3707|UniProtKB:Q8IWU4)	solute carrier family 30 member 4		gene	taxon:10116	20050217	RGD			641	1.79157	3.3788	45.4969	476	1.44116	2.9081	34.6771	337	1.21561	2.17784	31.715	257	1.19397	2.5978	25.8796	248	1.52146	3.08477	36.2691	495	1.39297	2.47737	37.8453
Sqor	3	114900343..114939370	ENSRNOG00000000172	0.210134	1.06956	0.0970212	0.76114	0.998631	1	Sqor	RGD	1564504	Sqor	located_in	0070221 // sulfide oxidation, using sulfide:quinone oxidoreductase (RGD:1624291 [ISO] UniProtKB:Q9Y6N5) /// 0070221 // sulfide oxidation, using sulfide:quinone oxidoreductase (PMID:21873635 [IBA] PANTHER:PTN000066985|UniProtKB:Q9Y6N5) /// 0070813 // hydrogen sulfide metabolic process (RGD:1624291 [ISO] UniProtKB:Q9Y6N5)	0005739 // mitochondrion (PMID:21873635 [IBA] PANTHER:PTN000066987|PomBase:SPBC2G5.06c) /// 0005743 // mitochondrial inner membrane (RGD:1600115|Reactome:R-RNO-1614611 [TAS])	0070224 // sulfide:quinone oxidoreductase activity (PMID:21873635 [IBA] PANTHER:PTN000066985|PomBase:SPBC2G5.06c|UniProtKB:Q9Y6N5) /// 0070224 // sulfide:quinone oxidoreductase activity (RGD:1624291 [ISO] UniProtKB:Q9Y6N5) /// 0071949 // FAD binding (PMID:21873635 [IBA] PANTHER:PTN000066985|PomBase:SPBC2G5.06c)	sulfide quinone oxidoreductase		gene	taxon:10116	20111004	Reactome			105	0.167181	0.315293	7.45269	181	0.31218	0.629944	13.1861	58	0.119183	0.213524	5.45836	85	0.224959	0.489455	8.55939	65	0.227167	0.460582	9.50601	222	0.355886	0.632936	16.973
Mier2	7	13039781..13055632	ENSRNOG00000000175	2.06043	1.23325	0.30246	0.211085	0.998631	1	Mier2	RGD	1307278	Mier2	contributes_to	0016575 // histone deacetylation (PMID:21873635 [IBA] PANTHER:PTN001328846|UniProtKB:Q8N344|UniProtKB:Q8N108) /// 0000122 // negative regulation of transcription from RNA polymerase II promoter (PMID:21873635 [IBA] PANTHER:PTN001328846|MGI:MGI:1346340) /// 0016575 // histone deacetylation (RGD:1624291 [ISO] UniProtKB:Q8N344)	0005737 // cytoplasm (RGD:1624291 [ISO] UniProtKB:Q8N344) /// 0005634 // nucleus (RGD:1624291 [ISO] UniProtKB:Q8N344) /// 0032991 // macromolecular complex (RGD:1624291 [ISO] UniProtKB:Q8N344) /// 0005654 // nucleoplasm (PMID:21873635 [IBA] PANTHER:PTN001328846|UniProtKB:A0A0B4KG70|MGI:MGI:2150037|MGI:MGI:1346340|WB:WBGene00003025|UniProtKB:O94776|UniProtKB:Q7Z3K6|UniProtKB:Q8N108|UniProtKB:Q9BTC…	0042826 // histone deacetylase binding (PMID:21873635 [IBA] PANTHER:PTN001328846|UniProtKB:Q8N344|UniProtKB:Q8N108|RGD:1306743) /// 0004407 // histone deacetylase activity (RGD:1624291 [ISO] UniProtKB:Q8N344) /// 0042826 // histone deacetylase binding (RGD:1624291 [ISO] UniProtKB:Q8N344) /// 0003714 // transcription corepressor activity (PMID:21873635 [IBA] PANTHER:PTN001328846|UniProtKB:Q13330)	MIER family member 2		gene	taxon:10116	20181210	RGD			493	1.93258	3.64473	34.9922	484	2.05525	4.14726	35.2599	286	1.44691	2.59225	26.9154	438	2.85397	6.20955	44.106	234	2.01345	4.08227	34.2216	159	0.627549	1.11608	12.1564
Plpp2	7	13062196..13070280	ENSRNOG00000000177	2.04313	1.02549	0.0363177	0.858937	0.998631	1	Plpp2	RGD	628893	Plpp2	located_in	0006670 // sphingosine metabolic process (RGD:1624291 [ISO] UniProtKB:O43688) /// 0046839 // phospholipid dephosphorylation (GO_REF:0000024|RGD:1600115 [ISS] UniProtKB:O43688) /// 0006644 // phospholipid metabolic process (GO_REF:0000024|RGD:1600115 [ISS] UniProtKB:O43688) /// 0006644 // phospholipid metabolic process (PMID:21873635 [IBA] PANTHER:PTN000807400|MGI:MGI:108412|MGI:MGI:1915166|RGD:62…	0005769 // early endosome (GO_REF:0000024|RGD:1600115 [ISS] UniProtKB:O43688) /// 0005789 // endoplasmic reticulum membrane (GO_REF:0000044|RGD:1600115 [IEA] UniProtKB-SubCell:SL-0097) /// 0005783 // endoplasmic reticulum (RGD:1624291 [ISO] UniProtKB:O43688) /// 0005886 // plasma membrane (RGD:1624291 [ISO] UniProtKB:O43688) /// 0005901 // caveola (RGD:1624291 [ISO] UniProtKB:O43688) /// 0031901 …	0042392 // sphingosine-1-phosphate phosphatase activity (GO_REF:0000024|RGD:1600115 [ISS] UniProtKB:O43688) /// 0042392 // sphingosine-1-phosphate phosphatase activity (RGD:1624291 [ISO] UniProtKB:O43688) /// 0008195 // phosphatidate phosphatase activity (GO_REF:0000024|RGD:1600115 [ISS] UniProtKB:O43688) /// 0042577 // lipid phosphatase activity (PMID:21873635 [IBA] PANTHER:PTN000807400|UniProtK…	phospholipid phosphatase 2		gene	taxon:10116	20191122	UniProt			309	2.37494	4.47899	21.9322	264	2.198	4.43531	19.2327	155	1.53749	2.75452	14.587	184	2.3507	5.11455	18.5286	104	1.75453	3.55732	15.2096	186	1.43935	2.55986	14.2206
Tmprss6	7	complement(119659324..119689938)	ENSRNOG00000000184	0.110132	-1.11945	-0.162789	0.616348	0.998631	1	Tmprss6	RGD	1307138	Tmprss6	involved_in	0008150 // biological_process (RGD:1598407 [ND]) /// 0030514 // negative regulation of BMP signaling pathway (RGD:1624291 [ISO] MGI:1919003) /// 0033619 // membrane protein proteolysis (RGD:1624291 [ISO] UniProtKB:Q8IU80) /// 0097264 // self proteolysis (RGD:1624291 [ISO] UniProtKB:Q8IU80) /// 0000122 // negative regulation of transcription from RNA polymerase II promoter (RGD:1624291 [ISO] MGI:1…	0016021 // integral component of membrane (GO_REF:0000043|RGD:1600115 [IEA] UniProtKB-KW:KW-0812) /// 0005615 // extracellular space (RGD:1624291 [ISO] UniProtKB:Q8IU80) /// 0005886 // plasma membrane (RGD:1624291 [ISO] UniProtKB:Q8IU80) /// 0005886 // plasma membrane (RGD:1624291 [ISO] MGI:1919003) /// 0005575 // cellular_component (RGD:1598407 [ND]) /// 0005886 // plasma membrane (PMID:21873635…	0003674 // molecular_function (RGD:1598407 [ND]) /// 0004252 // serine-type endopeptidase activity (GO_REF:0000002|RGD:1600115 [IEA] InterPro:IPR001254|InterPro:IPR001314|InterPro:IPR018114)	transmembrane serine protease 6		gene	taxon:10116	20150611	RGD	occurs_in(EMAPA:16846),has_input(UniProtKB:Q62351)		47	0.0953977	0.179914	3.33597	52	0.114333	0.230711	3.78826	39	0.102162	0.183031	3.67028	47	0.158571	0.345012	4.73284	18	0.0801948	0.162595	2.63243	39	0.0797012	0.141747	2.98175
Mpst	7	119626637..119631425	ENSRNOG00000000185	5.73562	-1.21662	-0.282873	0.120189	0.998631	1	Mpst	RGD	620065	Mpst	involved_in	0021510 // spinal cord development (PMID:9078435|RGD:9686095 [IEP]) /// 0070814 // hydrogen sulfide biosynthetic process (GO_REF:0000024|RGD:1600115 [ISS] UniProtKB:Q99J99) /// 0001889 // liver development (PMID:6573924|RGD:9685558 [IDA]) /// 0019346 // transsulfuration (PMID:17130129|RGD:9685559 [IDA]) /// 0001822 // kidney development (PMID:6573924|RGD:9685558 [IDA]) /// 0070814 // hydrogen sul…	0005739 // mitochondrion (PMID:24611772|RGD:9685560 [IDA]) /// 0045202 // synapse (GO_REF:0000044|RGD:1600115 [IEA] UniProtKB-SubCell:SL-0258) /// 0005737 // cytoplasm (PMID:9749958|RGD:8553715 [IDA]) /// 0005829 // cytosol (PMID:7608189|RGD:9685561 [IDA]) /// 0043005 // neuron projection (RGD:1624291 [ISO] MGI:2179733) /// 0043005 // neuron projection (GO_REF:0000024|RGD:1600115 [ISS] UniProtKB:…	0004792 // thiosulfate sulfurtransferase activity (PMID:17130129|RGD:9685559 [IDA]) /// 0004792 // thiosulfate sulfurtransferase activity (PMID:21873635 [IBA] PANTHER:PTN000146159|UniProtKB:Q9HUK9|RGD:620065|TAIR:locus:2032800|SGD:S000005777|UniProtKB:P31142|TAIR:locus:2207345) /// 0016784 // 3-mercaptopyruvate sulfurtransferase activity (RGD:1624291 [ISO] MGI:2179733) /// 0042802 // identical pr…	mercaptopyruvate sulfurtransferase		gene	taxon:10116	20150130	RGD			313	4.06138	7.65952	22.2161	359	5.04606	10.1824	26.1536	298	4.99036	8.94058	28.0447	362	7.80771	16.9877	36.4529	175	4.98427	10.1056	25.5931	502	6.55833	11.6639	38.3804
Tst	7	complement(119616324..119623072)	ENSRNOG00000000186	10.1481	-1.39633	-0.481644	0.0207006	0.757577	1	Tst	RGD	3913	Tst	located_in	0035928 // rRNA import into mitochondrion (RGD:1624291 [ISO] UniProtKB:Q16762) /// 0051029 // rRNA transport (RGD:1624291 [ISO] UniProtKB:Q16762) /// 0030855 // epithelial cell differentiation (RGD:1624291 [ISO] UniProtKB:Q16762) /// 0016226 // iron-sulfur cluster assembly (PMID:2018478|RGD:729953 [NAS]) /// 0035928 // rRNA import into mitochondrion (GO_REF:0000024|RGD:1600115 [ISS] UniProtKB:Q16…	0005739 // mitochondrion (GO_REF:0000052|RGD:1624291 [ISO] UniProtKB:Q16762) /// 0005759 // mitochondrial matrix (RGD:1600115|Reactome:R-RNO-1614611 [TAS]) /// 0005739 // mitochondrion (PMID:21873635 [IBA] PANTHER:PTN000146244|UniProtKB:Q16762|RGD:620065|TAIR:locus:2207345)	0016783 // sulfurtransferase activity (RGD:1600115|Reactome:R-RNO-1614611 [TAS]) /// 0004792 // thiosulfate sulfurtransferase activity (PMID:21873635 [IBA] PANTHER:PTN000146159|UniProtKB:Q9HUK9|RGD:620065|TAIR:locus:2032800|SGD:S000005777|UniProtKB:P31142|TAIR:locus:2207345) /// 0008097 // 5S rRNA binding (RGD:1624291 [ISO] UniProtKB:Q16762) /// 0008097 // 5S rRNA binding (GO_REF:0000024|RGD:1600…	thiosulfate sulfurtransferase		gene	taxon:10116	20080818	RGD			493	4.53922	8.5607	34.9922	1089	10.8615	21.9174	79.3349	557	6.61876	11.858	52.4191	801	12.2589	26.6725	80.6596	358	7.23522	14.6694	52.3562	1380	12.7931	22.7522	105.508
Csf2rb	7	119554354..119568776	ENSRNOG00000000187	0.176862	-1.38693	-0.471897	0.188151	0.998631	1	Csf2rb	RGD	620189	Csf2rb	enables	0032496 // response to lipopolysaccharide (PMID:7643220|RGD:632531 [IEP]) /// 0019221 // cytokine-mediated signaling pathway (GO_REF:0000002|RGD:1600115 [IEA] InterPro:IPR011365)	0016021 // integral component of membrane (GO_REF:0000043|RGD:1600115 [IEA] UniProtKB-KW:KW-0812) /// 0005886 // plasma membrane (RGD:1624291 [ISO] MGI:1339760) /// 0005575 // cellular_component (RGD:1598407 [ND])	0003674 // molecular_function (RGD:1598407 [ND]) /// 0004896 // cytokine receptor activity (GO_REF:0000002|RGD:1600115 [IEA] InterPro:IPR003531|InterPro:IPR011365)	colony stimulating factor 2 receptor subunit beta		gene	taxon:10116	20070403	RGD			24	0.103402	0.19501	1.70347	22	0.102676	0.207189	1.60272	26	0.14457	0.259007	2.44685	24	0.171876	0.37396	2.41677	25	0.236424	0.479352	3.65616	37	0.160502	0.285449	2.82884
Ep300	7	122818975..122861296	ENSRNOG00000000190	0.137589	-1.07782	-0.108121	0.710438	0.998631	1	Ep300	RGD	620036	Ep300	involved_in	0070301 // cellular response to hydrogen peroxide (PMID:17457521|RGD:2289910 [IEP]) /// 0010628 // positive regulation of gene expression (PMID:18438857|RGD:2312262 [IDA]) /// 0031333 // negative regulation of protein complex assembly (RGD:1624291 [ISO] UniProtKB:Q09472) /// 0032967 // positive regulation of collagen biosynthetic process (PMID:18292803|RGD:2312266 [IMP]) /// 0006990 // positive r…	0005654 // nucleoplasm (GO_REF:0000052|RGD:1624291 [ISO] UniProtKB:Q09472) /// 0000785 // chromatin (PMID:20702579|RGD:5128544 [IDA]) /// 0005634 // nucleus (RGD:1624291 [ISO] UniProtKB:Q09472) /// 0005634 // nucleus (PMID:20811339|RGD:9588306 [IDA]) /// 0032993 // protein-DNA complex (PMID:10362258|RGD:13506263 [IPI] UniProtKB:A0A0G2K5M1,UniProtKB:Q01714) /// 0005654 // nucleoplasm (RGD:1600115|…	0005515 // protein binding (PMID:12970734|RGD:2312279 [IPI] UniProtKB:P03129) /// 0120301 /// 0008013 // beta-catenin binding (RGD:1624291 [ISO] UniProtKB:Q09472) /// 0001221 // transcription cofactor binding (PMID:15598887|RGD:1581923 [IPI] RGD:2401) /// 0016407 // acetyltransferase activity (RGD:1624291 [ISO] UniProtKB:Q09472) /// 0050681 // androgen receptor binding (RGD:1624291 [ISO] UniProtK…	E1A binding protein p300		gene	taxon:10116	20111024	RGD			107	0.157106	0.296292	7.59465	110	0.174956	0.353042	8.01362	78	0.147805	0.264803	7.34056	43	0.104945	0.228335	4.33004	32	0.103132	0.2091	4.67988	136	0.201051	0.357566	10.3979
LOC108348048	8	42443442..42466907	ENSRNOG00000000195	0	#N/A	#N/A	#N/A	#N/A	#N/A																	0	0	0	0	0	0	0	0	0	0	0	0	0	0	0	0	0	0	0	0	0	0	0	0
Cyp19a1	8	complement(58744849..58772408)	ENSRNOG00000000196	0.00845481	-1.10564	-0.144875	0.832042	#N/A	1	Cyp19a1	RGD	2457	Cyp19a1	involved_in	0008585 // female gonad development (RGD:1624291 [ISO] MGI:88587) /// 0002677 // negative regulation of chronic inflammatory response (RGD:1624291 [ISO] MGI:88587) /// 0009635 // response to herbicide (PMID:21126571|RGD:4890039 [IEP]) /// 0021766 // hippocampus development (PMID:21047951|RGD:4145527 [IEP]) /// 0010760 // negative regulation of macrophage chemotaxis (GO_REF:0000107|RGD:1600115 [IE…	0005783 // endoplasmic reticulum (PMID:21873635 [IBA] PANTHER:PTN001548840|UniProtKB:P11511|RGD:2457) /// 0043195 // terminal bouton (PMID:20926671|RGD:4890044 [IDA]) /// 0005829 // cytosol (PMID:21114983|RGD:4890041 [IDA]) /// 0043197 // dendritic spine (PMID:14694190|RGD:1600839 [IDA]) /// 0005737 // cytoplasm (PMID:14694190|RGD:1600839 [IDA]) /// 0016020 // membrane (GO_REF:0000043|RGD:1600115…	0020037 // heme binding (GO_REF:0000107|RGD:1600115 [IEA] UniProtKB:P11511|ensembl:ENSP00000379683) /// 0016712 // oxidoreductase activity, acting on paired donors, with incorporation or reduction of molecular oxygen, reduced flavin or flavoprotein as one donor, and incorporation of one atom of oxygen (PMID:11850226|RGD:1298839 [IDA]) /// 0020037 // heme binding (RGD:1624291 [ISO] UniProtKB:P1151…	cytochrome P450, family 19, subfamily a, polypeptide 1		gene	taxon:10116	20130903	RGD			4	0.00901893	0.0170092	0.283912	3	0.00732732	0.0147857	0.218553	2	0.00581985	0.0104267	0.188219	4	0.0149913	0.0326175	0.402795	1	0.00494913	0.0100344	0.146246	2	0.00454031	0.00807484	0.15291
Dppa5	8	complement(85711795..85712647)	ENSRNOG00000000199	0	#N/A	#N/A	#N/A	#N/A	#N/A	Dppa5	RGD	1305838	Dppa5	enables	0010468 // regulation of gene expression (RGD:1624291 [ISO] MGI:101800) /// 0010468 // regulation of gene expression (PMID:21873635 [IBA] PANTHER:PTN001264421|MGI:MGI:101800)	0005737 // cytoplasm (PMID:21873635 [IBA] PANTHER:PTN002044900|MGI:MGI:2676610|MGI:MGI:2138477|MGI:MGI:101800) /// 0005737 // cytoplasm (RGD:1624291 [ISO] MGI:101800)	0003729 // mRNA binding (PMID:21873635 [IBA] PANTHER:PTN001264421|MGI:MGI:101800) /// 0003729 // mRNA binding (RGD:1624291 [ISO] MGI:101800)	developmental pluripotency associated 5		gene	taxon:10116	20080924	RGD			0	0	0	0	0	0	0	0	0	0	0	0	0	0	0	0	0	0	0	0	0	0	0	0
Gsta5	8	85553734..85565179	ENSRNOG00000000201	0.00280035	-1.71784	-0.780596	0.589381	#N/A	1	Gsta5	RGD	1593189	Gsta5	enables	0006805 // xenobiotic metabolic process (PMID:21873635 [IBA] PANTHER:PTN002480403|RGD:2753|UniProtKB:O15217|RGD:1593189|RGD:2754) /// 0006749 // glutathione metabolic process (PMID:21873635 [IBA] PANTHER:PTN000170884|UniProtKB:P46439|UniProtKB:P09211|FB:FBgn0010226|MGI:MGI:95864|UniProtKB:P28161|UniProtKB:P09488|UniProtKB:O15217|UniProtKB:P08263|RGD:2755|RGD:2756|UniProtKB:P21266|UniProtKB:Q03013…	0005829 // cytosol (GO_REF:0000052|RGD:1624291 [ISO] UniProtKB:Q7RTV2) /// 0005829 // cytosol (PMID:17112229|RGD:12793043 [IDA])	0004364 // glutathione transferase activity (PMID:21873635 [IBA] PANTHER:PTN000170884|UniProtKB:P21266|RGD:2756|MGI:MGI:95861|MGI:MGI:95856|UniProtKB:P08263|UniProtKB:O15217|WB:WBGene00001752|WB:WBGene00001758|MGI:MGI:95865|MGI:MGI:95862|RGD:61964|UniProtKB:P09211|UniProtKB:P09488|ZFIN:ZDB-GENE-050309-24|WB:WBGene00001749|UniProtKB:P28161|ZFIN:ZDB-GENE-030911-2|RGD:2753|UniProtKB:Q03013|ZFIN:ZDB-…	glutathione S-transferase alpha 5		gene	taxon:10116	20161020	CAFA			1	0.00542901	0.0102388	0.070978	0	0	0	0	0	0	0	0	0	0	0	0	0	0	0	0	0	0	0	0
Syncrip	8	complement(96105025..96266342)	ENSRNOG00000000204	0.197067	1.12871	0.17468	0.347471	0.998631	1	Syncrip	RGD	1305683	Syncrip	enables	0008380 // RNA splicing (GO_REF:0000043|RGD:1600115 [IEA] UniProtKB-KW:KW-0508) /// 0090367 // negative regulation of mRNA modification (PMID:11134005|RGD:10059415 [IMP]) /// 0045727 // positive regulation of translation (PMID:17403780|RGD:10059417 [IMP]) /// 0006397 // mRNA processing (GO_REF:0000043|RGD:1600115 [IEA] UniProtKB-KW:KW-0507) /// 0007623 // circadian rhythm (PMID:15798208|RGD:98546…	0070937 // CRD-mediated mRNA stability complex (RGD:1624291 [ISO] UniProtKB:O60506) /// 0097452 // GAIT complex (RGD:1624291 [ISO] UniProtKB:O60506) /// 0070937 // CRD-mediated mRNA stability complex (GO_REF:0000024|RGD:1600115 [ISS] UniProtKB:O60506) /// 0071013 // catalytic step 2 spliceosome (RGD:1624291 [ISO] UniProtKB:O60506) /// 0005737 // cytoplasm (RGD:1624291 [ISO] MGI:1891690) /// 00712…	0008143 // poly(A) binding (RGD:1624291 [ISO] MGI:1891690) /// 0048027 // mRNA 5'-UTR binding (PMID:17403780|RGD:10059417 [IDA]) /// 0008143 // poly(A) binding (GO_REF:0000107|RGD:1600115 [IEA] UniProtKB:Q7TMK9|ensembl:ENSMUSP00000133649) /// 0048027 // mRNA 5'-UTR binding (PMID:21873635 [IBA] PANTHER:PTN002723149|RGD:1305683) /// 0003730 // mRNA 3'-UTR binding (PMID:15798208|RGD:9854643 [IDA]) /…	synaptotagmin binding, cytoplasmic RNA interacting protein		gene	taxon:10116	20210612	UniProt		UniProtKB:A0A0G2K9J1	520	0.200306	0.377766	36.9086	517	0.21573	0.435319	37.664	436	0.216753	0.388327	41.0318	235	0.150468	0.327382	23.6642	239	0.20208	0.409718	34.9528	427	0.165607	0.294529	32.6463
Ano10	8	complement(130813214..130930990)	ENSRNOG00000000219	0.231792	-1.07598	-0.105656	0.551582	0.998631	1	Ano10	RGD	1308260	Ano10	enables	0055085 // transmembrane transport (PMID:21873635 [IBA] PANTHER:PTN000267334|RGD:1310786|UniProtKB:Q5XXA6|MGI:MGI:2142149|UniProtKB:A0A0B4JCY1|UniProtKB:Q4KMQ2|MGI:MGI:2145890) /// 0006821 // chloride transport (RGD:1624291 [ISO] UniProtKB:Q9NW15) /// 0006812 // cation transport (RGD:1624291 [ISO] UniProtKB:Q9NW15) /// 0098655 // cation transmembrane transport (GO_REF:0000108|RGD:1600115 [IEA] GO…	0016021 // integral component of membrane (GO_REF:0000043|RGD:1600115 [IEA] UniProtKB-KW:KW-0812) /// 0005886 // plasma membrane (RGD:1624291 [ISO] MGI:2143103) /// 0043231 // intracellular membrane-bounded organelle (GO_REF:0000107|RGD:1600115 [IEA] UniProtKB:A0A024R2S0|ensembl:ENSP00000292246) /// 0043231 // intracellular membrane-bounded organelle (GO_REF:0000107|RGD:1600115 [IEA] UniProtKB:Q9…	0005229 // intracellular calcium activated chloride channel activity (RGD:1624291 [ISO] UniProtKB:Q9NW15) /// 0005229 // intracellular calcium activated chloride channel activity (RGD:1624291 [ISO] MGI:2143103) /// 0017128 // phospholipid scramblase activity (RGD:1624291 [ISO] MGI:2143103) /// 0005227 // calcium activated cation channel activity (RGD:1624291 [ISO] UniProtKB:Q9NW15)	anoctamin 10		gene	taxon:10116	20140424	RGD			457	0.241118	0.454734	32.437	431	0.246331	0.497069	31.3988	313	0.21313	0.381837	29.4563	248	0.217496	0.473218	24.9733	208	0.240886	0.488397	30.4192	475	0.252329	0.448762	36.3162
Abhd5	8	130973201..131001458	ENSRNOG00000000221	0.513099	-1.05471	-0.0768477	0.729985	0.998631	1	Abhd5	RGD	1303237	Abhd5	enables	0006654 // phosphatidic acid biosynthetic process (GO_REF:0000024|RGD:1600115 [ISS] UniProtKB:Q8WTS1) /// 0050996 // positive regulation of lipid catabolic process (RGD:1624291 [ISO] MGI:1914719) /// 0010891 // negative regulation of sequestering of triglyceride (PMID:21873635 [IBA] PANTHER:PTN002872529|MGI:MGI:1914719|UniProtKB:Q8WTS1) /// 0010891 // negative regulation of sequestering of trigly…	0005811 // lipid particle (RGD:1624291 [ISO] UniProtKB:Q8WTS1) /// 0043231 // intracellular membrane-bounded organelle (GO_REF:0000052|RGD:1624291 [ISO] UniProtKB:Q8WTS1) /// 0005829 // cytosol (RGD:1624291 [ISO] MGI:1914719) /// 0005811 // lipid particle (PMID:21873635 [IBA] PANTHER:PTN000106002|RGD:1303237|WB:WBGene00007711|MGI:MGI:1914719|UniProtKB:Q8WTS1) /// 0005654 // nucleoplasm (GO_REF:00…	0052689 // carboxylic ester hydrolase activity (PMID:21873635 [IBA] PANTHER:PTN000105999|SGD:S000003342|TAIR:locus:2134996|MGI:MGI:1915938|FB:FBgn0033226) /// 0003841 // 1-acylglycerol-3-phosphate O-acyltransferase activity (RGD:1624291 [ISO] UniProtKB:Q8WTS1) /// 0004806 // triglyceride lipase activity (GO_REF:0000024|RGD:1600115 [ISS] UniProtKB:Q9DBL9) /// 0003841 // 1-acylglycerol-3-phosphate …	abhydrolase domain containing 5, lysophosphatidic acid acyltransferase		gene	taxon:10116	20190702	UniProt			244	0.536565	1.01193	17.3186	252	0.600291	1.21132	18.3585	151	0.428545	0.767767	14.2106	164	0.599463	1.30428	16.5146	83	0.400631	0.812281	12.1384	318	0.704077	1.25219	24.3127
Lmf1	10	14945265..15031942	ENSRNOG00000000230	0.261706	-1.08227	-0.114055	0.532032	0.998631	1	Lmf1	RGD	1310180	Lmf1	located_in	0034382 // chylomicron remnant clearance (RGD:1624291 [ISO] MGI:1923733) /// 0033578 // protein glycosylation in Golgi (RGD:1624291 [ISO] MGI:1923733) /// 0051006 // positive regulation of lipoprotein lipase activity (RGD:1624291 [ISO] MGI:1923733) /// 0006888 // ER to Golgi vesicle-mediated transport (RGD:1624291 [ISO] MGI:1923733) /// 0009306 // protein secretion (RGD:1624291 [ISO] MGI:1923733)…	0016021 // integral component of membrane (GO_REF:0000043|RGD:1600115 [IEA] UniProtKB-KW:KW-0812) /// 0005789 // endoplasmic reticulum membrane (RGD:1624291 [ISO] MGI:1923733) /// 0005794 // Golgi apparatus (GO_REF:0000108|RGD:1600115 [IEA] GO:0033578) /// 0005789 // endoplasmic reticulum membrane (PMID:21873635 [IBA] PANTHER:PTN000374938|MGI:MGI:1923733)		lipase maturation factor 1		gene	taxon:10116	20101015	RGD			316	0.226544	0.427248	22.4291	285	0.221329	0.446618	20.7626	262	0.242412	0.434297	24.6567	293	0.349155	0.759677	29.5047	171	0.269089	0.545578	25.0081	250	0.180454	0.320933	19.1138
Kctd17	7	119647375..119658148	ENSRNOG00000000231	1.57594	-1.0125	-0.0179222	0.935507	0.998631	1	Kctd17	RGD	1311154	Kctd17	located_in	0045724 // positive regulation of cilium assembly (PMID:21873635 [IBA] PANTHER:PTN002687078|UniProtKB:Q8N5Z5) /// 0032469 // endoplasmic reticulum calcium ion homeostasis (RGD:1624291 [ISO] UniProtKB:Q8N5Z5) /// 0043161 // proteasome-mediated ubiquitin-dependent protein catabolic process (PMID:21873635 [IBA] PANTHER:PTN000383992|UniProtKB:Q8N5Z5) /// 0043161 // proteasome-mediated ubiquitin-depen…	0005737 // cytoplasm (RGD:1624291 [ISO] UniProtKB:Q8N5Z5) /// 0005737 // cytoplasm (PMID:21873635 [IBA] PANTHER:PTN000383992|UniProtKB:Q9NXV2|UniProtKB:Q8N5Z5) /// 0031463 // Cul3-RING ubiquitin ligase complex (RGD:1624291 [ISO] UniProtKB:Q8N5Z5) /// 0005783 // endoplasmic reticulum (GO_REF:0000108|RGD:1600115 [IEA] GO:0032469) /// 0031463 // Cul3-RING ubiquitin ligase complex (PMID:21873635 [IBA…	0097602 // cullin family protein binding (RGD:1624291 [ISO] UniProtKB:Q8N5Z5) /// 0097602 // cullin family protein binding (PMID:21873635 [IBA] PANTHER:PTN000383992|UniProtKB:Q8N5Z5) /// 0042802 // identical protein binding (RGD:1624291 [ISO] UniProtKB:Q8N5Z5)	potassium channel tetramerization domain containing 17		gene	taxon:10116	20150811	RGD			305	1.75913	3.31761	21.6483	219	1.36826	2.761	15.9544	185	1.37707	2.46711	17.4103	187	1.79277	3.90063	18.8307	125	1.58249	3.20851	18.2808	190	1.10334	1.96227	14.5265
Grm6	10	36345939..36360665	ENSRNOG00000000233	0.00294321	-1.04917	-0.0692523	0.951929	#N/A	1	Grm6	RGD	2747	Grm6	located_in	0051966 // regulation of synaptic transmission, glutamatergic (PMID:21873635 [IBA] PANTHER:PTN001173581|RGD:2742|FB:FBgn0019985) /// 0007196 // adenylate cyclase-inhibiting G-protein coupled glutamate receptor signaling pathway (PMID:8389366|RGD:69945 [IDA]) /// 0060041 // retina development in camera-type eye (RGD:1624291 [ISO] MGI:1351343) /// 0007626 // locomotory behavior (RGD:1624291 [ISO] M…	0005887 // integral component of plasma membrane (PMID:21873635 [IBA] PANTHER:PTN001173583|MGI:MGI:1351341|RGD:2743|RGD:619857|UniProtKB:Q14833|RGD:2742|RGD:619858|FB:FBgn0000206|RGD:2746|UniProtKB:P41594|MGI:MGI:1351340|UniProtKB:O15303|UniProtKB:A0A0B4KF15|FB:FBgn0019985|UniProtKB:Q13255) /// 0000139 // Golgi membrane (GO_REF:0000024|RGD:1600115 [ISS] UniProtKB:O15303) /// 0016021 // integral c…	0008066 // glutamate receptor activity (RGD:1624291 [ISO] UniProtKB:O15303) /// 0042803 // protein homodimerization activity (RGD:1624291 [ISO] UniProtKB:O15303) /// 0008066 // glutamate receptor activity (GO_REF:0000024|RGD:1600115 [ISS] UniProtKB:O15303) /// 0001640 // adenylate cyclase inhibiting G-protein coupled glutamate receptor activity (PMID:8389366|RGD:69945 [IDA]) /// 0001640 // adenyl…	glutamate metabotropic receptor 6		gene	taxon:10116	20130807	UniProt			2	0.00843898	0.0159154	0.141956	0	0	0	0	1	0.00544561	0.00975618	0.0941097	0	0	0	0	0	0	0	0	0	0	0	0
Zfp207	10	67762995..67774787	ENSRNOG00000000236	4.30371	1.22185	0.289066	0.11456	0.998631	1	Zfp207	RGD	1308121	Zfp207	involved_in	0090307 // mitotic spindle assembly (PMID:21873635 [IBA] PANTHER:PTN000575875|MGI:MGI:1340045|UniProtKB:O43670) /// 0008608 // attachment of spindle microtubules to kinetochore (PMID:21873635 [IBA] PANTHER:PTN000575875|UniProtKB:O43670) /// 0090307 // mitotic spindle assembly (RGD:1624291 [ISO] MGI:1340045) /// 0051983 // regulation of chromosome segregation (RGD:1624291 [ISO] UniProtKB:O43670) /…	0005654 // nucleoplasm (GO_REF:0000107|RGD:1600115 [IEA] UniProtKB:O43670|ensembl:ENSP00000378165) /// 0005634 // nucleus (RGD:1624291 [ISO] MGI:1340045) /// 0005654 // nucleoplasm (GO_REF:0000052|RGD:1624291 [ISO] UniProtKB:O43670) /// 1990047 // spindle matrix (RGD:1624291 [ISO] UniProtKB:O43670) /// 0000776 // kinetochore (PMID:21873635 [IBA] PANTHER:PTN000575875|UniProtKB:O43670) /// 0005634 …	0008017 // microtubule binding (PMID:21873635 [IBA] PANTHER:PTN000575874|UniProtKB:O43670|MGI:MGI:1340045) /// 0008017 // microtubule binding (RGD:1624291 [ISO] MGI:1340045) /// 0008017 // microtubule binding (RGD:1624291 [ISO] UniProtKB:O43670) /// 0008201 // heparin binding (RGD:1624291 [ISO] MGI:1340045)	zinc finger protein 207		gene	taxon:10116	20140307	RGD			910	4.79503	9.04314	64.59	871	4.97161	10.0321	63.4533	626	4.25707	7.62683	58.9127	379	3.31952	7.22246	38.1648	361	4.17533	8.4655	52.7949	726	3.85165	6.85008	55.5064
RGD1310429	10	complement(67739103..67751002)	ENSRNOG00000000237	0.287933	1.11483	0.156822	0.644823	0.998631	1	RGD1310429	RGD	1310429	RGD1310429	located_in	0099041 // vesicle tethering to Golgi (PMID:21873635 [IBA] PANTHER:PTN002307308|UniProtKB:Q9HAS0) /// 0006886 // intracellular protein transport (RGD:1624291 [ISO] UniProtKB:Q9HAS0) /// 0099041 // vesicle tethering to Golgi (RGD:1624291 [ISO] UniProtKB:Q9HAS0)	0005802 // trans-Golgi network (RGD:1624291 [ISO] UniProtKB:Q9HAS0) /// 0005802 // trans-Golgi network (PMID:21873635 [IBA] PANTHER:PTN002307308|UniProtKB:Q9HAS0) /// 0031410 // cytoplasmic vesicle (RGD:1624291 [ISO] UniProtKB:Q9HAS0)		similar to Protein Njmu-R1		gene	taxon:10116	20180816	RGD			60	0.313313	0.590889	4.25868	57	0.322427	0.65062	4.15251	54	0.363921	0.65199	5.08192	19	0.164917	0.35882	1.91327	24	0.275088	0.557743	3.50991	60	0.315456	0.561032	4.5873
Ccl7	10	69423086..69424979	ENSRNOG00000000239	0.606605	-1.01807	-0.0258414	0.961522	0.999278	1	Ccl7	RGD	1359152	Ccl7	located_in	0048247 // lymphocyte chemotaxis (PMID:21873635 [IBA] PANTHER:PTN000245709|UniProtKB:Q9Y258|MGI:MGI:104593|UniProtKB:P47992|RGD:3645|RGD:69069|UniProtKB:P10147|MGI:MGI:1097153) /// 0030335 // positive regulation of cell migration (RGD:1624291 [ISO] UniProtKB:P80098) /// 0008360 // regulation of cell shape (RGD:1624291 [ISO] UniProtKB:P80098) /// 0048245 // eosinophil chemotaxis (RGD:1624291 [ISO]…	0005615 // extracellular space (RGD:1624291 [ISO] MGI:99512) /// 0005615 // extracellular space (PMID:21873635 [IBA] PANTHER:PTN000245709|MGI:MGI:98259|RGD:3644|RGD:3646|RGD:3645|RGD:69069|MGI:MGI:101878|UniProtKB:P10147|MGI:MGI:98262|UniProtKB:Q9Y258|MGI:MGI:98260|MGI:MGI:1306779|UniProtKB:P22362|MGI:MGI:99512|MGI:MGI:98261|MGI:MGI:104593)	0008009 // chemokine activity (PMID:21873635 [IBA] PANTHER:PTN000245709|UniProtKB:P13501|RGD:3647|RGD:620441|UniProtKB:P80098|RGD:620458|UniProtKB:Q9Y258|UniProtKB:P55773|UniProtKB:P51671|UniProtKB:Q99731|RGD:3646|RGD:3645|ZFIN:ZDB-GENE-110222-2|RGD:3644|RGD:1303200|MGI:MGI:104593|MGI:MGI:1099448|UniProtKB:P78423|UniProtKB:O15444|UniProtKB:P22362|MGI:MGI:98260|UniProtKB:O00175|MGI:MGI:1346316|Uni…	C-C motif chemokine ligand 7		gene	taxon:10116	20160727	RGD			28	0.918655	1.73253	1.98738	11	0.390945	0.788883	0.801362	7	0.2964	0.531022	0.658768	9	0.49082	1.0679	0.906288	13	0.936206	1.89816	1.9012	25	0.825837	1.46873	1.91138
Coil	10	76320041..76341418	ENSRNOG00000000244	0.372246	-1.0189	-0.0270114	0.907519	0.998631	1	Coil	RGD	62031	Coil	located_in	0000387 // spliceosomal snRNP assembly (PMID:21873635 [IBA] PANTHER:PTN000390494|ZFIN:ZDB-GENE-000330-8)	0015030 // Cajal body (PMID:21873635 [IBA] PANTHER:PTN000390494|MGI:MGI:104842|UniProtKB:P38432) /// 0005634 // nucleus (RGD:1624291 [ISO] UniProtKB:P38432) /// 0001650 // fibrillar center (GO_REF:0000052|RGD:1624291 [ISO] UniProtKB:P38432) /// 0005654 // nucleoplasm (GO_REF:0000052|RGD:1624291 [ISO] UniProtKB:P38432) /// 0005730 // nucleolus (GO_REF:0000052|RGD:1624291 [ISO] UniProtKB:P38432) //…	0030619 // U1 snRNA binding (PMID:21873635 [IBA] PANTHER:PTN000390494|TAIR:locus:2031810) /// 0030620 // U2 snRNA binding (PMID:21873635 [IBA] PANTHER:PTN000390494|TAIR:locus:2031810) /// 0008022 // protein C-terminus binding (RGD:1624291 [ISO] UniProtKB:P38432) /// 0042802 // identical protein binding (RGD:1624291 [ISO] UniProtKB:P38432) /// 0008022 // protein C-terminus binding (PMID:12757932|R…	coilin		gene	taxon:10116	20201119	RGD			123	0.35753	0.67428	8.7303	126	0.39674	0.800577	9.17924	95	0.356383	0.638485	8.94042	88	0.425183	0.925093	8.86148	51	0.325395	0.65974	7.45856	138	0.403875	0.718282	10.5508
Slc16a6	10	complement(97735548..97756521)	ENSRNOG00000000245	1.26035	1.35234	0.435458	0.0728648	0.996284	1	Slc16a6	RGD	735117	Slc16a6	involved_in	0055085 // transmembrane transport (GO_REF:0000002|RGD:1600115 [IEA] InterPro:IPR011701) /// 0015718 // monocarboxylic acid transport (PMID:21873635 [IBA] PANTHER:PTN000144718|UniProtKB:P53985|MGI:MGI:106013|FB:FBgn0033657|UniProtKB:Q6ZSM3|RGD:3691|FB:FBgn0033028|UniProtKB:O60669|RGD:3690|RGD:620603)	0005887 // integral component of plasma membrane (PMID:21873635 [IBA] PANTHER:PTN000145055|RGD:3690|RGD:620603|UniProtKB:Q6ZSM3|RGD:3691|UniProtKB:P53985|UniProtKB:O60669) /// 0016021 // integral component of membrane (PMID:21873635 [IBA] PANTHER:PTN000145408|UniProtKB:P36021|UniProtKB:Q6ZSM3|UniProtKB:P53985|RGD:620603|RGD:3690|UniProtKB:O60669|SGD:S000000543|RGD:3691)	0008028 // monocarboxylic acid transmembrane transporter activity (PMID:21873635 [IBA] PANTHER:PTN000888455|UniProtKB:O60669|MGI:MGI:106013|UniProtKB:P53985|UniProtKB:Q8NCK7|FB:FBgn0033657|ZFIN:ZDB-GENE-110208-1|RGD:3690)	solute carrier family 16, member 6		gene	taxon:10116	20210612	InterPro			492	1.45767	2.74907	34.9212	327	1.04947	2.11771	23.8223	341	1.30387	2.33597	32.0914	276	1.35921	2.95732	27.7928	174	1.13156	2.29423	25.4468	121	0.360943	0.641929	9.25106
Amz2	10	97710905..97721440	ENSRNOG00000000246	3.0996	1.08851	0.122351	0.466424	0.998631	1	Amz2	RGD	1304846	Amz2	involved_in	0006508 // proteolysis (GO_REF:0000043|RGD:1600115 [IEA] UniProtKB-KW:KW-0645)		0008237 // metallopeptidase activity (GO_REF:0000043|RGD:1600115 [IEA] UniProtKB-KW:KW-0482) /// 0046872 // metal ion binding (GO_REF:0000043|RGD:1600115 [IEA] UniProtKB-KW:KW-0479)	archaelysin family metallopeptidase 2		gene	taxon:10116	20210612	UniProt			503	2.96665	5.59492	35.7019	452	2.88779	5.82723	32.9287	393	2.99142	5.35934	36.9851	322	3.15675	6.86831	32.425	270	3.49539	7.08692	39.4865	463	2.74941	4.88977	35.3987
Mfsd11	10	105796680..105815696	ENSRNOG00000000247	1.99727	-1.16532	-0.220721	0.190818	0.998631	1	Mfsd11	RGD	1307394	Mfsd11	located_in		0016021 // integral component of membrane (GO_REF:0000043|RGD:1600115 [IEA] UniProtKB-KW:KW-0812)		major facilitator superfamily domain containing 11		gene	taxon:10116	20210612	UniProt			459	1.49984	2.82861	32.5789	561	1.98575	4.00701	40.8695	368	1.55191	2.78035	34.6324	501	2.72117	5.9206	50.45	277	1.98676	4.02817	40.5102	580	1.90819	3.39367	44.3439
Srsf2	10	complement(105792779..105795958)	ENSRNOG00000000248	78.45	1.24397	0.314949	0.10683	0.998631	1	Srsf2	RGD	1359422	Srsf2	involved_in	0000381 // regulation of alternative mRNA splicing, via spliceosome (RGD:1624291 [ISO] MGI:98284) /// 0033197 // response to vitamin E (PMID:15247049|RGD:11039057 [IEP]) /// 0000398 // mRNA splicing, via spliceosome (PMID:21873635 [IBA] PANTHER:PTN000567445|TAIR:locus:2086804|FB:FBgn0260944|UniProtKB:Q6K9C3|UniProtKB:Q9SEU4|UniProtKB:Q13247|FB:FBgn0004587|UniProtKB:O75494|RGD:1587490|UniProtKB:Q8…	0005634 // nucleus (RGD:1624291 [ISO] MGI:98284) /// 0005829 // cytosol (GO_REF:0000107|RGD:1600115 [IEA] UniProtKB:A0A024R8U5|ensembl:ENSP00000353089) /// 0005681 // spliceosomal complex (RGD:1624291 [ISO] MGI:98284) /// 0016607 // nuclear speck (GO_REF:0000052|RGD:1624291 [ISO] UniProtKB:Q01130,UniProtKB:J3QL05) /// 0005737 // cytoplasm (PMID:21873635 [IBA] PANTHER:PTN000567446|UniProtKB:Q9BRL6…	0005080 // protein kinase C binding (PMID:19645017|RGD:11038816 [IPI] RGD:67383) /// 0036002 // pre-mRNA binding (RGD:1624291 [ISO] MGI:98284) /// 0003723 // RNA binding (PMID:21873635 [IBA] PANTHER:PTN000567445|FB:FBgn0011640|TAIR:locus:2199837|TAIR:locus:2173088|TAIR:locus:2046638|UniProtKB:Q07955|UniProtKB:P84103|UniProtKB:Q9BWF3|RGD:3664|FB:FBgn0265298|UniProtKB:Q13247|FB:FBgn0030479|FB:FBgn0…	serine and arginine rich splicing factor 2		gene	taxon:10116	20160225	RGD			4366	85.3161	160.901	309.89	3086	65.3239	131.816	224.819	2759	69.5802	124.658	259.649	2679	87.0173	189.328	269.772	1982	85.0128	172.364	289.86	1697	33.3879	59.3797	129.744
Mettl23	10	105787935..105792598	ENSRNOG00000000249	3.02296	1.01606	0.0229831	0.929284	0.998631	1	Mettl23	RGD	1306284	Mettl23	located_in	0045944 // positive regulation of transcription from RNA polymerase II promoter (RGD:1624291 [ISO] UniProtKB:Q86XA0) /// 0032259 // methylation (GO_REF:0000043|RGD:1600115 [IEA] UniProtKB-KW:KW-0489) /// 0050890 // cognition (RGD:1624291 [ISO] UniProtKB:Q86XA0)	0005634 // nucleus (PMID:21873635 [IBA] PANTHER:PTN000378682|UniProtKB:Q86XA0) /// 0005634 // nucleus (RGD:1624291 [ISO] UniProtKB:Q86XA0) /// 0016021 // integral component of membrane (GO_REF:0000043|RGD:1600115 [IEA] UniProtKB-KW:KW-0812) /// 0005737 // cytoplasm (PMID:21873635 [IBA] PANTHER:PTN000378682|UniProtKB:Q86XA0) /// 0032991 // macromolecular complex (RGD:1624291 [ISO] UniProtKB:Q86XA0…	0140297 /// 0031072 // heat shock protein binding (RGD:1624291 [ISO] UniProtKB:Q86XA0) /// 0008168 // methyltransferase activity (GO_REF:0000043|RGD:1600115 [IEA] UniProtKB-KW:KW-0489)	methyltransferase like 23		gene	taxon:10116	20170525	RGD			169	2.25166	4.24649	11.9953	114	1.64532	3.32006	8.30503	243	4.17839	7.48586	22.8687	166	3.67629	7.9987	16.716	115	3.36316	6.81882	16.8183	130	1.74389	3.10147	9.93916
Jmjd6	10	complement(105781753..105787803)	ENSRNOG00000000250	3.10238	1.25393	0.326455	0.122265	0.998631	1	Jmjd6	RGD	1305395	Jmjd6	acts_upstream_of_or_within	0048024 // regulation of mRNA splicing, via spliceosome (GO_REF:0000024|RGD:1600115 [ISS] UniProtKB:Q6NYC1) /// 0045944 // positive regulation of transcription from RNA polymerase II promoter (GO_REF:0000024|RGD:1600115 [ISS] UniProtKB:Q6NYC1) /// 0006909 // phagocytosis (PMID:21873635 [IBA] PANTHER:PTN000280518|WB:WBGene00004205|MGI:MGI:1858910|ZFIN:ZDB-GENE-040426-17) /// 0070078 // histone H3-…	0005634 // nucleus (RGD:1624291 [ISO] MGI:1858910) /// 0005654 // nucleoplasm (GO_REF:0000052|RGD:1624291 [ISO] UniProtKB:Q6NYC1) /// 0005730 // nucleolus (RGD:1624291 [ISO] UniProtKB:Q6NYC1) /// 0005829 // cytosol (RGD:1624291 [ISO] MGI:1858910) /// 0005634 // nucleus (GO_REF:0000024|RGD:1600115 [ISS] UniProtKB:Q6NYC1) /// 1990904 // ribonucleoprotein complex (RGD:1624291 [ISO] MGI:1858910) /// …	0106140 /// 0003723 // RNA binding (RGD:1624291 [ISO] MGI:1858910) /// 0003674 // molecular_function (RGD:1598407 [ND]) /// 0032451 // demethylase activity (RGD:1624291 [ISO] UniProtKB:Q6NYC1) /// 0032452 // histone demethylase activity (RGD:1624291 [ISO] UniProtKB:Q6NYC1) /// 0033749 // histone demethylase activity (H4-R3 specific) (PMID:21873635 [IBA] PANTHER:PTN000280518|UniProtKB:Q6NYC1) /// …	jumonji domain containing 6, arginine demethylase and lysine hydroxylase		gene	taxon:10116	20060117	RGD	occurs_in(EMAPA:17008)		302	3.10137	5.849	21.4354	311	3.45968	6.98125	22.6567	139	1.84225	3.30052	13.0812	221	3.77246	8.20796	22.2544	148	3.33613	6.76401	21.6444	166	1.71639	3.05256	12.6915
St6galnac1	10	complement(105713317..105723700)	ENSRNOG00000000251	0.00328658	-1.71782	-0.780578	0.589379	#N/A	1	St6galnac1	RGD	1562048	St6galnac1	enables	0097503 // sialylation (GO_REF:0000108|RGD:1600115 [IEA] GO:0001665) /// 0097503 // sialylation (GO_REF:0000108|RGD:1600115 [IEA] GO:0008373) /// 0006486 // protein glycosylation (GO_REF:0000002|RGD:1600115 [IEA] InterPro:IPR001675) /// 0009312 // oligosaccharide biosynthetic process (RGD:1624291 [ISO] MGI:1341826)	0016021 // integral component of membrane (GO_REF:0000043|RGD:1600115 [IEA] UniProtKB-KW:KW-0812) /// 0005794 // Golgi apparatus (GO_REF:0000043|RGD:1600115 [IEA] UniProtKB-KW:KW-0333)	0001665 // alpha-N-acetylgalactosaminide alpha-2,6-sialyltransferase activity (PMID:21873635 [IBA] PANTHER:PTN002300349|MGI:MGI:1341826) /// 0001665 // alpha-N-acetylgalactosaminide alpha-2,6-sialyltransferase activity (RGD:1624291 [ISO] MGI:1341826)	ST6 N-acetylgalactosaminide alpha-2,6-sialyltransferase 1		gene	taxon:10116	20020219	RGD			0	0	0	0	0	0	0	0	1	0.00772318	0.0138366	0.0941097	0	0	0	0	0	0	0	0	0	0	0	0
Smpd3	19	complement(38237965..38321528)	ENSRNOG00000000257	0.290709	1.04894	0.0689336	0.808551	0.998631	1	Smpd3	RGD	619754	Smpd3	located_in	0098868 // bone growth (GO_REF:0000107|RGD:1600115 [IEA] UniProtKB:Q9JJY3|ensembl:ENSMUSP00000069255) /// 0071897 // DNA biosynthetic process (RGD:1624291 [ISO] MGI:1927578) /// 0001958 // endochondral ossification (GO_REF:0000107|RGD:1600115 [IEA] UniProtKB:Q9JJY3|ensembl:ENSMUSP00000069255) /// 0060348 // bone development (RGD:1624291 [ISO] MGI:1927578) /// 0001932 // regulation of protein phos…	0000139 // Golgi membrane (GO_REF:0000044|RGD:1600115 [IEA] UniProtKB-SubCell:SL-0134) /// 0016021 // integral component of membrane (GO_REF:0000043|RGD:1600115 [IEA] UniProtKB-KW:KW-0812) /// 0005737 // cytoplasm (PMID:9218439|RGD:634110 [IDA]) /// 0000137 // Golgi cis cisterna (RGD:1624291 [ISO] MGI:1927578) /// 0005886 // plasma membrane (GO_REF:0000024|RGD:1600115 [ISS] UniProtKB:Q9JJY3) /// …	0042802 // identical protein binding (GO_REF:0000107|RGD:1600115 [IEA] UniProtKB:Q9JJY3|ensembl:ENSMUSP00000069255) /// 0042802 // identical protein binding (RGD:1624291 [ISO] MGI:1927578) /// 0070300 // phosphatidic acid binding (GO_REF:0000024|RGD:1600115 [ISS] UniProtKB:Q9JJY3) /// 0001786 // phosphatidylserine binding (RGD:1624291 [ISO] MGI:1927578) /// 0046872 // metal ion binding (GO_REF:00…	sphingomyelin phosphodiesterase 3		gene	taxon:10116	20210612	Ensembl		UniProtKB:D4A8L3	717	0.53318	1.00555	50.8912	289	0.232799	0.469763	21.054	158	0.151635	0.271664	14.8693	184	0.227436	0.494844	18.5286	189	0.308497	0.625479	27.6405	414	0.309967	0.55127	31.6524
Prmt7	19	38189605..38237308	ENSRNOG00000000258	0.290437	-1.01281	-0.0183639	0.931365	0.998631	1	Prmt7	RGD	1304869	Prmt7	involved_in	0018216 // peptidyl-arginine methylation (RGD:1624291 [ISO] UniProtKB:Q9NVM4) /// 0043046 // DNA methylation involved in gamete generation (GO_REF:0000024|RGD:1600115 [ISS] UniProtKB:Q922X9) /// 0034969 // histone arginine methylation (RGD:1624291 [ISO] MGI:2384879) /// 0006349 // regulation of gene expression by genetic imprinting (GO_REF:0000024|RGD:1600115 [ISS] UniProtKB:Q922X9) /// 0019918 /…	0005654 // nucleoplasm (GO_REF:0000107|RGD:1600115 [IEA] UniProtKB:Q9NVM4|ensembl:ENSP00000409324) /// 0001650 // fibrillar center (GO_REF:0000107|RGD:1600115 [IEA] UniProtKB:Q9NVM4|ensembl:ENSP00000409324) /// 0005829 // cytosol (GO_REF:0000024|RGD:1600115 [ISS] UniProtKB:Q9NVM4) /// 0005634 // nucleus (RGD:1624291 [ISO] UniProtKB:Q9NVM4) /// 0001650 // fibrillar center (GO_REF:0000052|RGD:16242…	0035241 // protein-arginine omega-N monomethyltransferase activity (RGD:1624291 [ISO] UniProtKB:Q9NVM4) /// 0043021 // ribonucleoprotein complex binding (RGD:1624291 [ISO] UniProtKB:Q9NVM4) /// 0035241 // protein-arginine omega-N monomethyltransferase activity (PMID:21873635 [IBA] PANTHER:PTN000109694|UniProtKB:Q9NVM4) /// 0003674 // molecular_function (RGD:1598407 [ND]) /// 0044020 // histone me…	protein arginine methyltransferase 7		gene	taxon:10116	20090420	UniProt			171	0.222749	0.420091	12.1372	228	0.321724	0.649202	16.6101	132	0.221912	0.39757	12.4225	186	0.402734	0.87625	18.73	99	0.283066	0.573918	14.4784	233	0.305588	0.543481	17.814
Zfp821	19	complement(41941077..41960083)	ENSRNOG00000000262	0.631345	1.048	0.0676437	0.794149	0.998631	1	Zfp821	RGD	1306674	Zfp821	enables	0006357 // regulation of transcription from RNA polymerase II promoter (PMID:21873635 [IBA] PANTHER:PTN002812688|UniProtKB:Q9H5V7|MGI:MGI:1332234|MGI:MGI:1343139|MGI:MGI:103170|MGI:MGI:1342540|UniProtKB:Q9UQR1|MGI:MGI:1342541|UniProtKB:Q9GZX5|UniProtKB:Q99684|UniProtKB:P49711|RGD:621344|MGI:MGI:1342542|RGD:708385|UniProtKB:Q9UID6|RGD:62063)		0000978 // RNA polymerase II core promoter proximal region sequence-specific DNA binding (PMID:21873635 [IBA] PANTHER:PTN002812688|MGI:MGI:1342540|UniProtKB:P49711|UniProtKB:Q9UID6|UniProtKB:Q9UQR1|MGI:MGI:1332234|MGI:MGI:3029290) /// 1990837 // sequence-specific double-stranded DNA binding (RGD:1624291 [ISO] UniProtKB:O75541) /// 0003700 // transcription factor activity, sequence-specific DNA bi…	zinc finger protein 821		gene	taxon:10116	20200608	RGD			236	0.771565	1.45513	16.7508	130	0.460397	0.92903	9.47065	120	0.506324	0.907114	11.2932	125	0.679292	1.47797	12.5873	103	0.739148	1.49863	15.0634	101	0.332462	0.591277	7.72196
Def8	19	56243408..56259196	ENSRNOG00000000264	0.703075	-1.0885	-0.122346	0.601934	0.998631	1	Def8	RGD	1309008	Def8	involved_in	0035556 // intracellular signal transduction (GO_REF:0000002|RGD:1600115 [IEA] InterPro:IPR002219) /// 1900029 // positive regulation of ruffle assembly (GO_REF:0000024|RGD:1600115 [ISS] UniProtKB:Q99J78) /// 1900029 // positive regulation of ruffle assembly (RGD:1624291 [ISO] MGI:1346331) /// 0045780 // positive regulation of bone resorption (GO_REF:0000024|RGD:1600115 [ISS] UniProtKB:Q99J78) //…		0046872 // metal ion binding (GO_REF:0000043|RGD:1600115 [IEA] UniProtKB-KW:KW-0479)	differentially expressed in FDCP 8 homolog		gene	taxon:10116	20170720	UniProt			174	0.684808	1.29151	12.3502	135	0.575549	1.16139	9.8349	101	0.513012	0.919096	9.50508	158	1.03362	2.24891	15.9104	82	0.708382	1.43625	11.9922	157	0.622128	1.10644	12.0034
Phyhipl	20	19318250..19358719	ENSRNOG00000000274	0.0828812	1.34848	0.431331	0.286112	0.998631	1	Phyhipl	RGD	1307967	Phyhipl	located_in		0005737 // cytoplasm (PMID:21873635 [IBA] PANTHER:PTN001437819|UniProtKB:Q96FC7|UniProtKB:Q92561) /// 0005737 // cytoplasm (GO_REF:0000054|RGD:1624291 [ISO] UniProtKB:Q96FC7)		phytanoyl-CoA 2-hydroxylase interacting protein-like		gene	taxon:10116	20100607	RGD			113	0.173508	0.327226	8.02052	50	0.0831649	0.167817	3.64256	24	0.0475597	0.0852064	2.25863	26	0.066359	0.144381	2.61817	13	0.0438145	0.0888342	1.9012	20	0.0309194	0.0549895	1.5291
Fam13c	20	complement(19360230..19479325)	ENSRNOG00000000275	0.130161	1.65935	0.73062	0.00537458	0.543716	1																	322	0.168009	0.316855	22.8549	326	0.184257	0.371809	23.7495	175	0.117842	0.211123	16.4692	141	0.122287	0.266068	14.1985	51	0.0584092	0.118425	7.45856	135	0.0709204	0.12613	10.3214
Tet1	20	27366213..27437427	ENSRNOG00000000277	0.0238799	1.23622	0.305937	0.424986	0.998631	1	Tet1	RGD	1310993	Tet1	acts_upstream_of_or_within	0019827 // stem cell population maintenance (RGD:1624291 [ISO] MGI:1098693) /// 0048813 // dendrite morphogenesis (RGD:1624291 [ISO] MGI:1098693) /// 0080111 // DNA demethylation (PMID:21873635 [IBA] PANTHER:PTN004634693|FB:FBgn0263392|MGI:MGI:1098693|UniProtKB:Q6N021|UniProtKB:Q8NFU7|MGI:MGI:2443298|MGI:MGI:2446229) /// 0008284 // positive regulation of cell proliferation (RGD:1624291 [ISO] UniP…	0005634 // nucleus (PMID:21873635 [IBA] PANTHER:PTN004634693|MGI:MGI:1098693|FB:FBgn0263392|MGI:MGI:2446229) /// 0005634 // nucleus (RGD:1624291 [ISO] MGI:1098693) /// 0005575 // cellular_component (RGD:1598407 [ND])	0003674 // molecular_function (RGD:1598407 [ND]) /// 0008327 // methyl-CpG binding (RGD:1624291 [ISO] UniProtKB:Q8NFU7) /// 0070579 // methylcytosine dioxygenase activity (PMID:21873635 [IBA] PANTHER:PTN004634693|MGI:MGI:2446229|MGI:MGI:2443298|UniProtKB:Q6N021|UniProtKB:Q8NFU7|ZFIN:ZDB-GENE-060526-109|ZFIN:ZDB-GENE-090312-98|MGI:MGI:1098693) /// 0008270 // zinc ion binding (RGD:1624291 [ISO] Uni…	tet methylcytosine dioxygenase 1		gene	taxon:10116	20120917	RGD			42	0.0366481	0.0691162	2.98108	24	0.0226852	0.0457762	1.74843	20	0.0225226	0.0403509	1.88219	14	0.0203056	0.0441801	1.40978	9	0.0172377	0.0349495	1.31622	25	0.0219636	0.0390617	1.91138
Rtn4ip1	20	48881194..48925081	ENSRNOG00000000279	0.267811	-1.05229	-0.0735362	0.718205	0.998631	1	Rtn4ip1	RGD	1563384	Rtn4ip1	located_in	0050773 // regulation of dendrite development (RGD:1624291 [ISO] MGI:2178759)	0005741 // mitochondrial outer membrane (RGD:1624291 [ISO] UniProtKB:Q8WWV3) /// 0005739 // mitochondrion (PMID:21873635 [IBA] PANTHER:PTN000190896|UniProtKB:Q8WWV3|WB:WBGene00044305)	0016491 // oxidoreductase activity (GO_REF:0000002|RGD:1600115 [IEA] InterPro:IPR002364|InterPro:IPR020843) /// 0008270 // zinc ion binding (GO_REF:0000002|RGD:1600115 [IEA] InterPro:IPR002364)	reticulon 4 interacting protein 1		gene	taxon:10116	20160615	RGD			183	0.259107	0.488661	12.989	192	0.294482	0.594231	13.9874	130	0.237552	0.42559	12.2343	110	0.258885	0.56327	11.0769	93	0.289031	0.586013	13.6009	174	0.248049	0.44115	13.3032
Prodh1	11	87058616..87075785	ENSRNOG00000000281	2.66406	1.17358	0.230917	0.341724	0.998631	1	Prodh1	RGD	1590932	Prodh1	enables	0010942 // positive regulation of cell death (RGD:1624291 [ISO] UniProtKB:O43272) /// 0010133 // proline catabolic process to glutamate (PMID:21873635 [IBA] PANTHER:PTN000357758|SGD:S000004132)	0005739 // mitochondrion (PMID:21873635 [IBA] PANTHER:PTN000357758|RGD:1590932|TAIR:locus:2166645|FB:FBgn0003423|TAIR:locus:2089706|UniProtKB:O43272|MGI:MGI:97770|SGD:S000004132) /// 0005654 // nucleoplasm (GO_REF:0000052|RGD:1624291 [ISO] UniProtKB:O43272,UniProtKB:E7EQL6) /// 0043231 // intracellular membrane-bounded organelle (GO_REF:0000052|RGD:1624291 [ISO] UniProtKB:O43272) /// 0005739 // m…	0004657 // proline dehydrogenase activity (PMID:21873635 [IBA] PANTHER:PTN000357758|FB:FBgn0003423|TAIR:locus:2166645|RGD:1590932|TAIR:locus:2089706|UniProtKB:O43272|SGD:S000004132) /// 0071949 // FAD binding (RGD:1624291 [ISO] UniProtKB:O43272) /// 0004657 // proline dehydrogenase activity (RGD:1624291 [ISO] UniProtKB:O43272) /// 0016597 // amino acid binding (PMID:8373828|RGD:1599203 [IMP]) ///…	proline dehydrogenase 1		gene	taxon:10116	20070119	RGD			668	2.41758	4.5594	47.4133	455	1.78379	3.59949	33.1473	460	2.14856	3.8493	43.2905	645	3.88016	8.44227	64.9507	389	3.09021	6.2654	56.8898	228	0.830805	1.47757	17.4318
Gsc2	11	87220618..87222606	ENSRNOG00000000282	0	#N/A	#N/A	#N/A	#N/A	#N/A	Gsc2	RGD	1305333	Gsc2	enables	0006357 // regulation of transcription from RNA polymerase II promoter (RGD:1624291 [ISO] UniProtKB:O15499) /// 0006357 // regulation of transcription from RNA polymerase II promoter (PMID:21873635 [IBA] PANTHER:PTN002518843|MGI:MGI:95841|UniProtKB:O15499)	0005634 // nucleus (PMID:21873635 [IBA] PANTHER:PTN002518843|MGI:MGI:892006) /// 0005634 // nucleus (RGD:1624291 [ISO] MGI:892006)	0003700 // transcription factor activity, sequence-specific DNA binding (RGD:1624291 [ISO] UniProtKB:O15499) /// 1990837 // sequence-specific double-stranded DNA binding (RGD:1624291 [ISO] UniProtKB:O15499) /// 0000978 // RNA polymerase II core promoter proximal region sequence-specific DNA binding (PMID:21873635 [IBA] PANTHER:PTN002518843|MGI:MGI:95841) /// 0000981 // RNA polymerase II transcrip…	goosecoid homeobox 2		gene	taxon:10116	20080403	RGD			0	0	0	0	0	0	0	0	0	0	0	0	0	0	0	0	0	0	0	0	0	0	0	0
Ess2	11	87224421..87233326	ENSRNOG00000000283	0.941834	-1.00285	-0.0041078	0.986025	0.999278	1	Ess2	RGD	1308218	Ess2	located_in	0007399 // nervous system development (RGD:1624291 [ISO] MGI:107854)	0005634 // nucleus (RGD:1624291 [ISO] MGI:107854) /// 0071013 // catalytic step 2 spliceosome (PMID:21873635 [IBA] PANTHER:PTN000309930|UniProtKB:Q96DF8) /// 0071013 // catalytic step 2 spliceosome (RGD:1624291 [ISO] UniProtKB:Q96DF8)		ess-2 splicing factor homolog		gene	taxon:10116	20080402	RGD			132	0.921012	1.73697	9.3691	146	1.1035	2.22674	10.6363	86	0.77442	1.38743	8.09343	100	1.15978	2.52341	10.0699	49	0.750449	1.52154	7.16607	136	0.955412	1.69918	10.3979
Scarf2	11	87722350..87733734	ENSRNOG00000000288	0.261586	1.05743	0.0805627	0.820464	0.998631	1	Scarf2	RGD	1306013	Scarf2	enables	0006897 // endocytosis (GO_REF:0000108|RGD:1600115 [IEA] GO:0005044) /// 0007157 // heterophilic cell-cell adhesion via plasma membrane cell adhesion molecules (RGD:1624291 [ISO] MGI:1858430)		0005044 // scavenger receptor activity (RGD:1624291 [ISO] MGI:1858430)	scavenger receptor class F, member 2		gene	taxon:10116	20030211	RGD			34	0.185575	0.349984	2.41325	52	0.307449	0.620398	3.78826	25	0.176103	0.315501	2.35274	44	0.39919	0.86854	4.43074	20	0.23961	0.48581	2.92492	23	0.126395	0.22479	1.75847
Foxo3	20	46428124..46519144	ENSRNOG00000000299	0.132766	1.05215	0.0733417	0.766497	0.998631	1	Foxo3	RGD	1309196	Foxo3	involved_in	0034599 // cellular response to oxidative stress (RGD:1624291 [ISO] MGI:1890081) /// 0048854 // brain morphogenesis (RGD:1624291 [ISO] MGI:1890081) /// 0045944 // positive regulation of transcription from RNA polymerase II promoter (RGD:1624291 [ISO] UniProtKB:O43524) /// 0042593 // glucose homeostasis (RGD:1624291 [ISO] MGI:1890081) /// 0070542 // response to fatty acid (RGD:1624291 [ISO] MGI:18…	0005654 // nucleoplasm (RGD:1600115|Reactome:R-RNO-9622586 [TAS]) /// 0005739 // mitochondrion (PMID:23278239|RGD:10402198 [IDA]) /// 0005759 // mitochondrial matrix (RGD:1624291 [ISO] MGI:1890081) /// 0005759 // mitochondrial matrix (RGD:1624291 [ISO] UniProtKB:O43524) /// 0005634 // nucleus (PMID:17916612|RGD:2302520 [IDA]) /// 0005737 // cytoplasm (RGD:1624291 [ISO] MGI:1890081) /// 0005654 //…	0001227 // transcriptional repressor activity, RNA polymerase II transcription regulatory region sequence-specific binding (RGD:1624291 [ISO] UniProtKB:O43524) /// 0003677 // DNA binding (RGD:1624291 [ISO] UniProtKB:O43524) /// 0001228 // transcriptional activator activity, RNA polymerase II transcription regulatory region sequence-specific binding (RGD:1624291 [ISO] MGI:1890081) /// 0034246 // m…	forkhead box O3		gene	taxon:10116	20100520	RGD			287	0.195936	0.369524	20.3707	169	0.124982	0.2522	12.3118	130	0.114541	0.205209	12.2343	89	0.100997	0.219745	8.96218	85	0.127375	0.258254	12.4309	238	0.163595	0.29095	18.1963
Sesn1	20	46667121..46758305	ENSRNOG00000000302	0.221546	1.07423	0.103303	0.571284	0.998631	1	Sesn1	RGD	1307517	Sesn1	located_in	0042149 // cellular response to glucose starvation (RGD:1624291 [ISO] UniProtKB:Q9Y6P5) /// 1904262 // negative regulation of TORC1 signaling (RGD:1624291 [ISO] MGI:2155278) /// 0034198 // cellular response to amino acid starvation (RGD:1624291 [ISO] UniProtKB:Q9Y6P5) /// 0098869 // cellular oxidant detoxification (RGD:1624291 [ISO] UniProtKB:Q9Y6P5) /// 0016239 // positive regulation of macroaut…	0005737 // cytoplasm (RGD:1624291 [ISO] UniProtKB:Q9Y6P5) /// 0005634 // nucleus (RGD:1624291 [ISO] UniProtKB:Q9Y6P5) /// 0061700 // GATOR2 complex (GO_REF:0000107|RGD:1600115 [IEA] UniProtKB:Q9Y6P5|ensembl:ENSP00000349061) /// 0005654 // nucleoplasm (GO_REF:0000107|RGD:1600115 [IEA] UniProtKB:Q9Y6P5|ensembl:ENSP00000349061) /// 0001650 // fibrillar center (GO_REF:0000052|RGD:1624291 [ISO] UniPro…	0070728 // leucine binding (PMID:21873635 [IBA] PANTHER:PTN000280005|UniProtKB:Q9Y6P5|UniProtKB:P58004) /// 0016684 // oxidoreductase activity, acting on peroxide as acceptor (PMID:21873635 [IBA] PANTHER:PTN000280005|UniProtKB:P58004) /// 0070728 // leucine binding (RGD:1624291 [ISO] UniProtKB:Q9Y6P5)	sestrin 1		gene	taxon:10116	20161204	RGD			343	0.233746	0.440832	24.3455	283	0.208913	0.421563	20.6169	254	0.223394	0.400225	23.9039	209	0.236746	0.515102	21.046	137	0.20493	0.415496	20.0357	299	0.205155	0.364864	22.8601
Cep57l1	20	complement(46610146..46666830)	ENSRNOG00000000303	0.324146	-1.08603	-0.119062	0.547798	0.998631	1	Cep57l1	RGD	1311358	Cep57l1	located_in		0005813 // centrosome (PMID:21873635 [IBA] PANTHER:PTN001064019|MGI:MGI:1915551|UniProtKB:Q86XR8) /// 0005737 // cytoplasm (GO_REF:0000043|RGD:1600115 [IEA] UniProtKB-KW:KW-0963) /// 0005874 // microtubule (GO_REF:0000043|RGD:1600115 [IEA] UniProtKB-KW:KW-0493)	0008017 // microtubule binding (GO_REF:0000002|RGD:1600115 [IEA] InterPro:IPR024957) /// 0042802 // identical protein binding (GO_REF:0000107|RGD:1600115 [IEA] UniProtKB:Q8IYX8|ensembl:ENSP00000427844) /// 0043015 // gamma-tubulin binding (GO_REF:0000002|RGD:1600115 [IEA] InterPro:IPR025913) /// 0042802 // identical protein binding (RGD:1624291 [ISO] UniProtKB:Q8IYX8) /// 0008017 // microtubule b…	centrosomal protein 57-like 1		gene	taxon:10116	20210612	UniProt		UniProtKB:A0A0H2UH91	246	0.269675	0.508591	17.4606	237	0.281438	0.567911	17.2657	256	0.362187	0.648882	24.0921	206	0.375369	0.816712	20.7439	138	0.332062	0.673257	20.182	199	0.219644	0.390632	15.2146
Cd164	20	46250363..46261994	ENSRNOG00000000304	11.0634	-1.03516	-0.0498586	0.776132	0.998631	1	Cd164	RGD	70942	Cd164	located_in	0007157 // heterophilic cell-cell adhesion via plasma membrane cell adhesion molecules (RGD:1624291 [ISO] UniProtKB:Q04900) /// 0007517 // muscle organ development (GO_REF:0000043|RGD:1600115 [IEA] UniProtKB-KW:KW-0517) /// 0007155 // cell adhesion (RGD:1624291 [ISO] UniProtKB:Q04900)	0005768 // endosome (PMID:21873635 [IBA] PANTHER:PTN000140862|RGD:70942|UniProtKB:Q04900) /// 0005765 // lysosomal membrane (GO_REF:0000044|RGD:1600115 [IEA] UniProtKB-SubCell:SL-0157) /// 0016021 // integral component of membrane (GO_REF:0000043|RGD:1600115 [IEA] UniProtKB-KW:KW-0812) /// 0005768 // endosome (RGD:1624291 [ISO] UniProtKB:Q04900) /// 0005886 // plasma membrane (GO_REF:0000024|RGD:…		CD164 molecule		gene	taxon:10116	20050217	RGD			2283	12.1962	23.0014	162.043	2134	12.3493	24.9195	155.464	1507	10.3901	18.6146	141.823	1050	9.32384	20.2864	105.734	943	11.0577	22.4196	137.91	2374	12.7691	22.7096	181.504
Smpd2	20	complement(46211892..46215120)	ENSRNOG00000000306	2.68995	-1.18116	-0.240207	0.345339	0.998631	1	Smpd2	RGD	619753	Smpd2	enables	0009612 // response to mechanical stimulus (PMID:12473648|RGD:1581395 [IMP]) /// 0046513 // ceramide biosynthetic process (PMID:12473648|RGD:1581395 [IDA]) /// 0006685 // sphingomyelin catabolic process (RGD:1624291 [ISO] MGI:1278330) /// 0046513 // ceramide biosynthetic process (PMID:21873635 [IBA] PANTHER:PTN000273522|PomBase:SPBC32F12.01c|ZFIN:ZDB-GENE-051014-1|SGD:S000000821|RGD:619753) /// 0…	0016021 // integral component of membrane (GO_REF:0000043|RGD:1600115 [IEA] UniProtKB-KW:KW-0812) /// 0016020 // membrane (PMID:21873635 [IBA] PANTHER:PTN000273522|SGD:S000000821|PomBase:SPBC32F12.01c|RGD:619753) /// 0005901 // caveola (PMID:12473648|RGD:1581395 [IDA]) /// 0005886 // plasma membrane (RGD:1600115|Reactome:R-RNO-209562 [TAS]) /// 0005783 // endoplasmic reticulum (PMID:21873635 [IBA…	0004767 // sphingomyelin phosphodiesterase activity (PMID:10832103|RGD:634108 [IDA]) /// 0004620 // phospholipase activity (PMID:21873635 [IBA] PANTHER:PTN000273522|RGD:619753|ZFIN:ZDB-GENE-051014-1|SGD:S000000821|PomBase:SPBC32F12.01c|MGI:MGI:1278330) /// 0004767 // sphingomyelin phosphodiesterase activity (PMID:21873635 [IBA] PANTHER:PTN000963363|MGI:MGI:1278330|ZFIN:ZDB-GENE-051014-1|RGD:61975…	sphingomyelin phosphodiesterase 2		gene	taxon:10116	20061002	RGD			105	2.02067	3.81086	7.45269	99	2.06381	4.16454	7.21226	87	2.16079	3.8712	8.18754	118	3.77463	8.21266	11.8824	74	3.12588	6.33773	10.8222	90	1.74385	3.1014	6.88096
Mical1	20	46199981..46211930	ENSRNOG00000000307	0.610494	-1.3251	-0.406105	0.185763	0.998631	1	Mical1	RGD	1309386	Mical1	involved_in	0030042 // actin filament depolymerization (RGD:1624291 [ISO] MGI:2385847) /// 0030042 // actin filament depolymerization (GO_REF:0000024|RGD:1600115 [ISS] UniProtKB:Q8TDZ2) /// 0030042 // actin filament depolymerization (GO_REF:0000024|RGD:1600115 [ISS] UniProtKB:Q8VDP3) /// 0019417 // sulfur oxidation (GO_REF:0000024|RGD:1600115 [ISS] UniProtKB:Q8VDP3) /// 1903305 // regulation of regulated sec…	0005737 // cytoplasm (RGD:1624291 [ISO] UniProtKB:Q8TDZ2) /// 0005856 // cytoskeleton (GO_REF:0000044|RGD:1600115 [IEA] UniProtKB-SubCell:SL-0090) /// 0030496 // midbody (RGD:1624291 [ISO] UniProtKB:Q8TDZ2) /// 0005737 // cytoplasm (GO_REF:0000024|RGD:1600115 [ISS] UniProtKB:Q8TDZ2) /// 0045171 // intercellular bridge (RGD:1624291 [ISO] UniProtKB:Q8TDZ2) /// 1990026 // hippocampal mossy fiber exp…	0003779 // actin binding (GO_REF:0000024|RGD:1600115 [ISS] UniProtKB:Q8VDP3) /// 0031267 // small GTPase binding (RGD:1624291 [ISO] MGI:2385847) /// 0016174 // NAD(P)H oxidase activity (RGD:1624291 [ISO] UniProtKB:Q8TDZ2) /// 0017124 // SH3 domain binding (RGD:1624291 [ISO] UniProtKB:Q8TDZ2) /// 0071949 // FAD binding (RGD:1624291 [ISO] MGI:2385847) /// 0003779 // actin binding (GO_REF:0000024|RG…	microtubule associated monooxygenase, calponin and LIM domain containing 1		gene	taxon:10116	20111025	RGD	has_input(UniProtKB:Q62433)		84	0.436803	0.823784	5.96215	100	0.563294	1.13666	7.28511	50	0.335554	0.601169	4.70548	85	0.734702	1.59853	8.55939	50	0.570703	1.1571	7.31231	42	0.219895	0.391079	3.21111
Zbtb24	20	46168177..46189806	ENSRNOG00000000308	0.538339	1.15252	0.20479	0.357893	0.998631	1	Zbtb24	RGD	1306951	Zbtb24	involved_in	0006355 // regulation of transcription, DNA-templated (PMID:15526281|RGD:8554077 [NAS]) /// 0002244 // hematopoietic progenitor cell differentiation (RGD:1624291 [ISO] MGI:3039618) /// 0000122 // negative regulation of transcription from RNA polymerase II promoter (GO_REF:0000108|RGD:1600115 [IEA] GO:0001227) /// 0006357 // regulation of transcription from RNA polymerase II promoter (PMID:2187363…	0005654 // nucleoplasm (PMID:21873635 [IBA] PANTHER:PTN004702374|UniProtKB:Q9UM63|UniProtKB:Q9Y2K1|UniProtKB:Q8NCN2|UniProtKB:Q9Y330|UniProtKB:Q6ZSB9|UniProtKB:Q96JB3|UniProtKB:P24278|UniProtKB:Q9HC78|UniProtKB:Q86T24|UniProtKB:P41182|UniProtKB:O43829|UniProtKB:Q9HBE1|UniProtKB:Q15916|UniProtKB:P52739)	0000978 // RNA polymerase II core promoter proximal region sequence-specific DNA binding (PMID:21873635 [IBA] PANTHER:PTN004702374|UniProtKB:Q8N680|UniProtKB:Q13105|MGI:MGI:1195345|MGI:MGI:107187|MGI:MGI:1891832) /// 0001227 // transcriptional repressor activity, RNA polymerase II transcription regulatory region sequence-specific binding (PMID:21873635 [IBA] PANTHER:PTN004702374|UniProtKB:Q8N680|…	zinc finger and BTB domain containing 24		gene	taxon:10116	20210613	GOC			157	0.451042	0.850639	11.1435	166	0.5166	1.04244	12.0933	138	0.511662	0.916678	12.9871	139	0.663771	1.4442	13.9971	87	0.548619	1.11233	12.7234	113	0.326856	0.581306	8.63942
Fig4	20	complement(45922806..46044738)	ENSRNOG00000000312	0.155604	1.14314	0.193	0.336075	0.998631	1	Fig4	RGD	1311375	Fig4	enables	0043473 // pigmentation (RGD:1624291 [ISO] MGI:2143585) /// 0046856 // phosphatidylinositol dephosphorylation (GO_REF:0000002|RGD:1600115 [IEA] InterPro:IPR043573) /// 0032288 // myelin assembly (RGD:1624291 [ISO] MGI:2143585) /// 0010976 // positive regulation of neuron projection development (PMID:17909536|RGD:2312411 [IMP]) /// 0007626 // locomotory behavior (RGD:1624291 [ISO] MGI:2143585) ///…	0005794 // Golgi apparatus (PMID:17909536|RGD:2312411 [IDA]) /// 0010008 // endosome membrane (RGD:1624291 [ISO] UniProtKB:Q92562) /// 0005811 // lipid particle (GO_REF:0000052|RGD:1624291 [ISO] UniProtKB:Q92562) /// 0043231 // intracellular membrane-bounded organelle (GO_REF:0000052|RGD:1624291 [ISO] UniProtKB:Q92562) /// 0005811 // lipid particle (GO_REF:0000107|RGD:1600115 [IEA] UniProtKB:Q925…	0043812 // phosphatidylinositol-4-phosphate phosphatase activity (PMID:17909536|RGD:2312411 [IDA]) /// 0043813 // phosphatidylinositol-3,5-bisphosphate 5-phosphatase activity (GO_REF:0000002|RGD:1600115 [IEA] InterPro:IPR043573) /// 0004438 // phosphatidylinositol-3-phosphatase activity (PMID:17909536|RGD:2312411 [IDA]) /// 0034593 // phosphatidylinositol bisphosphate phosphatase activity (PMID:1…	FIG4 phosphoinositide 5-phosphatase		gene	taxon:10116	20111220	RGD			330	0.168177	0.317172	23.4227	240	0.132493	0.267356	17.4843	250	0.164429	0.294587	23.5274	170	0.144008	0.313327	17.1188	151	0.168913	0.342472	22.0832	228	0.11699	0.208064	17.4318
Sec63	20	47494270..47563222	ENSRNOG00000000314	1.29069	1.09104	0.125699	0.471523	0.998631	1	Sec63	RGD	1304984	Sec63	acts_upstream_of_or_within	0031204 // posttranslational protein targeting to membrane, translocation (RGD:1624291 [ISO] UniProtKB:Q9UGP8) /// 0001889 // liver development (RGD:1624291 [ISO] MGI:2155302) /// 0006614 // SRP-dependent cotranslational protein targeting to membrane (RGD:1624291 [ISO] MGI:2155302) /// 0006614 // SRP-dependent cotranslational protein targeting to membrane (PMID:21873635 [IBA] PANTHER:PTN000636458…	0016021 // integral component of membrane (GO_REF:0000043|RGD:1600115 [IEA] UniProtKB-KW:KW-0812) /// 0005783 // endoplasmic reticulum (GO_REF:0000052|RGD:1624291 [ISO] UniProtKB:Q9UGP8) /// 0005783 // endoplasmic reticulum (GO_REF:0000052|RGD:1624291 [ISO] UniProtKB:Q9UGP8,UniProtKB:A6PVC9) /// 0016020 // membrane (RGD:1624291 [ISO] UniProtKB:Q9UGP8) /// 0031207 // Sec62/Sec63 complex (PMID:2187…	0008320 // protein transmembrane transporter activity (PMID:21873635 [IBA] PANTHER:PTN000636458|SGD:S000005780)	SEC63 homolog, protein translocation regulator		gene	taxon:10116	20121219	RGD			1440	1.29773	2.44744	102.208	1461	1.42626	2.87804	106.436	1210	1.40732	2.52131	113.873	676	1.01264	2.20325	68.0723	662	1.30952	2.65506	96.815	1473	1.33655	2.37702	112.618
Sobp	20	complement(47750762..47910375)	ENSRNOG00000000316	0.0293255	-1.04408	-0.0622327	0.824117	0.998631	1	Sobp	RGD	1560479	Sobp	located_in	0050890 // cognition (RGD:1624291 [ISO] UniProtKB:A7XYQ1) /// 0007605 // sensory perception of sound (RGD:1624291 [ISO] MGI:1924427) /// 0090102 // cochlea development (RGD:1624291 [ISO] MGI:1924427) /// 0042472 // inner ear morphogenesis (RGD:1624291 [ISO] MGI:1924427) /// 0007626 // locomotory behavior (RGD:1624291 [ISO] MGI:1924427)	0005634 // nucleus (RGD:1624291 [ISO] MGI:1924427)	0046872 // metal ion binding (GO_REF:0000043|RGD:1600115 [IEA] UniProtKB-KW:KW-0479) /// 0032184 // SUMO polymer binding (RGD:1624291 [ISO] MGI:1924427)	sine oculis binding protein homolog		gene	taxon:10116	20150630	RGD			103	0.0400996	0.0756255	7.31074	54	0.0227733	0.0459539	3.93396	59	0.0296443	0.0531099	5.55247	44	0.0284735	0.0619515	4.43074	30	0.0256365	0.0519781	4.38739	69	0.0270466	0.0481018	5.2754
AABR07045462.1	20	complement(48299964..48310175)	ENSRNOG00000000320	0.118459	1.39338	0.478585	0.295837	0.998631	1																	16	0.0973606	0.183616	1.13565	25	0.164791	0.332529	1.82128	7	0.0549728	0.0984876	0.658768	14	0.141605	0.308097	1.40978	10	0.133566	0.270806	1.46246	15	0.0918999	0.163442	1.14683
Cd24	20	48335540..48340846	ENSRNOG00000000321	18.7921	1.39612	0.481425	0.268896	0.998631	1	Cd24	RGD	2298	Cd24	involved_in	0001959 // regulation of cytokine-mediated signaling pathway (RGD:1624291 [ISO] MGI:88323) /// 0033630 // positive regulation of cell adhesion mediated by integrin (RGD:1624291 [ISO] MGI:88323) /// 0043406 // positive regulation of MAP kinase activity (GO_REF:0000024|RGD:1600115 [ISS] UniProtKB:P25063) /// 0032597 // B cell receptor transport into membrane raft (RGD:1624291 [ISO] UniProtKB:P25063…	0031528 // microvillus membrane (RGD:1624291 [ISO] MGI:88323) /// 0031362 // anchored component of external side of plasma membrane (PMID:21873635 [IBA] PANTHER:PTN000422861|RGD:2298|MGI:MGI:88323) /// 0045121 // membrane raft (GO_REF:0000024|RGD:1600115 [ISS] UniProtKB:P25063) /// 0016020 // membrane (RGD:1624291 [ISO] UniProtKB:P25063) /// 0060170 // ciliary membrane (RGD:1624291 [ISO] MGI:8832…	0030296 // protein tyrosine kinase activator activity (GO_REF:0000024|RGD:1600115 [ISS] UniProtKB:P25063) /// 0019901 // protein kinase binding (RGD:1624291 [ISO] UniProtKB:P25063) /// 0030544 // Hsp70 protein binding (RGD:1624291 [ISO] MGI:88323) /// 0030246 // carbohydrate binding (RGD:1624291 [ISO] MGI:88323) /// 0030296 // protein tyrosine kinase activator activity (PMID:11313396|RGD:8554536 …	CD24 molecule		gene	taxon:10116	20120320	UniProt			4253	49.799	93.9179	301.869	681	8.63776	17.43	49.6116	328	4.95662	8.88012	30.868	386	7.51274	16.3459	38.8697	897	23.0543	46.7426	131.183	1212	14.2885	25.4119	92.6635
Atg5	20	49318308..49393140	ENSRNOG00000000322	0.182832	-1.03311	-0.0469907	0.825079	0.998631	1	Atg5	RGD	1359580	Atg5	acts_upstream_of_or_within	0001974 // blood vessel remodeling (RGD:1624291 [ISO] MGI:1277186) /// 0048840 // otolith development (RGD:1624291 [ISO] MGI:1277186) /// 0000422 // mitophagy (PMID:21873635 [IBA] PANTHER:PTN000315667|MGI:MGI:1277186|PomBase:SPBC4B4.10c|SGD:S000006070) /// 0006914 // autophagy (PMID:18059433|RGD:2301217 [IMP]) /// 0000045 // autophagosome assembly (RGD:1624291 [ISO] MGI:1277186) /// 0070257 // po…	0005776 // autophagosome (GO_REF:0000107|RGD:1600115 [IEA] UniProtKB:Q99J83|ensembl:ENSMUSP00000044769) /// 0005776 // autophagosome (GO_REF:0000107|RGD:1600115 [IEA] UniProtKB:Q9H1Y0|ensembl:ENSP00000358072) /// 0034045 // pre-autophagosomal structure membrane (GO_REF:0000044|RGD:1600115 [IEA] UniProtKB-SubCell:SL-0221) /// 0032991 // macromolecular complex (PMID:18059433|RGD:2301217 [IDA]) /// …	0005515 // protein binding (PMID:18059433|RGD:2301217 [IPI] RGD:1306306)	autophagy related 5		gene	taxon:10116	20151118	RGD			173	0.143657	0.270929	12.2792	254	0.228478	0.461042	18.5042	139	0.148964	0.26688	13.0812	158	0.218084	0.474497	15.9104	96	0.174979	0.354771	14.0396	242	0.202328	0.359837	18.5021
Prdm1	20	complement(49464919..49556518)	ENSRNOG00000000323	0.0251405	-1.59044	-0.669423	0.0598949	0.968382	1	Prdm1	RGD	1311765	Prdm1	acts_upstream_of_or_within	0060707 // trophoblast giant cell differentiation (RGD:1624291 [ISO] MGI:99655) /// 0042127 // regulation of cell proliferation (RGD:1624291 [ISO] MGI:99655) /// 0030889 // negative regulation of B cell proliferation (RGD:1624291 [ISO] MGI:99655,PR:Q60636-2) /// 0045579 // positive regulation of B cell differentiation (RGD:1624291 [ISO] MGI:99655,PR:Q60636-1) /// 0042462 // eye photoreceptor cell…	0005634 // nucleus (PMID:21873635 [IBA] PANTHER:PTN001818762|RGD:619929|RGD:1594531|MGI:MGI:2684938|MGI:MGI:1920093|MGI:MGI:1930121|MGI:MGI:2448528|UniProtKB:Q9Y462|FB:FBgn0035625|UniProtKB:Q9NQX1|MGI:MGI:2384854|ZFIN:ZDB-GENE-030131-2709|UniProtKB:Q13029|UniProtKB:Q9GZV8|UniProtKB:Q9H4Q4|MGI:MGI:3588194|MGI:MGI:99655|WB:WBGene00003847|UniProtKB:O75626|UniProtKB:Q9NQV5) /// 0005634 // nucleus (RG…	0046872 // metal ion binding (GO_REF:0000104|RGD:1600115 [IEA] UniRule:UR001401754) /// 0000978 // RNA polymerase II core promoter proximal region sequence-specific DNA binding (PMID:21873635 [IBA] PANTHER:PTN000421213|UniProtKB:O75626) /// 0000978 // RNA polymerase II core promoter proximal region sequence-specific DNA binding (RGD:1624291 [ISO] UniProtKB:O75626) /// 1990837 // sequence-specific…	PR/SET domain 1		gene	taxon:10116	20130215	RGD	has_regulation_target(MGI:88401)		22	0.0149246	0.0281468	1.56152	22	0.016167	0.0326232	1.60272	22	0.0192614	0.0345081	2.07041	20	0.0225525	0.0490687	2.01397	10	0.0148906	0.0301908	1.46246	24	0.0163927	0.0291541	1.83492
Hace1	20	50652745..50783937	ENSRNOG00000000327	0.0578318	1.14546	0.195923	0.433162	0.998631	1	Hace1	RGD	1306114	Hace1	located_in	0030334 // regulation of cell migration (RGD:1624291 [ISO] UniProtKB:Q8IYU2) /// 0061025 // membrane fusion (RGD:1624291 [ISO] UniProtKB:Q8IYU2) /// 0016567 // protein ubiquitination (PMID:21873635 [IBA] PANTHER:PTN000134256|WB:WBGene00007009|MGI:MGI:1202301|MGI:MGI:1914144|MGI:MGI:1923038|UniProtKB:Q96J02|FB:FBgn0029006|FB:FBgn0259174|UniProtKB:P46934|MGI:MGI:1915747|UniProtKB:Q8IYU2|UniProtKB:Q…	0000139 // Golgi membrane (RGD:1624291 [ISO] UniProtKB:Q8IYU2) /// 0016604 // nuclear body (GO_REF:0000107|RGD:1600115 [IEA] UniProtKB:Q8IYU2|ensembl:ENSP00000262903) /// 0032580 // Golgi cisterna membrane (GO_REF:0000044|RGD:1600115 [IEA] UniProtKB-SubCell:SL-0136) /// 0005783 // endoplasmic reticulum (GO_REF:0000052|RGD:1624291 [ISO] UniProtKB:Q8IYU2,UniProtKB:H0YBH3) /// 0016604 // nuclear bod…	0004842 // ubiquitin-protein transferase activity (GO_REF:0000024|RGD:1600115 [ISS] UniProtKB:Q8IYU2) /// 0031267 // small GTPase binding (GO_REF:0000024|RGD:1600115 [ISS] UniProtKB:Q8IYU2) /// 0031267 // small GTPase binding (RGD:1624291 [ISO] UniProtKB:Q8IYU2) /// 0004842 // ubiquitin-protein transferase activity (RGD:1624291 [ISO] UniProtKB:Q8IYU2) /// 0061630 // ubiquitin protein ligase activ…	HECT domain and ankyrin repeat containing, E3 ubiquitin protein ligase 1		gene	taxon:10116	20120113	UniProt			126	0.0596807	0.112554	8.94323	126	0.0646492	0.130455	9.17924	76	0.0464583	0.0832333	7.15234	83	0.0653473	0.14218	8.35799	51	0.0530234	0.107505	7.45856	98	0.0467358	0.0831187	7.4926
Ermap	5	complement(138227855..138239306)	ENSRNOG00000000335	0.23003	-1.33053	-0.412	0.235532	0.998631	1	Ermap	RGD	1309996	Ermap	located_in	0050852 // T cell receptor signaling pathway (PMID:21873635 [IBA] PANTHER:PTN000645940|UniProtKB:O00481) /// 0001817 // regulation of cytokine production (PMID:21873635 [IBA] PANTHER:PTN000645940|MGI:MGI:3039619|UniProtKB:O00481|UniProtKB:Q9UM44|UniProtKB:P78410|MGI:MGI:1354701|MGI:MGI:103118|MGI:MGI:2183926|UniProtKB:Q5ZPR3|MGI:MGI:3606486|MGI:MGI:1859549)	0005794 // Golgi apparatus (GO_REF:0000052|RGD:1624291 [ISO] UniProtKB:Q96PL5) /// 0016021 // integral component of membrane (GO_REF:0000043|RGD:1600115 [IEA] UniProtKB-KW:KW-0812) /// 0005829 // cytosol (GO_REF:0000107|RGD:1600115 [IEA] UniProtKB:A0A1C9HIH9|ensembl:ENSP00000361595) /// 0005737 // cytoplasm (RGD:1624291 [ISO] MGI:1349816) /// 0005794 // Golgi apparatus (GO_REF:0000107|RGD:1600115…	0005102 // receptor binding (PMID:21873635 [IBA] PANTHER:PTN000645940|MGI:MGI:2183926|MGI:MGI:1859549|MGI:MGI:3649629|MGI:MGI:3039619)	erythroblast membrane associated protein (Scianna blood group)		gene	taxon:10116	20081205	RGD			24	0.130228	0.245602	1.70347	34	0.199848	0.403271	2.47694	29	0.203085	0.36384	2.72918	23	0.207447	0.451353	2.31607	24	0.28585	0.579562	3.50991	55	0.30048	0.534398	4.20503
Rtraf	15	4882947..4893919	ENSRNOG00000000340	4.99487	-1.02545	-0.036258	0.819667	0.998631	1	Rtraf	RGD	1304704	Rtraf	enables	0006388 // tRNA splicing, via endonucleolytic cleavage and ligation (RGD:1624291 [ISO] UniProtKB:Q9Y224) /// 0045944 // positive regulation of transcription from RNA polymerase II promoter (RGD:1624291 [ISO] UniProtKB:Q9Y224) /// 0006469 // negative regulation of protein kinase activity (RGD:1624291 [ISO] UniProtKB:Q9Y224) /// 0006388 // tRNA splicing, via endonucleolytic cleavage and ligation (P…	0072686 // mitotic spindle (RGD:1624291 [ISO] UniProtKB:Q9Y224) /// 0072669 // tRNA-splicing ligase complex (PMID:21873635 [IBA] PANTHER:PTN000408710|UniProtKB:Q9Y224) /// 0072669 // tRNA-splicing ligase complex (RGD:1624291 [ISO] UniProtKB:Q9Y224) /// 0005654 // nucleoplasm (GO_REF:0000052|RGD:1624291 [ISO] UniProtKB:Q9Y224) /// 0005737 // cytoplasm (RGD:1624291 [ISO] UniProtKB:Q9Y224) /// 00484…	0005515 // protein binding (PMID:16518874|RGD:10054427 [IPI] RGD:71058) /// 0003723 // RNA binding (RGD:1624291 [ISO] UniProtKB:Q9Y224) /// 0003723 // RNA binding (PMID:21873635 [IBA] PANTHER:PTN000408710|UniProtKB:Q9Y224) /// 0042802 // identical protein binding (RGD:1624291 [ISO] UniProtKB:Q9Y224) /// 0000993 // RNA polymerase II core binding (RGD:1624291 [ISO] UniProtKB:Q9Y224)	RNA transcription, translation and transport factor		gene	taxon:10116	20120208	RGD			824	4.66634	8.80043	58.4859	799	4.90145	9.89057	58.2081	662	4.83831	8.66816	62.3006	543	5.11134	11.121	54.6794	439	5.45691	11.0639	64.2021	807	4.60132	8.18335	61.6992
Nid2	15	complement(4894213..4951917)	ENSRNOG00000000341	0.0459003	1.04293	0.0606419	0.864119	0.998631	1	Nid2	RGD	1311685	Nid2	enables	0007160 // cell-matrix adhesion (PMID:21873635 [IBA] PANTHER:PTN004353013|MGI:MGI:1298229) /// 0007160 // cell-matrix adhesion (RGD:1624291 [ISO] MGI:1298229) /// 0007160 // cell-matrix adhesion (GO_REF:0000002|RGD:1600115 [IEA] InterPro:IPR003886) /// 0007160 // cell-matrix adhesion (GO_REF:0000107|RGD:1600115 [IEA] UniProtKB:O88322|ensembl:ENSMUSP00000022340)	0005576 // extracellular region (GO_REF:0000043|RGD:1600115 [IEA] UniProtKB-KW:KW-0964) /// 0005604 // basement membrane (PMID:21873635 [IBA] PANTHER:PTN004353013|MGI:MGI:1298229|UniProtKB:Q14112) /// 0031012 // extracellular matrix (RGD:1624291 [ISO] MGI:1298229) /// 0009986 // cell surface (PMID:16574105|RGD:8554764 [IDA]) /// 0005615 // extracellular space (PMID:21873635 [IBA] PANTHER:PTN00096…	0005509 // calcium ion binding (GO_REF:0000002|RGD:1600115 [IEA] InterPro:IPR001881|InterPro:IPR018097) /// 0005515 // protein binding (PMID:16574105|RGD:8554764 [IPI] UniProtKB:Q91ZV7)	nidogen 2		gene	taxon:10116	20210612	InterPro		UniProtKB:A0A0G2K3C8	42	0.0452283	0.0852978	2.98108	50	0.0583256	0.117695	3.64256	29	0.0403037	0.0722069	2.72918	32	0.0572791	0.124625	3.22236	12	0.0283645	0.0575092	1.75495	20	0.0216846	0.0385656	1.5291
Grik2	20	complement(53789760..54517709)	ENSRNOG00000000368	0.0084278	1.26048	0.333974	0.246639	0.998631	1	Grik2	RGD	2733	Grik2	acts_upstream_of_or_within	0099505 // regulation of presynaptic membrane potential (GO_REF:0000108|RGD:1600115 [IEA] GO:0099507) /// 0019228 // neuronal action potential (RGD:1624291 [ISO] MGI:95815) /// 0035235 // ionotropic glutamate receptor signaling pathway (GO_REF:0000108|RGD:1600115 [IEA] GO:0004970) /// 0120169 /// 0043113 // receptor clustering (PMID:9808460|RGD:8554157 [IDA]) /// 0051402 // neuron apoptotic proce…	0030425 // dendrite (PMID:16360275|RGD:1642473 [IDA]) /// 0045211 // postsynaptic membrane (GO_REF:0000044|RGD:1600115 [IEA] UniProtKB-SubCell:SL-0219) /// 0008328 // ionotropic glutamate receptor complex (PMID:10627597|RGD:8553571 [IDA]) /// 0098978 // glutamatergic synapse (RGD:1624291 [ISO] MGI:95815) /// 0042734 // presynaptic membrane (RGD:1624291 [ISO] MGI:95815) /// 0032839 // dendrite cyt…	0005515 // protein binding (PMID:17486098|RGD:1642482 [IPI] UniProtKB:Q5I0H3) /// 0042802 // identical protein binding (PMID:17115050|RGD:13432262 [IPI] UniProtKB:P42260) /// 0004970 // ionotropic glutamate receptor activity (RGD:1624291 [ISO] MGI:95815) /// 0015277 // kainate selective glutamate receptor activity (PMID:1648177|RGD:69852 [IDA]) /// 0005234 // extracellular-glutamate-gated ion cha…	glutamate ionotropic receptor kainate type subunit 2		gene	taxon:10116	20080514	RGD			132	0.011268	0.0212508	9.3691	69	0.00638044	0.012875	5.02673	69	0.00760166	0.0136189	6.49357	53	0.00752028	0.0163623	5.33703	50	0.00936864	0.018995	7.31231	97	0.0083369	0.014827	7.41614
AABR07044900.1	20	complement(25064702..25826658)	ENSRNOG00000000373	0.000415429	3.14334	1.6523	0.0347036	#N/A	1	AABR07044900.1	RGD	15003207	AABR07044900.1	located_in		0005856 // cytoskeleton (GO_REF:0000044|RGD:1600115 [IEA] UniProtKB-SubCell:SL-0090) /// 0005737 // cytoplasm (GO_REF:0000043|RGD:1600115 [IEA] UniProtKB-KW:KW-0963)	0045296 // cadherin binding (GO_REF:0000002|RGD:1600115 [IEA] InterPro:IPR001033)			gene	taxon:10116	20210612	UniProt			9	0.000733983	0.00138425	0.638802	5	0.000441715	0.000891332	0.364256	3	0.000315756	0.000565698	0.282329	3	0.000406678	0.000884832	0.302096	1	0.00017901	0.000362944	0.146246	1	8.21115e-05	0.000146034	0.0764551
LOC108349010	20	26534535..26534759	ENSRNOG00000000376	2.00068	-1.57175	-0.652371	0.333299	0.998631	1	LOC108349010	RGD	11454336	LOC108349010	located_in		0000139 // Golgi membrane (GO_REF:0000044|RGD:1600115 [IEA] UniProtKB-SubCell:SL-0134) /// 0016021 // integral component of membrane (GO_REF:0000043|RGD:1600115 [IEA] UniProtKB-KW:KW-0812)		protein kish-B		gene	taxon:10116	20210612	UniProt			5	1.3809	2.60429	0.35489	6	1.79503	3.62217	0.437107	2	0.712867	1.27715	0.188219	7	3.21348	6.99174	0.704891	0	0	0	0	17	4.72717	8.40716	1.29974
AABR07044914.1	20	complement(26516836..26589209)	ENSRNOG00000000378	0.0751863	-1.19847	-0.261188	0.391287	0.998631	1																	62	0.0532333	0.100395	4.40064	93	0.0864975	0.174542	6.77516	75	0.0831074	0.148893	7.05823	33	0.0470968	0.102471	3.32306	41	0.0772697	0.156665	5.9961	126	0.108924	0.193719	9.63334
Mypn	20	26988774..27074138	ENSRNOG00000000383	0.00110548	-13.1705	-3.71924	0.0631731	#N/A	1	Mypn	RGD	1308510	Mypn	located_in	0098609 // cell-cell adhesion (PMID:21873635 [IBA] PANTHER:PTN002548291|UniProtKB:Q9HCK4|MGI:MGI:2135283|UniProtKB:P28685|UniProtKB:P35331|FB:FBgn0021764|FB:FBgn0031872) /// 0045214 // sarcomere organization (RGD:1624291 [ISO] UniProtKB:Q86TC9)	0030018 // Z disc (RGD:1624291 [ISO] MGI:1916052) /// 0031674 // I band (RGD:1624291 [ISO] UniProtKB:Q86TC9) /// 0030018 // Z disc (PMID:11309420|RGD:8553772 [IDA]) /// 0005634 // nucleus (PMID:11309420|RGD:8553772 [IDA]) /// 0030018 // Z disc (RGD:1624291 [ISO] UniProtKB:Q86TC9) /// 0031674 // I band (RGD:1624291 [ISO] MGI:1916052) /// 0031674 // I band (PMID:11309420|RGD:8553772 [IDA])	0017124 // SH3 domain binding (RGD:1624291 [ISO] UniProtKB:Q86TC9) /// 0051371 // muscle alpha-actinin binding (RGD:1624291 [ISO] UniProtKB:Q86TC9) /// 0008092 // cytoskeletal protein binding (RGD:1624291 [ISO] UniProtKB:Q86TC9)	myopalladin		gene	taxon:10116	20110808	BHF-UCL		UniProtKB:D4A7X7	0	0	0	0	0	0	0	0	0	0	0	0	0	0	0	0	0	0	0	0	4	0.00293167	0.00521391	0.30582
Atoh7	20	complement(27082961..27083410)	ENSRNOG00000000384	0.0278069	-2.87048	-1.52129	0.485571	#N/A	1	Atoh7	RGD	1304957	Atoh7	acts_upstream_of_or_within	0009649 // entrainment of circadian clock (RGD:1624291 [ISO] MGI:1355553) /// 0006357 // regulation of transcription from RNA polymerase II promoter (PMID:21873635 [IBA] PANTHER:PTN001454287|FB:FBgn0023091|MGI:MGI:106593|MGI:MGI:2153710|WB:WBGene00001961|RGD:3165|MGI:MGI:1339708|MGI:MGI:893591|UniProtKB:Q13562|FB:FBgn0010433|MGI:MGI:107755|MGI:MGI:1355331|MGI:MGI:104654|UniProtKB:Q9Y4Z2|MGI:MGI:2…	0005634 // nucleus (PMID:21873635 [IBA] PANTHER:PTN001454287|MGI:MGI:107755|MGI:MGI:1355331|MGI:MGI:104654|UniProtKB:Q13562|FB:FBgn0010433|UniProtKB:Q9Y4Z2|UniProtKB:Q90XB3|MGI:MGI:893591|MGI:MGI:1339708|MGI:MGI:1918343|UniProtKB:Q96SQ7|MGI:MGI:891976|MGI:MGI:109619|FB:FBgn0015550|MGI:MGI:1930001|RGD:631350|FB:FBgn0023091|RGD:3091|WB:WBGene00000561|RGD:3165|WB:WBGene00003018) /// 0005575 // cellu…	0000978 // RNA polymerase II core promoter proximal region sequence-specific DNA binding (PMID:21873635 [IBA] PANTHER:PTN001454287|UniProtKB:Q96SQ7|MGI:MGI:107754|MGI:MGI:109619|FB:FBgn0263118|UniProtKB:Q13562|MGI:MGI:107755|MGI:MGI:104654|UniProtKB:Q9Y4Z2|UniProtKB:Q92886|MGI:MGI:1339708|MGI:MGI:893591|MGI:MGI:106593) /// 0003674 // molecular_function (RGD:1598407 [ND]) /// 0046983 // protein di…	atonal bHLH transcription factor 7		gene	taxon:10116	20131223	RGD			0	0	0	0	0	0	0	0	0	0	0	0	0	0	0	0	0	0	0	0	1	0.139034	0.24727	0.0764551
Pbld1	20	complement(27103317..27117663)	ENSRNOG00000000386	0.068508	-1.32955	-0.410938	0.382497	0.998631	1	Pbld1	RGD	621263	Pbld1	located_in	0009058 // biosynthetic process (GO_REF:0000002|RGD:1600115 [IEA] InterPro:IPR003719) /// 0030512 // negative regulation of transforming growth factor beta receptor signaling pathway (RGD:1624291 [ISO] UniProtKB:P30039) /// 0060392 // negative regulation of SMAD protein import into nucleus (RGD:1624291 [ISO] UniProtKB:P30039) /// 0030277 // maintenance of gastrointestinal epithelium (RGD:1624291 …	0005737 // cytoplasm (PMID:21873635 [IBA] PANTHER:PTN002301077|UniProtKB:P30039) /// 0005737 // cytoplasm (RGD:1624291 [ISO] UniProtKB:P30039)	0042802 // identical protein binding (RGD:1624291 [ISO] UniProtKB:P30039) /// 0016853 // isomerase activity (PMID:21873635 [IBA] PANTHER:PTN002301077|TAIR:locus:2140250)	phenazine biosynthesis-like protein domain containing 1		gene	taxon:10116	20140110	RGD	part_of(CL:0000066),part_of(UBERON:0001199)		9	0.0389812	0.0735163	0.638802	14	0.0656856	0.132546	1.01992	10	0.0558984	0.100146	0.941097	6	0.0431966	0.0939853	0.604192	10	0.0950707	0.192756	1.46246	7	0.0305261	0.05429	0.535185
Slc25a16	20	complement(27254984..27308069)	ENSRNOG00000000387	0.783429	1.06688	0.0934033	0.646139	0.998631	1	Slc25a16	RGD	1311311	Slc25a16	located_in	0055085 // transmembrane transport (GO_REF:0000002|RGD:1600115 [IEA] InterPro:IPR002067)	0016021 // integral component of membrane (GO_REF:0000043|RGD:1600115 [IEA] UniProtKB-KW:KW-0812) /// 0005743 // mitochondrial inner membrane (GO_REF:0000044|RGD:1600115 [IEA] UniProtKB-SubCell:SL-0168) /// 0005743 // mitochondrial inner membrane (GO_REF:0000002|RGD:1600115 [IEA] InterPro:IPR002167) /// 0016021 // integral component of membrane (GO_REF:0000104|RGD:1600115 [IEA] UniRule:UR00041353…		solute carrier family 25 member 16		gene	taxon:10116	20151016	RGD			788	0.922402	1.7396	55.9307	838	1.06259	2.14419	61.0492	436	0.658669	1.18005	41.0318	294	0.572041	1.24462	29.6054	273	0.70144	1.42217	39.9252	581	0.684748	1.21781	44.4204
Rufy2	20	complement(27220707..27247309)	ENSRNOG00000000390	0.0103235	1.22907	0.297571	0.642562	#N/A	1	Rufy2	RGD	1592188	Rufy2	located_in		0005737 // cytoplasm (RGD:1624291 [ISO] UniProtKB:Q8WXA3) /// 0005737 // cytoplasm (PMID:21873635 [IBA] PANTHER:PTN000519108|UniProtKB:Q7L099|MGI:MGI:2429762|UniProtKB:Q96T51|UniProtKB:Q8WXA3)	0046872 // metal ion binding (GO_REF:0000043|RGD:1600115 [IEA] UniProtKB-KW:KW-0479) /// 0017124 // SH3 domain binding (RGD:1624291 [ISO] UniProtKB:Q8WXA3)	RUN and FYVE domain containing 2		gene	taxon:10116	20171018	RGD			6	0.0140151	0.0264315	0.425868	5	0.0126515	0.0255293	0.364256	4	0.0120584	0.0216035	0.376439	2	0.00776532	0.0168954	0.201397	1	0.00512717	0.0103954	0.146246	1	0.00235182	0.00418266	0.0764551
Supv3l1	20	complement(32057454..32080088)	ENSRNOG00000000392	0.941425	-1.02386	-0.0340142	0.845765	0.998631	1	Supv3l1	RGD	1305565	Supv3l1	involved_in	0000962 // positive regulation of mitochondrial RNA catabolic process (RGD:1624291 [ISO] UniProtKB:Q8IYB8) /// 0035946 // mitochondrial mRNA surveillance (RGD:1624291 [ISO] UniProtKB:Q8IYB8) /// 0000965 // mitochondrial RNA 3'-end processing (RGD:1624291 [ISO] UniProtKB:Q8IYB8) /// 0006310 // DNA recombination (RGD:1624291 [ISO] UniProtKB:Q8IYB8) /// 0035945 // mitochondrial ncRNA surveillance (G…	0005759 // mitochondrial matrix (GO_REF:0000024|RGD:1600115 [ISS] UniProtKB:Q8IYB8) /// 0042645 // mitochondrial nucleoid (RGD:1624291 [ISO] UniProtKB:Q8IYB8) /// 0042645 // mitochondrial nucleoid (GO_REF:0000044|RGD:1600115 [IEA] UniProtKB-SubCell:SL-0269) /// 0045025 // mitochondrial degradosome (RGD:1624291 [ISO] UniProtKB:Q8IYB8) /// 0005759 // mitochondrial matrix (RGD:1624291 [ISO] UniProtK…	0003724 // RNA helicase activity (RGD:1624291 [ISO] UniProtKB:Q8IYB8) /// 0003725 // double-stranded RNA binding (GO_REF:0000107|RGD:1600115 [IEA] UniProtKB:Q8IYB8|ensembl:ENSP00000352678) /// 0003678 // DNA helicase activity (GO_REF:0000024|RGD:1600115 [ISS] UniProtKB:Q8IYB8) /// 0034458 // 3'-5' RNA helicase activity (GO_REF:0000024|RGD:1600115 [ISS] UniProtKB:Q8IYB8) /// 0003725 // double-stra…	Suv3 like RNA helicase		gene	taxon:10116	20110719	UniProt			348	0.955373	1.80178	24.7003	339	1.00814	2.03432	24.6965	187	0.662555	1.18701	17.5985	254	1.15908	2.52187	25.5775	153	0.921975	1.86931	22.3757	293	0.809882	1.44036	22.4013
Srgn	20	complement(32120320..32139789)	ENSRNOG00000000394	0.596027	-1.1656	-0.221073	0.333977	0.998631	1	Srgn	RGD	619969	Srgn	colocalizes_with	0016485 // protein processing (RGD:1624291 [ISO] MGI:97756) /// 0033373 // maintenance of protease location in mast cell secretory granule (RGD:1624291 [ISO] MGI:97756) /// 0033382 // maintenance of granzyme B location in T cell secretory granule (GO_REF:0000024|RGD:1600115 [ISS] UniProtKB:P13609) /// 0016485 // protein processing (GO_REF:0000024|RGD:1600115 [ISS] UniProtKB:P13609) /// 0140507 //…	0042588 // zymogen granule (PMID:12602945|RGD:2316805 [IDA]) /// 0042629 // mast cell granule (GO_REF:0000024|RGD:1600115 [ISS] UniProtKB:P13609) /// 0000139 // Golgi membrane (PMID:12602945|RGD:2316805 [IDA]) /// 0098978 // glutamatergic synapse (RGD:1624291 [ISO] MGI:97756) /// 0005615 // extracellular space (RGD:1624291 [ISO] UniProtKB:P10124) /// 0098685 /// 0099091 /// 0005615 // extracellul…	0005518 // collagen binding (PMID:9207929|RGD:2316806 [IDA])	serglycin		gene	taxon:10116	20100224	RGD			146	0.465973	0.878798	10.3628	143	0.494394	0.997631	10.4177	149	0.613735	1.09955	14.0223	114	0.604782	1.31586	11.4796	106	0.742588	1.5056	15.5021	277	0.89012	1.58306	21.1781
Kifbp	20	complement(32191734..32211453)	ENSRNOG00000000395	1.64511	-1.04992	-0.0702747	0.679538	0.998631	1	Kifbp	RGD	1593126	Kifbp	acts_upstream_of_or_within	0007399 // nervous system development (GO_REF:0000043|RGD:1600115 [IEA] UniProtKB-KW:KW-0524) /// 0006839 // mitochondrial transport (GO_REF:0000107|RGD:1600115 [IEA] UniProtKB:Q96EK5|ensembl:ENSP00000354848) /// 0006839 // mitochondrial transport (RGD:1624291 [ISO] UniProtKB:Q96EK5) /// 0006839 // mitochondrial transport (GO_REF:0000024|RGD:1600115 [ISS] UniProtKB:Q96EK5) /// 0001701 // in utero…	0005739 // mitochondrion (GO_REF:0000107|RGD:1600115 [IEA] UniProtKB:Q96EK5|ensembl:ENSP00000354848) /// 0005739 // mitochondrion (GO_REF:0000024|RGD:1600115 [ISS] UniProtKB:Q96EK5) /// 0005856 // cytoskeleton (GO_REF:0000044|RGD:1600115 [IEA] UniProtKB-SubCell:SL-0090) /// 0005739 // mitochondrion (RGD:1624291 [ISO] UniProtKB:Q96EK5)	0019894 // kinesin binding (RGD:1624291 [ISO] UniProtKB:Q96EK5) /// 0019894 // kinesin binding (GO_REF:0000107|RGD:1600115 [IEA] UniProtKB:Q96EK5|ensembl:ENSP00000354848)	kinesin family binding protein		gene	taxon:10116	20190515	RGD			473	1.49049	2.81097	33.5726	560	1.91154	3.85728	40.7966	349	1.41932	2.5428	32.8443	333	1.7442	3.79496	33.5327	240	1.66002	3.36569	35.0991	605	1.91948	3.41375	46.2553
Ddx50	20	complement(32239748..32269145)	ENSRNOG00000000396	1.76884	1.11341	0.154983	0.347085	0.998631	1	Ddx50	RGD	1310934	Ddx50	enables		0005730 // nucleolus (PMID:21873635 [IBA] PANTHER:PTN002777480|UniProtKB:Q9NR30|UniProtKB:Q57Z07|TAIR:locus:2167903|UniProtKB:Q9BQ39) /// 0005886 // plasma membrane (GO_REF:0000107|RGD:1600115 [IEA] UniProtKB:Q9BQ39|ensembl:ENSP00000362687) /// 0005730 // nucleolus (GO_REF:0000052|RGD:1624291 [ISO] UniProtKB:Q9BQ39) /// 0005886 // plasma membrane (GO_REF:0000052|RGD:1624291 [ISO] UniProtKB:Q9BQ39)	0016787 // hydrolase activity (GO_REF:0000043|RGD:1600115 [IEA] UniProtKB-KW:KW-0378) /// 0005524 // ATP binding (GO_REF:0000002|RGD:1600115 [IEA] InterPro:IPR012562) /// 0003723 // RNA binding (PMID:21873635 [IBA] PANTHER:PTN002774595|FB:FBgn0283442|MGI:MGI:1914290|TAIR:locus:2147987|UniProtKB:O00571|UniProtKB:P38919|MGI:MGI:105037|UniProtKB:Q13838|SGD:S000005056|TAIR:locus:2076436|WB:WBGene0000…	DExD-box helicase 50		gene	taxon:10116	20210612	InterPro		UniProtKB:Q5BJM0	809	1.71003	3.22502	57.4212	769	1.76081	3.55311	56.0225	652	1.77865	3.18657	61.3595	450	1.58108	3.44005	45.3144	434	2.01363	4.08265	63.4709	728	1.54934	2.75548	55.6593
Ccar1	20	complement(32373443..32416044)	ENSRNOG00000000397	1.29983	1.26616	0.340463	0.0471251	0.938725	1	Ccar1	RGD	1560358	Ccar1	enables	0045893 // positive regulation of transcription, DNA-templated (GO_REF:0000108|RGD:1600115 [IEA] GO:0003713) /// 0008284 // positive regulation of cell proliferation (RGD:1624291 [ISO] UniProtKB:Q8IX12) /// 0045893 // positive regulation of transcription, DNA-templated (GO_REF:0000108|RGD:1600115 [IEA] GO:0030374) /// 0043065 // positive regulation of apoptotic process (RGD:1624291 [ISO] UniProtK…	0005634 // nucleus (PMID:21873635 [IBA] PANTHER:PTN000370966|UniProtKB:Q8IX12|TAIR:locus:2056881|UniProtKB:Q8N163) /// 0005737 // cytoplasm (GO_REF:0000043|RGD:1600115 [IEA] UniProtKB-KW:KW-0963) /// 0005641 // nuclear envelope lumen (RGD:1624291 [ISO] UniProtKB:Q8IX12)	0030374 // ligand-dependent nuclear receptor transcription coactivator activity (PMID:21873635 [IBA] PANTHER:PTN000370966|UniProtKB:Q8IX12) /// 0003713 // transcription coactivator activity (RGD:1624291 [ISO] MGI:1914750) /// 0030374 // ligand-dependent nuclear receptor transcription coactivator activity (RGD:1624291 [ISO] UniProtKB:Q8IX12) /// 0000978 // RNA polymerase II core promoter proximal …	cell division cycle and apoptosis regulator 1		gene	taxon:10116	20180429	RGD			932	1.35944	2.56382	66.1515	691	1.09182	2.20317	50.3401	676	1.27256	2.27987	63.6181	561	1.36017	2.95939	56.492	442	1.41514	2.86921	64.6408	428	0.628562	1.11788	32.7228
Zup1	20	complement(32471672..32501722)	ENSRNOG00000000398	0.236222	-1.08708	-0.120463	0.612993	0.998631	1	Zup1	RGD	1307672	Zup1	enables	0006508 // proteolysis (GO_REF:0000108|RGD:1600115 [IEA] GO:0004843) /// 0010468 // regulation of gene expression (PMID:21873635 [IBA] PANTHER:PTN002812519|UniProtKB:Q9H4Z2|FB:FBgn0259785|UniProtKB:Q9NQV6|FB:FBgn0033185|FB:FBgn0032473|UniProtKB:Q13127|WB:WBGene00003218|MGI:MGI:107690|MGI:MGI:104897|MGI:MGI:2682313|UniProtKB:Q9Y4E5|MGI:MGI:107342)	0005737 // cytoplasm (GO_REF:0000044|RGD:1600115 [IEA] UniProtKB-SubCell:SL-0086) /// 0005634 // nucleus (PMID:21873635 [IBA] PANTHER:PTN002812519|UniProtKB:Q9Y4E5|MGI:MGI:104897|WB:WBGene00006342|UniProtKB:Q8N8E2|MGI:MGI:2682313|MGI:MGI:107690|TAIR:locus:2030362|WB:WBGene00003002|UniProtKB:Q7Z3K3|FB:FBgn0032473|UniProtKB:Q13127|WB:WBGene00003218|UniProtKB:Q9H4Z2|FB:FBgn0259785)	0004843 // thiol-dependent ubiquitin-specific protease activity (GO_REF:0000003|RGD:1600115 [IEA] EC:3.4.19.12) /// 0046872 // metal ion binding (GO_REF:0000043|RGD:1600115 [IEA] UniProtKB-KW:KW-0479)	zinc finger containing ubiquitin peptidase 1		gene	taxon:10116	20210612	UniProt			88	0.181969	0.343183	6.24607	110	0.246398	0.497203	8.01362	98	0.261534	0.468556	9.22275	65	0.223416	0.486099	6.54541	59	0.267794	0.542954	8.62853	104	0.216525	0.385086	7.95133
Gprc6a	20	complement(32607653..32628953)	ENSRNOG00000000401	0	#N/A	#N/A	#N/A	#N/A	#N/A	Gprc6a	RGD	735077	Gprc6a	enables	0019722 // calcium-mediated signaling (RGD:1624291 [ISO] MGI:2429498,PR:Q8K4Z6) /// 0007186 // G-protein coupled receptor signaling pathway (RGD:1624291 [ISO] MGI:2429498,PR:Q8K4Z6) /// 0007186 // G-protein coupled receptor signaling pathway (GO_REF:0000043|RGD:1600115 [IEA] UniProtKB-KW:KW-0297) /// 0043200 // response to amino acid (RGD:1624291 [ISO] UniProtKB:Q5T6X5) /// 0043200 // response to…	0009986 // cell surface (RGD:1624291 [ISO] MGI:2429498,PR:Q8K4Z6) /// 0005887 // integral component of plasma membrane (PMID:21873635 [IBA] PANTHER:PTN002373557|UniProtKB:P41180) /// 0005886 // plasma membrane (PMID:17478059|RGD:8554776 [IDA])	0004930 // G-protein coupled receptor activity (RGD:1624291 [ISO] MGI:2429498,PR:Q8K4Z6) /// 0004930 // G-protein coupled receptor activity (PMID:21873635 [IBA] PANTHER:PTN002373557|MGI:MGI:3646674|MGI:MGI:3645892|MGI:MGI:3644483|MGI:MGI:3646522|MGI:MGI:2429498|MGI:MGI:2678394|UniProtKB:P41180|MGI:MGI:3644559|MGI:MGI:3642776|MGI:MGI:2684056)	G protein-coupled receptor, class C, group 6, member A		gene	taxon:10116	20080811	RGD			0	0	0	0	0	0	0	0	0	0	0	0	0	0	0	0	0	0	0	0	0	0	0	0
Vgll2	20	33077106..33082962	ENSRNOG00000000405	0.0785144	-1.49007	-0.575384	0.396151	0.998631	1	Vgll2	RGD	1311903	Vgll2	enables	0045944 // positive regulation of transcription from RNA polymerase II promoter (RGD:1624291 [ISO] MGI:2447460) /// 0007519 // skeletal muscle tissue development (RGD:1624291 [ISO] MGI:2447460) /// 0006357 // regulation of transcription from RNA polymerase II promoter (PMID:21873635 [IBA] PANTHER:PTN001440105|FB:FBgn0003975|MGI:MGI:2447460)	0005634 // nucleus (RGD:1624291 [ISO] MGI:2447460) /// 0005737 // cytoplasm (RGD:1624291 [ISO] MGI:2447460) /// 0005634 // nucleus (PMID:21873635 [IBA] PANTHER:PTN001440105|MGI:MGI:2447460|UniProtKB:Q99990|FB:FBgn0003975)	0008022 // protein C-terminus binding (RGD:1624291 [ISO] MGI:2447460) /// 0003713 // transcription coactivator activity (RGD:1624291 [ISO] MGI:2447460)	vestigial-like family member 2		gene	taxon:10116	20040914	RGD			1	0.0106096	0.0200091	0.070978	6	0.0689571	0.139148	0.437107	1	0.0136926	0.0245312	0.0941097	11	0.193989	0.422073	1.10769	1	0.023288	0.0472166	0.146246	9	0.0961395	0.170982	0.688096
Ros1	20	complement(33100191..33323367)	ENSRNOG00000000406	0.00209831	1.25794	0.331058	0.620877	0.998631	1	Ros1	RGD	3591	Ros1	involved_in	0002066 // columnar/cuboidal epithelial cell development (GO_REF:0000024|RGD:1600115 [ISS] UniProtKB:Q78DX7) /// 0007169 // transmembrane receptor protein tyrosine kinase signaling pathway (PMID:21873635 [IBA] PANTHER:PTN001230349|UniProtKB:P11362|UniProtKB:P17948|FB:FBgn0010389|UniProtKB:P54762|MGI:MGI:97531|MGI:MGI:95525|MGI:MGI:99611|MGI:MGI:99216|RGD:2612|UniProtKB:P04629|MGI:MGI:95523|UniPro…	0048471 // perinuclear region of cytoplasm (RGD:1624291 [ISO] MGI:97999) /// 0009986 // cell surface (RGD:1624291 [ISO] MGI:97999) /// 0005887 // integral component of plasma membrane (PMID:21873635 [IBA] PANTHER:PTN001230349|UniProtKB:P54762|UniProtKB:P17948|MGI:MGI:104771|RGD:3213|MGI:MGI:99611|WB:WBGene00000289|RGD:3214|UniProtKB:P06213|UniProtKB:P22455|MGI:MGI:103581|UniProtKB:P21709|RGD:1560…	0019903 // protein phosphatase binding (RGD:1624291 [ISO] UniProtKB:P08922) /// 0004714 // transmembrane receptor protein tyrosine kinase activity (PMID:21873635 [IBA] PANTHER:PTN001230349|RGD:620831|UniProtKB:P10721|UniProtKB:P00533|MGI:MGI:95522|RGD:621737|UniProtKB:P54753|MGI:MGI:98277|MGI:MGI:95524|RGD:2621|RGD:3082|MGI:MGI:97530|FB:FBgn0032006|RGD:2611|FB:FBgn0003366|UniProtKB:Q15303|FB:FBgn…	ROS proto-oncogene 1 , receptor tyrosine kinase		gene	taxon:10116	20171019	UniProt			14	0.0038981	0.00735158	0.993692	5	0.00150808	0.00304313	0.364256	9	0.0032341	0.00579412	0.846987	4	0.00185127	0.00402792	0.402795	0	0	0	0	2	0.00056068	0.000997157	0.15291
Dcbld1	20	33359196..33453766	ENSRNOG00000000407	0.0609131	1.05161	0.072604	0.803654	0.998631	1	Dcbld1	RGD	1307211	Dcbld1	located_in	0031638 // zymogen activation (PMID:21873635 [IBA] PANTHER:PTN002799295|UniProtKB:P00736)	0016021 // integral component of membrane (GO_REF:0000043|RGD:1600115 [IEA] UniProtKB-KW:KW-0812) /// 0072562 // blood microparticle (PMID:21873635 [IBA] PANTHER:PTN002799295|RGD:2825) /// 0005615 // extracellular space (PMID:21873635 [IBA] PANTHER:PTN001207255|UniProtKB:P00736|MGI:MGI:2660692|UniProtKB:P00738|RGD:620213|MGI:MGI:88492|RGD:2825|UniProtKB:P48740|UniProtKB:P00739)	0004252 // serine-type endopeptidase activity (PMID:21873635 [IBA] PANTHER:PTN001207255|MGI:MGI:88492|RGD:620213|UniProtKB:P48740|UniProtKB:P00736|RGD:620214|UniProtKB:O00187|UniProtKB:P09871)	discoidin, CUB and LCCL domain containing 1		gene	taxon:10116	20210612	UniProt			66	0.0433671	0.0817877	4.68455	100	0.0711779	0.143629	7.28511	88	0.0746252	0.133696	8.28165	70	0.076454	0.166345	7.04891	27	0.0389416	0.0789543	3.94865	49	0.032417	0.0576529	3.7463
Gopc	20	complement(33471351..33521311)	ENSRNOG00000000408	1.18159	1.17389	0.231291	0.158396	0.998631	1	Gopc	RGD	1309512	Gopc	enables	0043004 // cytoplasmic sequestering of CFTR protein (PMID:21873635 [IBA] PANTHER:PTN001047215|UniProtKB:Q9HD26) /// 0050790 // regulation of catalytic activity (GO_REF:0000108|RGD:1600115 [IEA] GO:0030695) /// 0007289 // spermatid nucleus differentiation (RGD:1624291 [ISO] MGI:2149946) /// 0043004 // cytoplasmic sequestering of CFTR protein (RGD:1624291 [ISO] UniProtKB:Q9HD26) /// 2000009 // nega…	0005794 // Golgi apparatus (RGD:1624291 [ISO] MGI:2149946) /// 0005886 // plasma membrane (RGD:1624291 [ISO] MGI:2149946) /// 0032991 // macromolecular complex (RGD:1624291 [ISO] UniProtKB:Q9HD26) /// 0005737 // cytoplasm (RGD:1624291 [ISO] UniProtKB:Q9HD26) /// 0016020 // membrane (RGD:1624291 [ISO] UniProtKB:Q9HD26) /// 0005794 // Golgi apparatus (PMID:21873635 [IBA] PANTHER:PTN001047215|UniPro…	0042803 // protein homodimerization activity (RGD:1624291 [ISO] MGI:2149946) /// 0005109 // frizzled binding (RGD:1624291 [ISO] MGI:2149946) /// 0042802 // identical protein binding (RGD:1624291 [ISO] UniProtKB:Q9HD26) /// 0008022 // protein C-terminus binding (RGD:1624291 [ISO] MGI:2149946) /// 0044325 // ion channel binding (RGD:1624291 [ISO] UniProtKB:Q9HD26) /// 0030695 // GTPase regulator ac…	golgi associated PDZ and coiled-coil motif containing		gene	taxon:10116	20110330	RGD			973	1.2102	2.28236	69.0616	895	1.20585	2.43328	65.2018	730	1.1718	2.09936	68.7001	491	1.0151	2.20862	49.4431	478	1.30498	2.64586	69.9057	781	0.978035	1.73941	59.7114
Nepn	20	33527932..33543848	ENSRNOG00000000410	0.00461112	1.67732	0.746159	0.535521	#N/A	1	Nepn	RGD	1307755	Nepn	involved_in	0030198 // extracellular matrix organization (GO_REF:0000107|RGD:1600115 [IEA] UniProtKB:Q9CQ76|ensembl:ENSMUSP00000070130) /// 0000122 // negative regulation of transcription from RNA polymerase II promoter (GO_REF:0000107|RGD:1600115 [IEA] UniProtKB:Q9CQ76|ensembl:ENSMUSP00000070130) /// 0030512 // negative regulation of transforming growth factor beta receptor signaling pathway (GO_REF:0000107…	0005615 // extracellular space (PMID:21873635 [IBA] PANTHER:PTN002542430|MGI:MGI:1918686|MGI:MGI:3603594|MGI:MGI:3026647|UniProtKB:Q7Z5L7) /// 0005614 // interstitial matrix (GO_REF:0000107|RGD:1600115 [IEA] UniProtKB:Q9CQ76|ensembl:ENSMUSP00000070130)		nephrocan		gene	taxon:10116	20210612	Ensembl			0	0	0	0	0	0	0	0	2	0.010077	0.0180536	0.188219	2	0.0129786	0.0282383	0.201397	0	0	0	0	0	0	0	0
Nus1	20	33557052..33584010	ENSRNOG00000000411	1.58012	1.0225	0.0321019	0.845357	0.998631	1	Nus1	RGD	1307879	Nus1	contributes_to	0032383 // regulation of intracellular cholesterol transport (RGD:1624291 [ISO] MGI:1196365) /// 0035268 // protein mannosylation (RGD:1624291 [ISO] MGI:1196365) /// 0055092 // sterol homeostasis (RGD:1624291 [ISO] MGI:1196365) /// 0019408 // dolichol biosynthetic process (PMID:21873635 [IBA] PANTHER:PTN000488276|UniProtKB:Q96E22|PomBase:SPBC2A9.06c|SGD:S000002352) /// 0006486 // protein glycosyl…	0016021 // integral component of membrane (GO_REF:0000043|RGD:1600115 [IEA] UniProtKB-KW:KW-0812) /// 0005789 // endoplasmic reticulum membrane (PMID:21873635 [IBA] PANTHER:PTN000488276|UniProtKB:Q96E22) /// 1904423 // dehydrodolichyl diphosphate synthase complex (RGD:1624291 [ISO] UniProtKB:Q96E22) /// 0016020 // membrane (RGD:1624291 [ISO] MGI:1196365) /// 1904423 // dehydrodolichyl diphosphate…	0045547 // dehydrodolichyl diphosphate synthase activity (PMID:21873635 [IBA] PANTHER:PTN000488276|SGD:S000002352|PomBase:SPBC2A9.06c) /// 0004659 // prenyltransferase activity (RGD:1624291 [ISO] UniProtKB:Q96E22) /// 0004659 // prenyltransferase activity (RGD:1624291 [ISO] MGI:1196365) /// 0045547 // dehydrodolichyl diphosphate synthase activity (RGD:1624291 [ISO] UniProtKB:Q96E22)	NUS1 dehydrodolichyl diphosphate synthase subunit		gene	taxon:10116	20150416	RGD			696	1.60428	3.02557	49.4007	692	1.72785	3.4866	50.413	517	1.53797	2.75538	48.6547	375	1.43677	3.12606	37.762	315	1.59373	3.23129	46.0676	709	1.64542	2.92635	54.2066
Slc35f1	20	34258791..34420824	ENSRNOG00000000412	0.0154134	1.18502	0.244907	0.54517	0.998631	1	Slc35f1	RGD	1559576	Slc35f1	located_in	0055085 // transmembrane transport (GO_REF:0000002|RGD:1600115 [IEA] InterPro:IPR009262)	0016021 // integral component of membrane (GO_REF:0000043|RGD:1600115 [IEA] UniProtKB-KW:KW-0812)	0022857 // transmembrane transporter activity (GO_REF:0000002|RGD:1600115 [IEA] InterPro:IPR009262)	solute carrier family 35, member F1		gene	taxon:10116	20210612	UniProt			71	0.0272287	0.0513516	5.03944	17	0.00706229	0.0142509	1.23847	25	0.0123736	0.0221681	2.35274	16	0.0101994	0.0221914	1.61118	24	0.0202029	0.0409614	3.50991	30	0.0115838	0.0206015	2.29365
Pln	20	34633157..34642904	ENSRNOG00000000413	0.00492716	-1.45344	-0.539475	0.664215	#N/A	1	Pln	RGD	619894	Pln	acts_upstream_of_or_within	1901020 // negative regulation of calcium ion transmembrane transporter activity (RGD:1624291 [ISO] RGD:12247034) /// 0002026 // regulation of the force of heart contraction (RGD:1624291 [ISO] MGI:97622) /// 1901895 // negative regulation of calcium-transporting ATPase activity (GO_REF:0000024|RGD:1600115 [ISS] UniProtKB:P26678) /// 0007219 // Notch signaling pathway (RGD:1624291 [ISO] MGI:97622)…	0016529 // sarcoplasmic reticulum (PMID:17901878|RGD:2312630 [IDA]) /// 0031982 // vesicle (PMID:12403631|RGD:633528 [IDA]) /// 0016020 // membrane (PMID:21873635 [IBA] PANTHER:PTN002722410|UniProtKB:P26678|MGI:MGI:97622) /// 0016529 // sarcoplasmic reticulum (PMID:21873635 [IBA] PANTHER:PTN002722410|MGI:MGI:97622|RGD:619894) /// 0090534 // calcium ion-transporting ATPase complex (RGD:1624291 [IS…	0042030 // ATPase inhibitor activity (PMID:12403631|RGD:633528 [IDA]) /// 0005515 // protein binding (PMID:17901878|RGD:2312630 [IPI] RGD:1303071) /// 0042030 // ATPase inhibitor activity (PMID:21873635 [IBA] PANTHER:PTN002722410|UniProtKB:P26678|UniProtKB:P61012|RGD:619894) /// 0042802 // identical protein binding (PMID:23458196|RGD:7327178 [IPI] RGD:619894) /// 0042803 // protein homodimerizati…	phospholamban		gene	taxon:10116	20061016	RGD	regulates_o_has_participant(EMAPA:32688),regulates_o_has_participant(CL:0000746)		0	0	0	0	0	0	0	0	1	0.00822707	0.0147394	0.0941097	1	0.0105961	0.0230544	0.100699	0	0	0	0	0	0	0	0
Cep85l	20	complement(34575950..34684418)	ENSRNOG00000000414	0.0271669	-1.1181	-0.161043	0.62527	0.998631	1	Cep85l	RGD	2319745	Cep85l	located_in	0001764 // neuron migration (RGD:1624291 [ISO] UniProtKB:Q5SZL2)	0005813 // centrosome (PMID:21873635 [IBA] PANTHER:PTN001257853|UniProtKB:Q6P2H3|UniProtKB:Q5SZL2) /// 0000242 // pericentriolar material (RGD:1624291 [ISO] UniProtKB:Q5SZL2)		centrosomal protein 85-like		gene	taxon:10116	20201209	RGD			52	0.0297901	0.0561823	3.69086	38	0.023582	0.0475858	2.76834	33	0.0243988	0.0437122	3.10562	24	0.0228542	0.0497251	2.41677	28	0.0352095	0.0713875	4.09489	40	0.0230722	0.0410334	3.0582
Asf1a	20	34894419..34909265	ENSRNOG00000000415	0.500039	1.00053	0.000771107	0.997525	0.999278	1	Asf1a	RGD	1311941	Asf1a	located_in	0001649 // osteoblast differentiation (RGD:1624291 [ISO] MGI:1913653) /// 0006335 // DNA replication-dependent nucleosome assembly (PMID:21873635 [IBA] PANTHER:PTN000247832|SGD:S000003651|UniProtKB:Q9Y294|UniProtKB:Q9NVP2) /// 0006335 // DNA replication-dependent nucleosome assembly (RGD:1624291 [ISO] UniProtKB:Q9Y294) /// 0042692 // muscle cell differentiation (RGD:1624291 [ISO] MGI:1913653) ///…	0005634 // nucleus (GO_REF:0000054|RGD:1624291 [ISO] UniProtKB:Q9Y294) /// 0000785 // chromatin (RGD:1624291 [ISO] UniProtKB:Q9Y294) /// 0032991 // macromolecular complex (RGD:1624291 [ISO] UniProtKB:Q9Y294) /// 0005654 // nucleoplasm (GO_REF:0000107|RGD:1600115 [IEA] UniProtKB:Q9Y294|ensembl:ENSP00000229595) /// 0005634 // nucleus (GO_REF:0000044|RGD:1600115 [IEA] UniProtKB-SubCell:SL-0191) /// …	0042393 // histone binding (PMID:21873635 [IBA] PANTHER:PTN000247832|UniProtKB:Q9Y294|SGD:S000003651|MGI:MGI:1914179) /// 0003682 // chromatin binding (RGD:1624291 [ISO] MGI:1913653) /// 0042393 // histone binding (RGD:1624291 [ISO] UniProtKB:Q9Y294)	anti-silencing function 1A histone chaperone		gene	taxon:10116	20140326	RGD			99	0.414353	0.781445	7.02682	124	0.562194	1.13444	9.03354	101	0.545561	0.97741	9.50508	64	0.445247	0.968749	6.44472	58	0.532841	1.08034	8.48228	129	0.543608	0.966794	9.8627
Numa1	1	167051209..167091453	ENSRNOG00000000417	5.01336	1.05471	0.07685	0.635449	0.998631	1	Numa1	RGD	1308777	Numa1	acts_upstream_of_or_within	0000132 // establishment of mitotic spindle orientation (RGD:1624291 [ISO] MGI:2443665) /// 0032388 // positive regulation of intracellular transport (RGD:1624291 [ISO] UniProtKB:Q14980) /// 1904778 // positive regulation of protein localization to cell cortex (RGD:1624291 [ISO] UniProtKB:Q14980) /// 0051798 // positive regulation of hair follicle development (RGD:1624291 [ISO] MGI:2443665) /// 0…	0005876 // spindle microtubule (PMID:15265698|RGD:1599100 [IDA]) /// 0000922 // spindle pole (PMID:15265698|RGD:1599100 [IDA]) /// 0032991 // macromolecular complex (RGD:1624291 [ISO] UniProtKB:Q14980) /// 0005829 // cytosol (RGD:1624291 [ISO] UniProtKB:Q14980,UniProtKB:Q14980-4) /// 0097427 // microtubule bundle (RGD:1624291 [ISO] UniProtKB:Q14980) /// 0005813 // centrosome (RGD:1624291 [ISO] Un…	0015631 // tubulin binding (RGD:1624291 [ISO] UniProtKB:Q14980) /// 0035091 // phosphatidylinositol binding (RGD:1624291 [ISO] UniProtKB:Q14980) /// 0008017 // microtubule binding (RGD:1624291 [ISO] UniProtKB:Q14980) /// 0097718 // disordered domain specific binding (RGD:1624291 [ISO] UniProtKB:Q14980) /// 0008022 // protein C-terminus binding (RGD:1624291 [ISO] UniProtKB:Q14980) /// 0070840 // d…	nuclear mitotic apparatus protein 1		gene	taxon:10116	20110601	RGD			2952	4.55804	8.5962	209.527	2925	4.89234	9.8722	213.09	2380	4.7427	8.49687	223.981	2248	5.76958	12.5532	226.371	1506	5.10412	10.3486	220.247	2310	3.59116	6.3868	176.611
Zbtb12	20	4572100..4574956	ENSRNOG00000000418	4.81189	1.05063	0.0712543	0.73695	0.998631	1	Zbtb12	RGD	1302958	Zbtb12	involved_in	0000122 // negative regulation of transcription from RNA polymerase II promoter (GO_REF:0000108|RGD:1600115 [IEA] GO:0001227) /// 0006357 // regulation of transcription from RNA polymerase II promoter (PMID:21873635 [IBA] PANTHER:PTN004702374|UniProtKB:Q9Y2K1|UniProtKB:Q9UM63|UniProtKB:Q13105|UniProtKB:Q6ZSB9|MGI:MGI:1278332|UniProtKB:Q9Y2Y4|MGI:MGI:1929213|MGI:MGI:1919715|UniProtKB:Q8N680|MGI:MG…	0005654 // nucleoplasm (PMID:21873635 [IBA] PANTHER:PTN004702374|UniProtKB:Q9UM63|UniProtKB:Q9Y2K1|UniProtKB:Q8NCN2|UniProtKB:Q9Y330|UniProtKB:Q6ZSB9|UniProtKB:Q96JB3|UniProtKB:P24278|UniProtKB:Q9HC78|UniProtKB:Q86T24|UniProtKB:P41182|UniProtKB:O43829|UniProtKB:Q9HBE1|UniProtKB:Q15916|UniProtKB:P52739) /// 0005654 // nucleoplasm (GO_REF:0000052|RGD:1624291 [ISO] UniProtKB:Q9Y330)	0000978 // RNA polymerase II core promoter proximal region sequence-specific DNA binding (PMID:21873635 [IBA] PANTHER:PTN004702374|UniProtKB:Q8N680|UniProtKB:Q13105|MGI:MGI:1195345|MGI:MGI:107187|MGI:MGI:1891832) /// 1990837 // sequence-specific double-stranded DNA binding (RGD:1624291 [ISO] UniProtKB:Q9Y330) /// 0001227 // transcriptional repressor activity, RNA polymerase II transcription regul…	zinc finger and BTB domain containing 12		gene	taxon:10116	20210613	GOC			160	3.48004	6.56314	11.3565	177	4.17029	8.41517	12.8946	196	5.50182	9.85689	18.4455	167	6.03763	13.1364	16.8167	102	4.86965	9.87324	14.9171	186	4.07321	7.24412	14.2206
Cfb_1	20	complement(4536203..4561066)	ENSRNOG00000000419	1.52831	1.10202	0.140147	0.526439	0.998631	1																	439	1.09715	2.06917	31.1593	612	1.65685	3.34334	44.5849	377	1.21599	2.17854	35.4794	452	1.8777	4.08543	45.5158	327	1.79384	3.63703	47.8225	450	1.13234	2.01384	34.4048
Nelfe	20	4530342..4536209	ENSRNOG00000000420	9.66903	1.04566	0.0644197	0.692414	0.998631	1	Nelfe	RGD	1303325	Nelfe	involved_in	0045944 // positive regulation of transcription from RNA polymerase II promoter (PMID:21623364|RGD:9693718 [IMP]) /// 0034244 // negative regulation of transcription elongation from RNA polymerase II promoter (PMID:21873635 [IBA] PANTHER:PTN000425495|MGI:MGI:102744|FB:FBgn0017430) /// 1900364 // negative regulation of mRNA polyadenylation (RGD:1624291 [ISO] UniProtKB:P18615) /// 0070374 // positi…	0005654 // nucleoplasm (GO_REF:0000052|RGD:1624291 [ISO] UniProtKB:P18615,UniProtKB:E9PD43) /// 0005654 // nucleoplasm (GO_REF:0000052|RGD:1624291 [ISO] UniProtKB:P18615,UniProtKB:A0A0A0MSN9) /// 0032021 // NELF complex (RGD:1624291 [ISO] UniProtKB:P18615) /// 0005886 // plasma membrane (GO_REF:0000052|RGD:1624291 [ISO] UniProtKB:P18615,UniProtKB:A0A0A0MSN9) /// 0005654 // nucleoplasm (GO_REF:000…	0003682 // chromatin binding (PMID:20097260|RGD:9588536 [IDA]) /// 0003682 // chromatin binding (PMID:21623364|RGD:9693718 [IMP]) /// 0003723 // RNA binding (GO_REF:0000104|RGD:1600115 [IEA] UniRule:UR000414619)	negative elongation factor complex member E		gene	taxon:10116	20141030	RGD			812	8.59884	16.2169	57.6341	787	9.02792	18.2173	57.3338	584	7.98148	14.2994	54.9601	745	13.1137	28.5323	75.0205	414	9.62317	19.511	60.5459	860	9.16944	16.3077	65.7513
Skiv2l	20	complement(4519474..4530126)	ENSRNOG00000000421	3.99817	-1.07857	-0.109118	0.528686	0.998631	1	Skiv2l	RGD	1303059	Skiv2l	enables	0006401 // RNA catabolic process (PMID:21873635 [IBA] PANTHER:PTN002637304|TAIR:locus:2075566|PomBase:SPAC6F12.16c|PomBase:SPAC17H9.02|UniProtKB:P42285|SGD:S000003586|UniProtKB:Q8IYB8|SGD:S000005950|SGD:S000004390) /// 0070478 // nuclear-transcribed mRNA catabolic process, 3'-5' exonucleolytic nonsense-mediated decay (PMID:21873635 [IBA] PANTHER:PTN002281541|TAIR:locus:2075566|SGD:S000004390)	0055087 // Ski complex (RGD:1624291 [ISO] UniProtKB:Q15477) /// 0055087 // Ski complex (PMID:21873635 [IBA] PANTHER:PTN002281541|TAIR:locus:2075566|UniProtKB:Q15477|SGD:S000004390)	0016787 // hydrolase activity (GO_REF:0000043|RGD:1600115 [IEA] UniProtKB-KW:KW-0378) /// 0003723 // RNA binding (GO_REF:0000002|RGD:1600115 [IEA] InterPro:IPR016438) /// 0005524 // ATP binding (GO_REF:0000043|RGD:1600115 [IEA] UniProtKB-KW:KW-0067) /// 0003724 // RNA helicase activity (PMID:21873635 [IBA] PANTHER:PTN002637304|TAIR:locus:2075566|PomBase:SPAC6F12.16c|UniProtKB:Q10D00|UniProtKB:P42…	Ski2 like RNA helicase		gene	taxon:10116	20210612	InterPro			517	3.01573	5.68749	36.6956	594	3.75334	7.57381	43.2736	460	3.46295	6.20412	43.2905	576	5.58484	12.1512	58.0024	326	4.17401	8.46283	47.6763	565	3.31826	5.90146	43.1971
Dxo	20	4517307..4519389	ENSRNOG00000000422	17.3813	-1.13102	-0.177618	0.375503	0.998631	1	Dxo	RGD	1303267	Dxo	enables	0110155 /// 0006402 // mRNA catabolic process (RGD:1624291 [ISO] MGI:1890444) /// 0006402 // mRNA catabolic process (GO_REF:0000024|RGD:1600115 [ISS] UniProtKB:O77932) /// 0050779 // RNA destabilization (GO_REF:0000024|RGD:1600115 [ISS] UniProtKB:O70348) /// 0050779 // RNA destabilization (RGD:1624291 [ISO] MGI:1890444) /// 0090305 // nucleic acid phosphodiester bond hydrolysis (GO_REF:0000024|RG…	0005829 // cytosol (PMID:21873635 [IBA] PANTHER:PTN000273640|UniProtKB:O77932|SGD:S000003215) /// 0005654 // nucleoplasm (GO_REF:0000052|RGD:1624291 [ISO] UniProtKB:O77932) /// 0005634 // nucleus (RGD:1624291 [ISO] UniProtKB:O77932) /// 0005886 // plasma membrane (GO_REF:0000052|RGD:1624291 [ISO] UniProtKB:O77932) /// 0005886 // plasma membrane (GO_REF:0000107|RGD:1600115 [IEA] UniProtKB:A0A024RC…	0000287 // magnesium ion binding (GO_REF:0000024|RGD:1600115 [ISS] UniProtKB:O70348) /// 0003729 // mRNA binding (GO_REF:0000024|RGD:1600115 [ISS] UniProtKB:O70348) /// 0003729 // mRNA binding (RGD:1624291 [ISO] MGI:1890444) /// 0034353 // RNA pyrophosphohydrolase activity (RGD:1624291 [ISO] MGI:1890444) /// 0003674 // molecular_function (RGD:1598407 [ND]) /// 0034353 // RNA pyrophosphohydrolase …	decapping exoribonuclease		gene	taxon:10116	20210612	UniProt			510	15.2144	28.6935	36.1988	561	18.1291	36.5825	40.8695	301	11.5888	20.7621	28.327	495	24.5457	53.4055	49.8458	265	17.3526	35.1825	38.7553	546	16.3998	29.1666	41.7445
Cyp21a1	20	complement(4486219..4489550)	ENSRNOG00000000428	2648.56	-1.17275	-0.229902	0.30348	0.998631	1	Cyp21a1	RGD	2461	Cyp21a1	enables	0046677 // response to antibiotic (PMID:19733641|RGD:4460910 [IEP]) /// 0006705 // mineralocorticoid biosynthetic process (PMID:19665544|RGD:4891164 [IDA]) /// 0006704 // glucocorticoid biosynthetic process (PMID:21873635 [IBA] PANTHER:PTN002800659|ZFIN:ZDB-GENE-070103-6) /// 0006694 // steroid biosynthetic process (PMID:21873635 [IBA] PANTHER:PTN001209067|ZFIN:ZDB-GENE-070103-6|RGD:2461|UniProtK…	0005789 // endoplasmic reticulum membrane (GO_REF:0000044|RGD:1600115 [IEA] UniProtKB-SubCell:SL-0097) /// 0016020 // membrane (GO_REF:0000043|RGD:1600115 [IEA] UniProtKB-KW:KW-0472)	0004497 // monooxygenase activity (GO_REF:0000043|RGD:1600115 [IEA] UniProtKB-KW:KW-0503) /// 0106309 /// 0020037 // heme binding (GO_REF:0000024|RGD:1600115 [ISS] UniProtKB:P08686) /// 0008395 // steroid hydroxylase activity (PMID:21873635 [IBA] PANTHER:PTN001209067|UniProtKB:P08686|RGD:2461|UniProtKB:P00191) /// 0005496 // steroid binding (GO_REF:0000043|RGD:1600115 [IEA] UniProtKB-KW:KW-0754) …	cytochrome P450, family 21, subfamily a, polypeptide 1		gene	taxon:10116	20210612	UniProt		UniProtKB:F1LRG0	101027	1884.11	3553.32	7170.7	131431	2655.19	5357.88	9574.9	74663	1797.05	3219.55	7026.51	137852	4273.35	9297.75	13881.5	56783	2324.46	4712.84	8304.3	119803	2249.56	4000.79	9159.55
Atf6b	20	4414276..4422283	ENSRNOG00000000431	4.65355	1.06477	0.0905386	0.595092	0.998631	1	Atf6b	RGD	1303317	Atf6b	enables	1903892 // negative regulation of ATF6-mediated unfolded protein response (RGD:1624291 [ISO] UniProtKB:Q99941) /// 1990440 // positive regulation of transcription from RNA polymerase II promoter in response to endoplasmic reticulum stress (RGD:1624291 [ISO] UniProtKB:Q99941) /// 0030968 // endoplasmic reticulum unfolded protein response (PMID:21873635 [IBA] PANTHER:PTN005284906|ZFIN:ZDB-GENE-0410…	0090575 // RNA polymerase II transcription factor complex (RGD:1624291 [ISO] UniProtKB:Q99941) /// 0032993 // protein-DNA complex (RGD:1624291 [ISO] UniProtKB:Q99941) /// 0005789 // endoplasmic reticulum membrane (RGD:1624291 [ISO] UniProtKB:Q99941) /// 0005634 // nucleus (PMID:21873635 [IBA] PANTHER:PTN005284906|UniProtKB:Q99941|MGI:MGI:1926157|UniProtKB:P18850|RGD:1305471) /// 0005634 // nucleu…	0035497 // cAMP response element binding (GO_REF:0000002|RGD:1600115 [IEA] InterPro:IPR029809) /// 0000976 // transcription regulatory region sequence-specific DNA binding (RGD:1624291 [ISO] UniProtKB:Q99941) /// 0001228 // transcriptional activator activity, RNA polymerase II transcription regulatory region sequence-specific binding (RGD:1624291 [ISO] UniProtKB:Q99941) /// 0003700 // transcripti…	activating transcription factor 6 beta		gene	taxon:10116	20151030	RGD			569	4.41532	8.32703	40.3865	564	4.74087	9.56654	41.088	365	3.65536	6.54882	34.35	466	6.01065	13.0777	46.9256	261	4.44554	9.01335	38.1703	409	3.19546	5.68306	31.2701
Fkbpl	20	4411876..4413366	ENSRNOG00000000432	11.2209	1.01412	0.0202263	0.922004	0.998631	1	Fkbpl	RGD	1303227	Fkbpl	located_in	0045765 // regulation of angiogenesis (RGD:1624291 [ISO] MGI:1932127) /// 1905553 // regulation of blood vessel branching (RGD:1624291 [ISO] MGI:1932127)	0005576 // extracellular region (RGD:1624291 [ISO] UniProtKB:Q9UIM3)		FKBP prolyl isomerase like		gene	taxon:10116	20171107	RGD			232	9.66907	18.2353	16.4669	212	9.57109	19.3134	15.4444	201	10.8113	19.3692	18.916	178	12.3311	26.8295	17.9244	150	13.7221	27.8217	21.9369	250	10.4905	18.6572	19.1138
Prrt1	20	4392626..4396250	ENSRNOG00000000433	19.4736	1.18937	0.250198	0.416266	0.998631	1	Prrt1	RGD	1359348	Prrt1	involved_in	2000311 // regulation of alpha-amino-3-hydroxy-5-methyl-4-isoxazole propionate selective glutamate receptor activity (GO_REF:0000024|RGD:1600115 [ISS] UniProtKB:O35449) /// 0007611 // learning or memory (RGD:1624291 [ISO] MGI:1932118) /// 0006468 // protein phosphorylation (GO_REF:0000024|RGD:1600115 [ISS] UniProtKB:O35449) /// 0034394 // protein localization to cell surface (RGD:1624291 [ISO] MG…	0099055 // integral component of postsynaptic membrane (PMID:26660156|RGD:13702344 [IDA]) /// 0016020 // membrane (PMID:21873635 [IBA] PANTHER:PTN001029295|MGI:MGI:3029307|RGD:1307639|MGI:MGI:1916267|RGD:1359348|UniProtKB:Q7Z6L0|MGI:MGI:1932118) /// 0098978 // glutamatergic synapse (PMID:26660156|RGD:13702344 [IDA]) /// 0030672 // synaptic vesicle membrane (RGD:1624291 [ISO] MGI:1932118) /// 0098…	0030545 // receptor regulator activity (RGD:1624291 [ISO] MGI:1932118) /// 0042802 // identical protein binding (RGD:1624291 [ISO] UniProtKB:Q99946,UniProtKB:Q99946-2)	proline-rich transmembrane protein 1		gene	taxon:10116	20201013	UniProt			1707	29.2617	55.1858	121.159	456	8.46759	17.0866	33.2201	638	14.1148	25.2876	60.042	738	21.0285	45.7529	74.3156	651	24.4952	49.6641	95.2063	265	4.57375	8.13432	20.2606
Ppt2	20	complement(4381455..4401610)	ENSRNOG00000000435	2.1386	-1.11425	-0.156068	0.333419	0.998631	1	Ppt2	RGD	620375	Ppt2	located_in	0098734 // macromolecule depalmitoylation (GO_REF:0000108|RGD:1600115 [IEA] GO:0098599) /// 0098734 // macromolecule depalmitoylation (GO_REF:0000108|RGD:1600115 [IEA] GO:0008474)	0005764 // lysosome (GO_REF:0000044|RGD:1600115 [IEA] UniProtKB-SubCell:SL-0158) /// 0043231 // intracellular membrane-bounded organelle (PMID:21873635 [IBA] PANTHER:PTN000133931|MGI:MGI:1914093|UniProtKB:P50897|FB:FBgn0032358|SGD:S000003268|FB:FBgn0030057|TAIR:locus:2154875|RGD:61994|UniProtKB:P45478|TAIR:locus:2077987|MGI:MGI:1298204|UniProtKB:Q9UMR5|TAIR:locus:2143433) /// 0043231 // intracell…	0098599 // palmitoyl hydrolase activity (RGD:1624291 [ISO] UniProtKB:Q9UMR5) /// 0008474 // palmitoyl-(protein) hydrolase activity (GO_REF:0000116|RGD:1600115 [IEA] RHEA:19233) /// 0008474 // palmitoyl-(protein) hydrolase activity (GO_REF:0000002|RGD:1600115 [IEA] InterPro:IPR030295) /// 0016790 // thiolester hydrolase activity (PMID:21873635 [IBA] PANTHER:PTN000133932|FB:FBgn0030057|UniProtKB:P5…	palmitoyl-protein thioesterase 2		gene	taxon:10116	20210612	UniProt		UniProtKB:A0A0G2K2F7	681	2.09951	3.95954	48.336	662	2.21084	4.46122	48.2274	430	1.7109	3.0652	40.4672	497	2.5469	5.54143	50.0472	314	2.12487	4.30819	45.9213	638	1.98039	3.52208	48.7783
Egfl8	20	complement(4378206..4380600)	ENSRNOG00000000436	0.785203	-1.05129	-0.0721651	0.920614	0.998631	1	Egfl8	RGD	1549706	Egfl8	NOT|involved_in	0001701 // in utero embryonic development (RGD:1624291 [ISO] MGI:1932094) /// 0001701 // in utero embryonic development (GO_REF:0000024|RGD:1600115 [ISS] UniProtKB:Q6GUQ1) /// 0048856 // anatomical structure development (PMID:21873635 [IBA] PANTHER:PTN001029349|ZFIN:ZDB-GENE-060929-1226|UniProtKB:P13385|MGI:MGI:2449923|MGI:MGI:98658|ZFIN:ZDB-GENE-040429-2|ZFIN:ZDB-GENE-990415-198|ZFIN:ZDB-GENE-99…	0009986 // cell surface (PMID:21873635 [IBA] PANTHER:PTN001029349|UniProtKB:P13385|MGI:MGI:98658|ZFIN:ZDB-GENE-990415-198) /// 0005576 // extracellular region (PMID:21873635 [IBA] PANTHER:PTN001029349|UniProtKB:P13385|MGI:MGI:2449923|MGI:MGI:98658)	0005509 // calcium ion binding (GO_REF:0000002|RGD:1600115 [IEA] InterPro:IPR001881|InterPro:IPR018097) /// 0005102 // receptor binding (PMID:21873635 [IBA] PANTHER:PTN001029349|UniProtKB:P13385|MGI:MGI:2449923|MGI:MGI:98658|MGI:MGI:109448)	EGF-like-domain, multiple 8		gene	taxon:10116	20041109	UniProt			18	0.467026	0.880783	1.2776	0	0	0	0	14	0.468795	0.839879	1.31754	35	1.50946	3.28422	3.52445	26	1.48073	3.00219	3.8024	0	0	0	0
Agpat1	20	4369178..4378269	ENSRNOG00000000437	11.8978	-1.21499	-0.280942	0.10318	0.998631	1	Agpat1	RGD	1303287	Agpat1	involved_in	0006654 // phosphatidic acid biosynthetic process (RGD:1624291 [ISO] UniProtKB:Q99943) /// 0006654 // phosphatidic acid biosynthetic process (RGD:1624291 [ISO] MGI:1932075) /// 0006654 // phosphatidic acid biosynthetic process (PMID:21873635 [IBA] PANTHER:PTN000046632|UniProtKB:P26647|MGI:MGI:1932075|UniProtKB:Q99943|UniProtKB:O15120) /// 0001819 // positive regulation of cytokine production (RGD…	0005783 // endoplasmic reticulum (PMID:21873635 [IBA] PANTHER:PTN000046633|MGI:MGI:1914762|UniProtKB:Q99943|UniProtKB:O15120) /// 0016021 // integral component of membrane (GO_REF:0000043|RGD:1600115 [IEA] UniProtKB-KW:KW-0812) /// 0005783 // endoplasmic reticulum (RGD:1624291 [ISO] UniProtKB:Q99943) /// 0005783 // endoplasmic reticulum (GO_REF:0000024|RGD:1600115 [ISS] UniProtKB:Q8K3K7)	0003841 // 1-acylglycerol-3-phosphate O-acyltransferase activity (GO_REF:0000024|RGD:1600115 [ISS] UniProtKB:Q8K3K7) /// 0003841 // 1-acylglycerol-3-phosphate O-acyltransferase activity (RGD:1624291 [ISO] UniProtKB:Q99943) /// 0003841 // 1-acylglycerol-3-phosphate O-acyltransferase activity (PMID:21873635 [IBA] PANTHER:PTN000046632|MGI:MGI:1932075|UniProtKB:P26647|UniProtKB:O15120|TAIR:locus:2118…	1-acylglycerol-3-phosphate O-acyltransferase 1		gene	taxon:10116	20090403	RGD			1275	8.71415	16.4344	90.497	1782	13.1932	26.6225	129.821	877	7.73572	13.8591	82.5342	1373	15.5981	33.9376	138.259	706	10.5914	21.4741	103.25	1901	13.0815	23.2651	145.341
Rnf5	20	complement(4366246..4368693)	ENSRNOG00000000438	26.932	-1.17258	-0.229681	0.157464	0.998631	1	Rnf5	RGD	1588458	Rnf5	enables	2000785 // regulation of autophagosome assembly (RGD:1624291 [ISO] MGI:1860076) /// 0030433 // ER-associated ubiquitin-dependent protein catabolic process (RGD:1624291 [ISO] UniProtKB:Q99942) /// 0009617 // response to bacterium (RGD:1624291 [ISO] MGI:1860076) /// 0044257 // cellular protein catabolic process (RGD:1624291 [ISO] UniProtKB:Q99942) /// 0071712 // ER-associated misfolded protein cata…	0005783 // endoplasmic reticulum (GO_REF:0000052|RGD:1624291 [ISO] UniProtKB:Q99942) /// 0005789 // endoplasmic reticulum membrane (GO_REF:0000044|RGD:1600115 [IEA] UniProtKB-SubCell:SL-0097) /// 0016021 // integral component of membrane (GO_REF:0000043|RGD:1600115 [IEA] UniProtKB-KW:KW-0812) /// 0031966 // mitochondrial membrane (GO_REF:0000044|RGD:1600115 [IEA] UniProtKB-SubCell:SL-0171) /// 00…	0042802 // identical protein binding (RGD:1624291 [ISO] UniProtKB:Q99942) /// 0044390 // ubiquitin-like protein conjugating enzyme binding (PMID:21873635 [IBA] PANTHER:PTN000267874|UniProtKB:Q96GF1) /// 0004842 // ubiquitin-protein transferase activity (RGD:1624291 [ISO] UniProtKB:Q99942) /// 0044877 // macromolecular complex binding (RGD:1624291 [ISO] UniProtKB:Q99942) /// 0061630 // ubiquitin p…	ring finger protein 5		gene	taxon:10116	20100625	RGD			878	22.2873	42.0325	62.3187	975	26.81	54.0995	71.0299	808	26.4704	47.4236	76.0406	691	29.1559	63.4361	69.5828	447	24.906	50.497	65.3721	1262	32.2539	57.3629	96.4863
Ager	20	4363152..4366079	ENSRNOG00000000439	1.60137	1.01792	0.0256228	0.965451	0.999278	1	Ager	RGD	69258	Ager	enables	1904645 // response to beta-amyloid (RGD:1624291 [ISO] MGI:893592) /// 0009750 // response to fructose (PMID:21704028|RGD:7244186 [IEP]) /// 1903523 // negative regulation of blood circulation (RGD:1624291 [ISO] MGI:893592) /// 2000514 // regulation of CD4-positive, alpha-beta T cell activation (RGD:1624291 [ISO] UniProtKB:Q15109) /// 0034116 // positive regulation of heterotypic cell-cell adhesi…	0005576 // extracellular region (RGD:1624291 [ISO] MGI:893592,PR:Q62151-2) /// 0005886 // plasma membrane (PMID:18849572|RGD:2325655 [IDA]) /// 0030054 // cell junction (GO_REF:0000107|RGD:1600115 [IEA] UniProtKB:Q15109|ensembl:ENSP00000364217) /// 0030054 // cell junction (GO_REF:0000052|RGD:1624291 [ISO] UniProtKB:Q15109) /// 0030054 // cell junction (GO_REF:0000052|RGD:1624291 [ISO] UniProtKB:…	0005515 // protein binding (PMID:19910580|RGD:2325647 [IPI] UniProtKB:P35467) /// 0001540 // beta-amyloid binding (RGD:1624291 [ISO] UniProtKB:Q15109) /// 0005515 // protein binding (PMID:7592757|RGD:68739 [IPI] UniProtKB:P63159) /// 0044548 // S100 protein binding (PMID:19910580|RGD:2325647 [IPI] RGD:3615) /// 0038023 // signaling receptor activity (PMID:21873635 [IBA] PANTHER:PTN000239960|UniPr…	advanced glycosylation end product-specific receptor		gene	taxon:10116	20210612	Ensembl		UniProtKB:Q6MG86	91	1.93128	3.64227	6.459	23	0.528761	1.06698	1.67558	40	1.09559	1.96283	3.76439	76	2.68103	5.83328	7.6531	38	1.77019	3.58907	5.55736	0	0	0	0
Pbx2	20	4357733..4362682	ENSRNOG00000000440	10.1211	1.05601	0.0786221	0.631061	0.998631	1	Pbx2	RGD	1303084	Pbx2	enables	0048666 // neuron development (PMID:21873635 [IBA] PANTHER:PTN000932593|MGI:MGI:97496|ZFIN:ZDB-GENE-000201-18) /// 0007420 // brain development (PMID:21873635 [IBA] PANTHER:PTN000219936|ZFIN:ZDB-GENE-000201-18|ZFIN:ZDB-GENE-000405-5) /// 0006357 // regulation of transcription from RNA polymerase II promoter (PMID:21873635 [IBA] PANTHER:PTN000219731|UniProtKB:P40425|SGD:S000006098|WB:WBGene0000679…	0005634 // nucleus (RGD:1624291 [ISO] UniProtKB:P40425) /// 0005634 // nucleus (RGD:1624291 [ISO] MGI:1341793) /// 0005667 // transcription factor complex (RGD:1624291 [ISO] MGI:1341793)	0003682 // chromatin binding (RGD:1624291 [ISO] MGI:1341793) /// 0000977 // RNA polymerase II regulatory region sequence-specific DNA binding (RGD:1624291 [ISO] UniProtKB:P40425) /// 0000978 // RNA polymerase II core promoter proximal region sequence-specific DNA binding (PMID:21873635 [IBA] PANTHER:PTN000219731|UniProtKB:O14770|UniProtKB:Q15583|SGD:S000006098|MGI:MGI:1201409|WB:WBGene00006796|MG…	PBX homeobox 2		gene	taxon:10116	20170428	RGD	has_input(NCBI_Gene:3207)		774	9.7165	18.3247	54.937	577	7.84646	15.8333	42.0351	553	8.95944	16.0514	52.0427	618	12.8956	28.0578	62.2318	406	11.1874	22.6825	59.376	646	8.16511	14.5215	49.39
Gpsm3	20	4355175..4357107	ENSRNOG00000000441	1.56107	-1.52521	-0.609004	0.103433	0.998631	1	Gpsm3	RGD	1303014	Gpsm3	acts_upstream_of_or_within	0050790 // regulation of catalytic activity (GO_REF:0000108|RGD:1600115 [IEA] GO:0030695) /// 0002690 // positive regulation of leukocyte chemotaxis (RGD:1624291 [ISO] MGI:2146785) /// 0050729 // positive regulation of inflammatory response (PMID:21873635 [IBA] PANTHER:PTN002935175|MGI:MGI:2146785) /// 0006955 // immune response (PMID:15096500|RGD:1304502 [TAS]) /// 1900017 // positive regulation…	0005737 // cytoplasm (GO_REF:0000044|RGD:1600115 [IEA] UniProtKB-SubCell:SL-0086) /// 0005886 // plasma membrane (RGD:1624291 [ISO] MGI:2146785)	0030695 // GTPase regulator activity (GO_REF:0000002|RGD:1600115 [IEA] InterPro:IPR003109)	G-protein signaling modulator 3		gene	taxon:10116	20151028	RGD			60	1.92883	3.63765	4.25868	36	1.25364	2.52971	2.62264	22	0.91275	1.63525	2.07041	15	0.801529	1.74393	1.51048	10	0.705629	1.43067	1.46246	71	2.29806	4.08705	5.42831
Notch4	20	4329811..4353785	ENSRNOG00000000442	0.457636	-1.23948	-0.309733	0.402673	0.998631	1	Notch4	RGD	1303282	Notch4	involved_in	2000048 // negative regulation of cell-cell adhesion mediated by cadherin (RGD:1624291 [ISO] UniProtKB:Q99466) /// 0001944 // vasculature development (RGD:1624291 [ISO] MGI:107471) /// 0030879 // mammary gland development (RGD:1624291 [ISO] UniProtKB:Q99466) /// 1903849 // positive regulation of aorta morphogenesis (RGD:1624291 [ISO] MGI:107471) /// 0001569 // branching involved in blood vessel m…	0031410 // cytoplasmic vesicle (RGD:1624291 [ISO] MGI:107471) /// 0016021 // integral component of membrane (GO_REF:0000043|RGD:1600115 [IEA] UniProtKB-KW:KW-0812) /// 0005783 // endoplasmic reticulum (RGD:1624291 [ISO] MGI:107471) /// 0005634 // nucleus (GO_REF:0000044|RGD:1600115 [IEA] UniProtKB-SubCell:SL-0191) /// 0009986 // cell surface (RGD:1624291 [ISO] UniProtKB:Q99466) /// 0005886 // pla…	0005509 // calcium ion binding (GO_REF:0000002|RGD:1600115 [IEA] InterPro:IPR001881|InterPro:IPR018097) /// 0005112 // Notch binding (PMID:21873635 [IBA] PANTHER:PTN002371879|MGI:MGI:104659|MGI:MGI:107471|UniProtKB:O00548|UniProtKB:Q9Y219|MGI:MGI:1095416|FB:FBgn0051665|FB:FBgn0004197|RGD:2937|MGI:MGI:2152889|RGD:70953|MGI:MGI:1098270|FB:FBgn0000463|UniProtKB:Q7Z3S9|MGI:MGI:1859388|RGD:70949|UniPr…	notch receptor 4		gene	taxon:10116	20200215	RGD	has_input(UniProtKB:P12830),causally_upstream_of(GO:2000048),negatively_regulates(GO:0098631),part_of(GO:0060354)		120	0.311026	0.586576	8.51736	131	0.367803	0.742186	9.5435	91	0.304399	0.545352	8.56398	172	0.74102	1.61228	17.3202	65	0.369796	0.749764	9.50601	42	0.109604	0.194928	3.21111
LOC103689965	20	complement(4302347..4508214)	ENSRNOG00000000443	0.760718	-1.01017	-0.014601	0.931304	0.998631	1	LOC103689965	RGD	9245878	LOC103689965	involved_in	0006956 // complement activation (PMID:21873635 [IBA] PANTHER:PTN002605350|UniProtKB:P0C0L5|MGI:MGI:88228|UniProtKB:P0C0L4)	0005615 // extracellular space (PMID:21873635 [IBA] PANTHER:PTN002605350|UniProtKB:P0C0L4|RGD:1591983|RGD:620005|UniProtKB:P0C0L5|MGI:MGI:88228)		Complement C4-like	UniProtKB:A0A0G2JW12|PTN007504788	protein	taxon:10116	20190212	GO_Central			2256	0.680964	1.28426	160.126	1921	0.628118	1.26747	139.947	1533	0.597192	1.06991	144.27	2152	1.07973	2.34922	216.704	1234	0.817588	1.65766	180.468	1890	0.574391	1.02154	144.5
LOC100911938	20	complement(2909473..2920891)	ENSRNOG00000000446	0	#N/A	#N/A	#N/A	#N/A	#N/A	LOC100911938	RGD	6489741	LOC100911938	located_in		0016021 // integral component of membrane (GO_REF:0000043|RGD:1600115 [IEA] UniProtKB-KW:KW-0812)		butyrophilin subfamily 3 member A3-like		gene	taxon:10116	20210612	UniProt		UniProtKB:A0A0G2K7M0	0	0	0	0	0	0	0	0	0	0	0	0	0	0	0	0	0	0	0	0	0	0	0	0
RT1-Ba	20	complement(4066132..4070721)	ENSRNOG00000000451	21.4113	-1.45108	-0.537124	0.0103086	0.632698	1	RT1-Ba	RGD	1595867	RT1-Ba	involved_in	0034341 // response to interferon-gamma (GO_REF:0000107|RGD:1600115 [IEA] UniProtKB:P14434|ensembl:ENSMUSP00000046105) /// 0050870 // positive regulation of T cell activation (PMID:21873635 [IBA] PANTHER:PTN000460629|UniProtKB:P04440|UniProtKB:P20036|UniProtKB:P28068|UniProtKB:P01903|MGI:MGI:103070|MGI:MGI:95921|UniProtKB:P01911|UniProtKB:P79483|MGI:MGI:95895) /// 0002250 // adaptive immune respo…	0016021 // integral component of membrane (GO_REF:0000043|RGD:1600115 [IEA] UniProtKB-KW:KW-0812) /// 0005764 // lysosome (GO_REF:0000107|RGD:1600115 [IEA] UniProtKB:P14434|ensembl:ENSMUSP00000046105) /// 0005764 // lysosome (RGD:1624291 [ISO] MGI:95895) /// 0009897 // external side of plasma membrane (RGD:1624291 [ISO] MGI:95895) /// 0005575 // cellular_component (RGD:1598407 [ND]) /// 0009897 /…	0042605 // peptide antigen binding (GO_REF:0000107|RGD:1600115 [IEA] UniProtKB:P14434|ensembl:ENSMUSP00000046105) /// 0044877 // macromolecular complex binding (PMID:2465490|RGD:5147667 [IDA]) /// 0042605 // peptide antigen binding (RGD:1624291 [ISO] MGI:95895) /// 0023026 // MHC class II protein complex binding (PMID:21873635 [IBA] PANTHER:PTN000460629|UniProtKB:P28067|UniProtKB:P13765|UniProtKB…	RT1 class II, locus Ba		gene	taxon:10116	20210612	UniProt		UniProtKB:Q6MGA0	953	12.9019	24.3322	67.642	1410	20.678	41.726	102.72	766	13.3837	23.9779	72.088	965	21.7157	47.2481	97.1742	526	15.6308	31.6915	76.9255	2167	29.538	52.5327	165.678
RT1-DOb	20	4020317..4026346	ENSRNOG00000000454	0.551319	-1.82199	-0.865515	0.0264052	0.809903	1	RT1-DOb	RGD	1595814	RT1-DOb	involved_in	0002587 // negative regulation of antigen processing and presentation of peptide antigen via MHC class II (RGD:1624291 [ISO] UniProtKB:P13765) /// 0050870 // positive regulation of T cell activation (PMID:21873635 [IBA] PANTHER:PTN000460629|UniProtKB:P04440|UniProtKB:P20036|UniProtKB:P28068|UniProtKB:P01903|MGI:MGI:103070|MGI:MGI:95921|UniProtKB:P01911|UniProtKB:P79483|MGI:MGI:95895) /// 0002250 …	0005764 // lysosome (RGD:1624291 [ISO] UniProtKB:P13765) /// 0016021 // integral component of membrane (GO_REF:0000043|RGD:1600115 [IEA] UniProtKB-KW:KW-0812) /// 0042613 // MHC class II protein complex (RGD:1624291 [ISO] UniProtKB:P13765) /// 0042613 // MHC class II protein complex (PMID:21873635 [IBA] PANTHER:PTN000460629|UniProtKB:P28067|UniProtKB:P01911|MGI:MGI:95895|MGI:MGI:103070|UniProtKB:…	0023026 // MHC class II protein complex binding (RGD:1624291 [ISO] UniProtKB:P13765) /// 0023026 // MHC class II protein complex binding (PMID:21873635 [IBA] PANTHER:PTN000460629|UniProtKB:P28067|UniProtKB:P13765|UniProtKB:P28068|UniProtKB:P06340)	RT1 class II, locus DOb		gene	taxon:10116	20210612	UniProt			27	0.278241	0.524745	1.91641	30	0.334894	0.675778	2.18553	14	0.186197	0.333584	1.31754	37	0.633788	1.37897	3.72585	14	0.316679	0.642067	2.04745	27	0.280144	0.49823	2.06429
Tap2	20	3995544..4009587	ENSRNOG00000000455	0.0146901	1.52206	0.606026	0.42042	#N/A	1	Tap2	RGD	3818	Tap2	enables	0019885 // antigen processing and presentation of endogenous peptide antigen via MHC class I (GO_REF:0000002|RGD:1600115 [IEA] InterPro:IPR005293) /// 0019885 // antigen processing and presentation of endogenous peptide antigen via MHC class I (PMID:1758495|RGD:1299069 [IDA]) /// 0065003 // macromolecular complex assembly (PMID:12047747|RGD:5147838 [IDA]) /// 0015833 // peptide transport (PMID:21…	0042824 // MHC class I peptide loading complex (PMID:10508608|RGD:1601415 [IDA]) /// 0042824 // MHC class I peptide loading complex (PMID:21873635 [IBA] PANTHER:PTN002795181|UniProtKB:Q03518|RGD:3818|RGD:3817|UniProtKB:Q03519) /// 0042825 // TAP complex (PMID:11595746|RGD:2312377 [IDA]) /// 0030176 // integral component of endoplasmic reticulum membrane (RGD:1624291 [ISO] UniProtKB:Q03519) /// 00…	0046979 // TAP2 binding (PMID:12047747|RGD:5147838 [IPI] UniProtKB:P36372) /// 0046978 // TAP1 binding (PMID:12047747|RGD:5147838 [IPI] UniProtKB:P36370) /// 0042287 // MHC protein binding (GO_REF:0000002|RGD:1600115 [IEA] InterPro:IPR005293) /// 0046978 // TAP1 binding (RGD:1624291 [ISO] UniProtKB:Q03519) /// 0046980 // tapasin binding (PMID:12047747|RGD:5147838 [IDA]) /// 0005524 // ATP binding…	transporter 2, ATP binding cassette subfamily B member		gene	taxon:10116	20050217	RGD			2	0.00884939	0.0166894	0.141956	6	0.0287583	0.058031	0.437107	2	0.0114209	0.0204613	0.188219	2	0.0147095	0.0320044	0.201397	1	0.00971219	0.0196915	0.146246	2	0.00890992	0.0158461	0.15291
Psmb8	20	3990613..3993769	ENSRNOG00000000456	8.3108	-1.41367	-0.499446	0.0224233	0.763674	1	Psmb8	RGD	3426	Psmb8	part_of	0045444 // fat cell differentiation (RGD:1624291 [ISO] MGI:1346527) /// 0052548 // regulation of endopeptidase activity (RGD:1624291 [ISO] UniProtKB:P28062) /// 0010498 // proteasomal protein catabolic process (PMID:21873635 [IBA] PANTHER:PTN000174701|SGD:S000006307|FB:FBgn0002284|FB:FBgn0032596|SGD:S000002979|FB:FBgn0263121|UniProtKB:Q5B698|SGD:S000005398|SGD:S000005889|FB:FBgn0023175|UniProtKB:…	0000502 // proteasome complex (RGD:1624291 [ISO] UniProtKB:P28062) /// 0005839 // proteasome core complex (PMID:1451788|RGD:70234 [TAS]) /// 0019774 // proteasome core complex, beta-subunit complex (GO_REF:0000024|RGD:1600115 [ISS] UniProtKB:P23724) /// 1990111 // spermatoproteasome complex (GO_REF:0000024|RGD:1600115 [ISS] UniProtKB:P28063) /// 0005737 // cytoplasm (GO_REF:0000044|RGD:1600115 [I…	0004175 // endopeptidase activity (PMID:21873635 [IBA] PANTHER:PTN000175708|SGD:S000006307) /// 0004298 // threonine-type endopeptidase activity (GO_REF:0000043|RGD:1600115 [IEA] UniProtKB-KW:KW-0888)	proteasome 20S subunit beta 8		gene	taxon:10116	20160119	RGD			218	4.29098	8.09252	15.4732	436	9.2964	18.7591	31.7631	286	7.26528	13.0162	26.9154	195	6.37999	13.8813	19.6362	133	5.74626	11.6506	19.4507	465	9.21537	16.3893	35.5516
Tap1	20	3979035..3989669	ENSRNOG00000000457	4.45502	-1.46188	-0.547825	0.0456611	0.929458	1	Tap1	RGD	3817	Tap1	enables	0015833 // peptide transport (RGD:1624291 [ISO] UniProtKB:Q03518) /// 0015833 // peptide transport (PMID:21873635 [IBA] PANTHER:PTN002383772|UniProtKB:Q03519|UniProtKB:Q9NP78|RGD:3818|RGD:3817|UniProtKB:Q03518) /// 0002250 // adaptive immune response (GO_REF:0000043|RGD:1600115 [IEA] UniProtKB-KW:KW-1064) /// 0046967 // cytosol to ER transport (GO_REF:0000107|RGD:1600115 [IEA] UniProtKB:Q03518|en…	0034451 // centriolar satellite (GO_REF:0000107|RGD:1600115 [IEA] UniProtKB:Q03518|ensembl:ENSP00000346206) /// 0042825 // TAP complex (GO_REF:0000107|RGD:1600115 [IEA] UniProtKB:Q03518|ensembl:ENSP00000346206) /// 0034451 // centriolar satellite (GO_REF:0000052|RGD:1624291 [ISO] UniProtKB:Q03518) /// 0042824 // MHC class I peptide loading complex (PMID:21873635 [IBA] PANTHER:PTN002795181|UniProt…	0046979 // TAP2 binding (PMID:12047747|RGD:5147838 [IPI] UniProtKB:P36372) /// 0015433 // peptide antigen-transporting ATPase activity (RGD:1624291 [ISO] UniProtKB:Q03518) /// 0042288 // MHC class I protein binding (GO_REF:0000107|RGD:1600115 [IEA] UniProtKB:P21958|ensembl:ENSMUSP00000128401) /// 0046978 // TAP1 binding (PMID:12047747|RGD:5147838 [IPI] UniProtKB:P36370) /// 0005524 // ATP binding…	transporter 1, ATP binding cassette subfamily B member		gene	taxon:10116	20050217	RGD			393	2.2963	4.33069	27.8944	779	4.93064	9.94947	56.751	319	2.40555	4.3097	30.021	477	4.63277	10.0798	48.0333	263	3.37308	6.83893	38.4628	516	3.03562	5.39878	39.4508
Psmb9	20	complement(3973420..3978845)	ENSRNOG00000000459	7.81879	-1.29677	-0.37492	0.080092	0.996284	1	Psmb9	RGD	3427	Psmb9	part_of	0048538 // thymus development (PMID:18457575|RGD:9850287 [IEP]) /// 0014889 // muscle atrophy (PMID:14678786|RGD:9854636 [IEP]) /// 0043279 // response to alkaloid (PMID:16988215|RGD:2303051 [IEP]) /// 0009410 // response to xenobiotic stimulus (PMID:16452686|RGD:9850283 [IEP]) /// 0009617 // response to bacterium (RGD:1624291 [ISO] MGI:1346526) /// 0048536 // spleen development (PMID:24707720|RG…	0005829 // cytosol (GO_REF:0000107|RGD:1600115 [IEA] UniProtKB:A0A1U9X8D7|ensembl:ENSP00000363993) /// 0019774 // proteasome core complex, beta-subunit complex (GO_REF:0000024|RGD:1600115 [ISS] UniProtKB:P23724) /// 0005829 // cytosol (GO_REF:0000052|RGD:1624291 [ISO] UniProtKB:P28065) /// 1990111 // spermatoproteasome complex (GO_REF:0000024|RGD:1600115 [ISS] UniProtKB:P28076) /// 0005839 // pro…	0070628 // proteasome binding (PMID:11295489|RGD:9854635 [IDA]) /// 0004298 // threonine-type endopeptidase activity (GO_REF:0000002|RGD:1600115 [IEA] InterPro:IPR000243|InterPro:IPR016050) /// 0004298 // threonine-type endopeptidase activity (GO_REF:0000043|RGD:1600115 [IEA] UniProtKB-KW:KW-0888)	proteasome 20S subunit beta 9		gene	taxon:10116	20150407	RGD			391	4.47787	8.44499	27.7524	786	9.75092	19.6763	57.261	369	5.4539	9.77104	34.7265	448	8.52821	18.5553	45.113	244	6.13364	12.436	35.6841	644	7.42575	13.2065	49.2371
LOC108348112	20	5262120..5269337	ENSRNOG00000000461	0.00408731	1.51945	0.603548	0.674292	#N/A	1																	0	0	0	0	1	0.0093258	0.0188184	0.0728511	1	0.0111108	0.0199057	0.0941097	0	0	0	0	0	0	0	0	0	0	0	0
Col11a2	20	3830164..3859018	ENSRNOG00000000463	0.0758243	-1.13587	-0.183792	0.700867	0.998631	1	Col11a2	RGD	2373	Col11a2	involved_in	0007605 // sensory perception of sound (RGD:1624291 [ISO] MGI:88447) /// 0030199 // collagen fibril organization (PMID:21873635 [IBA] PANTHER:PTN002771346|UniProtKB:P13942|MGI:MGI:88447) /// 0007605 // sensory perception of sound (PMID:21873635 [IBA] PANTHER:PTN002771346|MGI:MGI:88447|UniProtKB:P13942) /// 0048705 // skeletal system morphogenesis (RGD:1624291 [ISO] MGI:88447) /// 0030198 // extra…	0005581 // collagen trimer (RGD:1624291 [ISO] MGI:88447) /// 0005615 // extracellular space (PMID:21873635 [IBA] PANTHER:PTN004649045|RGD:70936|WB:WBGene00000674|UniProtKB:P08123|UniProtKB:P02452|UniProtKB:P02458|MGI:MGI:88452|MGI:MGI:88468|RGD:727898|UniProtKB:P02461|RGD:61817) /// 0005575 // cellular_component (RGD:1598407 [ND]) /// 0005581 // collagen trimer (PMID:21873635 [IBA] PANTHER:PTN002…	0003674 // molecular_function (RGD:1598407 [ND]) /// 0005201 // extracellular matrix structural constituent (PMID:21873635 [IBA] PANTHER:PTN004649045|UniProtKB:P02461|UniProtKB:P02462|MGI:MGI:88467|MGI:MGI:104687|MGI:MGI:88457|MGI:MGI:2672118|WB:WBGene00002280|MGI:MGI:2152695|FB:FBgn0000299|UniProtKB:P53420)	collagen type XI alpha 2 chain		gene	taxon:10116	20080917	RGD			36	0.0775275	0.146212	2.55521	11	0.0256611	0.0517811	0.801362	17	0.0472486	0.084649	1.59986	52	0.186141	0.404997	5.23633	9	0.0425431	0.0862564	1.31622	8	0.0173462	0.0308498	0.61164
Rxrb	20	3823042..3829140	ENSRNOG00000000464	9.87678	1.08123	0.112673	0.631375	0.998631	1	Rxrb	RGD	3611	Rxrb	enables	0048856 // anatomical structure development (PMID:21873635 [IBA] PANTHER:PTN000638895|MGI:MGI:1346317|ZFIN:ZDB-GENE-990415-252|MGI:MGI:98215|ZFIN:ZDB-GENE-030131-1077|WB:WBGene00003657|RGD:3610|MGI:MGI:1100526|FB:FBgn0003720|ZFIN:ZDB-GENE-040426-1438|WB:WBGene00001400|RGD:620046|MGI:MGI:1352452|ZFIN:ZDB-GENE-041114-63|WB:WBGene00003639|UniProtKB:P24468|FB:FBgn0003964|ZFIN:ZDB-GENE-990415-253|ZFIN…	0005654 // nucleoplasm (GO_REF:0000107|RGD:1600115 [IEA] UniProtKB:P28702|ensembl:ENSP00000363812) /// 0005634 // nucleus (RGD:1624291 [ISO] UniProtKB:P28702) /// 0005737 // cytoplasm (GO_REF:0000044|RGD:1600115 [IEA] UniProtKB-SubCell:SL-0086) /// 0090575 // RNA polymerase II transcription factor complex (PMID:21873635 [IBA] PANTHER:PTN002786703|MGI:MGI:98214|UniProtKB:P19793|FB:FBgn0003964) ///…	0042809 // vitamin D receptor binding (PMID:1662118|RGD:729677 [IDA]) /// 0044877 // macromolecular complex binding (PMID:1662118|RGD:729677 [IDA]) /// 0000978 // RNA polymerase II core promoter proximal region sequence-specific DNA binding (RGD:1624291 [ISO] MGI:98215,PR:P28704-2) /// 0008270 // zinc ion binding (GO_REF:0000002|RGD:1600115 [IEA] InterPro:IPR000003|InterPro:IPR001628|InterPro:IPR…	retinoid X receptor beta		gene	taxon:10116	20100603	RGD			751	7.65166	14.4306	53.3045	584	6.44551	13.0063	42.5451	646	8.49444	15.2184	60.7949	964	16.3259	35.5213	97.0735	468	10.4663	21.2206	68.4432	459	4.70857	8.37408	35.0929
Slc39a7	20	complement(3819414..3822778)	ENSRNOG00000000465	43.9159	1.02346	0.0334567	0.84113	0.998631	1	Slc39a7	RGD	1593280	Slc39a7	located_in	0006882 // cellular zinc ion homeostasis (PMID:21873635 [IBA] PANTHER:PTN000424313|MGI:MGI:1915677|WB:WBGene00044067|UniProtKB:Q96H72) /// 0071577 // zinc II ion transmembrane transport (PMID:21873635 [IBA] PANTHER:PTN000424313|UniProtKB:Q96H72|MGI:MGI:1915677)	0016021 // integral component of membrane (GO_REF:0000043|RGD:1600115 [IEA] UniProtKB-KW:KW-0812) /// 0005654 // nucleoplasm (GO_REF:0000052|RGD:1624291 [ISO] UniProtKB:Q92504) /// 0005783 // endoplasmic reticulum (GO_REF:0000107|RGD:1600115 [IEA] UniProtKB:A0A024RCX7|ensembl:ENSP00000363809) /// 0005654 // nucleoplasm (GO_REF:0000107|RGD:1600115 [IEA] UniProtKB:Q92504|ensembl:ENSP00000363809) //…	0005385 // zinc ion transmembrane transporter activity (PMID:21873635 [IBA] PANTHER:PTN000424313|SGD:S000001285|UniProtKB:Q96H72|WB:WBGene00044067)	solute carrier family 39 member 7		gene	taxon:10116	20141106	RGD			1951	36.0285	67.9476	138.478	1840	36.8075	74.2733	134.046	1681	40.063	71.7756	158.198	1871	57.4313	124.956	188.407	1215	49.2492	99.853	177.689	1910	35.5126	63.1584	146.029
Hsd17b8	20	complement(3817179..3819235)	ENSRNOG00000000466	28.1757	1.09652	0.132936	0.527646	0.998631	1	Hsd17b8	RGD	1303158	Hsd17b8	enables	0006703 // estrogen biosynthetic process (PMID:21873635 [IBA] PANTHER:PTN000671916|UniProtKB:Q92506) /// 0006703 // estrogen biosynthetic process (GO_REF:0000024|RGD:1600115 [ISS] UniProtKB:Q92506) /// 0006703 // estrogen biosynthetic process (GO_REF:0000041|RGD:1600115 [IEA] UniPathway:UPA00769) /// 0008209 // androgen metabolic process (RGD:1624291 [ISO] MGI:95911) /// 0006633 // fatty acid bio…	0005886 // plasma membrane (RGD:1624291 [ISO] MGI:95911) /// 0016020 // membrane (RGD:1624291 [ISO] MGI:95911) /// 0005740 // mitochondrial envelope (RGD:1624291 [ISO] MGI:95911) /// 0005759 // mitochondrial matrix (RGD:1624291 [ISO] UniProtKB:Q92506) /// 1990204 // oxidoreductase complex (RGD:1624291 [ISO] UniProtKB:Q92506)	0003857 // 3-hydroxyacyl-CoA dehydrogenase activity (RGD:1624291 [ISO] UniProtKB:Q92506) /// 0004303 // estradiol 17-beta-dehydrogenase activity (RGD:1624291 [ISO] UniProtKB:Q92506) /// 0004303 // estradiol 17-beta-dehydrogenase activity (PMID:21873635 [IBA] PANTHER:PTN000671916|UniProtKB:Q92506|MGI:MGI:95911) /// 0047025 // 3-oxoacyl-[acyl-carrier-protein] reductase (NADH) activity (GO_REF:00000…	hydroxysteroid (17-beta) dehydrogenase 8		gene	taxon:10116	20100428	RGD			615	18.5787	35.0383	43.6515	537	17.5729	35.4601	39.1211	699	27.2523	48.8244	65.7827	843	42.3305	92.1008	84.889	530	35.1439	71.2544	77.5105	779	23.694	42.1392	59.5585
Ring1	20	complement(3812287..3815834)	ENSRNOG00000000467	14.9102	1.12429	0.169012	0.341339	0.998631	1	Ring1	RGD	3576	Ring1	part_of	0045892 // negative regulation of transcription, DNA-templated (PMID:21873635 [IBA] PANTHER:PTN002918275|MGI:MGI:1101770|UniProtKB:Q06587) /// 0008150 // biological_process (RGD:1598407 [ND]) /// 0048593 // camera-type eye morphogenesis (RGD:1624291 [ISO] MGI:1101770) /// 0035518 // histone H2A monoubiquitination (GO_REF:0000002|RGD:1600115 [IEA] InterPro:IPR043540) /// 0035518 // histone H2A mon…	0000151 // ubiquitin ligase complex (RGD:1624291 [ISO] MGI:1101770) /// 0035102 // PRC1 complex (GO_REF:0000024|RGD:1600115 [ISS] UniProtKB:Q06587) /// 0005829 // cytosol (GO_REF:0000107|RGD:1600115 [IEA] UniProtKB:A0A1U9X8F2|ensembl:ENSP00000363787) /// 0005654 // nucleoplasm (GO_REF:0000052|RGD:1624291 [ISO] UniProtKB:Q06587) /// 0005829 // cytosol (GO_REF:0000052|RGD:1624291 [ISO] UniProtKB:Q0…	0003674 // molecular_function (RGD:1598407 [ND]) /// 0097027 // ubiquitin-protein transferase activator activity (RGD:1624291 [ISO] MGI:1101770) /// 0061630 // ubiquitin protein ligase activity (PMID:21873635 [IBA] PANTHER:PTN000743780|MGI:MGI:1101759) /// 0003682 // chromatin binding (PMID:21873635 [IBA] PANTHER:PTN000743780|MGI:MGI:1101759|UniProtKB:Q99496|MGI:MGI:1101770) /// 0003682 // chroma…	ring finger protein 1		gene	taxon:10116	20210612	InterPro		UniProtKB:A0A0G2K5V5	733	12.8379	24.2115	52.0269	582	11.0419	22.2812	42.3994	571	12.9066	23.1231	53.7366	699	20.3495	44.2755	70.3884	453	17.415	35.3089	66.2495	534	9.41656	16.7471	40.827
Vps52	20	complement(5432004..5441706)	ENSRNOG00000000470	5.3168	1.12261	0.166854	0.382355	0.998631	1	Vps52	RGD	3618	Vps52	part_of	0032456 // endocytic recycling (GO_REF:0000024|RGD:1600115 [ISS] UniProtKB:Q8N1B4) /// 0007041 // lysosomal transport (PMID:21873635 [IBA] PANTHER:PTN001021633|UniProtKB:Q8N1B4) /// 0032456 // endocytic recycling (PMID:21873635 [IBA] PANTHER:PTN000367098|FB:FBgn0031710|UniProtKB:Q8N1B4) /// 0042147 // retrograde transport, endosome to Golgi (PMID:21873635 [IBA] PANTHER:PTN000367098|SGD:S000002892…	0005794 // Golgi apparatus (RGD:1624291 [ISO] UniProtKB:Q8N1B4) /// 0000938 // GARP complex (RGD:1624291 [ISO] UniProtKB:Q8N1B4) /// 0010008 // endosome membrane (GO_REF:0000044|RGD:1600115 [IEA] UniProtKB-SubCell:SL-0100) /// 0048471 // perinuclear region of cytoplasm (RGD:1624291 [ISO] UniProtKB:Q8N1B4) /// 0055037 // recycling endosome (RGD:1624291 [ISO] UniProtKB:Q8N1B4) /// 0000938 // GARP c…	0019905 // syntaxin binding (RGD:1624291 [ISO] UniProtKB:Q8N1B4) /// 0005515 // protein binding (PMID:27191843|RGD:11344934 [IPI] UniProtKB:Q5PPK9) /// 0019905 // syntaxin binding (PMID:21873635 [IBA] PANTHER:PTN000367098|UniProtKB:Q8N1B4|WB:WBGene00007059)	VPS52 subunit of GARP complex		gene	taxon:10116	20160315	RGD			665	4.25882	8.03189	47.2004	639	4.433	8.94529	46.5519	491	4.05823	7.27059	46.2079	737	7.84551	17.0699	74.2149	426	5.98841	12.1415	62.3009	440	2.83714	5.0458	33.6402
B3galt4	20	5446104..5447673	ENSRNOG00000000471	1.14381	-1.24701	-0.318477	0.435996	0.998631	1	B3galt4	RGD	620328	B3galt4	located_in	0006486 // protein glycosylation (GO_REF:0000002|RGD:1600115 [IEA] InterPro:IPR002659) /// 0001574 // ganglioside biosynthetic process (RGD:1624291 [ISO] UniProtKB:O96024) /// 0001574 // ganglioside biosynthetic process (GO_REF:0000107|RGD:1600115 [IEA] UniProtKB:O96024|ensembl:ENSP00000390784) /// 0006486 // protein glycosylation (GO_REF:0000041|RGD:1600115 [IEA] UniPathway:UPA00378)	0000139 // Golgi membrane (GO_REF:0000044|RGD:1600115 [IEA] UniProtKB-SubCell:SL-0134) /// 0016021 // integral component of membrane (GO_REF:0000043|RGD:1600115 [IEA] UniProtKB-KW:KW-0812) /// 0000139 // Golgi membrane (PMID:21873635 [IBA] PANTHER:PTN004243689|TAIR:locus:2038031|MGI:MGI:1349403)	0047915 // ganglioside galactosyltransferase activity (GO_REF:0000003|RGD:1600115 [IEA] EC:2.4.1.62) /// 0008499 // UDP-galactose:beta-N-acetylglucosamine beta-1,3-galactosyltransferase activity (RGD:1624291 [ISO] UniProtKB:O96024) /// 0016757 // transferase activity, transferring glycosyl groups (PMID:21873635 [IBA] PANTHER:PTN004243689|TAIR:locus:2038031|TAIR:locus:2200660|UniProtKB:Q6ZMB0|UniP…	Beta-1,3-galactosyltransferase 4		gene	taxon:10116	20210612	UniProt		UniProtKB:Q6MGC2	23	0.910337	1.71684	1.63249	19	0.814624	1.64382	1.38417	15	0.766218	1.37273	1.41165	35	2.30265	5.01001	3.52445	6	0.521266	1.05687	0.877477	44	1.75343	3.11843	3.36402
Pfdn6	20	5455974..5457444	ENSRNOG00000000473	12.6726	-1.05882	-0.0824564	0.65685	0.998631	1	Pfdn6	RGD	1303006	Pfdn6	enables	1905907 /// 0051131 // chaperone-mediated protein complex assembly (PMID:21873635 [IBA] PANTHER:PTN000484524|UniProtKB:O15212) /// 0008150 // biological_process (RGD:1598407 [ND]) /// 0006457 // protein folding (PMID:21873635 [IBA] PANTHER:PTN000484524|SGD:S000004190|UniProtKB:O15212) /// 0051131 // chaperone-mediated protein complex assembly (RGD:1624291 [ISO] UniProtKB:O15212) /// 0006457 // pr…	0005737 // cytoplasm (PMID:21873635 [IBA] PANTHER:PTN000484524|SGD:S000004190|TAIR:locus:2198289|WB:WBGene00009004) /// 0016272 // prefoldin complex (PMID:21873635 [IBA] PANTHER:PTN000484524|TAIR:locus:2198289|SGD:S000004190|UniProtKB:O15212) /// 0005575 // cellular_component (RGD:1598407 [ND]) /// 0016272 // prefoldin complex (RGD:1624291 [ISO] UniProtKB:O15212)	0003674 // molecular_function (RGD:1598407 [ND]) /// 0051082 // unfolded protein binding (RGD:1624291 [ISO] UniProtKB:O15212) /// 0051087 // chaperone binding (PMID:21873635 [IBA] PANTHER:PTN000484524|UniProtKB:O15212) /// 0001540 // beta-amyloid binding (RGD:1624291 [ISO] UniProtKB:O15212) /// 0051087 // chaperone binding (RGD:1624291 [ISO] UniProtKB:O15212)	prefoldin subunit 6		gene	taxon:10116	20201119	RGD			280	11.8282	22.3073	19.8738	232	10.6164	21.4227	16.9015	198	10.7948	19.3396	18.6337	223	15.6586	34.0692	22.4558	156	14.465	29.328	22.8144	308	13.1	23.2981	23.5482
Rgl2	20	complement(5458509..5466265)	ENSRNOG00000000474	3.37194	-1.08977	-0.124019	0.538356	0.998631	1	Rgl2	RGD	1302985	Rgl2	enables	0007264 // small GTPase mediated signal transduction (GO_REF:0000002|RGD:1600115 [IEA] InterPro:IPR001895|InterPro:IPR008937|InterPro:IPR019804|InterPro:IPR036964) /// 0032485 // regulation of Ral protein signal transduction (RGD:1624291 [ISO] MGI:107483) /// 0010667 // negative regulation of cardiac muscle cell apoptotic process (RGD:1624291 [ISO] MGI:107483) /// 0007264 // small GTPase mediated…		0005085 // guanyl-nucleotide exchange factor activity (RGD:1624291 [ISO] MGI:107483)	ral guanine nucleotide dissociation stimulator-like 2		gene	taxon:10116	20160127	RGD			345	2.76375	5.21227	24.4874	349	3.02855	6.11127	25.425	266	2.7501	4.92699	25.0332	379	5.04667	10.9803	38.1648	186	3.2706	6.63115	27.2018	279	2.25032	4.00215	21.331
Zbtb22	20	complement(5476345..5479511)	ENSRNOG00000000476	10.0446	-1.08989	-0.124184	0.478282	0.998631	1	Zbtb22	RGD	1359627	Zbtb22	enables	0006357 // regulation of transcription from RNA polymerase II promoter (PMID:21873635 [IBA] PANTHER:PTN002814267|RGD:708377)	0005634 // nucleus (PMID:21873635 [IBA] PANTHER:PTN007800786|UniProtKB:Q96DT7)	0000977 // RNA polymerase II regulatory region sequence-specific DNA binding (PMID:21873635 [IBA] PANTHER:PTN007800786|RGD:708377) /// 1990837 // sequence-specific double-stranded DNA binding (RGD:1624291 [ISO] UniProtKB:O15209)	zinc finger and BTB domain containing 22		gene	taxon:10116	20200608	RGD			427	8.37826	15.8009	30.3076	492	10.4573	21.1017	35.8428	353	8.93897	16.0148	33.2207	341	11.1216	24.1978	34.3383	263	11.327	22.9656	38.4628	646	12.762	22.697	49.39
Daxx	20	complement(5480103..5485926)	ENSRNOG00000000477	8.3094	1.17938	0.238024	0.14937	0.998631	1	Daxx	RGD	621227	Daxx	involved_in	0031396 // regulation of protein ubiquitination (GO_REF:0000024|RGD:1600115 [ISS] UniProtKB:Q9UER7) /// 0032147 // activation of protein kinase activity (GO_REF:0000108|RGD:1600115 [IEA] GO:0030295) /// 0043066 // negative regulation of apoptotic process (RGD:1624291 [ISO] MGI:1197015) /// 0045892 // negative regulation of transcription, DNA-templated (RGD:1624291 [ISO] MGI:1197015) /// 0030521 /…	0005634 // nucleus (PMID:18096138|RGD:4142863 [IDA]) /// 0005634 // nucleus (RGD:1624291 [ISO] UniProtKB:Q9UER7,UniProtKB:Q9UER7-1) /// 0005829 // cytosol (RGD:1624291 [ISO] MGI:1197015) /// 0016605 // PML body (GO_REF:0000024|RGD:1600115 [ISS] UniProtKB:Q9UER7) /// 0005938 // cell cortex (PMID:12786973|RGD:2298728 [IDA]) /// 0016604 // nuclear body (GO_REF:0000052|RGD:1624291 [ISO] UniProtKB:Q9U…	0003714 // transcription corepressor activity (PMID:21873635 [IBA] PANTHER:PTN000298848|UniProtKB:Q9UER7|ZFIN:ZDB-GENE-010110-3) /// 0019894 // kinesin binding (PMID:18932217|RGD:9587790 [IPI] RGD:621559) /// 0031625 // ubiquitin protein ligase binding (RGD:1624291 [ISO] UniProtKB:Q9UER7) /// 0140416 /// 0050681 // androgen receptor binding (PMID:15350595|RGD:1358129 [IPI] RGD:2147) /// 0140037 /…	death-domain associated protein		gene	taxon:10116	20141017	RGD			782	8.34372	15.7357	55.5048	598	6.91167	13.947	43.565	565	7.78015	13.9387	53.172	538	9.54159	20.7602	54.1759	383	8.96985	18.1864	56.0123	446	4.79124	8.52112	34.099
AA926063	20	complement(5486474..5499010)	ENSRNOG00000000478	0.274058	-1.05839	-0.0818709	0.797683	0.998631	1																	54	0.267654	0.50478	3.83281	48	0.257721	0.520053	3.49685	50	0.319843	0.573021	4.70548	36	0.296598	0.645326	3.62515	21	0.228472	0.463229	3.07117	76	0.379275	0.674533	5.81058
Kifc1	20	5509059..5526175	ENSRNOG00000000479	0.0723079	-1.08642	-0.119577	0.794603	0.998631	1	Kifc1	RGD	1359118	Kifc1	enables	0090307 // mitotic spindle assembly (GO_REF:0000024|RGD:1600115 [ISS] UniProtKB:Q9BW19) /// 0007283 // spermatogenesis (PMID:16371587|RGD:9831193 [IEP]) /// 0007080 // mitotic metaphase plate congression (RGD:1624291 [ISO] UniProtKB:Q9BW19) /// 0090307 // mitotic spindle assembly (PMID:21873635 [IBA] PANTHER:PTN001537590|FB:FBgn0002924|UniProtKB:P28739|UniProtKB:Q9BW19|PomBase:SPAC664.10) /// 005…	0005769 // early endosome (GO_REF:0000044|RGD:1600115 [IEA] UniProtKB-SubCell:SL-0094) /// 0072686 // mitotic spindle (PMID:21873635 [IBA] PANTHER:PTN001537590|FB:FBgn0002924|dictyBase:DDB_G0267396|MGI:MGI:109596|PomBase:SPAC664.10) /// 0005871 // kinesin complex (PMID:21873635 [IBA] PANTHER:PTN000648413|PomBase:SPBC1685.15c|UniProtKB:Q57X99|MGI:MGI:107689|MGI:MGI:1098229|UniProtKB:O15066|RGD:130…	0005515 // protein binding (PMID:16371587|RGD:9831193 [IPI] RGD:2909) /// 0008017 // microtubule binding (PMID:21873635 [IBA] PANTHER:PTN000648413|dictyBase:DDB_G0293198|UniProtKB:Q8NI77|UniProtKB:Q02241|UniProtKB:P33176|RGD:1308539|UniProtKB:P48467|RGD:621538|dictyBase:DDB_G0274603|MGI:MGI:2447072|FB:FBgn0000352|dictyBase:DDB_G0267396|FB:FBgn0002948|UniProtKB:Q96Q89|WB:WBGene00006974|TAIR:locus:…	kinesin family member C1		gene	taxon:10116	20210612	InterPro			30	0.10891	0.205398	2.12934	18	0.0707861	0.142838	1.31132	8	0.037482	0.0671516	0.752877	16	0.09655	0.210069	1.61118	6	0.0478114	0.0969379	0.877477	15	0.0548275	0.0975095	1.14683
Phf1	20	5526961..5531941	ENSRNOG00000000480	7.85026	-1.01243	-0.0178228	0.935676	0.998631	1	Phf1	RGD	1303205	Phf1	enables	0008150 // biological_process (RGD:1598407 [ND]) /// 0006974 // cellular response to DNA damage stimulus (RGD:1624291 [ISO] UniProtKB:O43189) /// 0061087 // positive regulation of histone H3-K27 methylation (RGD:1624291 [ISO] UniProtKB:O43189) /// 0006355 // regulation of transcription, DNA-templated (PMID:21873635 [IBA] PANTHER:PTN000290238|TAIR:locus:2005538|MGI:MGI:1921266|FB:FBgn0003044|TAIR:…	0005634 // nucleus (RGD:1624291 [ISO] UniProtKB:O43189) /// 0005634 // nucleus (PMID:21873635 [IBA] PANTHER:PTN000290238|MGI:MGI:105050|UniProtKB:Q9Y483|MGI:MGI:98647|UniProtKB:O43189|MGI:MGI:1921266|RGD:1303205|FB:FBgn0003044|UniProtKB:Q8H991) /// 0005654 // nucleoplasm (GO_REF:0000052|RGD:1624291 [ISO] UniProtKB:O43189) /// 0005813 // centrosome (RGD:1624291 [ISO] UniProtKB:O43189) /// 0035098 …	0042802 // identical protein binding (RGD:1624291 [ISO] UniProtKB:O43189) /// 0005515 // protein binding (PMID:23879974|RGD:9586746 [IPI] RGD:1593621) /// 0003682 // chromatin binding (PMID:21873635 [IBA] PANTHER:PTN000290238|PomBase:SPAC30D11.08c|FB:FBgn0003044|RGD:1303205|PomBase:SPCC4G3.07c) /// 0035064 // methylated histone binding (PMID:21873635 [IBA] PANTHER:PTN000290242|MGI:MGI:105050|MGI:…	PHD finger protein 1		gene	taxon:10116	20200627	RGD			482	6.01319	11.3405	34.2114	503	6.79758	13.7168	36.6441	325	5.23272	9.37478	30.5856	649	13.4582	29.2818	65.3534	283	7.74957	15.7123	41.3877	322	4.04458	7.19321	24.6185
Cuta	20	complement(5532024..5533620)	ENSRNOG00000000481	21.1841	-1.25958	-0.33294	0.0576514	0.968281	1	Cuta	RGD	1303306	Cuta	involved_in	0008104 // protein localization (GO_REF:0000107|RGD:1600115 [IEA] UniProtKB:O60888|ensembl:ENSP00000417544) /// 0008104 // protein localization (RGD:1624291 [ISO] UniProtKB:O60888) /// 0010038 // response to metal ion (GO_REF:0000002|RGD:1600115 [IEA] InterPro:IPR004323) /// 0008104 // protein localization (PMID:10954708|RGD:8554091 [IMP])	0016020 // membrane (GO_REF:0000107|RGD:1600115 [IEA] UniProtKB:O60888|ensembl:ENSP00000417544) /// 0016020 // membrane (PMID:10954708|RGD:8554091 [ISS] UniProtKB:O60888) /// 0016020 // membrane (RGD:1624291 [ISO] UniProtKB:O60888)	0005507 // copper ion binding (PMID:21873635 [IBA] PANTHER:PTN000602692|TAIR:locus:2057651) /// 0019899 // enzyme binding (RGD:1624291 [ISO] UniProtKB:O60888) /// 0019899 // enzyme binding (GO_REF:0000107|RGD:1600115 [IEA] UniProtKB:O60888|ensembl:ENSP00000417544) /// 0019899 // enzyme binding (PMID:10954708|RGD:8554091 [ISS] UniProtKB:O60888)	cutA divalent cation tolerance homolog		gene	taxon:10116	20210612	Ensembl		UniProtKB:G3V616	392	15.253	28.7662	27.8234	522	22.0023	44.3982	38.0283	295	14.8142	26.5406	27.7624	402	26.0005	56.5706	40.4809	210	17.9359	36.3651	30.7117	607	23.7804	42.2928	46.4082
Syngap1	20	5535432..5564437	ENSRNOG00000000483	0.487964	1.46745	0.553312	0.0587256	0.968281	1	Syngap1	RGD	621090	Syngap1	enables	0007389 // pattern specification process (GO_REF:0000107|RGD:1600115 [IEA] UniProtKB:F6SEU4|ensembl:ENSMUSP00000141686) /// 0050771 // negative regulation of axonogenesis (RGD:1624291 [ISO] MGI:3039785) /// 0016358 // dendrite development (GO_REF:0000107|RGD:1600115 [IEA] UniProtKB:F6SEU4|ensembl:ENSMUSP00000141686) /// 0043524 // negative regulation of neuron apoptotic process (GO_REF:0000107|RG…	0014069 // postsynaptic density (RGD:1624291 [ISO] MGI:3039785) /// 0016020 // membrane (RGD:1624291 [ISO] MGI:3039785) /// 0043198 // dendritic shaft (GO_REF:0000107|RGD:1600115 [IEA] UniProtKB:F6SEU4|ensembl:ENSMUSP00000141686) /// 0098978 // glutamatergic synapse (GO_REF:0000107|RGD:1600115 [IEA] UniProtKB:F6SEU4|ensembl:ENSMUSP00000141686) /// 0005886 // plasma membrane (GO_REF:0000108|RGD:16…	0005096 // GTPase activator activity (PMID:16427633|RGD:7241543 [IDA]) /// 0017124 // SH3 domain binding (GO_REF:0000043|RGD:1600115 [IEA] UniProtKB-KW:KW-0729) /// 0005515 // protein binding (PMID:16054660|RGD:8554049 [IPI] UniProtKB:Q9JJ40) /// 0005515 // protein binding (PMID:16054660|RGD:8554049 [IPI] UniProtKB:P31016) /// 0019901 // protein kinase binding (PMID:12951199|RGD:7241547 [IPI] RGD…	synaptic Ras GTPase activating protein 1		gene	taxon:10116	20210612	UniProt		UniProtKB:D3ZCL8	371	0.794804	1.49895	26.3328	147	0.34114	0.688382	10.7091	121	0.334548	0.599365	11.3873	156	0.555516	1.20867	15.709	88	0.413812	0.839005	12.8697	60	0.129419	0.230169	4.5873
Bak1	20	complement(5609625..5618260)	ENSRNOG00000000485	1.67895	-1.08762	-0.121172	0.558207	0.998631	1	Bak1	RGD	621635	Bak1	acts_upstream_of_or_within	0001974 // blood vessel remodeling (RGD:1624291 [ISO] MGI:1097161) /// 0043065 // positive regulation of apoptotic process (RGD:1624291 [ISO] MGI:1097161) /// 0090200 // positive regulation of release of cytochrome c from mitochondria (PMID:12485416|RGD:2317097 [IMP]) /// 0031018 // endocrine pancreas development (PMID:11000281|RGD:2315710 [IEP]) /// 0042542 // response to hydrogen peroxide (PMID…	0016020 // membrane (PMID:12454021|RGD:2315706 [IDA]) /// 0097136 // Bcl-2 family protein complex (RGD:1624291 [ISO] UniProtKB:Q16611) /// 0097145 // BAK complex (RGD:1624291 [ISO] MGI:1097161) /// 0046930 // pore complex (RGD:1624291 [ISO] UniProtKB:Q16611) /// 0005739 // mitochondrion (RGD:1624291 [ISO] UniProtKB:Q16611) /// 0005741 // mitochondrial outer membrane (RGD:1624291 [ISO] UniProtKB:Q…	0051400 // BH domain binding (PMID:9356461|RGD:70678 [IPI] RGD:2199) /// 0042803 // protein homodimerization activity (PMID:21873635 [IBA] PANTHER:PTN000135648|UniProtKB:Q07812|MGI:MGI:1858494|UniProtKB:Q16611) /// 0051400 // BH domain binding (PMID:9356461|RGD:70678 [IPI] RGD:2200) /// 0042802 // identical protein binding (RGD:1624291 [ISO] MGI:1097161) /// 0051400 // BH domain binding (PMID:935…	BCL2-antagonist/killer 1		gene	taxon:10116	20081231	RGD	occurs_in(EMAPA:16332),has_participant(CL:0000738)		254	1.82766	3.44686	18.0284	197	1.53552	3.09851	14.3517	148	1.37439	2.46231	13.9282	179	2.14092	4.65812	18.0251	96	1.51624	3.07417	14.0396	182	1.31854	2.34499	13.9148
Ggnbp1	20	5619012..5625320	ENSRNOG00000000486	0.137432	-1.0126	-0.0180644	0.973799	0.999278	1	Ggnbp1	RGD	1359729	Ggnbp1	involved_in	0000266 // mitochondrial fission (RGD:1624291 [ISO] MGI:3055306) /// 0000266 // mitochondrial fission (GO_REF:0000024|RGD:1600115 [ISS] UniProtKB:Q6K1E7) /// 0007283 // spermatogenesis (GO_REF:0000043|RGD:1600115 [IEA] UniProtKB-KW:KW-0744) /// 0030154 // cell differentiation (GO_REF:0000043|RGD:1600115 [IEA] UniProtKB-KW:KW-0221)	0005758 // mitochondrial intermembrane space (RGD:1624291 [ISO] MGI:3055306) /// 0005758 // mitochondrial intermembrane space (GO_REF:0000024|RGD:1600115 [ISS] UniProtKB:Q6K1E7) /// 0005737 // cytoplasm (PMID:21873635 [IBA] PANTHER:PTN001163306|UniProtKB:Q9UK80|WB:WBGene00000874|MGI:MGI:3055306|MGI:MGI:1858178|RGD:621073|UniProtKB:Q8TEY7|UniProtKB:Q9Y6I4) /// 0005794 // Golgi apparatus (RGD:16242…		gametogenetin binding protein 1		gene	taxon:10116	20091208	UniProt			23	0.226538	0.427237	1.63249	7	0.0746862	0.150708	0.509958	3	0.0381348	0.0683211	0.282329	12	0.196463	0.427455	1.20838	7	0.151337	0.306837	1.02372	4	0.0396674	0.0705477	0.30582
Grm4	20	complement(6745682..6791519)	ENSRNOG00000000487	0	#N/A	#N/A	#N/A	#N/A	#N/A	Grm4	RGD	2745	Grm4	enables	0051966 // regulation of synaptic transmission, glutamatergic (PMID:21873635 [IBA] PANTHER:PTN001173581|RGD:2742|FB:FBgn0019985) /// 0050805 // negative regulation of synaptic transmission (PMID:16178733|RGD:8554134 [TAS]) /// 0051932 // synaptic transmission, GABAergic (PMID:11906782|RGD:8554275 [TAS]) /// 0007196 // adenylate cyclase-inhibiting G-protein coupled glutamate receptor signaling pat…	0031410 // cytoplasmic vesicle (RGD:1624291 [ISO] UniProtKB:Q14833) /// 0043198 // dendritic shaft (PMID:11906782|RGD:8554275 [IDA]) /// 0005887 // integral component of plasma membrane (PMID:21873635 [IBA] PANTHER:PTN001173583|MGI:MGI:1351341|RGD:2743|RGD:619857|UniProtKB:Q14833|RGD:2742|RGD:619858|FB:FBgn0000206|RGD:2746|UniProtKB:P41594|MGI:MGI:1351340|UniProtKB:O15303|UniProtKB:A0A0B4KF15|FB:…	0005515 // protein binding (PMID:19822743|RGD:13432340 [IPI] UniProtKB:O08599-1) /// 0048306 // calcium-dependent protein binding (PMID:21855531|RGD:7207139 [IPI] RGD:620385) /// 0004930 // G-protein coupled receptor activity (RGD:1624291 [ISO] UniProtKB:Q14833) /// 0004930 // G-protein coupled receptor activity (GO_REF:0000024|RGD:1600115 [ISS] UniProtKB:Q14833) /// 0008066 // glutamate receptor…	glutamate metabotropic receptor 4		gene	taxon:10116	20130807	UniProt			0	0	0	0	0	0	0	0	0	0	0	0	0	0	0	0	0	0	0	0	0	0	0	0
Hmga1	20	7136007..7138980	ENSRNOG00000000488	0.333843	-1.30601	-0.38517	0.425389	0.998631	1	Hmga1	RGD	628699	Hmga1	enables	0006284 // base-excision repair (RGD:1624291 [ISO] UniProtKB:P17096,UniProtKB:P17096-1) /// 0006284 // base-excision repair (RGD:1624291 [ISO] UniProtKB:P17096,UniProtKB:P17096-2) /// 0045892 // negative regulation of transcription, DNA-templated (RGD:1624291 [ISO] UniProtKB:P17096) /// 0090402 // oncogene-induced cell senescence (RGD:1624291 [ISO] UniProtKB:P17096) /// 2000774 // positive regula…	0005634 // nucleus (RGD:1624291 [ISO] UniProtKB:P17096) /// 0005634 // nucleus (RGD:1624291 [ISO] MGI:96160) /// 0035985 // senescence-associated heterochromatin focus (RGD:1624291 [ISO] UniProtKB:P17096) /// 0090575 // RNA polymerase II transcription factor complex (RGD:1624291 [ISO] MGI:96160) /// 0005634 // nucleus (PMID:21873635 [IBA] PANTHER:PTN001155469|RGD:620617|MGI:MGI:96160|UniProtKB:P1…	0003713 // transcription coactivator activity (RGD:1624291 [ISO] MGI:96160) /// 0001228 // transcriptional activator activity, RNA polymerase II transcription regulatory region sequence-specific binding (RGD:1624291 [ISO] MGI:96160) /// 0003680 // AT DNA binding (RGD:1624291 [ISO] UniProtKB:P17096) /// 0003906 // DNA-(apurinic or apyrimidinic site) lyase activity (RGD:1624291 [ISO] UniProtKB:P170…	high mobility group AT-hook 1		gene	taxon:10116	20160817	RGD			26	0.543259	1.02455	1.84543	10	0.22634	0.456729	0.728511	5	0.134831	0.241559	0.470548	6	0.208387	0.453399	0.604192	5	0.229317	0.464942	0.731231	11	0.231412	0.411562	0.841006
Rps10_2	20	complement(7215774..7219548)	ENSRNOG00000000490	1.07255	1.15357	0.206111	0.558537	0.998631	1																	74	1.21812	2.29729	5.25237	54	0.962897	1.94302	3.93396	36	0.764797	1.37019	3.38795	54	1.47753	3.21475	5.43773	26	0.93943	1.9047	3.8024	20	0.331473	0.589517	1.5291
Spdef	20	complement(7292824..7307284)	ENSRNOG00000000491	0.0129008	1.96086	0.971483	0.333881	#N/A	1	Spdef	RGD	1594842	Spdef	acts_upstream_of_or_within	0000122 // negative regulation of transcription from RNA polymerase II promoter (RGD:1624291 [ISO] UniProtKB:O95238) /// 0010454 // negative regulation of cell fate commitment (RGD:1624291 [ISO] MGI:1353422) /// 0000122 // negative regulation of transcription from RNA polymerase II promoter (RGD:1624291 [ISO] MGI:1353422) /// 0060480 // lung goblet cell differentiation (RGD:1624291 [ISO] MGI:1353…	0005634 // nucleus (RGD:1624291 [ISO] MGI:1353422) /// 0005634 // nucleus (PMID:21873635 [IBA] PANTHER:PTN000218930|MGI:MGI:1353422|UniProtKB:P19419|FB:FBgn0000097|UniProtKB:Q99581|MGI:MGI:95610|MGI:MGI:95455|RGD:1359607|FB:FBgn0000567|FB:FBgn0003118|WB:WBGene00020368|UniProtKB:Q99607|UniProtKB:P43268|MGI:MGI:2449712|UniProtKB:P41970|WB:WBGene00017687|UniProtKB:P50548|MGI:MGI:99423|UniProtKB:P325…	0000981 // RNA polymerase II transcription factor activity, sequence-specific DNA binding (PMID:21873635 [IBA] PANTHER:PTN000218930|UniProtKB:P15036|MGI:MGI:98282|UniProtKB:Q9Y603|MGI:MGI:95554|UniProtKB:P78545|UniProtKB:Q15723|UniProtKB:P41161|UniProtKB:P28324|UniProtKB:P41212|MGI:MGI:1350926|UniProtKB:P14921|MGI:MGI:1335079|UniProtKB:Q06546|UniProtKB:Q9NZC4|UniProtKB:P11308|MGI:MGI:107180|UniPr…	SAM pointed domain containing ets transcription factor		gene	taxon:10116	20101012	RGD	occurs_in(EMAPA:18939),has_regulation_target(MGI:103189)|occurs_in(EMAPA:18939),has_regulation_target(MGI:2656551)|occurs_in(EMAPA:35778),occurs_in(CL:0000160),has_regulation_target(MGI:103189)|occurs_in(EMAPA:35778),occurs_in(CL:0000160),has_regulation_target(MGI:2656551)		0	0	0	0	1	0.00465484	0.00939294	0.0728511	1	0.00554578	0.00993564	0.0941097	1	0.00714269	0.0155407	0.100699	5	0.0471606	0.0956184	0.731231	0	0	0	0
Snrpc	20	7409401..7427581	ENSRNOG00000000493	0.461565	1.2307	0.299474	0.25932	0.998631	1	Snrpc	RGD	1306065	Snrpc	part_of	0000395 // mRNA 5'-splice site recognition (PMID:21873635 [IBA] PANTHER:PTN001259483|SGD:S000004289) /// 0000387 // spliceosomal snRNP assembly (RGD:1624291 [ISO] UniProtKB:P09234) /// 0008150 // biological_process (RGD:1598407 [ND]) /// 0000398 // mRNA splicing, via spliceosome (RGD:1624291 [ISO] UniProtKB:P09234)	0005634 // nucleus (PMID:16502463|RGD:10448962 [IDA]) /// 0000243 // commitment complex (GO_REF:0000104|RGD:1600115 [IEA] UniRule:UR000166224) /// 0005654 // nucleoplasm (GO_REF:0000052|RGD:1624291 [ISO] UniProtKB:P09234) /// 0005685 // U1 snRNP (GO_REF:0000024|RGD:1600115 [ISS] UniProtKB:P09234) /// 0015030 // Cajal body (RGD:1624291 [ISO] UniProtKB:P09234) /// 0071004 // U2-type prespliceosome …	0030627 // pre-mRNA 5'-splice site binding (PMID:21873635 [IBA] PANTHER:PTN001259483|SGD:S000004289) /// 0030619 // U1 snRNA binding (RGD:1624291 [ISO] UniProtKB:P09234) /// 0003729 // mRNA binding (GO_REF:0000104|RGD:1600115 [IEA] UniRule:UR000166224) /// 0042803 // protein homodimerization activity (RGD:1624291 [ISO] UniProtKB:P09234) /// 0003727 // single-stranded RNA binding (RGD:1624291 [ISO…	small nuclear ribonucleoprotein polypeptide C		gene	taxon:10116	20210612	UniProt			147	0.502428	0.947549	10.4338	137	0.507231	1.02353	9.9806	89	0.392584	0.703342	8.37576	63	0.357917	0.778741	6.34402	73	0.547663	1.11039	10.676	65	0.223682	0.397813	4.96958
Uhrf1bp1	20	7431355..7471900	ENSRNOG00000000495	0.177759	-1.14388	-0.193938	0.486224	0.998631	1	Uhrf1bp1	RGD	1307264	Uhrf1bp1	enables			0042802 // identical protein binding (RGD:1624291 [ISO] UniProtKB:Q6BDS2) /// 0042826 // histone deacetylase binding (RGD:1624291 [ISO] UniProtKB:Q6BDS2) /// 0042826 // histone deacetylase binding (PMID:21873635 [IBA] PANTHER:PTN000512051|UniProtKB:Q6BDS2)	UHRF1 binding protein 1		gene	taxon:10116	20110803	RGD			115	0.176248	0.332393	8.16247	99	0.164358	0.331655	7.21226	82	0.162191	0.290576	7.71699	73	0.185967	0.404618	7.351	49	0.164838	0.334209	7.16607	137	0.211401	0.375972	10.4743
Anks1a	20	7484550..7636497	ENSRNOG00000000498	0.27748	1.09352	0.128979	0.455236	0.998631	1	Anks1a	RGD	1309183	Anks1a	located_in	0048013 // ephrin receptor signaling pathway (PMID:21873635 [IBA] PANTHER:PTN000652728|MGI:MGI:2446180) /// 0016322 // neuron remodeling (RGD:1624291 [ISO] MGI:2446180) /// 2000059 // negative regulation of protein ubiquitination involved in ubiquitin-dependent protein catabolic process (RGD:1624291 [ISO] MGI:2446180) /// 0006929 // substrate-dependent cell migration (RGD:1624291 [ISO] MGI:244618…	0043005 // neuron projection (RGD:1624291 [ISO] MGI:2446180) /// 0005654 // nucleoplasm (GO_REF:0000052|RGD:1624291 [ISO] UniProtKB:Q92625) /// 0005654 // nucleoplasm (GO_REF:0000107|RGD:1600115 [IEA] UniProtKB:Q92625|ensembl:ENSP00000353518) /// 0005829 // cytosol (GO_REF:0000052|RGD:1624291 [ISO] UniProtKB:Q92625) /// 0005829 // cytosol (PMID:21873635 [IBA] PANTHER:PTN001193417|UniProtKB:Q7Z6G8…	0046875 // ephrin receptor binding (RGD:1624291 [ISO] MGI:2446180) /// 0046875 // ephrin receptor binding (PMID:21873635 [IBA] PANTHER:PTN000652728|MGI:MGI:2446180|UniProtKB:Q7Z6G8)	ankyrin repeat and sterile alpha motif domain containing 1A		gene	taxon:10116	20110516	RGD			674	0.275638	0.519837	47.8392	553	0.244981	0.494345	40.2867	394	0.207952	0.372559	37.0792	507	0.344646	0.749865	51.0542	350	0.314182	0.637005	51.1862	477	0.196407	0.349306	36.4691
Tcp11	20	complement(7645626..7654428)	ENSRNOG00000000499	0.152082	1.21459	0.280475	0.597449	0.998631	1	Tcp11	RGD	1359387	Tcp11	located_in	0010737 // protein kinase A signaling (PMID:21873635 [IBA] PANTHER:PTN002655841|MGI:MGI:98544) /// 0010737 // protein kinase A signaling (GO_REF:0000024|RGD:1600115 [ISS] UniProtKB:Q01755) /// 0010737 // protein kinase A signaling (RGD:1624291 [ISO] MGI:98544) /// 0043949 // regulation of cAMP-mediated signaling (RGD:1624291 [ISO] MGI:98544) /// 0045920 // negative regulation of exocytosis (RGD:1…	0001669 // acrosomal vesicle (GO_REF:0000024|RGD:1600115 [ISS] UniProtKB:Q8WWU5) /// 0036126 // sperm flagellum (GO_REF:0000024|RGD:1600115 [ISS] UniProtKB:Q01755) /// 0036126 // sperm flagellum (RGD:1624291 [ISO] UniProtKB:Q8WWU5) /// 0036126 // sperm flagellum (RGD:1624291 [ISO] MGI:98544) /// 0097225 // sperm midpiece (GO_REF:0000024|RGD:1600115 [ISS] UniProtKB:Q01755) /// 0001669 // acrosomal…		t-complex 11		gene	taxon:10116	20161027	UniProt			12	0.0847081	0.159754	0.851736	12	0.09176	0.185161	0.874214	5	0.0455512	0.0816081	0.470548	34	0.39894	0.867997	3.42376	9	0.13945	0.282736	1.31622	4	0.0284291	0.0505606	0.30582
Scube3	20	7718282..7746331	ENSRNOG00000000500	0.447753	1.02967	0.0421847	0.851076	0.998631	1	Scube3	RGD	1304880	Scube3	enables	0007165 // signal transduction (PMID:21873635 [IBA] PANTHER:PTN001171321|ZFIN:ZDB-GENE-060717-1|ZFIN:ZDB-GENE-050302-78|ZFIN:ZDB-GENE-050302-80) /// 0045880 // positive regulation of smoothened signaling pathway (RGD:1624291 [ISO] MGI:3045253)	0005615 // extracellular space (PMID:21873635 [IBA] PANTHER:PTN001171321|UniProtKB:Q8IWY4|MGI:MGI:1928765) /// 0005886 // plasma membrane (GO_REF:0000107|RGD:1600115 [IEA] UniProtKB:Q8IX30|ensembl:ENSP00000274938) /// 0009986 // cell surface (RGD:1624291 [ISO] UniProtKB:Q8IX30) /// 0005886 // plasma membrane (GO_REF:0000052|RGD:1624291 [ISO] UniProtKB:Q8IX30) /// 0009986 // cell surface (PMID:218…	0005509 // calcium ion binding (GO_REF:0000002|RGD:1600115 [IEA] InterPro:IPR001881|InterPro:IPR018097) /// 0042802 // identical protein binding (RGD:1624291 [ISO] UniProtKB:Q8IX30)	signal peptide, CUB domain and EGF like domain containing 3		gene	taxon:10116	20210612	InterPro			173	0.383255	0.722795	12.2792	218	0.523151	1.05566	15.8815	171	0.488905	0.875906	16.0928	97	0.35719	0.777157	9.76777	100	0.486267	0.985909	14.6246	144	0.321192	0.571232	11.0095
Zfp523	20	7762327..7786049	ENSRNOG00000000501	2.00961	1.08957	0.123764	0.46571	0.998631	1	Zfp523	RGD	1306239	Zfp523	enables	0006357 // regulation of transcription from RNA polymerase II promoter (PMID:21873635 [IBA] PANTHER:PTN002354498|UniProtKB:P17028|UniProtKB:Q15697|MGI:MGI:99159|FB:FBgn0267337|UniProtKB:Q16600|FB:FBgn0004880|UniProtKB:Q9BRR0|FB:FBgn0020309|UniProtKB:P36508|MGI:MGI:2679270|UniProtKB:O95125|MGI:MGI:1338823|FB:FBgn0004618|MGI:MGI:2685243|UniProtKB:O14978|UniProtKB:O95201|UniProtKB:Q9Y5A6) /// 004594…	0005634 // nucleus (GO_REF:0000044|RGD:1600115 [IEA] UniProtKB-SubCell:SL-0191)	0001228 // transcriptional activator activity, RNA polymerase II transcription regulatory region sequence-specific binding (GO_REF:0000107|RGD:1600115 [IEA] UniProtKB:P36508|ensembl:ENSP00000363064) /// 0043565 // sequence-specific DNA binding (RGD:1624291 [ISO] UniProtKB:P36508) /// 0000978 // RNA polymerase II core promoter proximal region sequence-specific DNA binding (PMID:21873635 [IBA] PANT…	zinc finger protein 523		gene	taxon:10116	20210612	Ensembl		UniProtKB:F1LNL6	700	1.83359	3.45804	49.6846	624	1.77059	3.57285	45.4591	513	1.73424	3.107	48.2783	601	2.61677	5.69344	60.5199	364	2.09286	4.24328	53.2336	494	1.30284	2.31708	37.7688
Def6	20	7788084..7809560	ENSRNOG00000000502	0.109052	-1.06561	-0.0916842	0.788405	0.998631	1	Def6	RGD	1307945	Def6	located_in		0005634 // nucleus (PMID:21873635 [IBA] PANTHER:PTN000372947|MGI:MGI:1298390|UniProtKB:Q9H4E7) /// 0005654 // nucleoplasm (GO_REF:0000052|RGD:1624291 [ISO] UniProtKB:Q9H4E7) /// 0005911 // cell-cell junction (RGD:1624291 [ISO] MGI:1346328) /// 0005829 // cytosol (GO_REF:0000052|RGD:1624291 [ISO] UniProtKB:Q9H4E7) /// 0005829 // cytosol (GO_REF:0000107|RGD:1600115 [IEA] UniProtKB:Q9H4E7|ensembl:EN…		DEF6 guanine nucleotide exchange factor		gene	taxon:10116	20151016	RGD			38	0.109947	0.207354	2.69716	27	0.0846239	0.170762	1.96698	26	0.0970869	0.173938	2.44685	25	0.120234	0.261599	2.51747	21	0.133369	0.270405	3.07117	23	0.0670022	0.119162	1.75847
Ppard	20	7818289..7885333	ENSRNOG00000000503	1.07571	1.39182	0.476971	0.0700385	0.996284	1	Ppard	RGD	3370	Ppard	acts_upstream_of_or_within	0030308 // negative regulation of cell growth (PMID:18293166|RGD:2324884 [IDA]) /// 0009755 // hormone-mediated signaling pathway (PMID:21873635 [IBA] PANTHER:PTN001941333|ZFIN:ZDB-GENE-990415-268|ZFIN:ZDB-GENE-990415-263|UniProtKB:P10827) /// 0045923 // positive regulation of fatty acid metabolic process (PMID:21873635 [IBA] PANTHER:PTN001182169|RGD:3370|MGI:MGI:104740|RGD:3371) /// 0042311 // v…	0005634 // nucleus (PMID:19965574|RGD:2324877 [IDA]) /// 0000785 // chromatin (RGD:1624291 [ISO] MGI:101884) /// 0005634 // nucleus (RGD:1624291 [ISO] MGI:101884)	0001227 // transcriptional repressor activity, RNA polymerase II transcription regulatory region sequence-specific binding (RGD:1624291 [ISO] MGI:101884) /// 0008270 // zinc ion binding (GO_REF:0000002|RGD:1600115 [IEA] InterPro:IPR001628|InterPro:IPR013088) /// 0005504 // fatty acid binding (PMID:12600885|RGD:633661 [IDA]) /// 0051059 // NF-kappaB binding (PMID:15728586|RGD:1580656 [IPI] RGD:727…	peroxisome proliferator-activated receptor delta		gene	taxon:10116	20040923	RGD			1721	1.5951	3.00827	122.153	1599	1.60541	3.23953	116.489	452	0.540671	0.968649	42.5376	458	0.705601	1.53521	46.12	458	0.931766	1.88916	66.9808	748	0.698023	1.24142	57.1884
Fance	20	7895083..7906142	ENSRNOG00000000504	1.32086	1.0178	0.0254594	0.915528	0.998631	1	Fance	RGD	1561045	Fance	enables	0036297 // interstrand cross-link repair (GO_REF:0000002|RGD:1600115 [IEA] InterPro:IPR039685) /// 0008150 // biological_process (RGD:1598407 [ND])	0043240 // Fanconi anaemia nuclear complex (PMID:21873635 [IBA] PANTHER:PTN001280497|UniProtKB:Q9HB96) /// 0005575 // cellular_component (RGD:1598407 [ND]) /// 0043240 // Fanconi anaemia nuclear complex (RGD:1624291 [ISO] UniProtKB:Q9HB96)	0003674 // molecular_function (RGD:1598407 [ND])	FA complementation group E		gene	taxon:10116	20070102	RGD			212	1.19112	2.24638	15.0473	187	1.13812	2.2966	13.6232	123	0.891889	1.59788	11.5755	217	2.02658	4.40935	21.8516	110	1.35658	2.75047	16.0871	123	0.6958	1.23747	9.40397
Rpl10a	20	7908304..7910867	ENSRNOG00000000505	6.57235	1.04688	0.0661013	0.771415	0.998631	1	Rpl10a	RGD	620497	Rpl10a	involved_in	0045471 // response to ethanol (PMID:1448059|RGD:10769365 [IEP]) /// 0006412 // translation (PMID:3044828|RGD:10768837 [IDA]) /// 0002181 // cytoplasmic translation (RGD:1624291 [ISO] UniProtKB:P62906) /// 0000470 // maturation of LSU-rRNA (PMID:21873635 [IBA] PANTHER:PTN000559990|SGD:S000001094|SGD:S000003968|SGD:S000001025)	0042788 // polysomal ribosome (RGD:1624291 [ISO] UniProtKB:P62906) /// 0014069 // postsynaptic density (PMID:16507876|RGD:13702274 [IDA]) /// 0022625 // cytosolic large ribosomal subunit (PMID:21873635 [IBA] PANTHER:PTN000559990|SGD:S000003103|RGD:1307586|UniProtKB:P0A7L0|UniProtKB:P62906|SGD:S000001025|RGD:620497|SGD:S000003968|SGD:S000006141) /// 0022625 // cytosolic large ribosomal subunit (PM…	0003735 // structural constituent of ribosome (RGD:1624291 [ISO] UniProtKB:P62906) /// 0003674 // molecular_function (RGD:1598407 [ND]) /// 0003723 // RNA binding (PMID:21873635 [IBA] PANTHER:PTN000559990|TAIR:locus:2062057|PomBase:SPAC1782.10c|TAIR:locus:2087388|UniProtKB:Q57VM1|TAIR:locus:2081715|UniProtKB:O76021|RGD:1309435|SGD:S000000752|UniProtKB:P54066|SGD:S000001094|TAIR:locus:2181514|UniP…	ribosomal protein L10A		gene	taxon:10116	20180110	RGD			301	7.29496	13.7578	21.3644	252	6.61585	13.35	18.3585	112	3.50317	6.27616	10.5403	225	9.06409	19.7213	22.6572	120	6.38368	12.9429	17.5495	196	4.78269	8.50592	14.9852
Tead3	20	complement(7908226..7930929)	ENSRNOG00000000506	0.22144	1.29959	0.378051	0.215914	0.998631	1	Tead3	RGD	1311583	Tead3	enables	0035329 // hippo signaling (PMID:21873635 [IBA] PANTHER:PTN000931330|UniProtKB:Q15562|MGI:MGI:101876|UniProtKB:Q15561|UniProtKB:P28347|UniProtKB:Q99594) /// 1902459 // positive regulation of stem cell population maintenance (RGD:1624291 [ISO] MGI:109241) /// 0048568 // embryonic organ development (PMID:21873635 [IBA] PANTHER:PTN000931329|MGI:MGI:104904|MGI:MGI:101876) /// 0006357 // regulation of…	0005667 // transcription factor complex (PMID:21873635 [IBA] PANTHER:PTN000216669|MGI:MGI:109241|MGI:MGI:101876|FB:FBgn0003345|UniProtKB:P28347|MGI:MGI:106907|UniProtKB:Q15562|WB:WBGene00001208|MGI:MGI:104904) /// 0005634 // nucleus (GO_REF:0000044|RGD:1600115 [IEA] UniProtKB-SubCell:SL-0191) /// 0005667 // transcription factor complex (RGD:1624291 [ISO] MGI:109241)	0000978 // RNA polymerase II core promoter proximal region sequence-specific DNA binding (PMID:21873635 [IBA] PANTHER:PTN000216669|MGI:MGI:104904|SGD:S000000287|FB:FBgn0003345|MGI:MGI:106907|MGI:MGI:101876) /// 0061629 // RNA polymerase II sequence-specific DNA binding transcription factor binding (RGD:1624291 [ISO] UniProtKB:Q99594) /// 0003700 // transcription factor activity, sequence-specific…	TEA domain transcription factor 3		gene	taxon:10116	20101011	RGD			70	0.191589	0.361325	4.96846	106	0.314273	0.634167	7.72222	39	0.13776	0.246806	3.67028	57	0.259318	0.564212	5.73982	34	0.204261	0.414139	4.97237	34	0.0936938	0.166632	2.59947
Tulp1	20	complement(7931674..7943575)	ENSRNOG00000000507	0.0028674	-4.6053	-2.2033	0.28716	#N/A	1	Tulp1	RGD	1311062	Tulp1	located_in	0001895 // retina homeostasis (RGD:1624291 [ISO] UniProtKB:O00294) /// 1903546 // protein localization to photoreceptor outer segment (RGD:1624291 [ISO] MGI:109571) /// 0061512 // protein localization to cilium (PMID:21873635 [IBA] PANTHER:PTN001047066|MGI:MGI:109571|WB:WBGene00006655|MGI:MGI:2651573|UniProtKB:O75386|MGI:MGI:1329045|FB:FBgn0015721) /// 0008150 // biological_process (RGD:1598407 […	0045202 // synapse (RGD:1624291 [ISO] MGI:109571) /// 0005829 // cytosol (RGD:1624291 [ISO] MGI:109571) /// 0005576 // extracellular region (RGD:1624291 [ISO] MGI:109571) /// 0001750 // photoreceptor outer segment (RGD:1624291 [ISO] MGI:109571) /// 0043679 // axon terminus (RGD:1624291 [ISO] MGI:109571) /// 0005575 // cellular_component (RGD:1598407 [ND]) /// 0005929 // cilium (PMID:21873635 [IBA…	0003674 // molecular_function (RGD:1598407 [ND]) /// 0051015 // actin filament binding (PMID:21873635 [IBA] PANTHER:PTN002702988|UniProtKB:O00294) /// 0005546 // phosphatidylinositol-4,5-bisphosphate binding (RGD:1624291 [ISO] UniProtKB:O00294) /// 0051015 // actin filament binding (RGD:1624291 [ISO] UniProtKB:O00294)	TUB like protein 1		gene	taxon:10116	20091123	RGD			0	0	0	0	0	0	0	0	0	0	0	0	0	0	0	0	0	0	0	0	0	0	0	0
Armc12	20	8109635..8120180	ENSRNOG00000000508	0.00313149	-4.63246	-2.21178	0.285063	#N/A	1																	0	0	0	0	0	0	0	0	0	0	0	0	0	0	0	0	0	0	0	0	0	0	0	0
Clps	20	complement(5803383..5806097)	ENSRNOG00000000510	0	#N/A	#N/A	#N/A	#N/A	#N/A	Clps	RGD	2363	Clps	located_in	0009617 // response to bacterium (RGD:1624291 [ISO] MGI:88421) /// 0009617 // response to bacterium (GO_REF:0000107|RGD:1600115 [IEA] UniProtKB:Q9CQC2|ensembl:ENSMUSP00000025062) /// 0009791 // post-embryonic development (PMID:8203536|RGD:728275 [IEP]) /// 0007586 // digestion (GO_REF:0000043|RGD:1600115 [IEA] UniProtKB-KW:KW-0222) /// 0043085 // positive regulation of catalytic activity (PMID:86…	0005576 // extracellular region (GO_REF:0000044|RGD:1600115 [IEA] UniProtKB-SubCell:SL-0243)	0008047 // enzyme activator activity (GO_REF:0000002|RGD:1600115 [IEA] InterPro:IPR001981|InterPro:IPR017913|InterPro:IPR017914|InterPro:IPR017915) /// 0008047 // enzyme activator activity (PMID:8203536|RGD:728275 [IDA])	colipase		gene	taxon:10116	20210612	UniProt			0	0	0	0	0	0	0	0	0	0	0	0	0	0	0	0	0	0	0	0	0	0	0	0
Srpk1	20	complement(5831119..5865854)	ENSRNOG00000000511	1.09797	1.10268	0.141014	0.411035	0.998631	1	Srpk1	RGD	1308272	Srpk1	enables	0045070 // positive regulation of viral genome replication (RGD:1624291 [ISO] UniProtKB:Q96SB4) /// 0035556 // intracellular signal transduction (RGD:1624291 [ISO] MGI:106908) /// 0050684 // regulation of mRNA processing (RGD:1624291 [ISO] UniProtKB:Q96SB4) /// 0035556 // intracellular signal transduction (PMID:21873635 [IBA] PANTHER:PTN000622075|UniProtKB:P28482|RGD:70500|PomBase:SPBC119.08|UniP…	0005654 // nucleoplasm (GO_REF:0000052|RGD:1624291 [ISO] UniProtKB:Q96SB4) /// 0005886 // plasma membrane (GO_REF:0000107|RGD:1600115 [IEA] UniProtKB:Q96SB4|ensembl:ENSP00000362931) /// 0005829 // cytosol (GO_REF:0000052|RGD:1624291 [ISO] UniProtKB:Q96SB4) /// 0005829 // cytosol (GO_REF:0000107|RGD:1600115 [IEA] UniProtKB:Q96SB4|ensembl:ENSP00000362931) /// 0000785 // chromatin (RGD:1624291 [ISO]…	0000287 // magnesium ion binding (RGD:1624291 [ISO] UniProtKB:Q96SB4) /// 0000287 // magnesium ion binding (RGD:1624291 [ISO] MGI:106908) /// 0004674 // protein serine/threonine kinase activity (RGD:1624291 [ISO] MGI:106908) /// 0004674 // protein serine/threonine kinase activity (RGD:1624291 [ISO] UniProtKB:Q96SB4) /// 0004674 // protein serine/threonine kinase activity (PMID:21873635 [IBA] PANT…	SRSF protein kinase 1		gene	taxon:10116	20050523	RGD			725	1.29698	2.44602	51.4591	606	1.17435	2.3697	44.1478	377	0.870407	1.55939	35.4794	317	0.942626	2.05092	31.9215	307	1.2055	2.44415	44.8976	555	0.999649	1.77785	42.4326
Slc26a8	20	complement(5881462..5931648)	ENSRNOG00000000512	0.123871	1.24347	0.314371	0.30646	0.998631	1	Slc26a8	RGD	1308898	Slc26a8	enables	0048240 // sperm capacitation (GO_REF:0000002|RGD:1600115 [IEA] InterPro:IPR030303) /// 0019532 // oxalate transport (RGD:1624291 [ISO] UniProtKB:Q96RN1) /// 0006821 // chloride transport (RGD:1624291 [ISO] UniProtKB:Q96RN1) /// 0051321 // meiotic cell cycle (GO_REF:0000043|RGD:1600115 [IEA] UniProtKB-KW:KW-0469) /// 1902358 // sulfate transmembrane transport (GO_REF:0000108|RGD:1600115 [IEA] GO:…	0005886 // plasma membrane (RGD:1624291 [ISO] UniProtKB:Q96RN1) /// 0005887 // integral component of plasma membrane (PMID:21873635 [IBA] PANTHER:PTN000212031|UniProtKB:P50443|MGI:MGI:2159728)	0019531 // oxalate transmembrane transporter activity (RGD:1624291 [ISO] UniProtKB:Q96RN1) /// 0015301 // anion:anion antiporter activity (PMID:21873635 [IBA] PANTHER:PTN000212031|MGI:MGI:2444594|UniProtKB:Q7LBE3|MGI:MGI:107181|MGI:MGI:2385894|MGI:MGI:2159728|UniProtKB:Q9BXS9|ZFIN:ZDB-GENE-030131-1566) /// 0005254 // chloride channel activity (RGD:1624291 [ISO] UniProtKB:Q96RN1) /// 0008271 // se…	solute carrier family 26 member 8		gene	taxon:10116	20080131	RGD			80	0.0990542	0.18681	5.67824	59	0.0791341	0.159684	4.29822	76	0.121446	0.217579	7.15234	88	0.181114	0.394059	8.86148	51	0.138608	0.281027	7.45856	35	0.0436326	0.0775997	2.67593
Mapk14	20	5933303..5995137	ENSRNOG00000000513	1.94342	1.08461	0.117183	0.454209	0.998631	1	Mapk14	RGD	70496	Mapk14	acts_upstream_of_or_within	0071479 // cellular response to ionizing radiation (RGD:1624291 [ISO] UniProtKB:Q16539) /// 0000902 // cell morphogenesis (RGD:1624291 [ISO] MGI:1346865) /// 0045944 // positive regulation of transcription from RNA polymerase II promoter (RGD:1624291 [ISO] MGI:1346865) /// 0090336 // positive regulation of brown fat cell differentiation (RGD:1624291 [ISO] MGI:1346865) /// 0098586 // cellular resp…	0000922 // spindle pole (RGD:1624291 [ISO] MGI:1346865) /// 0005737 // cytoplasm (PMID:10601328|RGD:8554361 [ISS] UniProtKB:P47811) /// 0005829 // cytosol (GO_REF:0000107|RGD:1600115 [IEA] UniProtKB:A0A024RD15|ensembl:ENSP00000229794) /// 0005634 // nucleus (RGD:1624291 [ISO] UniProtKB:Q16539) /// 0098978 // glutamatergic synapse (GO_REF:0000107|RGD:1600115 [IEA] UniProtKB:P47811|ensembl:ENSMUSP0…	0004707 // MAP kinase activity (PMID:21607062|RGD:5508182 [IDA]) /// 0051525 // NFAT protein binding (RGD:1624291 [ISO] MGI:1346865) /// 0051525 // NFAT protein binding (GO_REF:0000107|RGD:1600115 [IEA] UniProtKB:P47811|ensembl:ENSMUSP00000004990) /// 0004672 // protein kinase activity (RGD:1624291 [ISO] MGI:1346865) /// 0019903 // protein phosphatase binding (GO_REF:0000107|RGD:1600115 [IEA] Uni…	mitogen activated protein kinase 14		gene	taxon:10116	20040528	RGD			1570	1.57775	2.97555	111.435	1722	1.87457	3.78267	125.45	1438	1.86503	3.34132	135.33	1320	2.20495	4.79744	132.922	995	2.19481	4.44998	145.515	1705	1.72514	3.06813	130.356
Mapk13	20	6018374..6027473	ENSRNOG00000000515	17.9184	1.09047	0.124956	0.569261	0.998631	1	Mapk13	RGD	3045	Mapk13	enables	0018105 // peptidyl-serine phosphorylation (GO_REF:0000107|RGD:1600115 [IEA] UniProtKB:O15264|ensembl:ENSP00000211287) /// 0034644 // cellular response to UV (RGD:1624291 [ISO] UniProtKB:O15264) /// 0070301 // cellular response to hydrogen peroxide (RGD:1624291 [ISO] UniProtKB:O15264) /// 0072740 // cellular response to anisomycin (GO_REF:0000107|RGD:1600115 [IEA] UniProtKB:O15264|ensembl:ENSP000…	0005634 // nucleus (PMID:21873635 [IBA] PANTHER:PTN000622075|UniProtKB:P20794|WB:WBGene00004057|MGI:MGI:1346861|TAIR:locus:2092717|RGD:621505|WB:WBGene00002178|UniProtKB:Q8TD08|WB:WBGene00003401|SGD:S000003642|PomBase:SPAC31G5.09c|SGD:S000001072|CGD:CAL0000197240|SGD:S000004103|SGD:S000003272|RGD:3663|UniProtKB:P78362|WB:WBGene00004055|RGD:70496|WB:WBGene00003048|UniProtKB:P45983|UniProtKB:Q9UPZ9…	0004674 // protein serine/threonine kinase activity (GO_REF:0000116|RGD:1600115 [IEA] RHEA:46608) /// 0004707 // MAP kinase activity (PMID:16879317|RGD:2298806 [IDA]) /// 0005524 // ATP binding (PMID:16879317|RGD:2298806 [IDA]) /// 0004707 // MAP kinase activity (PMID:21873635 [IBA] PANTHER:PTN001934972|FB:FBgn0003256|CGD:CAL0000183747|UniProtKB:A0A1D8PT38|FB:FBgn0015765|MGI:MGI:1338024|MGI:MGI:1…	mitogen activated protein kinase 13		gene	taxon:10116	20210612	RHEA		UniProtKB:G3V618	1997	13.6367	25.7181	141.743	1768	13.0781	26.3901	128.801	1845	16.2598	29.1306	173.632	2047	23.2347	50.5529	206.13	1560	23.3825	47.4082	228.144	1646	11.3168	20.1267	125.845
Pxt1	20	complement(6193070..6195463)	ENSRNOG00000000516	0	#N/A	#N/A	#N/A	#N/A	#N/A	Pxt1	RGD	D3ZGN5, 2321717	Pxt1	located_in	0043065 // positive regulation of apoptotic process (PMID:21873635 [IBA] PANTHER:PTN002220485|MGI:MGI:1916557) /// 0007283 // spermatogenesis (RGD:1624291 [ISO] MGI:1916557) /// 0043065 // positive regulation of apoptotic process (RGD:1624291 [ISO] MGI:1916557)	0005634 // nucleus (PMID:21873635 [IBA] PANTHER:PTN002220485|MGI:MGI:1916557) /// 0005634 // nucleus (RGD:1624291 [ISO] MGI:1916557) /// 0005777 // peroxisome (PMID:21873635 [IBA] PANTHER:PTN002220485|MGI:MGI:1916557) /// 0005777 // peroxisome (RGD:1624291 [ISO] MGI:1916557)		peroxisomal testis enriched protein 1		gene	taxon:10116	20140204	RGD			0	0	0	0	0	0	0	0	0	0	0	0	0	0	0	0	0	0	0	0	0	0	0	0
Kctd20	20	6205903..6219936	ENSRNOG00000000517	0.366798	-1.18585	-0.245922	0.345231	0.998631	1	Kctd20	RGD	1309887	Kctd20	located_in	0042327 // positive regulation of phosphorylation (PMID:21873635 [IBA] PANTHER:PTN001092046|MGI:MGI:1916065|MGI:MGI:1914239) /// 0042327 // positive regulation of phosphorylation (RGD:1624291 [ISO] MGI:1914239)	0005737 // cytoplasm (PMID:21873635 [IBA] PANTHER:PTN001092046|MGI:MGI:1916065|MGI:MGI:1914239) /// 0005737 // cytoplasm (RGD:1624291 [ISO] MGI:1914239)	0042802 // identical protein binding (RGD:1624291 [ISO] MGI:1914239,PR:Q8CDD8)	potassium channel tetramerization domain containing 20		gene	taxon:10116	20140926	RGD			72	0.318805	0.601247	5.11042	94	0.450868	0.909801	6.84801	52	0.297155	0.532373	4.8937	43	0.31648	0.688584	4.33004	31	0.301292	0.610872	4.53363	80	0.356651	0.634296	6.1164
Stk38	20	complement(6224296..6257604)	ENSRNOG00000000519	2.09496	1.13128	0.177962	0.313045	0.998631	1	Stk38	RGD	1309455	Stk38	enables	0008150 // biological_process (RGD:1598407 [ND]) /// 0043407 // negative regulation of MAP kinase activity (RGD:1624291 [ISO] UniProtKB:Q15208) /// 0035556 // intracellular signal transduction (PMID:21873635 [IBA] PANTHER:PTN000683254|WB:WBGene00004032|RGD:2082|RGD:621888|PomBase:SPAC22E12.14c|FB:FBgn0011739|RGD:61925|FB:FBgn0010379|SGD:S000002874|MGI:MGI:97601|SGD:S000005460|RGD:620968|UniProtKB…	0005829 // cytosol (GO_REF:0000052|RGD:1624291 [ISO] UniProtKB:Q15208) /// 0005829 // cytosol (GO_REF:0000107|RGD:1600115 [IEA] UniProtKB:A0A024RD18|ensembl:ENSP00000229812) /// 0005737 // cytoplasm (RGD:1624291 [ISO] UniProtKB:Q15208) /// 0005575 // cellular_component (RGD:1598407 [ND]) /// 0005634 // nucleus (RGD:1624291 [ISO] UniProtKB:Q15208) /// 0005829 // cytosol (GO_REF:0000107|RGD:1600115…	0003674 // molecular_function (RGD:1598407 [ND]) /// 0004674 // protein serine/threonine kinase activity (RGD:1624291 [ISO] UniProtKB:Q15208) /// 0004674 // protein serine/threonine kinase activity (PMID:21873635 [IBA] PANTHER:PTN000683254|UniProtKB:P17252|RGD:3396|UniProtKB:Q9NRM7|SGD:S000005460|SGD:S000001248|RGD:620968|WB:WBGene00004034|CGD:CAL0000198853|WB:WBGene00000102|RGD:620307|RGD:2082|R…	serine/threonine kinase 38		gene	taxon:10116	20041206	RGD			1181	2.20324	4.15518	83.825	907	1.83294	3.69867	66.076	762	1.83465	3.28691	71.7116	765	2.37225	5.16143	77.0345	545	2.23174	4.52486	79.7042	575	1.08004	1.92083	43.9617
Srsf3	20	6288267..6298213	ENSRNOG00000000520	11.0574	1.13623	0.18426	0.260537	0.998631	1	Srsf3	RGD	1309233	Srsf3	enables	0000398 // mRNA splicing, via spliceosome (PMID:21873635 [IBA] PANTHER:PTN000567445|TAIR:locus:2086804|FB:FBgn0260944|UniProtKB:Q6K9C3|UniProtKB:Q9SEU4|UniProtKB:Q13247|FB:FBgn0004587|UniProtKB:O75494|RGD:1587490|UniProtKB:Q8WXF0|TAIR:locus:2079502|UniProtKB:Q07955) /// 0008150 // biological_process (RGD:1598407 [ND]) /// 0048024 // regulation of mRNA splicing, via spliceosome (RGD:1624291 [ISO] …	0016607 // nuclear speck (RGD:1624291 [ISO] MGI:98285) /// 0016607 // nuclear speck (RGD:1624291 [ISO] UniProtKB:P84103) /// 0005634 // nucleus (PMID:23233666|RGD:10059618 [IDA]) /// 0016607 // nuclear speck (PMID:21873635 [IBA] PANTHER:PTN000567445|TAIR:locus:2049766|TAIR:locus:2024770|TAIR:locus:2144945|TAIR:locus:2079502|TAIR:locus:2124799|MGI:MGI:98285|TAIR:locus:2099931|MGI:MGI:98283|TAIR:lo…	0003723 // RNA binding (RGD:1624291 [ISO] UniProtKB:P84103) /// 0043274 // phospholipase binding (RGD:1624291 [ISO] MGI:98285) /// 1990825 // sequence-specific mRNA binding (PMID:23233666|RGD:10059618 [IDA]) /// 0003723 // RNA binding (PMID:21873635 [IBA] PANTHER:PTN000567445|FB:FBgn0011640|TAIR:locus:2199837|TAIR:locus:2173088|TAIR:locus:2046638|UniProtKB:Q07955|UniProtKB:P84103|UniProtKB:Q9BWF3…	serine and arginine rich splicing factor 3		gene	taxon:10116	20160331	RGD			1934	12.082	22.7859	137.271	1504	10.1779	20.5379	109.568	1156	9.32023	16.6978	108.791	1150	11.9417	25.9822	115.803	858	11.7653	23.8542	125.479	1083	6.81194	12.1149	82.8008
Cdkn1a	20	6351458..6358864	ENSRNOG00000000521	3.11948	-1.20875	-0.273519	0.217688	0.998631	1	Cdkn1a	RGD	69328	Cdkn1a	acts_upstream_of_or_within	0007346 // regulation of mitotic cell cycle (RGD:1624291 [ISO] MGI:104556) /// 0046685 // response to arsenic-containing substance (PMID:17487067|RGD:2289668 [IEP]) /// 0090398 // cellular senescence (RGD:1624291 [ISO] UniProtKB:P38936) /// 0007507 // heart development (RGD:1624291 [ISO] MGI:104556) /// 0034198 // cellular response to amino acid starvation (RGD:1624291 [ISO] UniProtKB:P38936) ///…	0005730 // nucleolus (RGD:1624291 [ISO] UniProtKB:P38936) /// 0070557 // PCNA-p21 complex (RGD:1624291 [ISO] UniProtKB:P38936) /// 0032991 // macromolecular complex (RGD:1624291 [ISO] UniProtKB:P38936) /// 0005634 // nucleus (RGD:1624291 [ISO] UniProtKB:P38936) /// 0016604 // nuclear body (GO_REF:0000107|RGD:1600115 [IEA] UniProtKB:A0A024RCX5|ensembl:ENSP00000244741) /// 0005829 // cytosol (RGD:1…	0004861 // cyclin-dependent protein serine/threonine kinase inhibitor activity (RGD:1624291 [ISO] MGI:104556) /// 0019901 // protein kinase binding (RGD:1624291 [ISO] UniProtKB:P38936) /// 0044877 // macromolecular complex binding (RGD:1624291 [ISO] UniProtKB:P38936) /// 0004860 // protein kinase inhibitor activity (RGD:1624291 [ISO] UniProtKB:P38936) /// 0031625 // ubiquitin protein ligase bindi…	cyclin-dependent kinase inhibitor 1A		gene	taxon:10116	20110214	RGD			356	2.98663	5.63261	25.2682	224	2.03568	4.10776	16.3187	307	3.32397	5.95512	28.8917	243	3.38863	7.37282	24.4698	152	2.79904	5.67507	22.2294	528	4.45991	7.93185	40.3683
Cpne5	20	complement(6419033..6500523)	ENSRNOG00000000522	0.00700663	3.50922	1.81115	0.00961065	#N/A	1	Cpne5	RGD	1308021	Cpne5	located_in	1903861 // positive regulation of dendrite extension (RGD:1624291 [ISO] UniProtKB:Q9HCH3) /// 0071277 // cellular response to calcium ion (PMID:21873635 [IBA] PANTHER:PTN000091987|UniProtKB:Q99829|UniProtKB:O75131|UniProtKB:Q9UBL6|MGI:MGI:1334445|MGI:MGI:2387578)	0005886 // plasma membrane (PMID:21873635 [IBA] PANTHER:PTN000091987|UniProtKB:Q9UBL6|MGI:MGI:2387578|MGI:MGI:1334445|TAIR:locus:2156186|WB:WBGene00012128|dictyBase:DDB_G0293008|TAIR:locus:2036074|UniProtKB:O75131) /// 0043005 // neuron projection (RGD:1624291 [ISO] MGI:2385908) /// 0043025 // neuronal cell body (RGD:1624291 [ISO] MGI:2385908)	0005544 // calcium-dependent phospholipid binding (PMID:21873635 [IBA] PANTHER:PTN000091987|UniProtKB:O75131|dictyBase:DDB_G0293008|TAIR:locus:2156186)	copine 5		gene	taxon:10116	20090209	RGD	part_of(EMAPA:16039),part_of(CL:0000540)		17	0.0129632	0.0244479	1.20663	4	0.0033041	0.0066673	0.291405	5	0.00492064	0.00881565	0.470548	3	0.00380252	0.00827335	0.302096	6	0.0100427	0.0203616	0.877477	2	0.00153552	0.00273089	0.15291
Ppil1	20	complement(6515638..6864571)	ENSRNOG00000000523	0.096995	-1.03321	-0.0471358	0.778309	0.998631	1	Ppil1	RGD	1309119	Ppil1	involved_in	0008150 // biological_process (RGD:1598407 [ND]) /// 0006457 // protein folding (GO_REF:0000002|RGD:1600115 [IEA] InterPro:IPR020892) /// 0000398 // mRNA splicing, via spliceosome (RGD:1624291 [ISO] UniProtKB:Q9Y3C6) /// 0000413 // protein peptidyl-prolyl isomerization (RGD:1624291 [ISO] UniProtKB:Q9Y3C6) /// 0000413 // protein peptidyl-prolyl isomerization (PMID:21873635 [IBA] PANTHER:PTN0001162…	0071007 // U2-type catalytic step 2 spliceosome (RGD:1624291 [ISO] UniProtKB:Q9Y3C6) /// 0005575 // cellular_component (RGD:1598407 [ND]) /// 0005634 // nucleus (PMID:21873635 [IBA] PANTHER:PTN000116951|UniProtKB:Q9Y3C6|PomBase:SPAC57A10.03|dictyBase:DDB_G0269216) /// 0071013 // catalytic step 2 spliceosome (RGD:1624291 [ISO] UniProtKB:Q9Y3C6) /// 0005634 // nucleus (RGD:1624291 [ISO] UniProtKB:Q…	0003674 // molecular_function (RGD:1598407 [ND]) /// 0016018 // cyclosporin A binding (RGD:1624291 [ISO] UniProtKB:Q9Y3C6) /// 0003755 // peptidyl-prolyl cis-trans isomerase activity (RGD:1624291 [ISO] UniProtKB:Q9Y3C6) /// 0097718 // disordered domain specific binding (RGD:1624291 [ISO] UniProtKB:Q9Y3C6) /// 0003755 // peptidyl-prolyl cis-trans isomerase activity (PMID:21873635 [IBA] PANTHER:PTN…	peptidylprolyl isomerase like 1		gene	taxon:10116	20180130	RGD			493	0.0877966	0.165579	34.9922	431	0.0831452	0.167778	31.3988	397	0.0912448	0.163471	37.3615	404	0.119591	0.2602	40.6823	264	0.103197	0.209233	38.609	534	0.0957486	0.170287	40.827
RGD735065	20	6869767..6905194	ENSRNOG00000000524	0.764735	-1.07054	-0.0983419	0.563759	0.998631	1	RGD735065	RGD	735065	RGD735065	located_in	0050673 // epithelial cell proliferation (RGD:1624291 [ISO] UniProtKB:Q6UWU4) /// 1901727 // positive regulation of histone deacetylase activity (GO_REF:0000024|RGD:1600115 [ISS] UniProtKB:Q6UWU4) /// 0042060 // wound healing (GO_REF:0000024|RGD:1600115 [ISS] UniProtKB:Q6UWU4) /// 1901727 // positive regulation of histone deacetylase activity (PMID:21873635 [IBA] PANTHER:PTN002173811|UniProtKB:Q6…	0005730 // nucleolus (RGD:1624291 [ISO] UniProtKB:Q6UWU4,UniProtKB:Q6UWU4-3) /// 0000139 // Golgi membrane (RGD:1624291 [ISO] UniProtKB:Q6UWU4) /// 0005886 // plasma membrane (GO_REF:0000024|RGD:1600115 [ISS] UniProtKB:Q6UWU4) /// 0000139 // Golgi membrane (GO_REF:0000024|RGD:1600115 [ISS] UniProtKB:Q6UWU4) /// 0000139 // Golgi membrane (PMID:21873635 [IBA] PANTHER:PTN002859631|UniProtKB:Q6UWU4) …		similar to GI:13385412-like protein splice form I		gene	taxon:10116	20151211	UniProt			446	0.78228	1.47533	31.6562	403	0.765705	1.54511	29.359	327	0.740222	1.32616	30.7739	285	0.830918	1.80787	28.6991	183	0.704551	1.42848	26.7631	420	0.741715	1.31912	32.1111
Pi16	20	6923489..6932786	ENSRNOG00000000525	1.1692	1.10129	0.139197	0.630906	0.998631	1	Pi16	RGD	1304760	Pi16	located_in	0061052 // negative regulation of cell growth involved in cardiac muscle cell development (RGD:1624291 [ISO] MGI:1921366)	0005615 // extracellular space (RGD:1624291 [ISO] MGI:1921366) /// 0005615 // extracellular space (PMID:21873635 [IBA] PANTHER:PTN000036124|UniProtKB:A5D8T8|UniProtKB:A0A0B4JCT2|MGI:MGI:1921366)		peptidase inhibitor 16		gene	taxon:10116	20140205	RGD			260	1.73763	3.27707	18.4543	129	0.933906	1.88452	9.3978	91	0.784897	1.4062	8.56398	157	1.74409	3.79472	15.8097	44	0.645463	1.30868	6.43483	73	0.491211	0.873608	5.58122
Mtch1	20	complement(6937347..6961162)	ENSRNOG00000000527	4.61294	-1.06351	-0.0888303	0.624277	0.998631	1	Mtch1	RGD	1309262	Mtch1	located_in	0043065 // positive regulation of apoptotic process (RGD:1624291 [ISO] UniProtKB:Q9NZJ7) /// 0006919 // activation of cysteine-type endopeptidase activity involved in apoptotic process (RGD:1624291 [ISO] UniProtKB:Q9NZJ7) /// 0043065 // positive regulation of apoptotic process (PMID:21873635 [IBA] PANTHER:PTN001324730|MGI:MGI:1929260|UniProtKB:Q9NZJ7)	0005739 // mitochondrion (RGD:1624291 [ISO] UniProtKB:Q9NZJ7) /// 0005739 // mitochondrion (PMID:21873635 [IBA] PANTHER:PTN001324730|MGI:MGI:1929260|UniProtKB:Q9NZJ7) /// 0016020 // membrane (PMID:21873635 [IBA] PANTHER:PTN001324730|MGI:MGI:1929260) /// 0016021 // integral component of membrane (GO_REF:0000104|RGD:1600115 [IEA] UniRule:UR000413536)		mitochondrial carrier 1		gene	taxon:10116	20061205	RGD			1802	4.70176	8.86723	127.902	1859	5.25428	10.6026	135.43	804	2.70737	4.85044	75.6642	1462	6.34072	13.7959	147.221	709	4.06056	8.23279	103.689	1619	4.25317	7.56417	123.781
Fgd2	20	6973398..6990023	ENSRNOG00000000528	0.277918	-1.43475	-0.520797	0.0812912	0.996284	1	Fgd2	RGD	1309840	Fgd2	located_in	0046847 // filopodium assembly (PMID:21873635 [IBA] PANTHER:PTN000292819|MGI:MGI:1353657|UniProtKB:P98174) /// 0007010 // cytoskeleton organization (PMID:21873635 [IBA] PANTHER:PTN000292819|MGI:MGI:104566|UniProtKB:P98174) /// 0043507 // positive regulation of JUN kinase activity (RGD:1624291 [ISO] MGI:1347084)	0005737 // cytoplasm (PMID:21873635 [IBA] PANTHER:PTN004377613|MGI:MGI:104566|dictyBase:DDB_G0284845|FB:FBgn0035761|MGI:MGI:1347084|dictyBase:DDB_G0277987|WB:WBGene00001366|dictyBase:DDB_G0269610|dictyBase:DDB_G0279733|PomBase:SPAC31A2.16|dictyBase:DDB_G0291978) /// 0001726 // ruffle (RGD:1624291 [ISO] MGI:1347084) /// 0005856 // cytoskeleton (GO_REF:0000044|RGD:1600115 [IEA] UniProtKB-SubCell:SL…	0005085 // guanyl-nucleotide exchange factor activity (RGD:1624291 [ISO] MGI:1347084) /// 0046872 // metal ion binding (GO_REF:0000043|RGD:1600115 [IEA] UniProtKB-KW:KW-0479) /// 1901981 // phosphatidylinositol phosphate binding (RGD:1624291 [ISO] MGI:1347084)	FYVE, RhoGEF and PH domain containing 2		gene	taxon:10116	20151014	RGD			58	0.216778	0.408829	4.11672	49	0.198386	0.400321	3.56971	45	0.217063	0.388883	4.23494	40	0.248503	0.540682	4.02795	24	0.196894	0.399203	3.50991	70	0.263418	0.468483	5.35185
Pim1	20	8165307..8169555	ENSRNOG00000000529	1.99371	-1.04056	-0.0573644	0.816933	0.998631	1	Pim1	RGD	3330	Pim1	enables	0046777 // protein autophosphorylation (RGD:1624291 [ISO] UniProtKB:P11309,UniProtKB:P11309-2) /// 0060045 // positive regulation of cardiac muscle cell proliferation (RGD:1624291 [ISO] UniProtKB:P11309) /// 0006468 // protein phosphorylation (RGD:1624291 [ISO] UniProtKB:P11309,UniProtKB:P11309-2) /// 0045893 // positive regulation of transcription, DNA-templated (RGD:1624291 [ISO] MGI:97584) ///…	0005737 // cytoplasm (GO_REF:0000024|RGD:1600115 [ISS] UniProtKB:P11309) /// 0005634 // nucleus (RGD:1624291 [ISO] UniProtKB:P11309,UniProtKB:P11309-1) /// 0005829 // cytosol (GO_REF:0000107|RGD:1600115 [IEA] UniProtKB:A0A024RD25|ensembl:ENSP00000362608) /// 0005737 // cytoplasm (PMID:21873635 [IBA] PANTHER:PTN001122685|UniProtKB:P11309|UniProtKB:Q86V86) /// 0005730 // nucleolus (GO_REF:0000107|R…	0030145 // manganese ion binding (GO_REF:0000024|RGD:1600115 [ISS] UniProtKB:P11309) /// 0030145 // manganese ion binding (RGD:1624291 [ISO] MGI:97584) /// 0043539 // protein serine/threonine kinase activator activity (RGD:1624291 [ISO] UniProtKB:P11309,UniProtKB:P11309-2) /// 0005524 // ATP binding (GO_REF:0000024|RGD:1600115 [ISS] UniProtKB:P11309) /// 0106310 /// 0005524 // ATP binding (RGD:16…	Pim-1 proto-oncogene, serine/threonine kinase		gene	taxon:10116	20210612	UniProt			98	1.43322	2.70297	6.95585	96	1.52085	3.06891	6.99371	94	1.7742	3.1786	8.84631	102	2.47955	5.3949	10.2713	86	2.7607	5.59734	12.5772	133	1.95839	3.48296	10.1685
Ccdc167	20	complement(8369331..8384088)	ENSRNOG00000000531	0.577675	-1.07004	-0.0976652	0.700592	0.998631	1	Ccdc167	RGD	1588733	Ccdc167	located_in		0016021 // integral component of membrane (GO_REF:0000043|RGD:1600115 [IEA] UniProtKB-KW:KW-0812)		coiled-coil domain containing 167		gene	taxon:10116	20210612	UniProt			97	0.408431	0.770276	6.88487	106	0.483483	0.975614	7.72222	99	0.537983	0.963833	9.31686	145	1.01485	2.20806	14.6013	48	0.443631	0.899463	7.01982	114	0.483295	0.859529	8.71588
Cmtr1	20	8312792..8368764	ENSRNOG00000000532	1.11948	-1.10045	-0.138087	0.402994	0.998631	1	Cmtr1	RGD	1307801	Cmtr1	enables	0097309 // cap1 mRNA methylation (PMID:21873635 [IBA] PANTHER:PTN000413556|FB:FBgn0029693|UniProtKB:Q8N1G2) /// 0080009 // mRNA methylation (GO_REF:0000024|RGD:1600115 [ISS] UniProtKB:Q8N1G2) /// 0006370 // 7-methylguanosine mRNA capping (RGD:1624291 [ISO] UniProtKB:Q8N1G2) /// 0097309 // cap1 mRNA methylation (GO_REF:0000104|RGD:1600115 [IEA] UniRule:UR001478754) /// 0006370 // 7-methylguanosine…	0005737 // cytoplasm (PMID:21873635 [IBA] PANTHER:PTN000413556|FB:FBgn0029693|UniProtKB:Q8IYT2) /// 0005654 // nucleoplasm (GO_REF:0000107|RGD:1600115 [IEA] UniProtKB:Q8N1G2|ensembl:ENSP00000362550) /// 0005654 // nucleoplasm (GO_REF:0000052|RGD:1624291 [ISO] UniProtKB:Q8N1G2) /// 0043231 // intracellular membrane-bounded organelle (GO_REF:0000052|RGD:1624291 [ISO] UniProtKB:Q8N1G2) /// 0005634 /…	0004483 // mRNA (nucleoside-2'-O-)-methyltransferase activity (GO_REF:0000024|RGD:1600115 [ISS] UniProtKB:Q8N1G2) /// 0004483 // mRNA (nucleoside-2'-O-)-methyltransferase activity (GO_REF:0000003|RGD:1600115 [IEA] EC:2.1.1.57) /// 0003676 // nucleic acid binding (GO_REF:0000002|RGD:1600115 [IEA] InterPro:IPR000467) /// 0004483 // mRNA (nucleoside-2'-O-)-methyltransferase activity (PMID:21873635 […	cap methyltransferase 1		gene	taxon:10116	20210612	InterPro			881	0.978073	1.84459	62.5316	984	1.18337	2.3879	71.6855	686	0.982893	1.76092	64.5592	813	1.50028	3.26424	81.868	391	0.95281	1.93183	57.1823	970	1.08425	1.92831	74.1614
Mdga1	20	complement(8515142..8574082)	ENSRNOG00000000536	0.113618	1.62323	0.69887	0.0865767	0.998631	1	Mdga1	RGD	1307031	Mdga1	acts_upstream_of_or_within	0021799 // cerebral cortex radially oriented cell migration (GO_REF:0000107|RGD:1600115 [IEA] UniProtKB:Q0PMG2|ensembl:ENSMUSP00000126529) /// 1905606 // regulation of presynapse assembly (RGD:1624291 [ISO] UniProtKB:Q8NFP4) /// 0099179 /// 0001764 // neuron migration (RGD:1624291 [ISO] MGI:1922012) /// 0001764 // neuron migration (GO_REF:0000024|RGD:1600115 [ISS] UniProtKB:Q0PMG2) /// 0021527 //…	0005794 // Golgi apparatus (GO_REF:0000052|RGD:1624291 [ISO] UniProtKB:Q8NFP4) /// 0046658 // anchored component of plasma membrane (RGD:1624291 [ISO] UniProtKB:Q8NFP4) /// 0046658 // anchored component of plasma membrane (GO_REF:0000107|RGD:1600115 [IEA] UniProtKB:Q8NFP4|ensembl:ENSP00000402584) /// 0098982 // GABA-ergic synapse (GO_REF:0000107|RGD:1600115 [IEA] UniProtKB:Q8NFP4|ensembl:ENSP0000…	0003674 // molecular_function (GO_REF:0000015|RGD:1600115 [ND])	MAM domain containing glycosylphosphatidylinositol anchor 1		gene	taxon:10116	20130116	RGD			236	0.24881	0.469242	16.7508	65	0.0742333	0.149794	4.73532	44	0.0598682	0.107258	4.14083	37	0.0648402	0.141076	3.72585	52	0.120336	0.243981	7.6048	57	0.0605051	0.107607	4.35794
Btbd9	20	complement(8901931..9249820)	ENSRNOG00000000540	0.0410831	-1.00764	-0.010976	0.960281	0.999278	1	Btbd9	RGD	1306975	Btbd9	acts_upstream_of_or_within	1900242 // regulation of synaptic vesicle endocytosis (RGD:1624291 [ISO] MGI:1916625) /// 0050804 // modulation of synaptic transmission (PMID:21873635 [IBA] PANTHER:PTN000698411|FB:FBgn0030228) /// 0042748 // circadian sleep/wake cycle, non-REM sleep (RGD:1624291 [ISO] MGI:1916625) /// 0060586 // multicellular organismal iron ion homeostasis (RGD:1624291 [ISO] MGI:1916625) /// 0048512 // circadi…			BTB domain containing 9		gene	taxon:10116	20121207	RGD			296	0.0528718	0.099713	21.0095	202	0.0390852	0.0788695	14.7159	156	0.035962	0.0644283	14.6811	125	0.0371132	0.0807492	12.5873	103	0.0403834	0.0818776	15.0634	175	0.0314725	0.0559731	13.3796
Glo1	20	complement(9273594..9291610)	ENSRNOG00000000541	1.97516	1.05133	0.072212	0.678314	0.998631	1	Glo1	RGD	2702	Glo1	enables	0043066 // negative regulation of apoptotic process (GO_REF:0000024|RGD:1600115 [ISS] UniProtKB:Q04760) /// 0009438 // methylglyoxal metabolic process (PMID:10712823|RGD:1627641 [IDA]) /// 0006357 // regulation of transcription from RNA polymerase II promoter (RGD:1624291 [ISO] MGI:95742) /// 0006749 // glutathione metabolic process (PMID:8903102|RGD:1641959 [IDA]) /// 0005975 // carbohydrate met…	0005654 // nucleoplasm (GO_REF:0000052|RGD:1624291 [ISO] UniProtKB:Q04760) /// 0005829 // cytosol (GO_REF:0000052|RGD:1624291 [ISO] UniProtKB:Q04760) /// 0005829 // cytosol (GO_REF:0000107|RGD:1600115 [IEA] UniProtKB:Q04760|ensembl:ENSP00000362463) /// 0005654 // nucleoplasm (GO_REF:0000107|RGD:1600115 [IEA] UniProtKB:X5DNM4|ensembl:ENSP00000362463) /// 0005829 // cytosol (GO_REF:0000107|RGD:1600…	0008270 // zinc ion binding (RGD:1624291 [ISO] UniProtKB:Q04760) /// 0004462 // lactoylglutathione lyase activity (PMID:8719777|RGD:1641958 [IDA]) /// 0004462 // lactoylglutathione lyase activity (RGD:1624291 [ISO] MGI:95742) /// 0004462 // lactoylglutathione lyase activity (PMID:10712823|RGD:1627641 [IDA]) /// 0004462 // lactoylglutathione lyase activity (GO_REF:0000024|RGD:1600115 [ISS] UniProt…	glyoxalase 1		gene	taxon:10116	20060130	UniProt			639	2.2039	4.15643	45.3549	485	1.81202	3.65645	35.3328	393	1.74933	3.13404	36.9851	305	1.74855	3.80441	30.7131	312	2.362	4.78897	45.6288	542	1.88214	3.34734	41.4386
Dnah8	20	9313271..9560682	ENSRNOG00000000542	0.000207373	-1.04921	-0.0693053	0.95	#N/A	1	Dnah8	RGD	619986	Dnah8	enables	0007018 // microtubule-based movement (PMID:21873635 [IBA] PANTHER:PTN000743491|UniProtKB:Q9NYC9|dictyBase:DDB_G0276355|SGD:S000001762|UniProtKB:Q8WXX0|ZFIN:ZDB-GENE-050506-1|MGI:MGI:107718|FB:FBgn0023096|ZFIN:ZDB-GENE-030616-623|FB:FBgn0013811|WB:WBGene00000962|UniProtKB:Q96DT5|UniProtKB:Q9P2D7|MGI:MGI:107721|PomBase:SPAC1093.06c|MGI:MGI:107736|UniProtKB:Q8TE73|MGI:MGI:1100864|MGI:MGI:1289279|Un…	0030286 // dynein complex (PMID:21873635 [IBA] PANTHER:PTN000743491|UniProtKB:Q9P2D7|MGI:MGI:1289279|UniProtKB:P45444|FB:FBgn0261797|UniProtKB:Q8NCM8|MGI:MGI:107718|UniProtKB:Q8WXX0|UniProtKB:Q9UFH2|UniProtKB:Q14204|FB:FBgn0267432|SGD:S000001762|UniProtKB:Q9P225|UniProtKB:Q8TE73|dictyBase:DDB_G0276355) /// 0036126 // sperm flagellum (RGD:1624291 [ISO] UniProtKB:Q96JB1) /// 0005575 // cellular_com…	0003674 // molecular_function (RGD:1598407 [ND]) /// 0008569 // ATP-dependent microtubule motor activity, minus-end-directed (PMID:21873635 [IBA] PANTHER:PTN000743491|dictyBase:DDB_G0276355|UniProtKB:P45444|SGD:S000001762) /// 0051959 // dynein light intermediate chain binding (PMID:21873635 [IBA] PANTHER:PTN000743491|MGI:MGI:103147|RGD:71042|UniProtKB:Q14204) /// 0005524 // ATP binding (GO_REF:0…	dynein, axonemal, heavy chain 8		gene	taxon:10116	20091118	RGD			1	0.000251162	0.000473676	0.070978	1	0.000272071	0.000549008	0.0728511	0	0	0	0	1	0.000417483	0.000908342	0.100699	0	0	0	0	0	0	0	0
Frk	20	41266566..41383424	ENSRNOG00000000543	0.0590869	-1.63994	-0.713645	0.015371	0.678774	1	Frk	RGD	621423	Frk	involved_in	0000122 // negative regulation of transcription from RNA polymerase II promoter (RGD:1624291 [ISO] UniProtKB:P42685) /// 0030154 // cell differentiation (PMID:21873635 [IBA] PANTHER:PTN002521528|MGI:MGI:98397|FB:FBgn0264959|RGD:621017|RGD:628758|FB:FBgn0000723|FB:FBgn0015295|FB:FBgn0028484|MGI:MGI:99683|MGI:MGI:95602|UniProtKB:Q00944|FB:FBgn0262733|MGI:MGI:99613|MGI:MGI:96892|RGD:3443|WB:WBGene00…	0031234 // extrinsic component of cytoplasmic side of plasma membrane (PMID:21873635 [IBA] PANTHER:PTN002521528|UniProtKB:P07332|UniProtKB:P16591|UniProtKB:P08631) /// 0005886 // plasma membrane (PMID:8760296|RGD:632737 [IDA]) /// 0005829 // cytosol (GO_REF:0000052|RGD:1624291 [ISO] UniProtKB:P42685) /// 0005654 // nucleoplasm (GO_REF:0000107|RGD:1600115 [IEA] UniProtKB:P42685|ensembl:ENSP0000047…	0004713 // protein tyrosine kinase activity (PMID:8760296|RGD:632737 [IDA]) /// 0004713 // protein tyrosine kinase activity (RGD:1624291 [ISO] UniProtKB:P42685) /// 0005102 // receptor binding (PMID:21873635 [IBA] PANTHER:PTN002521528|UniProtKB:P09769|UniProtKB:Q07912|UniProtKB:P07948|MGI:MGI:95527|UniProtKB:P07332|MGI:MGI:95602|RGD:2641|MGI:MGI:98397|RGD:621017|RGD:620795|UniProtKB:P43405|UniPro…	fyn-related Src family tyrosine kinase		gene	taxon:10116	20160205	RGD	has_input(UniProtKB:O14746)		35	0.0186114	0.0351001	2.48423	66	0.0380176	0.0767152	4.80817	75	0.0514707	0.0922132	7.05823	57	0.0503817	0.109618	5.73982	40	0.0466881	0.0946602	5.84985	124	0.0663887	0.118071	9.48043
Nt5dc1	20	complement(41106991..41209728)	ENSRNOG00000000546	0.178998	1.01886	0.0269531	0.892291	0.998631	1	Nt5dc1	RGD	1305214	Nt5dc1	involved_in	0016311 // dephosphorylation (GO_REF:0000108|RGD:1600115 [IEA] GO:0008253)		0046872 // metal ion binding (GO_REF:0000043|RGD:1600115 [IEA] UniProtKB-KW:KW-0479) /// 0008253 // 5'-nucleotidase activity (PMID:21873635 [IBA] PANTHER:PTN000250728|UniProtKB:O46411|MGI:MGI:2178563|UniProtKB:P49902|RGD:2323387)	5'-nucleotidase domain containing 1		gene	taxon:10116	20210613	GOC			327	0.197784	0.373008	23.2098	267	0.174938	0.353004	19.4513	237	0.185003	0.331445	22.304	177	0.177952	0.387179	17.8237	120	0.159316	0.323013	17.5495	212	0.129104	0.229608	16.2085
Tspyl4	20	41100071..41102056	ENSRNOG00000000547	2.74043	1.11414	0.155929	0.649397	0.998631	1	Tspyl4	RGD	1306653	Tspyl4	involved_in	0006334 // nucleosome assembly (GO_REF:0000002|RGD:1600115 [IEA] InterPro:IPR002164)	0005634 // nucleus (PMID:21873635 [IBA] PANTHER:PTN000221934|UniProtKB:Q9H2G4|SGD:S000005190|TAIR:locus:2050424|PomBase:SPBC36B7.08c|UniProtKB:Q8I2W3|WB:WBGene00017075|UniProtKB:Q01105|UniProtKB:P0DME0|MGI:MGI:1860267|UniProtKB:Q9H0U9|TAIR:locus:2120785|TAIR:locus:2019075|TAIR:locus:2091591|FB:FBgn0015268|TAIR:locus:2164595|WB:WBGene00005007|TAIR:locus:2034995|MGI:MGI:1855693|UniProtKB:Q99733) //…	0042393 // histone binding (PMID:21873635 [IBA] PANTHER:PTN000221934|TAIR:locus:2164595|FB:FBgn0015268|UniProtKB:Q8I608|UniProtKB:Q8I2W3|TAIR:locus:2034995|SGD:S000001756|PomBase:SPBC36B7.08c|FB:FBgn0267366|TAIR:locus:2019075|SGD:S000005190|TAIR:locus:2091591|TAIR:locus:2050424|TAIR:locus:2120785|MGI:MGI:106654|RGD:3912) /// 0003682 // chromatin binding (PMID:21873635 [IBA] PANTHER:PTN000221934|T…	TSPY-like 4		gene	taxon:10116	20210612	InterPro			156	4.88112	9.2055	11.0726	61	2.06754	4.17206	4.44392	38	1.53449	2.74915	3.57617	33	1.71631	3.73426	3.32306	51	3.50267	7.10167	7.45856	102	3.21333	5.71484	7.79842
Tspyl1	20	41083317..41085875	ENSRNOG00000000549	18.1847	1.01085	0.015568	0.934122	0.998631	1	Tspyl1	RGD	1307726	Tspyl1	enables	0008150 // biological_process (RGD:1598407 [ND]) /// 0006334 // nucleosome assembly (GO_REF:0000002|RGD:1600115 [IEA] InterPro:IPR002164)	0005654 // nucleoplasm (GO_REF:0000052|RGD:1624291 [ISO] UniProtKB:Q9H0U9) /// 0005730 // nucleolus (GO_REF:0000052|RGD:1624291 [ISO] UniProtKB:Q9H0U9) /// 0005634 // nucleus (PMID:21873635 [IBA] PANTHER:PTN000221934|UniProtKB:Q9H2G4|SGD:S000005190|TAIR:locus:2050424|PomBase:SPBC36B7.08c|UniProtKB:Q8I2W3|WB:WBGene00017075|UniProtKB:Q01105|UniProtKB:P0DME0|MGI:MGI:1860267|UniProtKB:Q9H0U9|TAIR:loc…	0003674 // molecular_function (RGD:1598407 [ND]) /// 0003682 // chromatin binding (PMID:21873635 [IBA] PANTHER:PTN000221934|TAIR:locus:2091591|TAIR:locus:2019075|MGI:MGI:106654|TAIR:locus:2034995|UniProtKB:Q99733|TAIR:locus:2164595|UniProtKB:P0DME0) /// 0042393 // histone binding (PMID:21873635 [IBA] PANTHER:PTN000221934|TAIR:locus:2164595|FB:FBgn0015268|UniProtKB:Q8I608|UniProtKB:Q8I2W3|TAIR:loc…	TSPY-like 1		gene	taxon:10116	20070212	RGD			826	20.0578	37.8279	58.6278	796	20.9385	42.2515	57.9895	482	15.1056	27.0627	45.3609	419	16.9123	36.7971	42.1927	336	17.9092	36.311	49.1387	899	21.9798	39.0906	68.7331
Fam241b	20	complement(31734183..31736212)	ENSRNOG00000000551	4.76775	-1.09436	-0.130082	0.567545	0.998631	1	Fam241b	RGD	1305587	Fam241b	located_in		0016021 // integral component of membrane (GO_REF:0000043|RGD:1600115 [IEA] UniProtKB-KW:KW-0812) /// 0043231 // intracellular membrane-bounded organelle (PMID:21873635 [IBA] PANTHER:PTN002134520|UniProtKB:Q8N8J7)		family with sequence similarity 241 member B		gene	taxon:10116	20210612	UniProt			116	3.55088	6.69675	8.23345	142	4.70864	9.5015	10.3449	118	4.66173	8.3518	11.1049	101	5.13908	11.1814	10.1706	86	5.77844	11.7158	12.5772	194	5.97916	10.6338	14.8323
Col13a1	20	complement(31456852..31598118)	ENSRNOG00000000552	0.147342	1.0935	0.128951	0.533226	0.998631	1	Col13a1	RGD	1595704	Col13a1	acts_upstream_of_or_within	0001958 // endochondral ossification (RGD:1624291 [ISO] MGI:1277201) /// 0030903 // notochord development (PMID:21873635 [IBA] PANTHER:PTN002771202|ZFIN:ZDB-GENE-980526-192|MGI:MGI:88452) /// 0007160 // cell-matrix adhesion (RGD:1624291 [ISO] UniProtKB:Q5TAT6) /// 0030198 // extracellular matrix organization (PMID:21873635 [IBA] PANTHER:PTN004649045|MGI:MGI:104688|MGI:MGI:88446|MGI:MGI:2152695|Un…	0005581 // collagen trimer (PMID:21873635 [IBA] PANTHER:PTN002771202|MGI:MGI:88452|UniProtKB:P02458) /// 0005615 // extracellular space (PMID:21873635 [IBA] PANTHER:PTN004649045|RGD:70936|WB:WBGene00000674|UniProtKB:P08123|UniProtKB:P02452|UniProtKB:P02458|MGI:MGI:88452|MGI:MGI:88468|RGD:727898|UniProtKB:P02461|RGD:61817) /// 0005911 // cell-cell junction (RGD:1624291 [ISO] MGI:1277201) /// 00059…	0005201 // extracellular matrix structural constituent (PMID:21873635 [IBA] PANTHER:PTN004649045|UniProtKB:P02461|UniProtKB:P02462|MGI:MGI:88467|MGI:MGI:104687|MGI:MGI:88457|MGI:MGI:2672118|WB:WBGene00002280|MGI:MGI:2152695|FB:FBgn0000299|UniProtKB:P53420) /// 0008201 // heparin binding (PMID:21873635 [IBA] PANTHER:PTN001523650|UniProtKB:Q5TAT6) /// 0008201 // heparin binding (RGD:1624291 [ISO] U…	collagen type XIII alpha 1 chain		gene	taxon:10116	20070328	RGD			232	0.102052	0.192464	16.4669	268	0.127702	0.257688	19.5241	303	0.172014	0.308174	28.5152	227	0.165976	0.361123	22.8586	175	0.168968	0.342584	25.5931	176	0.0779483	0.138629	13.4561
Nodal	20	31035729..31044096	ENSRNOG00000000556	0	#N/A	#N/A	#N/A	#N/A	#N/A	Nodal	RGD	1305994	Nodal	acts_upstream_of_or_within	0043280 // positive regulation of cysteine-type endopeptidase activity involved in apoptotic process (RGD:1624291 [ISO] UniProtKB:Q96S42) /// 0009952 // anterior/posterior pattern specification (RGD:1624291 [ISO] MGI:97359) /// 0045944 // positive regulation of transcription from RNA polymerase II promoter (RGD:1624291 [ISO] MGI:97359) /// 0048646 // anatomical structure formation involved in mor…	0005615 // extracellular space (RGD:1624291 [ISO] UniProtKB:Q96S42) /// 0005576 // extracellular region (RGD:1624291 [ISO] MGI:97359) /// 0005615 // extracellular space (PMID:21873635 [IBA] PANTHER:PTN000218063|UniProtKB:Q96S42|RGD:69051|RGD:62074|MGI:MGI:98726|FB:FBgn0000490|UniProtKB:P01137|UniProtKB:P61812|MGI:MGI:95691|RGD:3115|UniProtKB:O42220|RGD:621512|MGI:MGI:1338027|UniProtKB:O95393|UniP…	0008083 // growth factor activity (GO_REF:0000043|RGD:1600115 [IEA] UniProtKB-KW:KW-0339) /// 0048018 // receptor agonist activity (RGD:1624291 [ISO] MGI:97359) /// 0070698 // type I activin receptor binding (RGD:1624291 [ISO] UniProtKB:Q96S42) /// 0070698 // type I activin receptor binding (PMID:21873635 [IBA] PANTHER:PTN002626098|UniProtKB:Q96S42) /// 0005125 // cytokine activity (PMID:21873635…	nodal growth differentiation factor		gene	taxon:10116	20080212	RGD	occurs_in(CL:0000351),has_regulation_target(MGI:97606)|occurs_in(CL:0000351),has_regulation_target(MGI:96607)|occurs_in(CL:0000351),has_regulation_target(MGI:96647)		0	0	0	0	0	0	0	0	0	0	0	0	0	0	0	0	0	0	0	0	0	0	0	0
Ppa1	20	31265483..31310674	ENSRNOG00000000557	3.14609	-1.01135	-0.0162885	0.919414	0.998631	1	Ppa1	RGD	1589773	Ppa1	enables	0006796 // phosphate-containing compound metabolic process (GO_REF:0000002|RGD:1600115 [IEA] InterPro:IPR008162|InterPro:IPR036649)	0005737 // cytoplasm (GO_REF:0000002|RGD:1600115 [IEA] InterPro:IPR008162|InterPro:IPR036649)	0016462 // pyrophosphatase activity (RGD:1624291 [ISO] MGI:97831) /// 0004427 // inorganic diphosphatase activity (GO_REF:0000003|RGD:1600115 [IEA] EC:3.6.1.1) /// 0000287 // magnesium ion binding (GO_REF:0000002|RGD:1600115 [IEA] InterPro:IPR008162|InterPro:IPR036649) /// 0004427 // inorganic diphosphatase activity (GO_REF:0000116|RGD:1600115 [IEA] RHEA:24576)	inorganic pyrophosphatase 1		gene	taxon:10116	20210612	InterPro		UniProtKB:F7EPH4	2316	3.18457	6.00591	164.385	2152	3.20541	6.46816	156.776	1589	2.81983	5.05192	149.54	1506	3.4421	7.48916	151.652	1020	3.07855	6.24178	149.171	2542	3.51924	6.25889	194.349
Npffr1	20	31234493..31245955	ENSRNOG00000000559	0.0116199	-1.31184	-0.391587	0.635253	#N/A	1	Npffr1	RGD	621570	Npffr1	located_in	0007186 // G-protein coupled receptor signaling pathway (PMID:21873635 [IBA] PANTHER:PTN000662653|UniProtKB:P47901|RGD:2787|UniProtKB:Q96P65|FB:FBgn0085410|UniProtKB:O43613|ZFIN:ZDB-GENE-090128-2|FB:FBgn0025595|RGD:3239|UniProtKB:O43614|UniProtKB:Q5NUL3|RGD:2788|RGD:1308252|UniProtKB:Q9TUP7|ZFIN:ZDB-GENE-050419-76|MGI:MGI:2147577|UniProtKB:P32238|RGD:70513|FB:FBgn0038880|RGD:61886|ZFIN:ZDB-GENE-0…	0016021 // integral component of membrane (GO_REF:0000043|RGD:1600115 [IEA] UniProtKB-KW:KW-0812) /// 0005929 // cilium (GO_REF:0000107|RGD:1600115 [IEA] UniProtKB:Q9GZQ6|ensembl:ENSP00000277942) /// 0005929 // cilium (RGD:1624291 [ISO] UniProtKB:Q9GZQ6) /// 0005886 // plasma membrane (GO_REF:0000044|RGD:1600115 [IEA] UniProtKB-SubCell:SL-0039) /// 0005887 // integral component of plasma membrane…	0004930 // G-protein coupled receptor activity (PMID:21873635 [IBA] PANTHER:PTN000662653|ZFIN:ZDB-GENE-050419-76|UniProtKB:P30518|UniProtKB:Q9TUP7|UniProtKB:A0A0G2KES5|ZFIN:ZDB-GENE-090313-105|RGD:2788|RGD:708445|MGI:MGI:2680765|UniProtKB:Q99680|ZFIN:ZDB-GENE-090128-3|RGD:61886|RGD:70513|FB:FBgn0038880|UniProtKB:P32238|MGI:MGI:2147577|RGD:2185|UniProtKB:Q96P65|UniProtKB:P37288|RGD:2787|UniProtKB:…	neuropeptide FF receptor 1		gene	taxon:10116	20210612	UniProt		UniProtKB:F1LN94	3	0.0162629	0.0306708	0.212934	1	0.00587225	0.0118495	0.0728511	1	0.00699621	0.0125342	0.0941097	1	0.00901076	0.0196052	0.100699	1	0.011899	0.0241252	0.146246	1	0.00545803	0.009707	0.0764551
Lrrc20	20	31096214..31202514	ENSRNOG00000000560	0.0417203	-1.51134	-0.595829	0.0447379	0.929458	1																	61	0.0356588	0.0672503	4.32966	43	0.0272292	0.0549453	3.1326	32	0.024142	0.0432521	3.01151	35	0.0340087	0.0739947	3.52445	25	0.0320782	0.0650388	3.65616	69	0.0406112	0.0722262	5.2754
Pald1	20	complement(30938901..30975472)	ENSRNOG00000000561	0.306749	1.00314	0.00452851	0.984589	0.999278	1	Pald1	RGD	1305933	Pald1	located_in	0035335 // peptidyl-tyrosine dephosphorylation (GO_REF:0000108|RGD:1600115 [IEA] GO:0004725)	0005737 // cytoplasm (PMID:21873635 [IBA] PANTHER:PTN000597262|SGD:S000001924|UniProtKB:O75365|WB:WBGene00000383|UniProtKB:Q9ULE6|PomBase:SPAC1782.09c|FB:FBgn0024734|UniProtKB:Q12974|UniProtKB:Q9UNH5|UniProtKB:Q93096|UniProtKB:Q16667) /// 0005829 // cytosol (RGD:1624291 [ISO] UniProtKB:Q9ULE6)	0004725 // protein tyrosine phosphatase activity (PMID:21873635 [IBA] PANTHER:PTN000597262|UniProtKB:Q16667|UniProtKB:Q8IIN1|RGD:61970|UniProtKB:O60729)	phosphatase domain containing, paladin 1		gene	taxon:10116	20131118	RGD			135	0.229382	0.432601	9.58203	137	0.252159	0.508829	9.9806	116	0.254372	0.455726	10.9167	161	0.454713	0.989344	16.2125	92	0.343121	0.695679	13.4547	110	0.188182	0.334678	8.41006
Prf1	20	30915213..30921382	ENSRNOG00000000562	1.23417	1.07483	0.104106	0.693727	0.998631	1	Prf1	RGD	708463	Prf1	involved_in	0051712 // positive regulation of killing of cells of other organism (GO_REF:0000107|RGD:1600115 [IEA] UniProtKB:P14222|ensembl:ENSP00000398568) /// 0051607 // defense response to virus (RGD:1624291 [ISO] MGI:97551) /// 0007623 // circadian rhythm (PMID:16309885|RGD:1599931 [IMP]) /// 0051260 // protein homooligomerization (GO_REF:0000024|RGD:1600115 [ISS] UniProtKB:P14222) /// 0051607 // defense…	0044194 // cytolytic granule (GO_REF:0000024|RGD:1600115 [ISS] UniProtKB:P10820) /// 0031410 // cytoplasmic vesicle (PMID:17622272|RGD:6482824 [IDA]) /// 0016021 // integral component of membrane (RGD:1624291 [ISO] UniProtKB:P14222) /// 0044194 // cytolytic granule (RGD:1624291 [ISO] UniProtKB:P14222) /// 0005829 // cytosol (GO_REF:0000107|RGD:1600115 [IEA] UniProtKB:P14222|ensembl:ENSP0000039856…	0005509 // calcium ion binding (GO_REF:0000024|RGD:1600115 [ISS] UniProtKB:P10820) /// 0042802 // identical protein binding (RGD:1624291 [ISO] UniProtKB:P14222) /// 0003674 // molecular_function (RGD:1598407 [ND]) /// 0005509 // calcium ion binding (RGD:1624291 [ISO] MGI:97551) /// 0022829 // wide pore channel activity (RGD:1624291 [ISO] UniProtKB:P14222) /// 0042802 // identical protein binding …	perforin 1		gene	taxon:10116	20210612	Ensembl		UniProtKB:F7EPF5	114	1.14814	2.16532	8.09149	143	1.56011	3.14812	10.4177	79	1.02684	1.83965	7.43467	94	1.57363	3.42383	9.46568	39	0.862159	1.74803	5.7036	133	1.34866	2.39855	10.1685
Adamts14	20	complement(30812353..30888751)	ENSRNOG00000000563	0.0170324	-1.18147	-0.240583	0.626053	0.998631	1	Adamts14	RGD	1308899	Adamts14	enables	0006508 // proteolysis (GO_REF:0000108|RGD:1600115 [IEA] GO:0008237) /// 0008150 // biological_process (RGD:1598407 [ND]) /// 0030198 // extracellular matrix organization (PMID:21873635 [IBA] PANTHER:PTN000347317|MGI:MGI:1346321|MGI:MGI:2389008|MGI:MGI:2672033|UniProtKB:E7FFX0|FB:FBgn0286071|MGI:MGI:2179942|MGI:MGI:2660628|MGI:MGI:1347356|WB:WBGene00000083|MGI:MGI:2449569|MGI:MGI:1916320|MGI:MGI:…	0005575 // cellular_component (RGD:1598407 [ND]) /// 0031012 // extracellular matrix (PMID:21873635 [IBA] PANTHER:PTN000347317|MGI:MGI:1925044|WB:WBGene00003242|RGD:621241|UniProtKB:Q9H324|MGI:MGI:1913798|MGI:MGI:1347356|FB:FBgn0003137|MGI:MGI:109249|UniProtKB:Q9P2N4|MGI:MGI:2386139|FB:FBgn0032252|MGI:MGI:2389008|MGI:MGI:2672033|UniProtKB:Q6ZMM2) /// 0005576 // extracellular region (RGD:1624291 […	0003674 // molecular_function (RGD:1598407 [ND]) /// 0004222 // metalloendopeptidase activity (PMID:21873635 [IBA] PANTHER:PTN000347317|UniProtKB:Q9UKP4|UniProtKB:Q9UHI8|FB:FBgn0034903|MGI:MGI:1339949|UniProtKB:P58397|MGI:MGI:2660628|MGI:MGI:109249) /// 0008233 // peptidase activity (RGD:1624291 [ISO] MGI:2179942) /// 0046872 // metal ion binding (GO_REF:0000043|RGD:1600115 [IEA] UniProtKB-KW:KW-…	ADAM metallopeptidase with thrombospondin type 1 motif, 14		gene	taxon:10116	20120814	RGD			21	0.0170807	0.0322132	1.49054	11	0.00969188	0.0195571	0.801362	11	0.0115469	0.0206871	1.03521	27	0.0365036	0.079423	2.71886	4	0.00714135	0.0144791	0.584985	4	0.00327572	0.0058258	0.30582
Tbata	20	30791422..30804165	ENSRNOG00000000564	0.00125859	-1.07072	-0.0985751	0.950925	#N/A	1	Tbata	RGD	1561665	Tbata	located_in		0005829 // cytosol (RGD:1624291 [ISO] MGI:1923820) /// 0036064 // ciliary basal body (RGD:1624291 [ISO] UniProtKB:Q96M53) /// 0005634 // nucleus (RGD:1624291 [ISO] MGI:1923820,PR:Q7TSD4-7) /// 0005634 // nucleus (RGD:1624291 [ISO] MGI:1923820,PR:Q7TSD4-6)		thymus, brain and testes associated		gene	taxon:10116	20070928	RGD			0	0	0	0	0	0	0	0	1	0.00629296	0.0112743	0.0941097	0	0	0	0	0	0	0	0	1	0.0049094	0.00873127	0.0764551
Sgpl1	20	complement(30699872..30749940)	ENSRNOG00000000565	0.749076	-1.10222	-0.140409	0.367543	0.998631	1	Sgpl1	RGD	628599	Sgpl1	acts_upstream_of_or_within	0008210 // estrogen metabolic process (RGD:1624291 [ISO] MGI:1261415) /// 0001553 // luteinization (RGD:1624291 [ISO] MGI:1261415) /// 0040014 // regulation of multicellular organism growth (RGD:1624291 [ISO] MGI:1261415) /// 0048705 // skeletal system morphogenesis (RGD:1624291 [ISO] MGI:1261415) /// 0009791 // post-embryonic development (RGD:1624291 [ISO] MGI:1261415) /// 0030149 // sphingolipi…	0005789 // endoplasmic reticulum membrane (GO_REF:0000044|RGD:1600115 [IEA] UniProtKB-SubCell:SL-0097) /// 0016021 // integral component of membrane (GO_REF:0000043|RGD:1600115 [IEA] UniProtKB-KW:KW-0812) /// 0005783 // endoplasmic reticulum (GO_REF:0000024|RGD:1600115 [ISS] UniProtKB:Q8R0X7) /// 0005783 // endoplasmic reticulum (RGD:1624291 [ISO] MGI:1261415) /// 0005783 // endoplasmic reticulum…	0008117 // sphinganine-1-phosphate aldolase activity (RGD:1624291 [ISO] UniProtKB:O95470) /// 0008117 // sphinganine-1-phosphate aldolase activity (GO_REF:0000024|RGD:1600115 [ISS] UniProtKB:O95470) /// 0008117 // sphinganine-1-phosphate aldolase activity (PMID:21873635 [IBA] PANTHER:PTN000242650|TAIR:locus:2010524|UniProtKB:O95470|FB:FBgn0010591|SGD:S000002702) /// 0030170 // pyridoxal phosphate…	sphingosine-1-phosphate lyase 1		gene	taxon:10116	20100311	RGD			605	0.750863	1.41608	42.9417	568	0.763629	1.54092	41.3794	447	0.715978	1.28272	42.067	391	0.806618	1.755	39.3732	260	0.708292	1.43607	38.024	589	0.736005	1.30897	45.032
Pcbd1	20	30690810..30696476	ENSRNOG00000000566	1.07083	-1.03124	-0.0443802	0.891497	0.998631	1	Pcbd1	RGD	3263	Pcbd1	enables	0008150 // biological_process (RGD:1598407 [ND]) /// 0006558 // L-phenylalanine metabolic process (PMID:1465414|RGD:12792994 [IDA]) /// 0045893 // positive regulation of transcription, DNA-templated (PMID:1763325|RGD:69920 [IDA]) /// 0043393 // regulation of protein binding (PMID:1763325|RGD:69920 [IDA]) /// 0019293 // tyrosine biosynthetic process, by oxidation of phenylalanine (GO_REF:0000108|R…	0005829 // cytosol (GO_REF:0000107|RGD:1600115 [IEA] UniProtKB:P61457|ensembl:ENSP00000299299) /// 0005654 // nucleoplasm (GO_REF:0000107|RGD:1600115 [IEA] UniProtKB:P61457|ensembl:ENSP00000299299) /// 0005829 // cytosol (GO_REF:0000052|RGD:1624291 [ISO] UniProtKB:P61457) /// 0005634 // nucleus (RGD:1624291 [ISO] MGI:94873) /// 0005654 // nucleoplasm (GO_REF:0000052|RGD:1624291 [ISO] UniProtKB:P6…	0003674 // molecular_function (RGD:1598407 [ND]) /// 0008124 // 4-alpha-hydroxytetrahydrobiopterin dehydratase activity (PMID:21873635 [IBA] PANTHER:PTN000287870|TAIR:locus:2019297|RGD:3263) /// 0042802 // identical protein binding (RGD:1624291 [ISO] UniProtKB:P61457) /// 0003713 // transcription coactivator activity (PMID:1763325|RGD:69920 [IDA]) /// 0008124 // 4-alpha-hydroxytetrahydrobiopterin…	pterin-4 alpha-carbinolamine dehydratase 1		gene	taxon:10116	20061214	RGD			154	1.68866	3.18471	10.9306	89	1.05716	2.13322	6.48375	34	0.481157	0.862025	3.19973	52	0.947785	2.06215	5.23633	49	1.17937	2.39118	7.16607	97	1.07091	1.90459	7.41614
Unc5b	20	complement(30339673..30406295)	ENSRNOG00000000567	0.125234	-1.1195	-0.162856	0.497306	0.998631	1	Unc5b	RGD	621756	Unc5b	enables	0007411 // axon guidance (PMID:21673655|RGD:8554719 [IGI] UniProtKB:B1H234) /// 2001241 // positive regulation of extrinsic apoptotic signaling pathway in absence of ligand (PMID:21172653|RGD:8554227 [IMP]) /// 2001240 // negative regulation of extrinsic apoptotic signaling pathway in absence of ligand (RGD:1624291 [ISO] UniProtKB:Q8IZJ1) /// 0007411 // axon guidance (PMID:21873635 [IBA] PANTHER:…	0005886 // plasma membrane (RGD:1600115|Reactome:R-NUL-421687 [TAS]) /// 0005886 // plasma membrane (RGD:1600115|Reactome:R-RNO-622360 [TAS]) /// 0016021 // integral component of membrane (GO_REF:0000104|RGD:1600115 [IEA] UniRule:UR001350782) /// 0016021 // integral component of membrane (GO_REF:0000043|RGD:1600115 [IEA] UniProtKB-KW:KW-0812) /// 0005886 // plasma membrane (RGD:1600115|Reactome:R…	0005042 // netrin receptor activity (PMID:21873635 [IBA] PANTHER:PTN000971496|RGD:621756|MGI:MGI:1095412|RGD:621755) /// 0005515 // protein binding (PMID:21172653|RGD:8554227 [IPI] UniProtKB:P30154) /// 0005042 // netrin receptor activity (GO_REF:0000104|RGD:1600115 [IEA] UniRule:UR001350782) /// 0005042 // netrin receptor activity (PMID:9126742|RGD:634450 [IDA]) /// 0005515 // protein binding (P…	unc-5 netrin receptor B		gene	taxon:10116	20210612	UniProt		UniProtKB:F1LNE2	164	0.152966	0.288484	11.6404	111	0.112151	0.226307	8.08648	76	0.0914851	0.163902	7.15234	92	0.142634	0.310337	9.26428	62	0.126933	0.257358	9.06727	128	0.120204	0.213781	9.78625
Slc29a3	20	complement(30287424..30327361)	ENSRNOG00000000568	0.275487	-1.13761	-0.186004	0.411673	0.998631	1	Slc29a3	RGD	727811	Slc29a3	enables	1901642 // nucleoside transmembrane transport (GO_REF:0000002|RGD:1600115 [IEA] InterPro:IPR002259) /// 0015858 // nucleoside transport (PMID:15289294|RGD:1302898 [IMP])	0005765 // lysosomal membrane (GO_REF:0000044|RGD:1600115 [IEA] UniProtKB-SubCell:SL-0157) /// 0005794 // Golgi apparatus (GO_REF:0000052|RGD:1624291 [ISO] UniProtKB:Q9BZD2) /// 0016021 // integral component of membrane (PMID:21873635 [IBA] PANTHER:PTN000035696|UniProtKB:Q8IDM6) /// 0005886 // plasma membrane (PMID:21873635 [IBA] PANTHER:PTN000035696|MGI:MGI:1345278|MGI:MGI:2385330|UniProtKB:Q7RT…	0005337 // nucleoside transmembrane transporter activity (PMID:15289294|RGD:1302898 [IMP]) /// 0005337 // nucleoside transmembrane transporter activity (PMID:21873635 [IBA] PANTHER:PTN000035696|TAIR:locus:2115753|MGI:MGI:1927073|RGD:61899|RGD:69296|TAIR:locus:2115733|SGD:S000000020|MGI:MGI:1345278|TAIR:locus:2016119|UniProtKB:Q944N8|UniProtKB:Q99808|TAIR:locus:2200893|UniProtKB:Q8IDM6|FB:FBgn0263…	solute carrier family 29 member 3		gene	taxon:10116	20050217	RGD			160	0.248948	0.4695	11.3565	158	0.266302	0.537367	11.5105	142	0.285143	0.510853	13.3636	138	0.356905	0.776538	13.8964	56	0.191254	0.387768	8.18979	160	0.25065	0.445776	12.2328
Vsir	20	29897594..29919998	ENSRNOG00000000569	0.524686	-1.25534	-0.328084	0.152914	0.998631	1	Vsir	RGD	1590938	Vsir	acts_upstream_of_or_within	0045591 // positive regulation of regulatory T cell differentiation (RGD:1624291 [ISO] UniProtKB:Q9H7M9) /// 2000562 // negative regulation of CD4-positive, alpha-beta T cell proliferation (RGD:1624291 [ISO] UniProtKB:Q9H7M9) /// 0010950 // positive regulation of endopeptidase activity (RGD:1624291 [ISO] UniProtKB:Q9H7M9) /// 0048863 // stem cell differentiation (RGD:1624291 [ISO] MGI:1921298) //…	0016021 // integral component of membrane (GO_REF:0000043|RGD:1600115 [IEA] UniProtKB-KW:KW-0812) /// 0005886 // plasma membrane (RGD:1624291 [ISO] UniProtKB:Q9H7M9) /// 0005886 // plasma membrane (RGD:1624291 [ISO] MGI:1921298) /// 0009897 // external side of plasma membrane (RGD:1624291 [ISO] MGI:1921298)	0061133 // endopeptidase activator activity (RGD:1624291 [ISO] UniProtKB:Q9H7M9) /// 0042802 // identical protein binding (RGD:1624291 [ISO] UniProtKB:Q9H7M9) /// 0019899 // enzyme binding (RGD:1624291 [ISO] UniProtKB:Q9H7M9)	V-set immunoregulatory receptor		gene	taxon:10116	20131108	RGD			137	0.37997	0.716601	9.72399	144	0.432634	0.873006	10.4906	165	0.590609	1.05812	15.5281	120	0.553218	1.20367	12.0838	64	0.389622	0.78996	9.35976	230	0.64227	1.14226	17.5847
Psap	20	29831314..29856875	ENSRNOG00000000571	21.8063	-1.40523	-0.490805	0.0114493	0.643927	1	Psap	RGD	3423	Psap	enables	0043408 // regulation of MAPK cascade (RGD:1624291 [ISO] MGI:97783) /// 0048589 // developmental growth (RGD:1624291 [ISO] MGI:97783) /// 0070841 // inclusion body assembly (RGD:1624291 [ISO] MGI:97783) /// 0006643 // membrane lipid metabolic process (RGD:1624291 [ISO] MGI:97783) /// 0007193 // adenylate cyclase-inhibiting G-protein coupled receptor signaling pathway (PMID:21873635 [IBA] PANTHER:…	0005764 // lysosome (RGD:1624291 [ISO] UniProtKB:P07602) /// 0005770 // late endosome (GO_REF:0000024|RGD:1600115 [ISS] UniProtKB:P07602) /// 0043231 // intracellular membrane-bounded organelle (GO_REF:0000052|RGD:1624291 [ISO] UniProtKB:P07602) /// 0005764 // lysosome (PMID:21873635 [IBA] PANTHER:PTN000159370|MGI:MGI:97783|UniProtKB:P07602) /// 0043231 // intracellular membrane-bounded organelle…	1905574 // ganglioside GM2 binding (RGD:1624291 [ISO] UniProtKB:P07602) /// 0002020 // protease binding (GO_REF:0000107|RGD:1600115 [IEA] UniProtKB:P07602|ensembl:ENSP00000378394) /// 1905577 // ganglioside GP1c binding (RGD:1624291 [ISO] UniProtKB:P07602) /// 0030882 // lipid antigen binding (RGD:1624291 [ISO] MGI:97783) /// 1905575 // ganglioside GM3 binding (GO_REF:0000107|RGD:1600115 [IEA] Un…	prosaposin		gene	taxon:10116	20150609	RGD	has_input(UniProtKB:P07602:PRO_0000031622)		5749	13.9756	26.3572	408.053	8639	22.7495	45.9059	629.361	4722	14.8147	26.5415	444.386	5022	20.2928	44.1522	505.709	2900	15.4743	31.3742	424.114	10596	25.9347	46.1244	810.118
Chst3	20	complement(29731816..29738506)	ENSRNOG00000000572	6.40873	-1.15564	-0.208692	0.356215	0.998631	1	Chst3	RGD	620355	Chst3	located_in	0030206 // chondroitin sulfate biosynthetic process (PMID:21873635 [IBA] PANTHER:PTN002581850|MGI:MGI:1858224|UniProtKB:Q7LGC8) /// 0006790 // sulfur compound metabolic process (PMID:21873635 [IBA] PANTHER:PTN002473209|UniProtKB:Q9GZS9|UniProtKB:Q9Y4C5|UniProtKB:Q8NCG5|UniProtKB:O43916|UniProtKB:Q9NS84|MGI:MGI:1349479|UniProtKB:P9WLG1|UniProtKB:Q9GZX3|MGI:MGI:1858224|UniProtKB:Q7LGC8|MGI:MGI:1931…	0000139 // Golgi membrane (GO_REF:0000044|RGD:1600115 [IEA] UniProtKB-SubCell:SL-0134) /// 0016021 // integral component of membrane (GO_REF:0000043|RGD:1600115 [IEA] UniProtKB-KW:KW-0812) /// 0000139 // Golgi membrane (GO_REF:0000002|RGD:1600115 [IEA] InterPro:IPR016469) /// 0005575 // cellular_component (RGD:1598407 [ND]) /// 0005802 // trans-Golgi network (PMID:21873635 [IBA] PANTHER:PTN000842…	0050698 // proteoglycan sulfotransferase activity (PMID:15324304|RGD:1357933 [IDA]) /// 0008459 // chondroitin 6-sulfotransferase activity (GO_REF:0000107|RGD:1600115 [IEA] UniProtKB:Q7LGC8|ensembl:ENSP00000362207) /// 0008459 // chondroitin 6-sulfotransferase activity (RGD:1624291 [ISO] UniProtKB:Q7LGC8) /// 0008459 // chondroitin 6-sulfotransferase activity (RGD:1624291 [ISO] MGI:1858224) /// 0…	carbohydrate sulfotransferase 3		gene	taxon:10116	20210612	InterPro		UniProtKB:F1LN90	334	3.10191	5.85002	23.7067	699	7.03217	14.1901	50.9229	646	7.74288	13.8719	60.7949	614	9.47845	20.6228	61.829	215	4.38284	8.88622	31.4429	665	6.21821	11.0589	50.8426
AC096404.1	20	complement(29577518..29579578)	ENSRNOG00000000574	11.5407	-1.10376	-0.142423	0.479646	0.998631	1	AC096404.1	RGD	15003209	AC096404.1	part_of		0005751 // mitochondrial respiratory chain complex IV (GO_REF:0000002|RGD:1600115 [IEA] InterPro:IPR002124|InterPro:IPR036972)				gene	taxon:10116	20210612	InterPro			318	9.5879	18.0822	22.571	421	13.7501	27.7462	30.6703	235	9.14431	16.3826	22.1158	288	14.4336	31.404	29.0012	163	10.7874	21.8715	23.8381	503	15.2695	27.1565	38.4569
Anapc16	20	complement(29544629..29558321)	ENSRNOG00000000576	1.34057	-1.06722	-0.0938523	0.607268	0.998631	1	Anapc16	RGD	2321124	Anapc16	located_in	0016567 // protein ubiquitination (GO_REF:0000041|RGD:1600115 [IEA] UniPathway:UPA00143) /// 0016567 // protein ubiquitination (RGD:1624291 [ISO] UniProtKB:Q96DE5) /// 0016567 // protein ubiquitination (PMID:21873635 [IBA] PANTHER:PTN002835170|UniProtKB:Q96DE5) /// 0051301 // cell division (GO_REF:0000043|RGD:1600115 [IEA] UniProtKB-KW:KW-0132)	0005680 // anaphase-promoting complex (RGD:1624291 [ISO] UniProtKB:Q96DE5) /// 0005829 // cytosol (GO_REF:0000052|RGD:1624291 [ISO] UniProtKB:Q96DE5) /// 0000776 // kinetochore (RGD:1624291 [ISO] UniProtKB:Q96DE5) /// 0005829 // cytosol (PMID:21873635 [IBA] PANTHER:PTN002835170|UniProtKB:Q96DE5) /// 0000776 // kinetochore (PMID:21873635 [IBA] PANTHER:PTN002835170|UniProtKB:Q96DE5) /// 0005680 // …		anaphase promoting complex subunit 16		gene	taxon:10116	20160510	RGD			306	1.38866	2.61894	21.7193	224	1.10117	2.22203	16.3187	224	1.31193	2.35041	21.0806	205	1.54638	3.36454	20.6432	136	1.35472	2.74669	19.8895	292	1.33419	2.37283	22.3249
Marcks	20	42966140..42971838	ENSRNOG00000000579	8.91779	-1.25778	-0.330883	0.0885478	0.998631	1	Marcks	RGD	3028	Marcks	located_in	0007417 // central nervous system development (PMID:21873635 [IBA] PANTHER:PTN000372025|ZFIN:ZDB-GENE-040426-2315|RGD:3028|ZFIN:ZDB-GENE-050522-145|ZFIN:ZDB-GENE-040426-2146|ZFIN:ZDB-GENE-030131-1921) /// 0051017 // actin filament bundle assembly (GO_REF:0000107|RGD:1600115 [IEA] UniProtKB:P26645|ensembl:ENSMUSP00000090245) /// 0007015 // actin filament organization (PMID:21873635 [IBA] PANTHER:P…	0032432 // actin filament bundle (RGD:1624291 [ISO] MGI:96907) /// 0032432 // actin filament bundle (GO_REF:0000107|RGD:1600115 [IEA] UniProtKB:P26645|ensembl:ENSMUSP00000090245) /// 0030426 // growth cone (PMID:16987960|RGD:2325857 [IDA]) /// 0099025 // anchored component of postsynaptic membrane (PMID:2332803|RGD:9685308 [IDA]) /// 0044307 // dendritic branch (PMID:2332803|RGD:9685308 [IDA]) //…	0005516 // calmodulin binding (GO_REF:0000107|RGD:1600115 [IEA] UniProtKB:P26645|ensembl:ENSMUSP00000090245) /// 0005080 // protein kinase C binding (GO_REF:0000107|RGD:1600115 [IEA] UniProtKB:P26645|ensembl:ENSMUSP00000090245) /// 0001786 // phosphatidylserine binding (PMID:8276751|RGD:9685327 [IDA]) /// 0051015 // actin filament binding (GO_REF:0000107|RGD:1600115 [IEA] UniProtKB:P26645|ensembl…	myristoylated alanine rich protein kinase C substrate		gene	taxon:10116	20150102	RGD			569	6.20423	11.7008	40.3865	488	5.764	11.6311	35.5514	720	10.132	18.1521	67.759	457	8.28281	18.0214	46.0193	408	9.76494	19.7985	59.6685	679	7.45428	13.2573	51.913
Calhm4	20	complement(27575533..27578244)	ENSRNOG00000000580	0.0873565	4.69082	2.22984	0.043523	#N/A	1	Calhm4	RGD	1595701	Calhm4	involved_in	0098655 // cation transmembrane transport (GO_REF:0000108|RGD:1600115 [IEA] GO:0005261)	0005887 // integral component of plasma membrane (PMID:21873635 [IBA] PANTHER:PTN001283759|ZFIN:ZDB-GENE-081107-71|UniProtKB:Q8IU99)	0005261 // cation channel activity (PMID:21873635 [IBA] PANTHER:PTN001283759|UniProtKB:Q8IU99|WB:WBGene00016626|MGI:MGI:3643383)	calcium homeostasis modulator family member 4		gene	taxon:10116	20210613	GOC			2	0.0458263	0.0864256	0.141956	2	0.0496413	0.100171	0.145702	0	0	0	0	5	0.190432	0.414334	0.503493	3	0.150883	0.305915	0.438739	0	0	0	0
Cdc40	20	48503973..48574546	ENSRNOG00000000581	0.515518	1.07149	0.0996207	0.543796	0.998631	1	Cdc40	RGD	1307063	Cdc40	involved_in	0000398 // mRNA splicing, via spliceosome (PMID:21873635 [IBA] PANTHER:PTN000457693|SGD:S000002772|UniProtKB:O60508) /// 0051301 // cell division (GO_REF:0000043|RGD:1600115 [IEA] UniProtKB-KW:KW-0132) /// 0000398 // mRNA splicing, via spliceosome (RGD:1624291 [ISO] UniProtKB:O60508)	0005654 // nucleoplasm (GO_REF:0000052|RGD:1624291 [ISO] UniProtKB:O60508) /// 0071013 // catalytic step 2 spliceosome (PMID:21873635 [IBA] PANTHER:PTN000457693|UniProtKB:O60508) /// 0071013 // catalytic step 2 spliceosome (RGD:1624291 [ISO] UniProtKB:O60508) /// 0016607 // nuclear speck (RGD:1624291 [ISO] UniProtKB:O60508) /// 0071007 // U2-type catalytic step 2 spliceosome (RGD:1624291 [ISO] Un…	0003729 // mRNA binding (PMID:21873635 [IBA] PANTHER:PTN000457693|TAIR:locus:2194589)	cell division cycle 40		gene	taxon:10116	20190401	RGD			504	0.443772	0.836927	35.7729	607	0.578958	1.16827	44.2206	459	0.521589	0.934463	43.1963	327	0.478589	1.04129	32.9285	287	0.554683	1.12462	41.9727	524	0.464538	0.826171	40.0624
Ddo	20	complement(48739639..48758905)	ENSRNOG00000000582	0.0059467	-1.59613	-0.674575	0.446749	#N/A	1	Ddo	RGD	1595123	Ddo	located_in	0019478 // D-amino acid catabolic process (RGD:1624291 [ISO] UniProtKB:Q99489) /// 0006531 // aspartate metabolic process (RGD:1624291 [ISO] MGI:1925528) /// 0007625 // grooming behavior (RGD:1624291 [ISO] MGI:1925528) /// 0006533 // aspartate catabolic process (PMID:21873635 [IBA] PANTHER:PTN000898232|UniProtKB:Q99489) /// 0006533 // aspartate catabolic process (RGD:1624291 [ISO] UniProtKB:Q9948…	0005829 // cytosol (GO_REF:0000052|RGD:1624291 [ISO] UniProtKB:Q99489) /// 0005737 // cytoplasm (PMID:21873635 [IBA] PANTHER:PTN002609522|UniProtKB:P14920|UniProtKB:Q99489) /// 0005829 // cytosol (GO_REF:0000107|RGD:1600115 [IEA] UniProtKB:Q99489|ensembl:ENSP00000357920) /// 0005777 // peroxisome (GO_REF:0000044|RGD:1600115 [IEA] UniProtKB-SubCell:SL-0204)	0008445 // D-aspartate oxidase activity (RGD:1624291 [ISO] UniProtKB:Q99489) /// 0008445 // D-aspartate oxidase activity (RGD:1624291 [ISO] UniProtKB:Q99489,UniProtKB:Q99489-1) /// 0008445 // D-aspartate oxidase activity (RGD:1624291 [ISO] MGI:1925528) /// 0003884 // D-amino-acid oxidase activity (PMID:21873635 [IBA] PANTHER:PTN002609522|dictyBase:DDB_G0273291|WB:WBGene00008127|UniProtKB:Q99489|M…	D-aspartate oxidase		gene	taxon:10116	20210612	UniProt			1	0.00322523	0.00608258	0.070978	3	0.0104812	0.0211498	0.218553	0	0	0	0	0	0	0	0	1	0.00707936	0.0143534	0.146246	3	0.00974186	0.0173257	0.229365
Cdk19	20	45458558..45598798	ENSRNOG00000000583	0.231258	1.02448	0.0348871	0.840644	0.998631	1	Cdk19	RGD	1305435	Cdk19	enables	0071222 // cellular response to lipopolysaccharide (PMID:20066559|RGD:9590278 [IEP]) /// 0006468 // protein phosphorylation (PMID:21873635 [IBA] PANTHER:PTN000623091|ZFIN:ZDB-GENE-050417-94|WB:WBGene00000405|PomBase:SPBC19F8.07|WB:WBGene00000407|UniProtKB:O76039|SGD:S000002266|TAIR:locus:2119961|FB:FBgn0013762|UniProtKB:P11802|SGD:S000005963|UniProtKB:Q00646|WB:WBGene00007135|UniProtKB:P21127|Uni…	0016592 // mediator complex (PMID:21873635 [IBA] PANTHER:PTN000623092|SGD:S000005963|UniProtKB:P49336|PomBase:SPAC23H4.17c|FB:FBgn0015618|MGI:MGI:1196224) /// 0005634 // nucleus (PMID:20066559|RGD:9590278 [IDA]) /// 0005634 // nucleus (PMID:21873635 [IBA] PANTHER:PTN000623091|TAIR:locus:2008595|dictyBase:DDB_G0267442|MGI:MGI:1916812|MGI:MGI:102956|RGD:621120|UniProtKB:O94921|UniProtKB:Q00535|SGD:…	0008353 // RNA polymerase II carboxy-terminal domain kinase activity (PMID:21873635 [IBA] PANTHER:PTN000623092|UniProtKB:P50750|dictyBase:DDB_G0267442|FB:FBgn0019949|MGI:MGI:1328368|SGD:S000005963) /// 0003674 // molecular_function (RGD:1598407 [ND]) /// 0004693 // cyclin-dependent protein serine/threonine kinase activity (PMID:21873635 [IBA] PANTHER:PTN000623091|FB:FBgn0004106|SGD:S000001622|Uni…	cyclin-dependent kinase 19		gene	taxon:10116	20181116	RGD			560	0.248135	0.467967	39.7477	371	0.178075	0.359334	27.0278	409	0.233889	0.419027	38.4909	333	0.245261	0.533629	33.5327	258	0.25093	0.508762	37.7315	453	0.202096	0.359423	34.6341
Amd1	20	complement(45384000..45399694)	ENSRNOG00000000585	7.80686	1.11431	0.156153	0.357537	0.998631	1	Amd1	RGD	2104	Amd1	acts_upstream_of_or_within	0006595 // polyamine metabolic process (PMID:10430362|RGD:1578320 [IDA]) /// 0006597 // spermine biosynthetic process (PMID:1415709|RGD:7242912 [IDA]) /// 0008295 // spermidine biosynthetic process (RGD:1624291 [ISO] MGI:88004) /// 0046500 // S-adenosylmethionine metabolic process (PMID:21048303|RGD:7242909 [IDA]) /// 0008295 // spermidine biosynthetic process (PMID:21873635 [IBA] PANTHER:PTN0001…	0005829 // cytosol (PMID:21873635 [IBA] PANTHER:PTN000170807|RGD:2104|dictyBase:DDB_G0275567) /// 0005829 // cytosol (PMID:486130|RGD:7242919 [IDA])	0019810 // putrescine binding (PMID:21873635 [IBA] PANTHER:PTN000170816|RGD:2104) /// 0004014 // adenosylmethionine decarboxylase activity (PMID:21873635 [IBA] PANTHER:PTN000170807|WB:WBGene00004875|TAIR:locus:2144985|RGD:2104|MGI:MGI:1333111|SGD:S000005412|TAIR:locus:2076834|MGI:MGI:88004) /// 0004014 // adenosylmethionine decarboxylase activity (PMID:10430362|RGD:1578320 [IDA]) /// 0019810 // p…	adenosylmethionine decarboxylase 1		gene	taxon:10116	20181210	RGD			2299	9.10231	17.1664	163.178	1594	6.83644	13.7952	116.125	1478	7.55221	13.5303	139.094	1139	7.49587	16.3092	114.696	926	8.04744	16.3162	135.424	1908	7.60592	13.527	145.876
Gtf3c6	20	complement(45347271..45356358)	ENSRNOG00000000586	3.00765	1.129	0.175044	0.334626	0.998631	1	Gtf3c6	RGD	1307434	Gtf3c6	part_of	0006383 // transcription from RNA polymerase III promoter (PMID:21873635 [IBA] PANTHER:PTN001474144|UniProtKB:Q969F1) /// 0006383 // transcription from RNA polymerase III promoter (RGD:1624291 [ISO] UniProtKB:Q969F1) /// 0008150 // biological_process (RGD:1598407 [ND])	0000127 // transcription factor TFIIIC complex (PMID:21873635 [IBA] PANTHER:PTN001474144|UniProtKB:Q969F1) /// 0016604 // nuclear body (GO_REF:0000107|RGD:1600115 [IEA] UniProtKB:Q969F1|ensembl:ENSP00000357863) /// 0005654 // nucleoplasm (GO_REF:0000052|RGD:1624291 [ISO] UniProtKB:Q969F1) /// 0000127 // transcription factor TFIIIC complex (RGD:1624291 [ISO] UniProtKB:Q969F1) /// 0005575 // cellul…	0003674 // molecular_function (RGD:1598407 [ND]) /// 0003677 // DNA binding (RGD:1624291 [ISO] UniProtKB:Q969F1)	general transcription factor 3C subunit 6		gene	taxon:10116	20070730	RGD			378	2.58463	4.87445	26.8297	384	2.84424	5.73935	27.9748	385	3.39745	6.08677	36.2322	260	2.95505	6.42947	26.1817	217	3.25686	6.6033	31.7354	390	2.68492	4.77507	29.8175
Rpf2	20	complement(45321405..45342948)	ENSRNOG00000000587	0.629978	1.39049	0.475596	0.0329084	0.847755	1	Rpf2	RGD	1306906	Rpf2	located_in	1902570 // protein localization to nucleolus (RGD:1624291 [ISO] UniProtKB:Q9H7B2) /// 1901796 // regulation of signal transduction by p53 class mediator (RGD:1624291 [ISO] UniProtKB:Q9H7B2) /// 0042273 // ribosomal large subunit biogenesis (RGD:1624291 [ISO] UniProtKB:Q9H7B2) /// 0000463 // maturation of LSU-rRNA from tricistronic rRNA transcript (SSU-rRNA, 5.8S rRNA, LSU-rRNA) (PMID:21873635 [IB…	0005654 // nucleoplasm (GO_REF:0000052|RGD:1624291 [ISO] UniProtKB:Q9H7B2) /// 0005694 // chromosome (GO_REF:0000052|RGD:1624291 [ISO] UniProtKB:Q9H7B2) /// 0005654 // nucleoplasm (GO_REF:0000107|RGD:1600115 [IEA] UniProtKB:Q9H7B2|ensembl:ENSP00000402338) /// 0005730 // nucleolus (GO_REF:0000052|RGD:1624291 [ISO] UniProtKB:Q9H7B2) /// 0005730 // nucleolus (PMID:21873635 [IBA] PANTHER:PTN000296192…	0019843 // rRNA binding (PMID:21873635 [IBA] PANTHER:PTN000296192|TAIR:locus:2088015|SGD:S000001789|UniProtKB:Q9H7B2) /// 0008097 // 5S rRNA binding (RGD:1624291 [ISO] UniProtKB:Q9H7B2)	ribosome production factor 2 homolog		gene	taxon:10116	20201119	RGD			252	0.726856	1.37081	17.8865	170	0.53116	1.07182	12.3847	135	0.502537	0.90033	12.7048	130	0.623271	1.35609	13.0908	121	0.766067	1.55321	17.6958	122	0.354297	0.63011	9.32752
Slc16a10	20	complement(45143453..45260119)	ENSRNOG00000000588	0.0514155	1.25934	0.332671	0.246368	0.998631	1	Slc16a10	RGD	69197	Slc16a10	located_in	0006590 // thyroid hormone generation (GO_REF:0000107|RGD:1600115 [IEA] UniProtKB:Q3U9N9|ensembl:ENSMUSP00000090227) /// 0015801 // aromatic amino acid transport (GO_REF:0000108|RGD:1600115 [IEA] GO:0015173) /// 0070327 // thyroid hormone transport (GO_REF:0000107|RGD:1600115 [IEA] UniProtKB:Q3U9N9|ensembl:ENSMUSP00000090227) /// 0055085 // transmembrane transport (GO_REF:0000002|RGD:1600115 [IEA…	0005887 // integral component of plasma membrane (GO_REF:0000002|RGD:1600115 [IEA] InterPro:IPR030762) /// 0043231 // intracellular membrane-bounded organelle (GO_REF:0000052|RGD:1624291 [ISO] UniProtKB:Q8TF71) /// 0043231 // intracellular membrane-bounded organelle (GO_REF:0000107|RGD:1600115 [IEA] UniProtKB:Q8TF71|ensembl:ENSP00000357844) /// 0016323 // basolateral plasma membrane (RGD:1624291 …	0015349 // thyroid hormone transmembrane transporter activity (GO_REF:0000107|RGD:1600115 [IEA] UniProtKB:Q8TF71|ensembl:ENSP00000357844) /// 0015349 // thyroid hormone transmembrane transporter activity (RGD:1624291 [ISO] UniProtKB:Q8TF71) /// 0015173 // aromatic amino acid transmembrane transporter activity (GO_REF:0000002|RGD:1600115 [IEA] InterPro:IPR030762)	solute carrier family 16 member 10		gene	taxon:10116	20210612	InterPro		UniProtKB:G3V621	78	0.0415452	0.0783517	5.53628	74	0.042696	0.0861556	5.39098	107	0.0735524	0.131774	10.0697	58	0.0513499	0.111725	5.84052	41	0.047934	0.0971864	5.9961	61	0.0327127	0.0581788	4.66376
RGD1310495	20	complement(45121777..45126062)	ENSRNOG00000000589	0.0452702	-1.26086	-0.334406	0.679195	#N/A	1	RGD1310495	RGD	1310495	RGD1310495	located_in	1904659 // glucose transmembrane transport (GO_REF:0000108|RGD:1600115 [IEA] GO:0005355)	0016021 // integral component of membrane (GO_REF:0000043|RGD:1600115 [IEA] UniProtKB-KW:KW-0812)	0005355 // glucose transmembrane transporter activity (PMID:21873635 [IBA] PANTHER:PTN001137078|RGD:631438)	similar to KIAA1919 protein		gene	taxon:10116	20210612	UniProt			2	0.0289969	0.0546865	0.141956	5	0.0785273	0.158459	0.364256	1	0.0187115	0.0335229	0.0941097	3	0.0722985	0.157304	0.302096	0	0	0	0	1	0.0145976	0.0259616	0.0764551
Naglt1	20	complement(45094791..45107555)	ENSRNOG00000000590	0.00256473	-1.71774	-0.780514	0.589411	#N/A	1	Naglt1	RGD	631438	Naglt1	enables	0006814 // sodium ion transport (GO_REF:0000043|RGD:1600115 [IEA] UniProtKB-KW:KW-0739) /// 0008643 // carbohydrate transport (GO_REF:0000043|RGD:1600115 [IEA] UniProtKB-KW:KW-0762) /// 1904659 // glucose transmembrane transport (GO_REF:0000108|RGD:1600115 [IEA] GO:0005355) /// 0055085 // transmembrane transport (GO_REF:0000002|RGD:1600115 [IEA] InterPro:IPR011701)	0016021 // integral component of membrane (GO_REF:0000043|RGD:1600115 [IEA] UniProtKB-KW:KW-0812) /// 0016324 // apical plasma membrane (GO_REF:0000044|RGD:1600115 [IEA] UniProtKB-SubCell:SL-0015)	0022857 // transmembrane transporter activity (GO_REF:0000002|RGD:1600115 [IEA] InterPro:IPR011701) /// 0015293 // symporter activity (GO_REF:0000043|RGD:1600115 [IEA] UniProtKB-KW:KW-0769) /// 0005355 // glucose transmembrane transporter activity (PMID:12590146|RGD:633369 [IDA]) /// 0005355 // glucose transmembrane transporter activity (PMID:21873635 [IBA] PANTHER:PTN001137078|RGD:631438)	Na+ dependent glucose transporter 1		gene	taxon:10116	20050217	RGD			0	0	0	0	0	0	0	0	0	0	0	0	1	0.00809169	0.0176055	0.100699	0	0	0	0	1	0.00490133	0.00871691	0.0764551
Rev3l	20	44803666..44961382	ENSRNOG00000000593	0.128908	1.45413	0.540153	0.00639523	0.568472	1	Rev3l	RGD	1307087	Rev3l	enables	0006281 // DNA repair (RGD:1624291 [ISO] MGI:1337131) /// 0042276 // error-prone translesion synthesis (PMID:21873635 [IBA] PANTHER:PTN000035411|PomBase:SPAC688.10|SGD:S000006088) /// 0000724 // double-strand break repair via homologous recombination (PMID:21873635 [IBA] PANTHER:PTN000035411|FB:FBgn0002891)	0016035 // zeta DNA polymerase complex (RGD:1624291 [ISO] UniProtKB:O60673) /// 0016035 // zeta DNA polymerase complex (PMID:21873635 [IBA] PANTHER:PTN000035411|SGD:S000006088|UniProtKB:O60673|FB:FBgn0002891) /// 0005730 // nucleolus (RGD:1624291 [ISO] MGI:1337131) /// 0005634 // nucleus (PMID:21873635 [IBA] PANTHER:PTN000035411|MGI:MGI:1337131)	0000166 // nucleotide binding (GO_REF:0000002|RGD:1600115 [IEA] InterPro:IPR006134|InterPro:IPR006172|InterPro:IPR017964) /// 0003677 // DNA binding (GO_REF:0000002|RGD:1600115 [IEA] InterPro:IPR006134) /// 0003887 // DNA-directed DNA polymerase activity (PMID:21873635 [IBA] PANTHER:PTN000035411|FB:FBgn0002891|SGD:S000006088) /// 0046872 // metal ion binding (GO_REF:0000043|RGD:1600115 [IEA] UniP…	REV3 like, DNA directed polymerase zeta catalytic subunit		gene	taxon:10116	20210612	InterPro			386	0.152084	0.286821	27.3975	291	0.124199	0.250619	21.1997	231	0.117461	0.21044	21.7393	206	0.134911	0.293534	20.7439	134	0.115887	0.234961	19.597	199	0.0789422	0.140397	15.2146
Traf3ip2	20	44680449..44722872	ENSRNOG00000000595	0.819633	1.47326	0.559016	0.0160403	0.697153	1	Traf3ip2	RGD	1593240	Traf3ip2	involved_in	0048255 // mRNA stabilization (RGD:1624291 [ISO] MGI:2143599) /// 0000209 // protein polyubiquitination (RGD:1624291 [ISO] MGI:2143599) /// 0010467 // gene expression (RGD:1624291 [ISO] MGI:2143599) /// 0001783 // B cell apoptotic process (RGD:1624291 [ISO] MGI:2143599) /// 0043123 // positive regulation of I-kappaB kinase/NF-kappaB signaling (RGD:1624291 [ISO] UniProtKB:O43734) /// 0002269 // le…	0005634 // nucleus (RGD:1624291 [ISO] MGI:2143599) /// 0031410 // cytoplasmic vesicle (RGD:1624291 [ISO] MGI:2143599)	0005102 // receptor binding (RGD:1624291 [ISO] MGI:2143599) /// 0061630 // ubiquitin protein ligase activity (RGD:1624291 [ISO] MGI:2143599) /// 0061630 // ubiquitin protein ligase activity (RGD:1624291 [ISO] UniProtKB:O43734)	Traf3 interacting protein 2		gene	taxon:10116	20210127	RGD	part_of(GO:0097400),has_participant(MGI:108072),has_input(MGI:108072)		785	1.14983	2.1685	55.7177	490	0.777477	1.56886	35.6971	404	0.763714	1.36825	38.0203	298	0.725545	1.57861	30.0082	212	0.681604	1.38196	31.0042	166	0.244811	0.435391	12.6915
Fyn	20	44436403..44630317	ENSRNOG00000000596	0.489346	1.06268	0.087704	0.569593	0.998631	1	Fyn	RGD	2641	Fyn	involved_in	1903202 // negative regulation of oxidative stress-induced cell death (PMID:27525436|RGD:13601987 [IMP]) /// 0071375 // cellular response to peptide hormone stimulus (PMID:9460655|RGD:2324915 [IEP]) /// 0050852 // T cell receptor signaling pathway (PMID:21873635 [IBA] PANTHER:PTN002815143|UniProtKB:P06241) /// 0001764 // neuron migration (RGD:1624291 [ISO] MGI:95602) /// 0043123 // positive regul…	0005886 // plasma membrane (GO_REF:0000052|RGD:1624291 [ISO] UniProtKB:P06241,UniProtKB:E5RH71) /// 0030425 // dendrite (RGD:1624291 [ISO] MGI:95602) /// 0031234 // extrinsic component of cytoplasmic side of plasma membrane (PMID:21873635 [IBA] PANTHER:PTN002521528|UniProtKB:P07332|UniProtKB:P16591|UniProtKB:P08631) /// 0005886 // plasma membrane (RGD:1624291 [ISO] MGI:95602) /// 0005886 // plasm…	0004713 // protein tyrosine kinase activity (PMID:12231245|RGD:632732 [IDA]) /// 0004713 // protein tyrosine kinase activity (RGD:1624291 [ISO] UniProtKB:P06241) /// 0005515 // protein binding (PMID:11943848|RGD:1358552 [IPI] RGD:69229) /// 0046875 // ephrin receptor binding (RGD:1624291 [ISO] UniProtKB:P06241) /// 0019899 // enzyme binding (PMID:12231245|RGD:632732 [IPI] RGD:1561386) /// 0004713…	FYN proto-oncogene, Src family tyrosine kinase		gene	taxon:10116	20180509	ARUK-UCL	occurs_in(CL:0000746),negatively_regulates(GO:0036473)		1366	0.437737	0.825546	96.956	1536	0.533191	1.07592	111.899	1192	0.492976	0.8832	112.179	1000	0.532658	1.15893	100.699	640	0.45017	0.912722	93.5976	1296	0.418146	0.743664	99.0858
Ccn6	20	complement(44237491..44255064)	ENSRNOG00000000597	0.0163444	1.79044	0.840317	0.279341	#N/A	1	Ccn6	RGD	1564120	Ccn6	enables	0008150 // biological_process (RGD:1598407 [ND]) /// 0007155 // cell adhesion (PMID:21873635 [IBA] PANTHER:PTN000142748|MGI:MGI:88613|MGI:MGI:95537|RGD:620763|UniProtKB:P48745) /// 0008285 // negative regulation of cell proliferation (RGD:1624291 [ISO] UniProtKB:O95389) /// 0016525 // negative regulation of angiogenesis (RGD:1624291 [ISO] UniProtKB:O95389) /// 0051881 // regulation of mitochondri…	0005615 // extracellular space (RGD:1624291 [ISO] UniProtKB:O95389) /// 0005739 // mitochondrion (GO_REF:0000052|RGD:1624291 [ISO] UniProtKB:O95389) /// 0005739 // mitochondrion (GO_REF:0000107|RGD:1600115 [IEA] UniProtKB:O95389|ensembl:ENSP00000357655) /// 0005575 // cellular_component (RGD:1598407 [ND]) /// 0031012 // extracellular matrix (PMID:21873635 [IBA] PANTHER:PTN000142748|MGI:MGI:95537|…	0005520 // insulin-like growth factor binding (GO_REF:0000002|RGD:1600115 [IEA] InterPro:IPR000867) /// 0003674 // molecular_function (RGD:1598407 [ND]) /// 0008201 // heparin binding (PMID:21873635 [IBA] PANTHER:PTN000142748|MGI:MGI:95537) /// 0005178 // integrin binding (PMID:21873635 [IBA] PANTHER:PTN000142748|UniProtKB:P48745|RGD:621867|MGI:MGI:95537|MGI:MGI:88613)	cellular communication network factor 6		gene	taxon:10116	20070219	RGD			4	0.0141437	0.0266742	0.283912	11	0.0421333	0.0850202	0.801362	3	0.0136903	0.024527	0.282329	2	0.0117549	0.0255758	0.201397	0	0	0	0	1	0.00356011	0.00633159	0.0764551
Tube1	20	44220840..44238830	ENSRNOG00000000598	0.393391	1.1048	0.143784	0.632889	0.998631	1	Tube1	RGD	1306048	Tube1	enables	0000226 // microtubule cytoskeleton organization (PMID:21873635 [IBA] PANTHER:PTN000172598|WB:WBGene00006540|MGI:MGI:107814|TAIR:locus:3439219|WB:WBGene00006529|FB:FBgn0010097|UniProtKB:Q3ZCM7|UniProtKB:P24633|PomBase:SPBC800.05c|WB:WBGene00003171|FB:FBgn0003885|FB:FBgn0260639|PomBase:SPBC26H8.07c|UniProtKB:P18695|MGI:MGI:101834|WB:WBGene00006537|SGD:S000001857|UniProtKB:P10653|PomBase:SPBC32F12.…	0005874 // microtubule (PMID:21873635 [IBA] PANTHER:PTN000172598|UniProtKB:Q9BUF5|UniProtKB:A0A1D8PC97|UniProtKB:Q3ZCM7|TAIR:locus:2166469|MGI:MGI:107814|MGI:MGI:2144208|UniProtKB:Q13509|WB:WBGene00006538|PomBase:SPBC800.05c|UniProtKB:P24633|MGI:MGI:107804|FB:FBgn0087040|dictyBase:DDB_G0269196|UniProtKB:P04350|MGI:MGI:101834|UniProtKB:A0A1D8PTV4|WB:WBGene00006537|UniProtKB:Q9BVA1|FB:FBgn0052396|U…	0005525 // GTP binding (PMID:21873635 [IBA] PANTHER:PTN000172598|FB:FBgn0010097|FB:FBgn0260639) /// 0003924 // GTPase activity (GO_REF:0000104|RGD:1600115 [IEA] UniRule:UR000000085) /// 0005200 // structural constituent of cytoskeleton (PMID:21873635 [IBA] PANTHER:PTN000172598|MGI:MGI:107814|FB:FBgn0284243|UniProtKB:A0A1D8PTV4|dictyBase:DDB_G0269196|UniProtKB:A0A1D8PC97|FB:FBgn0003886|UniProtKB:P…	tubulin, epsilon 1		gene	taxon:10116	20210612	UniProt			115	0.397207	0.749108	8.16247	87	0.325512	0.656846	6.33805	91	0.405646	0.726742	8.56398	84	0.482263	1.04929	8.45869	47	0.356328	0.722458	6.87357	27	0.0938951	0.16699	2.06429
Lama4	20	44060731..44209614	ENSRNOG00000000599	0.175904	1.06431	0.0899232	0.685892	0.998631	1	Lama4	RGD	1560062	Lama4	acts_upstream_of_or_within	0030155 // regulation of cell adhesion (GO_REF:0000002|RGD:1600115 [IEA] InterPro:IPR009254) /// 0045995 // regulation of embryonic development (GO_REF:0000002|RGD:1600115 [IEA] InterPro:IPR009254) /// 0120163 /// 0050873 // brown fat cell differentiation (RGD:1624291 [ISO] MGI:109321) /// 0001568 // blood vessel development (RGD:1624291 [ISO] MGI:109321) /// 0007155 // cell adhesion (GO_REF:0000…	0043083 // synaptic cleft (RGD:1624291 [ISO] MGI:109321) /// 0031594 // neuromuscular junction (RGD:1624291 [ISO] MGI:109321) /// 0005604 // basement membrane (RGD:1624291 [ISO] MGI:109321) /// 0016020 // membrane (GO_REF:0000044|RGD:1600115 [IEA] UniProtKB-SubCell:SL-0162) /// 0005604 // basement membrane (RGD:1624291 [ISO] UniProtKB:Q16363)	0005102 // receptor binding (GO_REF:0000002|RGD:1600115 [IEA] InterPro:IPR009254)	laminin subunit alpha 4		gene	taxon:10116	20110203	RGD	occurs_in(EMAPA:35198)		498	0.207853	0.391997	35.347	395	0.178588	0.36037	28.7762	400	0.215463	0.386017	37.6439	210	0.14569	0.316987	21.1467	144	0.131924	0.267476	21.0595	207	0.0869875	0.154705	15.8262
Hdac2	20	complement(43084870..43108198)	ENSRNOG00000000604	2.8996	1.12223	0.166369	0.342251	0.998631	1	Hdac2	RGD	619976	Hdac2	part_of	0045892 // negative regulation of transcription, DNA-templated (PMID:11516394|RGD:2306452 [IMP]) /// 1902437 // positive regulation of male mating behavior (PMID:21586557|RGD:7241147 [IMP]) /// 0071560 // cellular response to transforming growth factor beta stimulus (PMID:19553350|RGD:9590229 [IEP]) /// 0055093 // response to hyperoxia (PMID:21905265|RGD:9590253 [IEP]) /// 0045944 // positive reg…	0000118 // histone deacetylase complex (RGD:1624291 [ISO] UniProtKB:Q92769) /// 0000118 // histone deacetylase complex (PMID:21873635 [IBA] PANTHER:PTN002239566|MGI:MGI:108086|SGD:S000006272|SGD:S000003162|FB:FBgn0015805|UniProtKB:Q13547|WB:WBGene00001834|UniProtKB:Q92769|UniProtKB:O15379|PomBase:SPBC36.05c|SGD:S000005274|PomBase:SPAC3G9.07c) /// 0005667 // transcription factor complex (RGD:16242…	0005515 // protein binding (PMID:24526703|RGD:9590211 [IPI] RGD:1305902) /// 1990841 // promoter-specific chromatin binding (PMID:21586557|RGD:7241147 [IDA]) /// 0051059 // NF-kappaB binding (RGD:1624291 [ISO] UniProtKB:Q92769) /// 0019213 // deacetylase activity (RGD:1624291 [ISO] MGI:1097691) /// 0004407 // histone deacetylase activity (RGD:1624291 [ISO] UniProtKB:Q92769) /// 0061629 // RNA pol…	histone deacetylase 2		gene	taxon:10116	20210413	RGD			1236	3.29228	6.20904	87.7288	779	2.24773	4.53567	56.751	813	2.79483	5.00713	76.5112	601	2.66096	5.7896	60.5199	599	3.50218	7.10069	87.6015	779	2.08918	3.71556	59.5585
Hs3st5	20	40236437..40545494	ENSRNOG00000000605	0.027654	1.2682	0.342777	0.253902	0.998631	1	Hs3st5	RGD	1306379	Hs3st5	located_in	0015015 // heparan sulfate proteoglycan biosynthetic process, enzymatic modification (RGD:1624291 [ISO] UniProtKB:Q8IZT8) /// 0006477 // protein sulfation (RGD:1624291 [ISO] UniProtKB:Q8IZT8) /// 0050819 // negative regulation of coagulation (RGD:1624291 [ISO] UniProtKB:Q8IZT8) /// 0046596 // regulation of viral entry into host cell (RGD:1624291 [ISO] UniProtKB:Q8IZT8)	0005794 // Golgi apparatus (GO_REF:0000043|RGD:1600115 [IEA] UniProtKB-KW:KW-0333)	0008467 // [heparan sulfate]-glucosamine 3-sulfotransferase 1 activity (RGD:1624291 [ISO] UniProtKB:Q8IZT8) /// 0008467 // [heparan sulfate]-glucosamine 3-sulfotransferase 1 activity (PMID:21873635 [IBA] PANTHER:PTN000834571|MGI:MGI:3580487|UniProtKB:Q8IZT8|MGI:MGI:1333853|FB:FBgn0031005)	heparan sulfate-glucosamine 3-sulfotransferase 5		gene	taxon:10116	20210612	UniProt			232	0.0466468	0.0879731	16.4669	73	0.0158996	0.0320836	5.31813	101	0.0262085	0.0469543	9.50508	61	0.0203868	0.0443568	6.14262	66	0.0291281	0.0590573	9.65225	101	0.0204464	0.0363634	7.72196
Pcdh15	20	complement(14952213..15334745)	ENSRNOG00000000606	0.00151554	-1.3841	-0.468945	0.463649	0.998631	1	Pcdh15	RGD	1590969	Pcdh15	located_in	0050953 // sensory perception of light stimulus (RGD:1624291 [ISO] UniProtKB:Q96QU1) /// 0045494 // photoreceptor cell maintenance (RGD:1624291 [ISO] UniProtKB:Q96QU1) /// 0001964 // startle response (RGD:1624291 [ISO] MGI:1891428) /// 0035264 // multicellular organism growth (RGD:1624291 [ISO] MGI:1891428) /// 0007605 // sensory perception of sound (RGD:1624291 [ISO] MGI:1891428) /// 0050973 // …	0001750 // photoreceptor outer segment (RGD:1624291 [ISO] MGI:1891428) /// 0005615 // extracellular space (RGD:1624291 [ISO] UniProtKB:Q96QU1,UniProtKB:Q96QU1-3) /// 0005737 // cytoplasm (RGD:1624291 [ISO] MGI:1891428) /// 0032420 // stereocilium (RGD:1624291 [ISO] MGI:1891428) /// 0045202 // synapse (RGD:1624291 [ISO] UniProtKB:Q96QU1) /// 0005887 // integral component of plasma membrane (PMID:2…	0044877 // macromolecular complex binding (PMID:22948144|RGD:9686140 [IPI] RGD:1560614|RGD:620688) /// 0047485 // protein N-terminus binding (PMID:22948144|RGD:9686140 [IPI] RGD:620688) /// 0005509 // calcium ion binding (GO_REF:0000104|RGD:1600115 [IEA] UniRule:UR000413450)	protocadherin related 15		gene	taxon:10116	20080205	RGD			16	0.00259911	0.00490177	1.13565	4	0.000703873	0.00142034	0.291405	3	0.000628946	0.0011268	0.282329	4	0.00108007	0.00234996	0.402795	2	0.000713131	0.00144588	0.292492	1	0.000163556	0.00029088	0.0764551
RGD1559903	20	17750744..17751541	ENSRNOG00000000607	0.0194742	-1.0708	-0.0986885	0.950869	#N/A	1	RGD1559903	RGD	1559903	RGD1559903	located_in		0005737 // cytoplasm (GO_REF:0000044|RGD:1600115 [IEA] UniProtKB-SubCell:SL-0086) /// 0005634 // nucleus (PMID:21873635 [IBA] PANTHER:PTN002858572|FB:FBgn0051363|UniProtKB:Q9UK76)		similar to RIKEN cDNA 1700049L16		gene	taxon:10116	20210612	UniProt			1	0.0778702	0.146858	0.070978	0	0	0	0	0	0	0	0	0	0	0	0	0	0	0	0	0	0	0	0
Ipmk	20	complement(18457310..18489833)	ENSRNOG00000000609	0.465455	-1.11863	-0.161734	0.429296	0.998631	1	Ipmk	RGD	620954	Ipmk	enables	0016310 // phosphorylation (GO_REF:0000043|RGD:1600115 [IEA] UniProtKB-KW:KW-0418) /// 0032957 // inositol trisphosphate metabolic process (RGD:1624291 [ISO] UniProtKB:Q8NFU5) /// 0032958 // inositol phosphate biosynthetic process (RGD:1624291 [ISO] MGI:1916968) /// 0070266 // necroptotic process (RGD:1624291 [ISO] UniProtKB:Q8NFU5) /// 0046854 // phosphatidylinositol phosphorylation (GO_REF:0000…	0005634 // nucleus (PMID:21873635 [IBA] PANTHER:PTN000963625|UniProtKB:Q92551|MGI:MGI:1923750|RGD:620954|SGD:S000002580|MGI:MGI:3045325|TAIR:locus:2159203|UniProtKB:Q8NFU5|FB:FBgn0031267|UniProtKB:Q96DU7|MGI:MGI:1351633|TAIR:locus:2183389|UniProtKB:Q9UHH9|MGI:MGI:109235) /// 0005737 // cytoplasm (PMID:21873635 [IBA] PANTHER:PTN000963625|MGI:MGI:1351633|FB:FBgn0032147|MGI:MGI:109235|UniProtKB:Q96P…	0008440 // inositol-1,4,5-trisphosphate 3-kinase activity (PMID:21873635 [IBA] PANTHER:PTN002645143|MGI:MGI:1916968|SGD:S000002580|UniProtKB:Q8NFU5|FB:FBgn0031267) /// 0016301 // kinase activity (PMID:21873635 [IBA] PANTHER:PTN004357288|UniProtKB:Q96PC2|FB:FBgn0031267|SGD:S000002424|MGI:MGI:2442554|RGD:620954|FB:FBgn0283680|RGD:619950|TAIR:locus:2183389|MGI:MGI:109235|MGI:MGI:1916968|UniProtKB:Q9…	inositol polyphosphate multikinase		gene	taxon:10116	20210612	UniProt			304	0.580823	1.0954	21.5773	236	0.48844	0.985616	17.1929	145	0.35754	0.640558	13.6459	133	0.422384	0.919005	13.3929	114	0.478089	0.969328	16.6721	240	0.461681	0.821089	18.3492
Cisd1	20	18493538..18506912	ENSRNOG00000000610	2.2346	1.16105	0.215424	0.239671	0.998631	1	Cisd1	RGD	1309529	Cisd1	located_in	0010506 // regulation of autophagy (GO_REF:0000002|RGD:1600115 [IEA] InterPro:IPR045131) /// 0043457 // regulation of cellular respiration (RGD:1624291 [ISO] MGI:1261855)	0016021 // integral component of membrane (GO_REF:0000043|RGD:1600115 [IEA] UniProtKB-KW:KW-0812) /// 0005739 // mitochondrion (GO_REF:0000052|RGD:1624291 [ISO] UniProtKB:Q9NZ45) /// 0032473 // cytoplasmic side of mitochondrial outer membrane (PMID:17376863|RGD:8554434 [IDA]) /// 0005741 // mitochondrial outer membrane (RGD:1624291 [ISO] MGI:1261855) /// 0005739 // mitochondrion (RGD:1624291 [ISO…	0042802 // identical protein binding (RGD:1624291 [ISO] UniProtKB:Q9NZ45) /// 0051537 // 2 iron, 2 sulfur cluster binding (PMID:21873635 [IBA] PANTHER:PTN000342619|TAIR:locus:2165336|UniProtKB:Q8N5K1) /// 0046872 // metal ion binding (GO_REF:0000043|RGD:1600115 [IEA] UniProtKB-KW:KW-0479)	CDGSH iron sulfur domain 1		gene	taxon:10116	20151016	RGD			464	2.15575	4.06561	32.9338	451	2.26979	4.58018	32.8559	314	1.88277	3.37311	29.5504	313	2.41719	5.25921	31.5187	240	2.44752	4.96235	35.0991	243	1.1367	2.0216	18.5786
Ube2d1	20	18547370..18580291	ENSRNOG00000000611	0.299573	1.15283	0.205174	0.397237	0.998631	1	Ube2d1	RGD	1307886	Ube2d1	part_of	0070936 // protein K48-linked ubiquitination (GO_REF:0000024|RGD:1600115 [ISS] UniProtKB:P51668) /// 1902916 // positive regulation of protein polyubiquitination (RGD:1624291 [ISO] MGI:2384911) /// 0000209 // protein polyubiquitination (PMID:21873635 [IBA] PANTHER:PTN002514495|PomBase:SPCC338.05c|UniProtKB:P51965|FB:FBgn0011217|UniProtKB:Q96LR5|UniProtKB:P61086|UniProtKB:P62256|MGI:MGI:1934835|SG…	0000151 // ubiquitin ligase complex (PMID:21873635 [IBA] PANTHER:PTN000630862|PomBase:SPBC119.02|UniProtKB:P51668) /// 0032991 // macromolecular complex (RGD:1624291 [ISO] UniProtKB:P51668) /// 0000151 // ubiquitin ligase complex (RGD:1624291 [ISO] UniProtKB:P51668) /// 0005737 // cytoplasm (GO_REF:0000024|RGD:1600115 [ISS] UniProtKB:P51668) /// 0005634 // nucleus (PMID:21873635 [IBA] PANTHER:PTN…	0004842 // ubiquitin-protein transferase activity (GO_REF:0000024|RGD:1600115 [ISS] UniProtKB:P51668) /// 0061630 // ubiquitin protein ligase activity (RGD:1624291 [ISO] UniProtKB:P51668) /// 0061631 // ubiquitin conjugating enzyme activity (RGD:1624291 [ISO] UniProtKB:P51668) /// 0031625 // ubiquitin protein ligase binding (PMID:21873635 [IBA] PANTHER:PTN000630862|WB:WBGene00002344|FB:FBgn002631…	ubiquitin-conjugating enzyme E2D 1		gene	taxon:10116	20140113	RGD			185	0.349188	0.658548	13.1309	117	0.239223	0.482725	8.52358	146	0.355654	0.637178	13.74	92	0.288643	0.628017	9.26428	64	0.265156	0.537605	9.35976	99	0.188141	0.334605	7.56905
Tfam	20	18594037..18606151	ENSRNOG00000000613	3.15431	1.01931	0.0275916	0.873113	0.998631	1	Tfam	RGD	620682	Tfam	enables	0006390 // transcription from mitochondrial promoter (RGD:1624291 [ISO] UniProtKB:Q00059) /// 0006391 // transcription initiation from mitochondrial promoter (GO_REF:0000024|RGD:1600115 [ISS] UniProtKB:Q00059) /// 0045893 // positive regulation of transcription, DNA-templated (RGD:1624291 [ISO] UniProtKB:Q00059) /// 0006391 // transcription initiation from mitochondrial promoter (RGD:1624291 [ISO…	0005739 // mitochondrion (RGD:1624291 [ISO] MGI:107810) /// 0005739 // mitochondrion (GO_REF:0000052|RGD:1624291 [ISO] UniProtKB:Q00059,UniProtKB:H7BYN3) /// 0005759 // mitochondrial matrix (RGD:1600115|Reactome:R-RNO-1606727 [TAS]) /// 0042645 // mitochondrial nucleoid (RGD:1624291 [ISO] UniProtKB:Q00059) /// 0005829 // cytosol (RGD:1600115|Reactome:R-RNO-1606727 [TAS]) /// 0005739 // mitochondr…	0003682 // chromatin binding (RGD:1624291 [ISO] UniProtKB:Q00059) /// 0034246 // mitochondrial RNA polymerase binding promoter specificity activity (RGD:1624291 [ISO] UniProtKB:Q00059) /// 0031072 // heat shock protein binding (PMID:22003111|RGD:5686899 [IPI] RGD:628878) /// 0000976 // transcription regulatory region sequence-specific DNA binding (PMID:21873635 [IBA] PANTHER:PTN005311573|MGI:MGI:…	transcription factor A, mitochondrial		gene	taxon:10116	20101217	UniProt			577	2.95956	5.58154	40.9543	584	3.24483	6.54771	42.5451	498	3.2966	5.90609	46.8666	338	2.88173	6.26994	34.0362	301	3.38884	6.87089	44.0201	653	3.37229	5.99754	49.9252
Bicc1	20	18780605..18940408	ENSRNOG00000000614	0.0517764	-1.04788	-0.0674754	0.79593	0.998631	1	Bicc1	RGD	1307459	Bicc1	acts_upstream_of_or_within	0007368 // determination of left/right symmetry (RGD:1624291 [ISO] MGI:1933388) /// 0090090 // negative regulation of canonical Wnt signaling pathway (RGD:1624291 [ISO] UniProtKB:Q9H694) /// 0007507 // heart development (RGD:1624291 [ISO] MGI:1933388) /// 0001822 // kidney development (RGD:1624291 [ISO] MGI:1933388)	0005737 // cytoplasm (PMID:21873635 [IBA] PANTHER:PTN000066435|RGD:3334|WB:WBGene00001597)	0003723 // RNA binding (GO_REF:0000002|RGD:1600115 [IEA] InterPro:IPR004088|InterPro:IPR036612)	BicC family RNA binding protein 1		gene	taxon:10116	20200602	RGD			94	0.0365523	0.0689354	6.67193	107	0.0450712	0.0909486	7.79507	103	0.0516905	0.092607	9.6933	119	0.0769164	0.167351	11.9831	57	0.0486514	0.0986409	8.33604	79	0.0309296	0.0550076	6.03995
Mdga2	6	complement(88447749..88917070)	ENSRNOG00000000618	0.00309266	1.1735	0.230816	0.569036	0.998631	1	Mdga2	RGD	735131	Mdga2	acts_upstream_of_or_within	0021522 // spinal cord motor neuron differentiation (PMID:15019943|RGD:8554528 [IEP]) /// 1905606 // regulation of presynapse assembly (RGD:1624291 [ISO] MGI:2444706) /// 0099179 /// 0007389 // pattern specification process (RGD:1624291 [ISO] MGI:2444706) /// 0001764 // neuron migration (RGD:1624291 [ISO] MGI:2444706)	0016021 // integral component of membrane (GO_REF:0000043|RGD:1600115 [IEA] UniProtKB-KW:KW-0812) /// 0098978 // glutamatergic synapse (RGD:1624291 [ISO] MGI:2444706) /// 0031225 // anchored component of membrane (GO_REF:0000043|RGD:1600115 [IEA] UniProtKB-KW:KW-0336) /// 0098982 // GABA-ergic synapse (RGD:1624291 [ISO] MGI:2444706) /// 0005886 // plasma membrane (GO_REF:0000044|RGD:1600115 [IEA]…		MAM domain containing glycosylphosphatidylinositol anchor 2		gene	taxon:10116	20191002	RGD	occurs_in(EMAPA:16894)		30	0.00397214	0.00749122	2.12934	17	0.00243827	0.00492014	1.23847	15	0.00256319	0.00459213	1.41165	11	0.00242093	0.00526734	1.10769	14	0.00406879	0.00824949	2.04745	25	0.00333276	0.00592724	1.91138
AABR07041078.1	X	118742313..118749159	ENSRNOG00000000620	0	#N/A	#N/A	#N/A	#N/A	#N/A																	0	0	0	0	0	0	0	0	0	0	0	0	0	0	0	0	0	0	0	0	0	0	0	0
Hint1	10	40208223..40211975	ENSRNOG00000000622	4.88336	-1.06286	-0.0879526	0.634329	0.998631	1	Hint1	RGD	1593411	Hint1	part_of	0009154 // purine ribonucleotide catabolic process (GO_REF:0000024|RGD:1600115 [ISS] UniProtKB:P49773) /// 0016926 // protein desumoylation (RGD:1624291 [ISO] MGI:1321133) /// 0006355 // regulation of transcription, DNA-templated (RGD:1624291 [ISO] UniProtKB:P49773) /// 0009154 // purine ribonucleotide catabolic process (RGD:1624291 [ISO] UniProtKB:P49773) /// 0016926 // protein desumoylation (GO…	0005634 // nucleus (RGD:1624291 [ISO] MGI:1321133) /// 0005737 // cytoplasm (PMID:21873635 [IBA] PANTHER:PTN000557763|MGI:MGI:1916167|UniProtKB:Q9I882|TAIR:locus:2102554|UniProtKB:P0ACE7|UniProtKB:P49773|UniProtKB:Q9BX68) /// 0000118 // histone deacetylase complex (GO_REF:0000024|RGD:1600115 [ISS] UniProtKB:P49773) /// 0000118 // histone deacetylase complex (RGD:1624291 [ISO] UniProtKB:P49773) //…	0043530 // adenosine 5'-monophosphoramidase activity (GO_REF:0000024|RGD:1600115 [ISS] UniProtKB:P49773) /// 0016787 // hydrolase activity (PMID:21873635 [IBA] PANTHER:PTN000557763|UniProtKB:P0ACE7|UniProtKB:P49773|UniProtKB:Q9BX68|TAIR:locus:2102554) /// 0043530 // adenosine 5'-monophosphoramidase activity (RGD:1624291 [ISO] UniProtKB:P49773) /// 0000166 // nucleotide binding (GO_REF:0000043|RGD…	histidine triad nucleotide binding protein 1		gene	taxon:10116	20130220	UniProt			279	4.61955	8.7122	19.8029	245	4.39431	8.86722	17.8485	237	5.06443	9.07327	22.304	167	4.59619	10.0002	16.8167	158	5.74231	11.6426	23.1069	280	4.66782	8.30162	21.4074
AABR07044783.1	20	20519031..20520365	ENSRNOG00000000630	0.0921426	-1.17608	-0.233983	0.770547	#N/A	1																	3	0.139641	0.263355	0.212934	2	0.100844	0.203493	0.145702	0	0	0	0	1	0.0773711	0.168341	0.100699	1	0.102171	0.207152	0.146246	1	0.0468655	0.0833493	0.0764551
Cdk1	20	20576377..20591549	ENSRNOG00000000632	0.0300416	-2.06021	-1.04279	0.0976489	#N/A	1	Cdk1	RGD	2319	Cdk1	involved_in	0006468 // protein phosphorylation (RGD:1624291 [ISO] MGI:88351) /// 0042752 // regulation of circadian rhythm (GO_REF:0000024|RGD:1600115 [ISS] UniProtKB:P06493) /// 0010628 // positive regulation of gene expression (PMID:18356527|RGD:2316481 [IMP]) /// 0043066 // negative regulation of apoptotic process (RGD:1624291 [ISO] UniProtKB:P06493) /// 0018105 // peptidyl-serine phosphorylation (RGD:162…	0005759 // mitochondrial matrix (RGD:1624291 [ISO] UniProtKB:P06493) /// 0042585 // germinal vesicle (RGD:1624291 [ISO] RGD:14208051) /// 0000307 // cyclin-dependent protein kinase holoenzyme complex (RGD:1624291 [ISO] UniProtKB:P06493) /// 0005813 // centrosome (GO_REF:0000024|RGD:1600115 [ISS] UniProtKB:P06493) /// 0030496 // midbody (RGD:1624291 [ISO] UniProtKB:P06493) /// 0005759 // mitochond…	0097472 // cyclin-dependent protein kinase activity (RGD:1624291 [ISO] MGI:88351) /// 0004693 // cyclin-dependent protein serine/threonine kinase activity (PMID:9753325|RGD:632911 [IDA]) /// 0003682 // chromatin binding (RGD:1624291 [ISO] MGI:88351) /// 0004693 // cyclin-dependent protein serine/threonine kinase activity (RGD:1624291 [ISO] MGI:88351) /// 0005515 // protein binding (PMID:9753325|R…	cyclin-dependent kinase 1		gene	taxon:10116	20141231	RGD			7	0.0286682	0.0540665	0.496846	2	0.00887282	0.0179043	0.145702	3	0.0158566	0.0284082	0.282329	2	0.013615	0.029623	0.201397	0	0	0	0	3	0.0123704	0.0220005	0.229365
Rhobtb1	20	complement(20638579..20713128)	ENSRNOG00000000633	0.399874	-1.19057	-0.251655	0.2455	0.998631	1	Rhobtb1	RGD	1306871	Rhobtb1	involved_in	0032956 // regulation of actin cytoskeleton organization (PMID:21873635 [IBA] PANTHER:PTN001530052|FB:FBgn0014020|UniProtKB:Q6LC82|MGI:MGI:97845|dictyBase:DDB_G0279605|dictyBase:DDB_G0277869|dictyBase:DDB_G0269240|RGD:619921|UniProtKB:P63000|TAIR:locus:2080878|UniProtKB:P08134|ZFIN:ZDB-GENE-040322-2|SGD:S000001380|PomBase:SPAC1F7.04|SGD:S000006369|MGI:MGI:108446|dictyBase:DDB_G0293526|dictyBase:D…	0005938 // cell cortex (PMID:21873635 [IBA] PANTHER:PTN001530052|dictyBase:DDB_G0280975|dictyBase:DDB_G0269178|PomBase:SPAC1F7.04|UniProtKB:P61586|PomBase:SPAC16A10.04|FB:FBgn0014020|UniProtKB:I3LVS7|dictyBase:DDB_G0269176|dictyBase:DDB_G0277869|WB:WBGene00004357) /// 0005856 // cytoskeleton (PMID:21873635 [IBA] PANTHER:PTN001530052|UniProtKB:P63000|UniProtKB:P15153|UniProtKB:M0R5T4|UniProtKB:I3L…	0019901 // protein kinase binding (PMID:21873635 [IBA] PANTHER:PTN001530052|dictyBase:DDB_G0269176|dictyBase:DDB_G0277869|TAIR:locus:2204380|WB:WBGene00004357|dictyBase:DDB_G0286555|dictyBase:DDB_G0282365|UniProtKB:P63000|RGD:619755|FB:FBgn0010333|MGI:MGI:108446|FB:FBgn0014011|dictyBase:DDB_G0268622|TAIR:locus:2170778|dictyBase:DDB_G0293526) /// 0003924 // GTPase activity (PMID:21873635 [IBA] PAN…	Rho-related BTB domain containing 1		gene	taxon:10116	20210612	InterPro		UniProtKB:D3ZD37	219	0.182545	0.344269	15.5442	466	0.420767	0.849059	33.9486	448	0.481938	0.863425	42.1611	365	0.505714	1.10031	36.755	171	0.312865	0.634334	25.0081	469	0.393604	0.700017	35.8574
Cabcoco1	20	21316826..21426034	ENSRNOG00000000634	0.0545308	1.0194	0.0277233	0.921413	0.998631	1	Cabcoco1	RGD	1306739	Cabcoco1	enables		0005737 // cytoplasm (RGD:1624291 [ISO] MGI:1920537) /// 0005813 // centrosome (RGD:1624291 [ISO] MGI:1920537) /// 0036126 // sperm flagellum (RGD:1624291 [ISO] MGI:1920537)	0005509 // calcium ion binding (RGD:1624291 [ISO] MGI:1920537)	ciliary associated calcium binding coiled-coil 1		gene	taxon:10116	20171030	RGD			90	0.0512104	0.0965797	6.38802	68	0.0419135	0.0845766	4.95388	85	0.0624197	0.111829	7.99932	71	0.0671521	0.146107	7.14961	40	0.0499585	0.101291	5.84985	60	0.0343738	0.061133	4.5873
Arid5b	20	21564975..21880715	ENSRNOG00000000635	0.0423053	1.11058	0.151314	0.465688	0.998631	1	Arid5b	RGD	1311735	Arid5b	involved_in	0000122 // negative regulation of transcription from RNA polymerase II promoter (RGD:1624291 [ISO] UniProtKB:Q14865) /// 0010761 // fibroblast migration (RGD:1624291 [ISO] MGI:2175912) /// 0051091 // positive regulation of sequence-specific DNA binding transcription factor activity (RGD:1624291 [ISO] MGI:2175912) /// 0051091 // positive regulation of sequence-specific DNA binding transcription fa…		0003713 // transcription coactivator activity (RGD:1624291 [ISO] UniProtKB:Q14865) /// 0003677 // DNA binding (RGD:1624291 [ISO] UniProtKB:Q14865) /// 0000976 // transcription regulatory region sequence-specific DNA binding (RGD:1624291 [ISO] UniProtKB:Q14865)	AT-rich interaction domain 5B		gene	taxon:10116	20141117	RGD			242	0.0476276	0.0898228	17.1767	199	0.0424253	0.0856095	14.4974	173	0.0439416	0.0787244	16.281	134	0.0438363	0.095377	13.4936	78	0.0336955	0.0683177	11.4072	164	0.0324973	0.0577958	12.5386
Rtkn2	20	complement(21932878..22004279)	ENSRNOG00000000636	0.00253713	1.25466	0.327299	0.690442	#N/A	1	Rtkn2	RGD	1304834	Rtkn2	located_in	0007165 // signal transduction (GO_REF:0000002|RGD:1600115 [IEA] InterPro:IPR011072) /// 2001243 // negative regulation of intrinsic apoptotic signaling pathway (RGD:1624291 [ISO] UniProtKB:Q8IZC4) /// 1901224 // positive regulation of NIK/NF-kappaB signaling (RGD:1624291 [ISO] UniProtKB:Q8IZC4) /// 0030097 // hemopoiesis (PMID:21873635 [IBA] PANTHER:PTN002726905|MGI:MGI:2158417) /// 0008284 // p…	0005737 // cytoplasm (RGD:1624291 [ISO] UniProtKB:Q8IZC4) /// 0005886 // plasma membrane (RGD:1624291 [ISO] MGI:2158417) /// 0005634 // nucleus (RGD:1624291 [ISO] UniProtKB:Q8IZC4)		rhotekin 2		gene	taxon:10116	20180919	RGD			6	0.00522174	0.00984788	0.425868	4	0.00377097	0.00760938	0.291405	2	0.00224637	0.00402452	0.188219	1	0.0014466	0.00314746	0.100699	0	0	0	0	1	0.000876242	0.00155838	0.0764551
Zfp365	20	22060224..22086108	ENSRNOG00000000638	0.108764	1.2133	0.278934	0.464801	0.998631	1	Zfp365	RGD	1565986	Zfp365	acts_upstream_of_or_within	0010569 // regulation of double-strand break repair via homologous recombination (RGD:1624291 [ISO] UniProtKB:Q70YC4) /// 0048714 // positive regulation of oligodendrocyte differentiation (RGD:1624291 [ISO] MGI:2143676) /// 0060997 // dendritic spine morphogenesis (RGD:1624291 [ISO] MGI:2143676) /// 0110026 /// 0033566 // gamma-tubulin complex localization (RGD:1624291 [ISO] UniProtKB:Q70YC4,UniP…	0005813 // centrosome (RGD:1624291 [ISO] UniProtKB:Q70YC4,UniProtKB:Q70YC4) /// 0034451 // centriolar satellite (PMID:21873635 [IBA] PANTHER:PTN002696814|UniProtKB:Q70YC5) /// 0034451 // centriolar satellite (GO_REF:0000052|RGD:1624291 [ISO] UniProtKB:Q70YC4) /// 0043231 // intracellular membrane-bounded organelle (GO_REF:0000052|RGD:1624291 [ISO] UniProtKB:Q70YC4) /// 0005737 // cytoplasm (GO_RE…	0042803 // protein homodimerization activity (RGD:1624291 [ISO] UniProtKB:Q70YC4,UniProtKB:Q70YC4) /// 0005515 // protein binding (PMID:17389905|RGD:5509798 [IPI] UniProtKB:Q810H6) /// 0046872 // metal ion binding (GO_REF:0000043|RGD:1600115 [IEA] UniProtKB-KW:KW-0479) /// 0042802 // identical protein binding (RGD:1624291 [ISO] UniProtKB:Q70YC4,UniProtKB:Q70YC5-1)	zinc finger protein 365		gene	taxon:10116	20151028	RGD			66	0.158442	0.298812	4.68455	30	0.0780146	0.157425	2.18553	25	0.0774556	0.138767	2.35274	18	0.0718264	0.156277	1.81258	30	0.158082	0.320511	4.38739	34	0.0821798	0.146155	2.59947
Egr2	20	complement(22454463..22459025)	ENSRNOG00000000640	0.0575524	-2.91836	-1.54516	0.0382781	#N/A	1	Egr2	RGD	621608	Egr2	enables	0016925 // protein sumoylation (GO_REF:0000041|RGD:1600115 [IEA] UniPathway:UPA00886) /// 0035284 // brain segmentation (RGD:1624291 [ISO] MGI:95296) /// 0014037 // Schwann cell differentiation (GO_REF:0000024|RGD:1600115 [ISS] UniProtKB:P08152) /// 0014040 // positive regulation of Schwann cell differentiation (GO_REF:0000024|RGD:1600115 [ISS] UniProtKB:P08152) /// 0021612 // facial nerve struct…	0005654 // nucleoplasm (RGD:1600115|Reactome:R-RNO-9620368 [TAS]) /// 0005654 // nucleoplasm (GO_REF:0000052|RGD:1624291 [ISO] UniProtKB:P11161) /// 0005634 // nucleus (RGD:1624291 [ISO] MGI:95296) /// 0005737 // cytoplasm (RGD:1624291 [ISO] MGI:95296) /// 0005654 // nucleoplasm (RGD:1600115|Reactome:R-RNO-9614784 [TAS]) /// 0005634 // nucleus (PMID:8619872|RGD:728620 [TAS]) /// 0005654 // nucleo…	0000978 // RNA polymerase II core promoter proximal region sequence-specific DNA binding (RGD:1624291 [ISO] UniProtKB:P11161) /// 0003682 // chromatin binding (RGD:1624291 [ISO] MGI:95296) /// 0000976 // transcription regulatory region sequence-specific DNA binding (GO_REF:0000024|RGD:1600115 [ISS] UniProtKB:P08152) /// 0046872 // metal ion binding (GO_REF:0000043|RGD:1600115 [IEA] UniProtKB-KW:K…	early growth response 2		gene	taxon:10116	20110420	UniProt			1	0.0136183	0.0256833	0.070978	2	0.0295041	0.059536	0.145702	2	0.0351512	0.0629758	0.188219	0	0	0	0	1	0.0298922	0.0606065	0.146246	6	0.0822688	0.146313	0.45873
Nrbf2	20	22728208..22746474	ENSRNOG00000000641	1.09407	1.08821	0.121956	0.562118	0.998631	1	Nrbf2	RGD	61937	Nrbf2	located_in	0006914 // autophagy (GO_REF:0000107|RGD:1600115 [IEA] UniProtKB:Q8VCQ3|ensembl:ENSMUSP00000097254) /// 0006914 // autophagy (RGD:1624291 [ISO] MGI:1354950) /// 0006914 // autophagy (RGD:1624291 [ISO] UniProtKB:Q96F24) /// 0045893 // positive regulation of transcription, DNA-templated (PMID:10786636|RGD:61677 [IDA]) /// 0034976 // response to endoplasmic reticulum stress (GO_REF:0000107|RGD:16001…	0035032 // phosphatidylinositol 3-kinase complex, class III (RGD:1624291 [ISO] MGI:1354950) /// 0031410 // cytoplasmic vesicle (GO_REF:0000043|RGD:1600115 [IEA] UniProtKB-KW:KW-0968) /// 0035032 // phosphatidylinositol 3-kinase complex, class III (GO_REF:0000107|RGD:1600115 [IEA] UniProtKB:Q8VCQ3|ensembl:ENSMUSP00000097254) /// 0005776 // autophagosome (GO_REF:0000044|RGD:1600115 [IEA] UniProtKB-…	0016922 // ligand-dependent nuclear receptor binding (PMID:10786636|RGD:61677 [IDA])	nuclear receptor binding factor 2		gene	taxon:10116	20210612	UniProt			336	1.143	2.15563	23.8486	397	1.46294	2.95205	28.9219	206	0.904401	1.6203	19.3866	171	0.966916	2.10377	17.2195	133	0.993099	2.01351	19.4507	270	0.924764	1.64467	20.6429
Reep3	20	22913694..22999010	ENSRNOG00000000645	0.629266	-1.08962	-0.123823	0.535628	0.998631	1	Reep3	RGD	1560401	Reep3	involved_in	0007084 // mitotic nuclear envelope reassembly (RGD:1624291 [ISO] UniProtKB:Q6NUK4) /// 0006998 // nuclear envelope organization (RGD:1624291 [ISO] UniProtKB:Q6NUK4) /// 0071786 // endoplasmic reticulum tubular network organization (PMID:21873635 [IBA] PANTHER:PTN000959055|UniProtKB:Q9H902|UniProtKB:Q9BRK0)	0016021 // integral component of membrane (GO_REF:0000043|RGD:1600115 [IEA] UniProtKB-KW:KW-0812) /// 0005881 // cytoplasmic microtubule (PMID:21873635 [IBA] PANTHER:PTN000959166|UniProtKB:Q9BRK0) /// 0016020 // membrane (PMID:21873635 [IBA] PANTHER:PTN000959055|UniProtKB:Q9H902|MGI:MGI:2385070|MGI:MGI:1098827) /// 0005789 // endoplasmic reticulum membrane (PMID:21873635 [IBA] PANTHER:PTN00095916…	0008017 // microtubule binding (PMID:21873635 [IBA] PANTHER:PTN000959166|UniProtKB:Q9H902)	receptor accessory protein 3		gene	taxon:10116	20130902	RGD			984	0.716694	1.35164	69.8424	958	0.755845	1.52521	69.7914	719	0.675856	1.21084	67.6649	407	0.492741	1.07208	40.9844	316	0.505196	1.02429	46.2138	1215	0.890995	1.58462	92.8929
Jmjd1c	20	complement(22751743..22882672)	ENSRNOG00000000648	0.542199	1.3258	0.406866	0.0342698	0.852584	1	Jmjd1c	RGD	708458	Jmjd1c	acts_upstream_of_or_within	1990636 // reproductive senescence (RGD:1624291 [ISO] MGI:1918614) /// 0003382 // epithelial cell morphogenesis (RGD:1624291 [ISO] MGI:1918614) /// 0006357 // regulation of transcription from RNA polymerase II promoter (PMID:21873635 [IBA] PANTHER:PTN000284569|MGI:MGI:98847) /// 0008584 // male gonad development (RGD:1624291 [ISO] MGI:1918614) /// 0036098 // male germ-line stem cell population ma…	0000118 // histone deacetylase complex (PMID:21873635 [IBA] PANTHER:PTN000284569|RGD:620634) /// 0000785 // chromatin (PMID:21873635 [IBA] PANTHER:PTN000284569|FB:FBgn0037703)	0031490 // chromatin DNA binding (PMID:21873635 [IBA] PANTHER:PTN000284569|UniProtKB:Q9SSE9|TAIR:locus:2027109) /// 0003712 // transcription cofactor activity (PMID:21873635 [IBA] PANTHER:PTN000284569|MGI:MGI:96223|RGD:620634|MGI:MGI:98847) /// 0032454 // histone demethylase activity (H3-K9 specific) (PMID:21873635 [IBA] PANTHER:PTN000284569|UniProtKB:Q9SSE9|FB:FBgn0037703|UniProtKB:Q9Y4C1|TAIR:l…	jumonji domain containing 1C		gene	taxon:10116	20150915	RGD			1548	0.734693	1.38559	109.874	1120	0.575814	1.16193	81.5933	801	0.49063	0.878997	75.3819	534	0.421271	0.916584	53.7731	469	0.488587	0.990612	68.5895	802	0.383239	0.681582	61.317
Nr5a2	13	complement(53750473..53870428)	ENSRNOG00000000653	0.00462437	1.64941	0.721949	0.258142	#N/A	1	Nr5a2	RGD	68353	Nr5a2	enables	0045893 // positive regulation of transcription, DNA-templated (GO_REF:0000024|RGD:1600115 [ISS] UniProtKB:P45448) /// 0045893 // positive regulation of transcription, DNA-templated (RGD:1624291 [ISO] UniProtKB:O00482) /// 0008206 // bile acid metabolic process (RGD:1624291 [ISO] MGI:1346834) /// 0042127 // regulation of cell proliferation (RGD:1624291 [ISO] MGI:1346834) /// 0045070 // positive r…	0005634 // nucleus (RGD:1624291 [ISO] MGI:1346834) /// 0005634 // nucleus (RGD:1624291 [ISO] UniProtKB:O00482) /// 0090575 // RNA polymerase II transcription factor complex (PMID:21873635 [IBA] PANTHER:PTN000639680|MGI:MGI:1346833|MGI:MGI:1346834) /// 0005737 // cytoplasm (RGD:1624291 [ISO] UniProtKB:O00482) /// 0090575 // RNA polymerase II transcription factor complex (RGD:1624291 [ISO] MGI:1346…	0008270 // zinc ion binding (GO_REF:0000002|RGD:1600115 [IEA] InterPro:IPR001628|InterPro:IPR013088) /// 0003677 // DNA binding (RGD:1624291 [ISO] MGI:1346834) /// 0003700 // transcription factor activity, sequence-specific DNA binding (GO_REF:0000024|RGD:1600115 [ISS] UniProtKB:O00482) /// 1990837 // sequence-specific double-stranded DNA binding (RGD:1624291 [ISO] UniProtKB:O00482) /// 0003700 /…	nuclear receptor subfamily 5, group A, member 2		gene	taxon:10116	20090818	RGD			2	0.00103605	0.00195393	0.141956	7	0.00392807	0.0079264	0.509958	5	0.00334279	0.00598883	0.470548	4	0.00344428	0.0074939	0.402795	10	0.0113707	0.0230541	1.46246	4	0.00208628	0.0037104	0.30582
Ptprc	13	complement(55061562..55173692)	ENSRNOG00000000655	0.161295	-1.13639	-0.184456	0.377809	0.998631	1	Ptprc	RGD	3451	Ptprc	involved_in	0042100 // B cell proliferation (GO_REF:0000024|RGD:1600115 [ISS] UniProtKB:P06800) /// 0001960 // negative regulation of cytokine-mediated signaling pathway (RGD:1624291 [ISO] MGI:97810) /// 0070373 // negative regulation of ERK1 and ERK2 cascade (RGD:1624291 [ISO] MGI:97810) /// 0045059 // positive thymic T cell selection (RGD:1624291 [ISO] MGI:97810) /// 2000648 // positive regulation of stem …	0005925 // focal adhesion (GO_REF:0000024|RGD:1600115 [ISS] UniProtKB:P06800) /// 0009986 // cell surface (RGD:1624291 [ISO] MGI:97810) /// 0045121 // membrane raft (RGD:1624291 [ISO] MGI:97810) /// 0005886 // plasma membrane (RGD:1624291 [ISO] MGI:97810) /// 0071944 // cell periphery (RGD:1624291 [ISO] MGI:97810) /// 0005886 // plasma membrane (RGD:1624291 [ISO] UniProtKB:P08575) /// 0009897 // …	0019901 // protein kinase binding (RGD:1624291 [ISO] UniProtKB:P08575) /// 0004725 // protein tyrosine phosphatase activity (PMID:12496963|RGD:1358565 [IGI] UniProtKB:P06800) /// 0019901 // protein kinase binding (RGD:1624291 [ISO] MGI:97810) /// 0004725 // protein tyrosine phosphatase activity (GO_REF:0000024|RGD:1600115 [ISS] UniProtKB:P08575) /// 0019887 // protein kinase regulator activity (P…	protein tyrosine phosphatase, receptor type, C		gene	taxon:10116	20180724	RGD	occurs_in(EMAPA:32834)|occurs_in(EMAPA:19252)		277	0.153507	0.289505	19.6609	264	0.158482	0.3198	19.2327	268	0.191677	0.343402	25.2214	116	0.106854	0.232489	11.681	151	0.183679	0.37241	22.0832	262	0.146187	0.259991	20.0312
Nek7	13	complement(55488531..55561750)	ENSRNOG00000000657	0.0836559	-1.12838	-0.17425	0.58623	0.998631	1	Nek7	RGD	1311160	Nek7	located_in	1904355 // positive regulation of telomere capping (RGD:1624291 [ISO] UniProtKB:Q8TDX7) /// 1904355 // positive regulation of telomere capping (GO_REF:0000107|RGD:1600115 [IEA] UniProtKB:Q8TDX7|ensembl:ENSP00000356355) /// 0006468 // protein phosphorylation (GO_REF:0000107|RGD:1600115 [IEA] UniProtKB:Q8TDX7|ensembl:ENSP00000356355) /// 0051973 // positive regulation of telomerase activity (GO_REF…	0005634 // nucleus (GO_REF:0000024|RGD:1600115 [ISS] UniProtKB:Q9ES74) /// 0005737 // cytoplasm (GO_REF:0000024|RGD:1600115 [ISS] UniProtKB:Q9ES74) /// 0005737 // cytoplasm (GO_REF:0000107|RGD:1600115 [IEA] UniProtKB:Q9ES74|ensembl:ENSMUSP00000140903) /// 0005815 // microtubule organizing center (GO_REF:0000044|RGD:1600115 [IEA] UniProtKB-SubCell:SL-0048) /// 0000922 // spindle pole (GO_REF:00000…	0004674 // protein serine/threonine kinase activity (GO_REF:0000003|RGD:1600115 [IEA] EC:2.7.11.1) /// 0004674 // protein serine/threonine kinase activity (GO_REF:0000116|RGD:1600115 [IEA] RHEA:46608) /// 0005524 // ATP binding (GO_REF:0000043|RGD:1600115 [IEA] UniProtKB-KW:KW-0067) /// 0004674 // protein serine/threonine kinase activity (GO_REF:0000043|RGD:1600115 [IEA] UniProtKB-KW:KW-0723) ///…	NIMA-related kinase 7		gene	taxon:10116	20210612	UniProt			82	0.0695918	0.131246	5.8202	126	0.115836	0.233744	9.17924	101	0.110625	0.198192	9.50508	30	0.0423206	0.0920792	3.02096	39	0.0726512	0.147301	5.7036	153	0.130736	0.232512	11.6976
Acacb	12	complement(48127149..48238887)	ENSRNOG00000000658	0.0297668	-1.20774	-0.272313	0.539685	0.998631	1	Acacb	RGD	620500	Acacb	enables	0051289 // protein homotetramerization (RGD:1624291 [ISO] UniProtKB:O00763) /// 0010884 // positive regulation of lipid storage (RGD:1624291 [ISO] MGI:2140940) /// 0031667 // response to nutrient levels (RGD:1624291 [ISO] MGI:2140940) /// 0014070 // response to organic cyclic compound (PMID:12842871|RGD:1625730 [IMP]) /// 0031999 // negative regulation of fatty acid beta-oxidation (RGD:1624291 [I…	0005634 // nucleus (RGD:1624291 [ISO] UniProtKB:O00763) /// 0005739 // mitochondrion (PMID:10677481|RGD:1625731 [IDA]) /// 0005739 // mitochondrion (RGD:1624291 [ISO] MGI:2140940) /// 0005739 // mitochondrion (RGD:1624291 [ISO] UniProtKB:O00763)	0046872 // metal ion binding (GO_REF:0000002|RGD:1600115 [IEA] InterPro:IPR011761) /// 0009374 // biotin binding (PMID:12949377|RGD:1601566 [IDA]) /// 0003989 // acetyl-CoA carboxylase activity (RGD:1624291 [ISO] MGI:2140940) /// 0005524 // ATP binding (GO_REF:0000104|RGD:1600115 [IEA] UniRule:UR000414645) /// 0042802 // identical protein binding (RGD:1624291 [ISO] UniProtKB:O00763) /// 0003989 /…	acetyl-CoA carboxylase beta		gene	taxon:10116	20090123	RGD	occurs_in(EMAPA:16846)		31	0.0172398	0.0325131	2.20032	54	0.0325306	0.0656431	3.93396	41	0.0294266	0.0527197	3.8585	48	0.0443707	0.0965398	4.83354	8	0.00976547	0.0197995	1.16997	13	0.00727902	0.0129456	0.993916
Hps4	12	complement(50285278..50314406)	ENSRNOG00000000661	0.743079	1.80473	0.851781	0.0043916	0.518487	1	Hps4	RGD	1308070	Hps4	enables	0007040 // lysosome organization (RGD:1624291 [ISO] UniProtKB:Q9NQG7) /// 0050821 // protein stabilization (RGD:1624291 [ISO] UniProtKB:Q9NQG7) /// 1903955 // positive regulation of protein targeting to mitochondrion (PMID:24270810|RGD:9068941 [ISO] UniProtKB:Q9NQG7) /// 0007596 // blood coagulation (RGD:1624291 [ISO] MGI:2177742) /// 0006996 // organelle organization (RGD:1624291 [ISO] MGI:21777…	0031410 // cytoplasmic vesicle (RGD:1624291 [ISO] MGI:2177742) /// 0031410 // cytoplasmic vesicle (PMID:21873635 [IBA] PANTHER:PTN001426001|MGI:MGI:2177742|UniProtKB:Q9NQG7|FB:FBgn0034261) /// 0005765 // lysosomal membrane (PMID:21873635 [IBA] PANTHER:PTN001426001|FB:FBgn0034261) /// 0031085 // BLOC-3 complex (PMID:21873635 [IBA] PANTHER:PTN001426001|UniProtKB:Q9NQG7) /// 0005575 // cellular_comp…	0042803 // protein homodimerization activity (RGD:1624291 [ISO] UniProtKB:Q9NQG7) /// 0003674 // molecular_function (RGD:1598407 [ND]) /// 0031267 // small GTPase binding (RGD:1624291 [ISO] UniProtKB:Q9NQG7) /// 0031267 // small GTPase binding (RGD:1624291 [ISO] MGI:2177742) /// 0046983 // protein dimerization activity (RGD:1624291 [ISO] UniProtKB:Q9NQG7) /// 0005085 // guanyl-nucleotide exchange…	HPS4, biogenesis of lysosomal organelles complex 3 subunit 2		gene	taxon:10116	20070207	RGD			636	1.35677	2.55878	45.142	285	0.658601	1.32898	20.7626	132	0.36342	0.651092	12.4225	233	0.82621	1.79763	23.4628	109	0.510398	1.03483	15.9408	75	0.161091	0.286496	5.73413
Srrd	12	50315933..50321144	ENSRNOG00000000662	0.675426	1.08208	0.113811	0.738675	0.998631	1	Srrd	RGD	1562579, F1LTK4	Srrd	located_in	0070453 // regulation of heme biosynthetic process (RGD:1624291 [ISO] MGI:1917368) /// 0007017 // microtubule-based process (PMID:21873635 [IBA] PANTHER:PTN002007691|SGD:S000004404) /// 0042752 // regulation of circadian rhythm (RGD:1624291 [ISO] MGI:1917368)	0005634 // nucleus (PMID:21873635 [IBA] PANTHER:PTN002007691|TAIR:locus:2148333) /// 0005737 // cytoplasm (PMID:21873635 [IBA] PANTHER:PTN002007691|TAIR:locus:2148333|MGI:MGI:1917368) /// 0005737 // cytoplasm (RGD:1624291 [ISO] MGI:1917368)		SRR1 domain containing		gene	taxon:10116	20190121	RGD			52	0.619973	1.16923	3.69086	58	0.749077	1.51155	4.22537	24	0.36929	0.661608	2.25863	51	1.01071	2.19905	5.13563	24	0.62808	1.27343	3.50991	24	0.288099	0.512377	1.83492
Tfip11	12	complement(50320821..50333052)	ENSRNOG00000000663	3.05783	1.09859	0.135653	0.419566	0.998631	1	Tfip11	RGD	1311449	Tfip11	involved_in	0031214 // biomineral tissue development (GO_REF:0000043|RGD:1600115 [IEA] UniProtKB-KW:KW-0091) /// 0032091 // negative regulation of protein binding (RGD:1624291 [ISO] UniProtKB:Q9UBB9) /// 0000390 // spliceosomal complex disassembly (RGD:1624291 [ISO] UniProtKB:Q9UBB9) /// 0000390 // spliceosomal complex disassembly (RGD:1624291 [ISO] MGI:1930075) /// 0000390 // spliceosomal complex disassembl…	0071008 // U2-type post-mRNA release spliceosomal complex (GO_REF:0000024|RGD:1600115 [ISS] UniProtKB:Q9UBB9) /// 0031012 // extracellular matrix (RGD:1624291 [ISO] MGI:1930075) /// 0005737 // cytoplasm (GO_REF:0000044|RGD:1600115 [IEA] UniProtKB-SubCell:SL-0086) /// 0071013 // catalytic step 2 spliceosome (RGD:1624291 [ISO] UniProtKB:Q9UBB9) /// 0071008 // U2-type post-mRNA release spliceosomal …	0003676 // nucleic acid binding (GO_REF:0000002|RGD:1600115 [IEA] InterPro:IPR000467)	tuftelin interacting protein 11		gene	taxon:10116	20140205	UniProt			691	3.51038	6.62037	49.0458	627	3.45043	6.96258	45.6777	340	2.22917	3.9937	31.9973	408	3.44526	7.49605	41.0851	238	2.65392	5.38083	34.8066	517	2.6444	4.70301	39.5273
Tpst2	12	complement(50343086..50383496)	ENSRNOG00000000664	0.959433	-1.00984	-0.0141291	0.934311	0.998631	1	Tpst2	RGD	1305331	Tpst2	located_in	0006478 // peptidyl-tyrosine sulfation (RGD:1624291 [ISO] UniProtKB:O60704) /// 0060468 // prevention of polyspermy (RGD:1624291 [ISO] MGI:1309516) /// 0007342 // fusion of sperm to egg plasma membrane (RGD:1624291 [ISO] MGI:1309516) /// 0006478 // peptidyl-tyrosine sulfation (GO_REF:0000024|RGD:1600115 [ISS] UniProtKB:O60704) /// 0006478 // peptidyl-tyrosine sulfation (RGD:1624291 [ISO] MGI:1309…	0005794 // Golgi apparatus (PMID:21873635 [IBA] PANTHER:PTN001765270|FB:FBgn0086674|WB:WBGene00013737|UniProtKB:O60507) /// 0000139 // Golgi membrane (GO_REF:0000044|RGD:1600115 [IEA] UniProtKB-SubCell:SL-0134) /// 0005783 // endoplasmic reticulum (GO_REF:0000054|RGD:1624291 [ISO] UniProtKB:O60704) /// 0016021 // integral component of membrane (GO_REF:0000043|RGD:1600115 [IEA] UniProtKB-KW:KW-081…	0008476 // protein-tyrosine sulfotransferase activity (GO_REF:0000024|RGD:1600115 [ISS] UniProtKB:O60704) /// 0008476 // protein-tyrosine sulfotransferase activity (RGD:1624291 [ISO] MGI:1309516) /// 0008146 // sulfotransferase activity (PMID:21873635 [IBA] PANTHER:PTN001765270|ZFIN:ZDB-GENE-040316-1|UniProtKB:O60704|UniProtKB:O60507|WB:WBGene00013737|MGI:MGI:1298231|MGI:MGI:1309516) /// 0042803 …	tyrosylprotein sulfotransferase 2		gene	taxon:10116	20210612	UniProt			515	0.791921	1.49352	36.5537	602	1.00277	2.02347	43.8564	443	0.879154	1.57506	41.6906	527	1.34701	2.93077	53.0682	230	0.776312	1.57398	33.6366	473	0.732312	1.3024	36.1632
Pitpnb	12	complement(51280150..51341716)	ENSRNOG00000000665	0.389958	1.13157	0.178322	0.33693	0.998631	1	Pitpnb	RGD	620143	Pitpnb	located_in	0006890 // retrograde vesicle-mediated transport, Golgi to ER (GO_REF:0000024|RGD:1600115 [ISS] UniProtKB:P48739) /// 0015914 // phospholipid transport (PMID:16274224|RGD:13210550 [IDA]) /// 0006890 // retrograde vesicle-mediated transport, Golgi to ER (RGD:1624291 [ISO] UniProtKB:P48739) /// 0006890 // retrograde vesicle-mediated transport, Golgi to ER (GO_REF:0000107|RGD:1600115 [IEA] UniProtKB…	0005737 // cytoplasm (PMID:21873635 [IBA] PANTHER:PTN000069712|UniProtKB:O00562|dictyBase:DDB_G0274579|ZFIN:ZDB-GENE-040426-744|dictyBase:DDB_G0290069|UniProtKB:A0A0B4KGG5|MGI:MGI:99887|UniProtKB:Q9UKF7|ZFIN:ZDB-GENE-040426-2791|MGI:MGI:1919045|MGI:MGI:1927542|ZFIN:ZDB-GENE-040426-895|RGD:620143) /// 0005789 // endoplasmic reticulum membrane (PMID:18636990|RGD:39458014 [IDA]) /// 0005794 // Golgi…	0140338 /// 0031210 // phosphatidylcholine binding (RGD:1624291 [ISO] UniProtKB:P48739) /// 0008526 // phosphatidylinositol transporter activity (PMID:21873635 [IBA] PANTHER:PTN000069712|UniProtKB:P48739|dictyBase:DDB_G0290069|dictyBase:DDB_G0274579|RGD:61885|UniProtKB:Q2HJ54|UniProtKB:Q00169|UniProtKB:O00562|UniProtKB:Q9TR36|ZFIN:ZDB-GENE-040426-895|FB:FBgn0003218|UniProtKB:Q9BZ72|RGD:620143|ZFI…	phosphatidylinositol transfer protein, beta		gene	taxon:10116	20200914	UniProt			450	0.454191	0.856577	31.9401	391	0.427496	0.862638	28.4848	238	0.31002	0.555422	22.3981	197	0.330505	0.719098	19.8376	193	0.42758	0.86692	28.2255	363	0.368887	0.656057	27.7532
Foxn4	12	48101673..48121270	ENSRNOG00000000691	0	#N/A	#N/A	#N/A	#N/A	#N/A	Foxn4	RGD	1306389	Foxn4	enables	0006355 // regulation of transcription, DNA-templated (RGD:1624291 [ISO] MGI:2151057) /// 0045944 // positive regulation of transcription from RNA polymerase II promoter (RGD:1624291 [ISO] MGI:2151057) /// 0010842 // retina layer formation (RGD:1624291 [ISO] MGI:2151057) /// 0060579 // ventral spinal cord interneuron fate commitment (RGD:1624291 [ISO] MGI:2151057) /// 0006355 // regulation of tra…	0005634 // nucleus (PMID:21873635 [IBA] PANTHER:PTN000216159|MGI:MGI:2151057|UniProtKB:P32314|FB:FBgn0015396) /// 0005634 // nucleus (RGD:1624291 [ISO] MGI:2151057)	0000987 // core promoter proximal region sequence-specific DNA binding (RGD:1624291 [ISO] UniProtKB:Q96NZ1) /// 0000987 // core promoter proximal region sequence-specific DNA binding (PMID:21873635 [IBA] PANTHER:PTN000216159|UniProtKB:Q96NZ1|MGI:MGI:2151057) /// 0000987 // core promoter proximal region sequence-specific DNA binding (RGD:1624291 [ISO] MGI:2151057) /// 0003682 // chromatin binding …	forkhead box N4		gene	taxon:10116	20200915	RGD			0	0	0	0	0	0	0	0	0	0	0	0	0	0	0	0	0	0	0	0	0	0	0	0
Ung	12	complement(48246569..48254822)	ENSRNOG00000000692	1.03981	-1.13273	-0.17981	0.431506	0.998631	1	Ung	RGD	1307200	Ung	enables	0045190 // isotype switching (RGD:1624291 [ISO] MGI:109352) /// 0006284 // base-excision repair (PMID:11292851|RGD:1599704 [TAS]) /// 0006284 // base-excision repair (PMID:12167490|RGD:634481 [IDA]) /// 0016447 // somatic recombination of immunoglobulin gene segments (RGD:1624291 [ISO] MGI:109352) /// 0006284 // base-excision repair (RGD:1624291 [ISO] UniProtKB:P13051,UniProtKB:P13051-1) /// 0016…	0005634 // nucleus (RGD:1624291 [ISO] MGI:109352) /// 0005739 // mitochondrion (RGD:1624291 [ISO] MGI:109352) /// 0005739 // mitochondrion (PMID:11292851|RGD:1599704 [IDA]) /// 0005654 // nucleoplasm (RGD:1624291 [ISO] UniProtKB:P13051,UniProtKB:P13051-1) /// 0005634 // nucleus (PMID:21873635 [IBA] PANTHER:PTN000137400|PomBase:SPCC1183.06|UniProtKB:P13051|WB:WBGene00013241|MGI:MGI:109352|SGD:S000…	0004844 // uracil DNA N-glycosylase activity (PMID:21873635 [IBA] PANTHER:PTN000137400|ZFIN:ZDB-GENE-040426-900|PomBase:SPCC1183.06|UniProtKB:Q8ILU6|UniProtKB:P12295|UniProtKB:P9WFQ9|RGD:1307200|MGI:MGI:109352|UniProtKB:P13051|SGD:S000004483|WB:WBGene00013241|TAIR:locus:2086904) /// 0004844 // uracil DNA N-glycosylase activity (RGD:1624291 [ISO] MGI:109352) /// 0004844 // uracil DNA N-glycosylase…	uracil-DNA glycosylase		gene	taxon:10116	20150915	RGD			127	0.956122	1.80319	9.01421	115	0.937857	1.89249	8.37788	97	0.942471	1.6885	9.12864	99	1.23888	2.69551	9.96917	68	1.12371	2.27832	9.94474	143	1.08394	1.92777	10.9331
Svop	12	48292273..48351084	ENSRNOG00000000693	0.0217826	1.66058	0.731689	0.199507	0.998631	1	Svop	RGD	620277	Svop	located_in	0055085 // transmembrane transport (GO_REF:0000002|RGD:1600115 [IEA] InterPro:IPR005828|InterPro:IPR011701)	0016021 // integral component of membrane (GO_REF:0000043|RGD:1600115 [IEA] UniProtKB-KW:KW-0812) /// 0030672 // synaptic vesicle membrane (GO_REF:0000044|RGD:1600115 [IEA] UniProtKB-SubCell:SL-0260) /// 0008021 // synaptic vesicle (PMID:9801366|RGD:634114 [IDA])	0022857 // transmembrane transporter activity (GO_REF:0000002|RGD:1600115 [IEA] InterPro:IPR005828|InterPro:IPR011701|InterPro:IPR020846)	SV2 related protein		gene	taxon:10116	20060104	HGNC-UCL			39	0.0412072	0.0777142	2.76814	13	0.0148792	0.0300246	0.947065	2	0.00272725	0.00488605	0.188219	14	0.0245879	0.0534973	1.40978	11	0.0255114	0.0517245	1.60871	16	0.0170211	0.0302717	1.22328
Ssh1	12	48403797..48446977	ENSRNOG00000000695	0.141432	-1.06875	-0.0959206	0.716765	0.998631	1	Ssh1	RGD	1306038	Ssh1	involved_in	0031915 // positive regulation of synaptic plasticity (PMID:20442266|RGD:11535133 [IMP]) /// 0098976 // excitatory chemical synaptic transmission (PMID:20442266|RGD:11535133 [IMP]) /// 0006470 // protein dephosphorylation (RGD:1624291 [ISO] UniProtKB:Q8WYL5) /// 0030036 // actin cytoskeleton organization (RGD:1624291 [ISO] UniProtKB:Q8WYL5) /// 0071318 // cellular response to ATP (RGD:1624291 [IS…	0005856 // cytoskeleton (GO_REF:0000044|RGD:1600115 [IEA] UniProtKB-SubCell:SL-0090) /// 0042995 // cell projection (PMID:22496574|RGD:11535117 [IDA]) /// 0005886 // plasma membrane (RGD:1624291 [ISO] UniProtKB:Q8WYL5) /// 0030426 // growth cone (PMID:15660133|RGD:11535125 [IDA]) /// 0031252 // cell leading edge (PMID:22496574|RGD:11535117 [IDA]) /// 0005737 // cytoplasm (RGD:1624291 [ISO] UniPro…	0003674 // molecular_function (RGD:1598407 [ND]) /// 0004721 // phosphoprotein phosphatase activity (RGD:1624291 [ISO] UniProtKB:Q8WYL5) /// 0003779 // actin binding (RGD:1624291 [ISO] UniProtKB:Q8WYL5) /// 0106306 /// 0008138 // protein tyrosine/serine/threonine phosphatase activity (GO_REF:0000002|RGD:1600115 [IEA] InterPro:IPR000340|InterPro:IPR020422) /// 0106307 /// 0003779 // actin binding …	slingshot protein phosphatase 1		gene	taxon:10116	20060206	RGD			89	0.128077	0.241546	6.31704	78	0.121592	0.245359	5.68239	87	0.16158	0.289481	8.18754	59	0.14113	0.307064	5.94122	49	0.154779	0.313815	7.16607	69	0.0999749	0.177803	5.2754
[truncated: 30,651 more rows]
[truncated: 16 more columns]
