# Supplementary material for: Long-Term Calorie Restriction Alters Anxiety-like Behaviour and the Brain and Adrenal Gland Transcriptomes of the Ageing Male Rat
Source: Nutrients. 2022 Nov 4;14(21):4670. doi: 10.3390/nu14214670 (PMC9654051; doi:10.3390/nu14214670)
Supplement: Supplementary file 1 [file nutrients-14-04670-s001.zip › Final Supplementary/File S1 Differentially expressed genes/DE_Amygdala CR vs Control.xlsx]

## Sheet: EB S2_C2_Amygdala CR vs Con...
Name	Chromosome	Region	Identifier	S2_C2_Amygdala CR vs Cont - Max group means	S2_C2_Amygdala CR vs Cont - Fold change	S2_C2_Amygdala CR vs Cont - Log fold change	S2_C2_Amygdala CR vs Cont - P-value	S2_C2_Amygdala CR vs Cont - FDR p-value	S2_C2_Amygdala CR vs Cont - Bonferroni	Feature ID	Database	Database identifier	Database symbol	Qualifier	GO biological process	GO cellular component	GO molecular function	Database object name	Synonym	Database object type	Taxon ID	Date	Assigned by	Annotation extension	Gene product form ID	CR-1-2-Am_S34_L003 (GE) - Total counts	CR-1-2-Am_S34_L003 (GE) - FPKM	CR-1-2-Am_S34_L003 (GE) - TPM	CR-1-2-Am_S34_L003 (GE) - CPM	CR-1-3-Am_S38_L003 (GE) - Total counts	CR-1-3-Am_S38_L003 (GE) - FPKM	CR-1-3-Am_S38_L003 (GE) - TPM	CR-1-3-Am_S38_L003 (GE) - CPM	CR-4-1-Am_S42_L003 (GE) - Total counts	CR-4-1-Am_S42_L003 (GE) - FPKM	CR-4-1-Am_S42_L003 (GE) - TPM	CR-4-1-Am_S42_L003 (GE) - CPM	CR-4-3-Am_S46_L003 (GE) - Total counts	CR-4-3-Am_S46_L003 (GE) - FPKM	CR-4-3-Am_S46_L003 (GE) - TPM	CR-4-3-Am_S46_L003 (GE) - CPM	CR-4-4-Am_S50_L003 (GE) - Total counts	CR-4-4-Am_S50_L003 (GE) - FPKM	CR-4-4-Am_S50_L003 (GE) - TPM	CR-4-4-Am_S50_L003 (GE) - CPM	Con-2-1-Am_S14_L003 (GE) - Total counts	Con-2-1-Am_S14_L003 (GE) - FPKM	Con-2-1-Am_S14_L003 (GE) - TPM	Con-2-1-Am_S14_L003 (GE) - CPM
AABR07000046.1	1	396700..409750	ENSRNOG00000046319	0	#N/A	#N/A	#N/A	#N/A	#N/A																	0	0	0	0	0	0	0	0	0	0	0	0	0	0	0	0	0	0	0	0	0	0	0	0
AABR07000089.1	1	699413..708065	ENSRNOG00000047964	0	#N/A	#N/A	#N/A	#N/A	#N/A																	0	0	0	0	0	0	0	0	0	0	0	0	0	0	0	0	0	0	0	0	0	0	0	0
Vom2r6	1	complement(744616..755645)	ENSRNOG00000050370	0	#N/A	#N/A	#N/A	#N/A	#N/A	Vom2r6	RGD	1562697	Vom2r6	involved_in	0007186 // G-protein coupled receptor signaling pathway (GO_REF:0000002|RGD:1600115 [IEA] InterPro:IPR000068|InterPro:IPR000337|InterPro:IPR004073|InterPro:IPR011500|InterPro:IPR017978)	0005887 // integral component of plasma membrane (PMID:21873635 [IBA] PANTHER:PTN002373557|UniProtKB:P41180)	0004930 // G-protein coupled receptor activity (PMID:21873635 [IBA] PANTHER:PTN002373557|MGI:MGI:3646674|MGI:MGI:3645892|MGI:MGI:3644483|MGI:MGI:3646522|MGI:MGI:2429498|MGI:MGI:2678394|UniProtKB:P41180|MGI:MGI:3644559|MGI:MGI:3642776|MGI:MGI:2684056)	vomeronasal 2 receptor, 6		gene	taxon:10116	20210612	InterPro			0	0	0	0	0	0	0	0	0	0	0	0	0	0	0	0	0	0	0	0	0	0	0	0
Vom2r5	1	complement(804862..813517)	ENSRNOG00000032365	0	#N/A	#N/A	#N/A	#N/A	#N/A	Vom2r5	RGD	1585898	Vom2r5	involved_in	0007186 // G-protein coupled receptor signaling pathway (GO_REF:0000002|RGD:1600115 [IEA] InterPro:IPR000068|InterPro:IPR000337|InterPro:IPR004073|InterPro:IPR011500|InterPro:IPR017978)	0005887 // integral component of plasma membrane (PMID:21873635 [IBA] PANTHER:PTN002373557|UniProtKB:P41180)	0004930 // G-protein coupled receptor activity (PMID:21873635 [IBA] PANTHER:PTN002373557|MGI:MGI:3646674|MGI:MGI:3645892|MGI:MGI:3644483|MGI:MGI:3646522|MGI:MGI:2429498|MGI:MGI:2678394|UniProtKB:P41180|MGI:MGI:3644559|MGI:MGI:3642776|MGI:MGI:2684056)	vomeronasal 2 receptor, 5		gene	taxon:10116	20210612	InterPro			0	0	0	0	0	0	0	0	0	0	0	0	0	0	0	0	0	0	0	0	0	0	0	0
Raet1e	1	complement(1101965..1116926)	ENSRNOG00000040300	0.0122047	2.06432	1.04567	0.39805	#N/A	1	Raet1e	RGD	1311118	Raet1e	acts_upstream_of_or_within	0006955 // immune response (PMID:21873635 [IBA] PANTHER:PTN002703355|MGI:MGI:109477|MGI:MGI:109432|UniProtKB:Q9BZM4|UniProtKB:Q95460|MGI:MGI:3649078|UniProtKB:P29017|UniProtKB:Q29983|MGI:MGI:95936|UniProtKB:P01891|MGI:MGI:95938|MGI:MGI:2675273|UniProtKB:P17693|UniProtKB:Q6H3X3|UniProtKB:Q9BZM6|UniProtKB:Q9BZM5|MGI:MGI:95915|UniProtKB:Q31612|MGI:MGI:109431|MGI:MGI:1861032|UniProtKB:Q8TD07|MGI:MGI:…	0031225 // anchored component of membrane (GO_REF:0000043|RGD:1600115 [IEA] UniProtKB-KW:KW-0336) /// 0009897 // external side of plasma membrane (PMID:21873635 [IBA] PANTHER:PTN002703355|MGI:MGI:95938|MGI:MGI:95904|MGI:MGI:107674|UniProtKB:Q30201|MGI:MGI:2179989|MGI:MGI:1861032|MGI:MGI:95896|MGI:MGI:2179988|MGI:MGI:109431|MGI:MGI:95915|MGI:MGI:109432|MGI:MGI:1925027) /// 0005615 // extracellular…	0046703 // natural killer cell lectin-like receptor binding (RGD:1624291 [ISO] MGI:2675273) /// 0046703 // natural killer cell lectin-like receptor binding (RGD:1624291 [ISO] UniProtKB:Q8TD07)	retinoic acid early transcript 1E		gene	taxon:10116	20130227	RGD			2	0.0216559	0.0358373	0.474436	1	0.00992208	0.0190516	0.170216	2	0.0294458	0.0563919	0.467737	0	0	0	0	0	0	0	0	0	0	0	0
AABR07000109.1	1	1115869..1115990	ENSRNOG00000058808	0	#N/A	#N/A	#N/A	#N/A	#N/A																	0	0	0	0	0	0	0	0	0	0	0	0	0	0	0	0	0	0	0	0	0	0	0	0
Ulbp1	1	1180932..1220916	ENSRNOG00000061316	0.0129472	-1.35314	-0.436316	0.605384	0.885389	1	Ulbp1	RGD	7509852	Ulbp1	acts_upstream_of_or_within	0002839 // positive regulation of immune response to tumor cell (RGD:1624291 [ISO] MGI:1925027) /// 0043032 // positive regulation of macrophage activation (RGD:1624291 [ISO] MGI:1925027) /// 0032816 // positive regulation of natural killer cell activation (RGD:1624291 [ISO] MGI:1925027) /// 0042271 // susceptibility to natural killer cell mediated cytotoxicity (RGD:1624291 [ISO] MGI:1925027) ///…	0009897 // external side of plasma membrane (RGD:1624291 [ISO] MGI:1925027) /// 0046658 // anchored component of plasma membrane (RGD:1624291 [ISO] UniProtKB:Q9BZM6) /// 0005886 // plasma membrane (GO_REF:0000052|RGD:1624291 [ISO] UniProtKB:Q9BZM6) /// 0005887 // integral component of plasma membrane (RGD:1624291 [ISO] MGI:1925027) /// 0005829 // cytosol (GO_REF:0000052|RGD:1624291 [ISO] UniProtK…	0046703 // natural killer cell lectin-like receptor binding (RGD:1624291 [ISO] MGI:1925027) /// 0046703 // natural killer cell lectin-like receptor binding (RGD:1624291 [ISO] UniProtKB:Q9BZM6)	UL16 binding protein 1		gene	taxon:10116	20070115	RGD	regulates_o_has_participant(CL:0000084)		4	0.0162068	0.0268199	0.948872	0	0	0	0	0	0	0	0	6	0.0226153	0.0508691	0.88704	3	0.0142057	0.0294934	0.598149	4	0.015611	0.03501	0.648185
AABR07000137.1	1	complement(1390128..1392329)	ENSRNOG00000050129	0.0694444	1.26548	0.339688	0.784548	#N/A	1	AABR07000137.1	RGD	15005889	AABR07000137.1	located_in		0031225 // anchored component of membrane (GO_REF:0000043|RGD:1600115 [IEA] UniProtKB-KW:KW-0336)				gene	taxon:10116	20210612	UniProt			2	0.147146	0.243505	0.474436	0	0	0	0	2	0.200076	0.383168	0.467737	0	0	0	0	0	0	0	0	0	0	0	0
AABR07000145.1	1	complement(1439099..1442186)	ENSRNOG00000040316	0	#N/A	#N/A	#N/A	#N/A	#N/A																	0	0	0	0	0	0	0	0	0	0	0	0	0	0	0	0	0	0	0	0	0	0	0	0
AABR07000147.1	1	complement(1454868..1474846)	ENSRNOG00000023659	0.0191499	16.0853	4.00767	0.0531164	#N/A	1	AABR07000147.1	RGD	15003569	AABR07000147.1	located_in		0016021 // integral component of membrane (GO_REF:0000043|RGD:1600115 [IEA] UniProtKB-KW:KW-0812) /// 0031225 // anchored component of membrane (GO_REF:0000043|RGD:1600115 [IEA] UniProtKB-KW:KW-0336)				gene	taxon:10116	20210612	UniProt			0	0	0	0	0	0	0	0	8	0.0882062	0.168924	1.87095	1	0.00754352	0.0169678	0.14784	0	0	0	0	0	0	0	0
AABR07000156.1	1	1545134..1546169	ENSRNOG00000029897	0.571019	-1.99706	-0.997878	0.189039	0.624954	1	AABR07000156.1	RGD	15003781	AABR07000156.1	enables	0098655 // cation transmembrane transport (GO_REF:0000108|RGD:1600115 [IEA] GO:0019829)	0016021 // integral component of membrane (GO_REF:0000104|RGD:1600115 [IEA] UniRule:UR000169786)	0005524 // ATP binding (GO_REF:0000104|RGD:1600115 [IEA] UniRule:UR000169786) /// 0019829 // cation-transporting ATPase activity (GO_REF:0000002|RGD:1600115 [IEA] InterPro:IPR006544) /// 0046872 // metal ion binding (GO_REF:0000104|RGD:1600115 [IEA] UniRule:UR000169786)			gene	taxon:10116	20210612	UniProt			1	0.156378	0.258783	0.237218	2	0.286591	0.550291	0.340431	0	0	0	0	6	0.872849	1.96332	0.88704	1	0.182758	0.379438	0.199383	7	1.0544	2.36465	1.13432
AABR07000158.1	1	1617385..1619634	ENSRNOG00000042852	0.0401899	1.26462	0.338706	0.807606	#N/A	1	AABR07000158.1	RGD	15004624	AABR07000158.1	located_in		0031225 // anchored component of membrane (GO_REF:0000043|RGD:1600115 [IEA] UniProtKB-KW:KW-0336)				gene	taxon:10116	20210612	UniProt			0	0	0	0	0	0	0	0	0	0	0	0	3	0.200949	0.452	0.44352	0	0	0	0	0	0	0	0
AABR07000158.2	1	complement(1628117..1628234)	ENSRNOG00000061806	0	#N/A	#N/A	#N/A	#N/A	#N/A																	0	0	0	0	0	0	0	0	0	0	0	0	0	0	0	0	0	0	0	0	0	0	0	0
AABR07000159.4	1	complement(1669086..1669361)	ENSRNOG00000055877	0	#N/A	#N/A	#N/A	#N/A	#N/A																	0	0	0	0	0	0	0	0	0	0	0	0	0	0	0	0	0	0	0	0	0	0	0	0
Lrp11	1	1702696..1731210	ENSRNOG00000014303	3.44134	-1.10248	-0.140752	0.427841	0.809284	1	Lrp11	RGD	1308602	Lrp11	acts_upstream_of_or_within	0009414 // response to water deprivation (RGD:1624291 [ISO] MGI:2442989) /// 0035902 // response to immobilization stress (RGD:1624291 [ISO] MGI:2442989) /// 0009408 // response to heat (RGD:1624291 [ISO] MGI:2442989) /// 0009409 // response to cold (RGD:1624291 [ISO] MGI:2442989) /// 0033555 // multicellular organismal response to stress (RGD:1624291 [ISO] MGI:2442989) /// 0042594 // response to…	0016021 // integral component of membrane (GO_REF:0000043|RGD:1600115 [IEA] UniProtKB-KW:KW-0812)	0051219 // phosphoprotein binding (RGD:1624291 [ISO] UniProtKB:Q86VZ4)	LDL receptor related protein 11		gene	taxon:10116	20170620	RGD			474	2.69302	4.45656	112.441	799	4.15974	7.98722	136.002	315	2.43344	4.66029	73.6686	834	4.40799	9.915	123.299	529	3.51252	7.29262	105.474	699	3.82534	8.57892	113.27
AABR07000159.1	1	complement(1726382..1726514)	ENSRNOG00000051899	0	#N/A	#N/A	#N/A	#N/A	#N/A																	0	0	0	0	0	0	0	0	0	0	0	0	0	0	0	0	0	0	0	0	0	0	0	0
Pcmt1	1	complement(1736276..1767618)	ENSRNOG00000014330	0.952233	1.02412	0.0343913	0.83894	0.960963	1	Pcmt1	RGD	3268	Pcmt1	enables	0006479 // protein methylation (PMID:1886138|RGD:10448957 [IDA]) /// 0006479 // protein methylation (RGD:1624291 [ISO] MGI:97502) /// 0007568 // aging (PMID:7639720|RGD:10448282 [IEP]) /// 0010667 // negative regulation of cardiac muscle cell apoptotic process (PMID:23647599|RGD:10448278 [IMP]) /// 0045471 // response to ethanol (PMID:17336420|RGD:10448923 [IEP]) /// 0046500 // S-adenosylmethioni…	0005829 // cytosol (PMID:7639720|RGD:10448282 [IDA]) /// 0016323 // basolateral plasma membrane (PMID:7639720|RGD:10448282 [IDA]) /// 0043204 // perikaryon (PMID:7783974|RGD:10448924 [IDA]) /// 0005829 // cytosol (GO_REF:0000052|RGD:1624291 [ISO] UniProtKB:P22061) /// 0005829 // cytosol (GO_REF:0000052|RGD:1624291 [ISO] UniProtKB:P22061,UniProtKB:F6S8N6) /// 0005737 // cytoplasm (PMID:23647599|RG…	0004719 // protein-L-isoaspartate (D-aspartate) O-methyltransferase activity (GO_REF:0000003|RGD:1600115 [IEA] EC:2.1.1.77) /// 0004719 // protein-L-isoaspartate (D-aspartate) O-methyltransferase activity (RGD:1624291 [ISO] MGI:97502) /// 0004719 // protein-L-isoaspartate (D-aspartate) O-methyltransferase activity (PMID:21873635 [IBA] PANTHER:PTN000171727|RGD:3268|UniProtKB:P0A7A5|FB:FBgn0086768|…	protein-L-isoaspartate (D-aspartate) O-methyltransferase 1		gene	taxon:10116	20210612	UniProt		UniProtKB:A0A140TAB9	158	0.816679	1.35149	37.4805	221	1.04675	2.0099	37.6177	130	0.913662	1.74976	30.4029	189	0.908801	2.04419	27.9418	178	1.07527	2.23244	35.4902	223	1.11028	2.48996	36.1363
Nup43	1	1771710..1782091	ENSRNOG00000049505	0.413383	1.52981	0.613352	0.147446	0.569615	1	Nup43	RGD	1596513	Nup43	colocalizes_with	0008150 // biological_process (RGD:1598407 [ND])	0005654 // nucleoplasm (GO_REF:0000052|RGD:1624291 [ISO] UniProtKB:Q8NFH3,UniProtKB:F5H0E3) /// 0016607 // nuclear speck (GO_REF:0000052|RGD:1624291 [ISO] UniProtKB:Q8NFH3) /// 0005654 // nucleoplasm (GO_REF:0000052|RGD:1624291 [ISO] UniProtKB:Q8NFH3) /// 0016607 // nuclear speck (GO_REF:0000052|RGD:1624291 [ISO] UniProtKB:Q8NFH3,UniProtKB:F5H0E3) /// 0016607 // nuclear speck (GO_REF:0000107|RGD:…	0003674 // molecular_function (RGD:1598407 [ND])	nucleoporin 43		gene	taxon:10116	20090721	RGD			8	0.124837	0.206587	1.89774	18	0.257385	0.494212	3.06388	48	1.01846	1.95046	11.2257	17	0.246783	0.555096	2.51328	23	0.419454	0.870859	4.58581	19	0.285587	0.640474	3.07888
Lats1	1	1784078..1817310	ENSRNOG00000014916	0.881642	-1.05947	-0.0833443	0.64679	0.899094	1	Lats1	RGD	1564085	Lats1	involved_in	0030833 // regulation of actin filament polymerization (RGD:1624291 [ISO] UniProtKB:O95835) /// 0035329 // hippo signaling (RGD:1624291 [ISO] UniProtKB:O95835) /// 0000082 // G1/S transition of mitotic cell cycle (PMID:21873635 [IBA] PANTHER:PTN002390470|UniProtKB:Q9NRM7|MGI:MGI:1354386) /// 0009755 // hormone-mediated signaling pathway (RGD:1624291 [ISO] MGI:1333883) /// 0030216 // keratinocyte …	0000922 // spindle pole (PMID:21873635 [IBA] PANTHER:PTN000683385|UniProtKB:O95835) /// 0000922 // spindle pole (RGD:1624291 [ISO] UniProtKB:O95835)	0000287 // magnesium ion binding (RGD:1624291 [ISO] UniProtKB:O95835) /// 0004674 // protein serine/threonine kinase activity (PMID:21873635 [IBA] PANTHER:PTN000683254|UniProtKB:P17252|RGD:3396|UniProtKB:Q9NRM7|SGD:S000005460|SGD:S000001248|RGD:620968|WB:WBGene00004034|CGD:CAL0000198853|WB:WBGene00000102|RGD:620307|RGD:2082|RGD:621888|FB:FBgn0003091|SGD:S000006315|WB:WBGene00004032|UniProtKB:Q96G…	large tumor suppressor kinase 1		gene	taxon:10116	20041018	RGD			174	0.848232	1.4037	41.276	172	0.768336	1.4753	29.2771	114	0.755646	1.44714	26.661	209	0.947817	2.13195	30.8985	191	1.08818	2.25925	38.0822	281	1.31948	2.95914	45.535
Katna1	1	1825872..1867787	ENSRNOG00000014996	0.0960816	1.56605	0.647131	0.0577267	0.396905	1	Katna1	RGD	1303062	Katna1	involved_in	0008104 // protein localization (RGD:1624291 [ISO] MGI:1344353) /// 0031122 // cytoplasmic microtubule organization (RGD:1624291 [ISO] MGI:1344353) /// 0051013 // microtubule severing (GO_REF:0000104|RGD:1600115 [IEA] UniRule:UR000107267) /// 0000278 // mitotic cell cycle (PMID:15215300|RGD:1304006 [TAS]) /// 0051013 // microtubule severing (RGD:1624291 [ISO] MGI:1344353) /// 0001578 // microtubu…	0030424 // axon (RGD:1624291 [ISO] MGI:1344353) /// 0005737 // cytoplasm (RGD:1624291 [ISO] UniProtKB:O75449) /// 0043025 // neuronal cell body (PMID:15944385|RGD:2316489 [IDA]) /// 0005819 // spindle (RGD:1624291 [ISO] UniProtKB:O75449) /// 0005886 // plasma membrane (RGD:1624291 [ISO] MGI:1344353) /// 0030496 // midbody (RGD:1624291 [ISO] UniProtKB:O75449) /// 0005737 // cytoplasm (GO_REF:00000…	0016887 // ATPase activity (RGD:1624291 [ISO] MGI:1344353) /// 0046982 // protein heterodimerization activity (RGD:1624291 [ISO] UniProtKB:O75449) /// 0070840 // dynein complex binding (RGD:1624291 [ISO] MGI:1344353) /// 0046982 // protein heterodimerization activity (GO_REF:0000107|RGD:1600115 [IEA] UniProtKB:O75449|ensembl:ENSP00000356381) /// 0005524 // ATP binding (GO_REF:0000043|RGD:1600115 …	katanin catalytic subunit A1		gene	taxon:10116	20060127	RGD			13	0.0502457	0.0831493	3.08384	31	0.109793	0.210816	5.27668	14	0.0735751	0.140904	3.27416	41	0.147418	0.331592	6.06144	22	0.0993756	0.206321	4.38643	15	0.0558442	0.125239	2.4307
Ginm1	1	complement(1870388..1885981)	ENSRNOG00000015239	0.629068	1.02769	0.0394085	0.862	0.96721	1																	47	0.488287	0.808045	11.1493	53	0.504558	0.968814	9.02143	55	0.776941	1.48793	12.8628	77	0.744185	1.67391	11.3837	52	0.631369	1.31083	10.3679	65	0.650463	1.45876	10.533
AABR07000159.2	1	complement(1888877..1889236)	ENSRNOG00000053710	0	#N/A	#N/A	#N/A	#N/A	#N/A	AABR07000159.2	RGD	15008123	AABR07000159.2	involved_in	0006412 // translation (GO_REF:0000002|RGD:1600115 [IEA] InterPro:IPR001848|InterPro:IPR005729)					gene	taxon:10116	20210612	InterPro			0	0	0	0	0	0	0	0	0	0	0	0	0	0	0	0	0	0	0	0	0	0	0	0
Ppil4	1	1897338..1929763	ENSRNOG00000015552	0.566042	1.02273	0.03243	0.869287	0.9696	1	Ppil4	RGD	1311051	Ppil4	involved_in	0000413 // protein peptidyl-prolyl isomerization (GO_REF:0000002|RGD:1600115 [IEA] InterPro:IPR002130) /// 1901407 // regulation of phosphorylation of RNA polymerase II C-terminal domain (PMID:21873635 [IBA] PANTHER:PTN000116816|PomBase:SPBC17G9.05|WB:WBGene00000890)	0005634 // nucleus (PMID:21873635 [IBA] PANTHER:PTN000116816|WB:WBGene00000890|UniProtKB:Q8WUA2|TAIR:locus:2024852|PomBase:SPBC17G9.05) /// 0005829 // cytosol (GO_REF:0000052|RGD:1624291 [ISO] UniProtKB:Q8WUA2) /// 0005654 // nucleoplasm (GO_REF:0000107|RGD:1600115 [IEA] UniProtKB:Q8WUA2|ensembl:ENSP00000253329) /// 0005829 // cytosol (GO_REF:0000107|RGD:1600115 [IEA] UniProtKB:Q8WUA2|ensembl:ENS…	0003755 // peptidyl-prolyl cis-trans isomerase activity (GO_REF:0000003|RGD:1600115 [IEA] EC:5.2.1.8) /// 0003755 // peptidyl-prolyl cis-trans isomerase activity (GO_REF:0000116|RGD:1600115 [IEA] RHEA:16237) /// 0003723 // RNA binding (GO_REF:0000104|RGD:1600115 [IEA] UniRule:UR000414619) /// 0003723 // RNA binding (GO_REF:0000104|RGD:1600115 [IEA] UniRule:UR001029760)	peptidylprolyl isomerase like 4		gene	taxon:10116	20210612	InterPro			80	0.399698	0.661442	18.9774	129	0.590594	1.13401	21.9578	63	0.427986	0.81964	14.7337	148	0.687885	1.54728	21.8803	124	0.724045	1.50324	24.7235	141	0.678566	1.52179	22.8485
Zc3h12d	1	1938419..1972918	ENSRNOG00000016041	0.00388633	-1.83188	-0.873323	0.489031	#N/A	1	Zc3h12d	RGD	1597152	Zc3h12d	located_in	2000134 // negative regulation of G1/S transition of mitotic cell cycle (RGD:1624291 [ISO] UniProtKB:A2A288,UniProtKB:A2A288-4) /// 0042130 // negative regulation of T cell proliferation (RGD:1624291 [ISO] MGI:3045313) /// 0090502 // RNA phosphodiester bond hydrolysis, endonucleolytic (PMID:21873635 [IBA] PANTHER:PTN001767779|UniProtKB:Q5D1E8|WB:WBGene00022620|MGI:MGI:2385891) /// 0006402 // mRNA…	0005737 // cytoplasm (RGD:1624291 [ISO] UniProtKB:A2A288,UniProtKB:A2A288-1) /// 0036464 // cytoplasmic ribonucleoprotein granule (GO_REF:0000052|RGD:1624291 [ISO] UniProtKB:A2A288) /// 0005654 // nucleoplasm (GO_REF:0000052|RGD:1624291 [ISO] UniProtKB:A2A288,UniProtKB:B7ZBA4) /// 0005737 // cytoplasm (RGD:1624291 [ISO] UniProtKB:A2A288,UniProtKB:A2A288-4) /// 0005634 // nucleus (RGD:1624291 [ISO…	0004521 // endoribonuclease activity (PMID:21873635 [IBA] PANTHER:PTN001767779|MGI:MGI:2385891|WB:WBGene00022620) /// 0003729 // mRNA binding (PMID:21873635 [IBA] PANTHER:PTN001767779|WB:WBGene00022620|UniProtKB:O75113|UniProtKB:Q5D1E8|MGI:MGI:2385891) /// 0046872 // metal ion binding (GO_REF:0000043|RGD:1600115 [IEA] UniProtKB-KW:KW-0479)	zinc finger CCCH type containing 12D		gene	taxon:10116	20160111	RGD			0	0	0	0	1	0.00430302	0.00826234	0.170216	0	0	0	0	1	0.00436846	0.0098261	0.14784	0	0	0	0	2	0.00904644	0.020288	0.324093
Tab2	1	complement(1999596..2073896)	ENSRNOG00000016054	0.908435	-1.22915	-0.297664	0.0748626	0.439722	1	Tab2	RGD	1309527	Tab2	enables	0007507 // heart development (GO_REF:0000024|RGD:1600115 [ISS] UniProtKB:Q9NYJ8) /// 0043123 // positive regulation of I-kappaB kinase/NF-kappaB signaling (PMID:21873635 [IBA] PANTHER:PTN000819852|UniProtKB:Q9NYJ8|UniProtKB:Q8N5C8) /// 0008150 // biological_process (RGD:1598407 [ND]) /// 0043123 // positive regulation of I-kappaB kinase/NF-kappaB signaling (GO_REF:0000024|RGD:1600115 [ISS] UniPro…	0005829 // cytosol (GO_REF:0000044|RGD:1600115 [IEA] UniProtKB-SubCell:SL-0091) /// 0016020 // membrane (GO_REF:0000044|RGD:1600115 [IEA] UniProtKB-SubCell:SL-0162)	0005515 // protein binding (PMID:18299187|RGD:5507831 [IPI] UniProtKB:A1L1I3) /// 0008270 // zinc ion binding (RGD:1624291 [ISO] UniProtKB:Q9NYJ8) /// 0043130 // ubiquitin binding (GO_REF:0000002|RGD:1600115 [IEA] InterPro:IPR003892) /// 0070530 // K63-linked polyubiquitin binding (PMID:21873635 [IBA] PANTHER:PTN002921822|UniProtKB:Q9NYJ8) /// 0005515 // protein binding (PMID:18299187|RGD:5507831…	TGF-beta activated kinase 1/MAP3K7 binding protein 2		gene	taxon:10116	20111004	RGD			375	0.817658	1.35311	88.9568	380	0.759244	1.45784	64.6819	238	0.705611	1.35132	55.6607	450	0.912779	2.05314	66.528	339	0.863858	1.79352	67.5909	566	1.18874	2.66594	91.7182
Ust	1	complement(2333778..2627747)	ENSRNOG00000016381	0.0137893	-1.09724	-0.133878	0.684259	0.912135	1	Ust	RGD	1304743	Ust	located_in	0030010 // establishment of cell polarity (RGD:1624291 [ISO] MGI:2442406) /// 0050770 // regulation of axonogenesis (RGD:1624291 [ISO] MGI:2442406)	0000139 // Golgi membrane (GO_REF:0000044|RGD:1600115 [IEA] UniProtKB-SubCell:SL-0134) /// 0016021 // integral component of membrane (GO_REF:0000043|RGD:1600115 [IEA] UniProtKB-KW:KW-0812)	0008146 // sulfotransferase activity (PMID:21873635 [IBA] PANTHER:PTN000951070|FB:FBgn0003089|WB:WBGene00002029|FB:FBgn0024230|ZFIN:ZDB-GENE-070112-2312|MGI:MGI:1346049)	uronyl-2-sulfotransferase		gene	taxon:10116	20210612	UniProt			11	0.00606212	0.0100319	2.6094	21	0.010605	0.0203628	3.57453	25	0.0187335	0.0358768	5.84671	29	0.0148677	0.0334422	4.28736	29	0.0186781	0.038779	5.78211	24	0.0127402	0.0285718	3.88911
U6_1	1	2720299..2720403	ENSRNOG00000054005	0	#N/A	#N/A	#N/A	#N/A	#N/A																	0	0	0	0	0	0	0	0	0	0	0	0	0	0	0	0	0	0	0	0	0	0	0	0
AABR07000173.1	1	complement(2750892..2762394)	ENSRNOG00000059137	0.0177995	-1.21376	-0.279485	0.781654	#N/A	1																	0	0	0	0	1	0.0129057	0.0247806	0.170216	0	0	0	0	3	0.0393059	0.0884118	0.44352	1	0.0164599	0.0341735	0.199383	1	0.0135661	0.0304241	0.162046
Sash1	1	complement(2782864..2846200)	ENSRNOG00000013160	1.79096	-1.21834	-0.284917	0.0932793	0.476383	1	Sash1	RGD	1566017	Sash1	acts_upstream_of_or_within	1901224 // positive regulation of NIK/NF-kappaB signaling (PMID:21873635 [IBA] PANTHER:PTN000959214|UniProtKB:O94885) /// 0043507 // positive regulation of JUN kinase activity (PMID:21873635 [IBA] PANTHER:PTN000959214|UniProtKB:O94885) /// 1901224 // positive regulation of NIK/NF-kappaB signaling (RGD:1624291 [ISO] UniProtKB:O94885) /// 1900745 // positive regulation of p38MAPK cascade (RGD:16242…	0005737 // cytoplasm (RGD:1624291 [ISO] UniProtKB:O94885) /// 0032991 // macromolecular complex (RGD:1624291 [ISO] UniProtKB:O94885) /// 0016020 // membrane (RGD:1624291 [ISO] MGI:1917347)	0019901 // protein kinase binding (RGD:1624291 [ISO] UniProtKB:O94885) /// 0031435 // mitogen-activated protein kinase kinase kinase binding (RGD:1624291 [ISO] UniProtKB:O94885) /// 0060090 // binding, bridging (RGD:1624291 [ISO] UniProtKB:O94885) /// 0001965 // G-protein alpha-subunit binding (RGD:1624291 [ISO] UniProtKB:O94885) /// 0031435 // mitogen-activated protein kinase kinase kinase bindi…	SAM and SH3 domain containing 1		gene	taxon:10116	20140304	RGD			566	1.44775	2.39582	134.265	609	1.42742	2.74083	103.661	497	1.72855	3.31036	116.233	681	1.62046	3.64494	100.679	669	1.99989	4.15212	133.387	772	1.90207	4.26568	125.1
gene:ENSRNOG00000052788	1	complement(2886222..2886353)	ENSRNOG00000052788	0	#N/A	#N/A	#N/A	#N/A	#N/A																	0	0	0	0	0	0	0	0	0	0	0	0	0	0	0	0	0	0	0	0	0	0	0	0
Samd5	1	complement(3713750..3763392)	ENSRNOG00000023549	0.0966846	-1.63001	-0.704885	0.0322702	0.309655	1	Samd5	RGD	1311012	Samd5	located_in		0005737 // cytoplasm (RGD:1624291 [ISO] MGI:2444815) /// 0005737 // cytoplasm (RGD:1624291 [ISO] UniProtKB:Q5TGI4)		sterile alpha motif domain containing 5		gene	taxon:10116	20181116	RGD			13	0.0424249	0.070207	3.08384	37	0.110646	0.212454	6.29798	10	0.0443736	0.0849803	2.33869	19	0.0576824	0.129747	2.80896	19	0.0724657	0.150452	3.78828	37	0.116308	0.260839	5.99572
RGD1560633	1	complement(3848619..3849080)	ENSRNOG00000031859	0	#N/A	#N/A	#N/A	#N/A	#N/A	RGD1560633	RGD	1560633	RGD1560633	involved_in	0006412 // translation (GO_REF:0000002|RGD:1600115 [IEA] InterPro:IPR001196)	0022625 // cytosolic large ribosomal subunit (PMID:21873635 [IBA] PANTHER:PTN000197373|SGD:S000003071|RGD:1309771)	0003735 // structural constituent of ribosome (PMID:21873635 [IBA] PANTHER:PTN000197373|MGI:MGI:1347076|FB:FBgn0285948|UniProtKB:P46776)	similar to ribosomal protein L27a		gene	taxon:10116	20210612	InterPro			0	0	0	0	0	0	0	0	0	0	0	0	0	0	0	0	0	0	0	0	0	0	0	0
Stxbp5	1	complement(3858909..4011511)	ENSRNOG00000013351	0.374365	1.27254	0.347714	0.0523428	0.380067	1	Stxbp5	RGD	708517	Stxbp5	located_in	0099504 // synaptic vesicle cycle (PMID:27807164|RGD:13702312 [IDA]) /// 0099504 // synaptic vesicle cycle (PMID:27807164|RGD:13702312 [IMP]) /// 0006887 // exocytosis (RGD:1624291 [ISO] MGI:1926058) /// 0050708 // regulation of protein secretion (PMID:21873635 [IBA] PANTHER:PTN000028273|MGI:MGI:2443815) /// 0015031 // protein transport (GO_REF:0000043|RGD:1600115 [IEA] UniProtKB-KW:KW-0653) /// …	0030141 // secretory granule (PMID:16787939|RGD:8554552 [TAS]) /// 0098686 /// 0005829 // cytosol (GO_REF:0000052|RGD:1624291 [ISO] UniProtKB:Q5T5C0,UniProtKB:Q5JRH0) /// 0098674 /// 0098685 /// 0005829 // cytosol (GO_REF:0000052|RGD:1624291 [ISO] UniProtKB:Q5T5C0) /// 0031201 // SNARE complex (PMID:21873635 [IBA] PANTHER:PTN000813016|UniProtKB:A0A0K3ATN9) /// 0099523 // presynaptic cytosol (PMID…	0005096 // GTPase activator activity (PMID:21873635 [IBA] PANTHER:PTN000028271|RGD:3012) /// 0019905 // syntaxin binding (PMID:21873635 [IBA] PANTHER:PTN000028271|MGI:MGI:2443815|MGI:MGI:1926058|RGD:708517) /// 0017075 // syntaxin-1 binding (PMID:9620695|RGD:1299498 [IDA]) /// 0019905 // syntaxin binding (RGD:1624291 [ISO] MGI:1926058) /// 0045159 // myosin II binding (PMID:21873635 [IBA] PANTHER…	syntaxin binding protein 5		gene	taxon:10116	20120912	RGD			189	0.200648	0.332043	44.8342	331	0.322001	0.618283	56.3414	294	0.424392	0.812756	68.7573	459	0.453312	1.01965	67.8585	380	0.471474	0.978862	75.7656	375	0.383473	0.859997	60.7674
gene:ENSRNOG00000061755	1	complement(3952552..3952682)	ENSRNOG00000061755	0	#N/A	#N/A	#N/A	#N/A	#N/A																	0	0	0	0	0	0	0	0	0	0	0	0	0	0	0	0	0	0	0	0	0	0	0	0
AABR07000200.1	1	complement(4328345..4356492)	ENSRNOG00000053182	0	#N/A	#N/A	#N/A	#N/A	#N/A																	0	0	0	0	0	0	0	0	0	0	0	0	0	0	0	0	0	0	0	0	0	0	0	0
Adgb	1	complement(4445027..4560789)	ENSRNOG00000042741	0.0128357	1.59177	0.670635	0.225178	0.663186	1	Adgb	RGD	1564259	Adgb	enables	0006508 // proteolysis (GO_REF:0000002|RGD:1600115 [IEA] InterPro:IPR001300)		0004198 // calcium-dependent cysteine-type endopeptidase activity (GO_REF:0000002|RGD:1600115 [IEA] InterPro:IPR001300)	androglobin		gene	taxon:10116	20210612	InterPro			6	0.00839685	0.0138956	1.42331	12	0.0153888	0.0295484	2.04259	13	0.0247375	0.0473751	3.04029	7	0.00911331	0.0204988	1.03488	4	0.00654225	0.0135829	0.797532	10	0.0134802	0.0302315	1.62046
Rab32	1	complement(4637491..4653210)	ENSRNOG00000014258	0.19847	-1.70276	-0.767873	0.0872145	0.46543	1	Rab32	RGD	1559997	Rab32	enables	0032438 // melanosome organization (PMID:21873635 [IBA] PANTHER:PTN000636041|UniProtKB:Q13637|UniProtKB:P57729) /// 0016192 // vesicle-mediated transport (GO_REF:0000002|RGD:1600115 [IEA] InterPro:IPR030697) /// 0006886 // intracellular protein transport (PMID:21873635 [IBA] PANTHER:PTN001292747|SGD:S000001856|TAIR:locus:2123010|SGD:S000004252|UniProtKB:A0A1D8PFT9|FB:FBgn0015797|SGD:S000005037|Un…	0012505 // endomembrane system (PMID:21873635 [IBA] PANTHER:PTN001292747|RGD:1307095|TAIR:locus:2140045|UniProtKB:Q53S08|SGD:S000001722|MGI:MGI:97842|MGI:MGI:894313|FB:FBgn0015791|TAIR:locus:2042321|UniProtKB:Q0ILQ6|UniProtKB:P62822|UniProtKB:Q586J5|UniProtKB:F1PVP9|dictyBase:DDB_G0282537|MGI:MGI:99833|UniProtKB:Q9H0N0|UniProtKB:Q9UL25|RGD:619736|FB:FBgn0015797|SGD:S000005037|UniProtKB:P20340|Uni…	0005525 // GTP binding (GO_REF:0000104|RGD:1600115 [IEA] UniRule:UR001453765) /// 0035651 // AP-3 adaptor complex binding (RGD:1624291 [ISO] UniProtKB:Q13637) /// 0003924 // GTPase activity (RGD:1624291 [ISO] UniProtKB:Q13637) /// 0035612 // AP-2 adaptor complex binding (RGD:1624291 [ISO] UniProtKB:Q13637) /// 0003924 // GTPase activity (PMID:21873635 [IBA] PANTHER:PTN001292747|PomBase:SPBC1703.1…	RAB32, member RAS oncogene family		gene	taxon:10116	20140826	RGD			9	0.0927524	0.153492	2.13496	19	0.179429	0.344527	3.2341	1	0.014013	0.0268364	0.233869	18	0.172571	0.388168	2.66112	14	0.168621	0.350088	2.79136	28	0.277953	0.623353	4.5373
gene:ENSRNOG00000057302	1	4731937..4732067	ENSRNOG00000057302	0	#N/A	#N/A	#N/A	#N/A	#N/A																	0	0	0	0	0	0	0	0	0	0	0	0	0	0	0	0	0	0	0	0	0	0	0	0
Grm1	1	complement(4753144..5165859)	ENSRNOG00000014290	0.0472385	1.37801	0.462591	0.0438502	0.356031	1	Grm1	RGD	2742	Grm1	enables	0019722 // calcium-mediated signaling (PMID:15229243|RGD:1358718 [IDA]) /// 0007186 // G-protein coupled receptor signaling pathway (RGD:1624291 [ISO] UniProtKB:Q13255) /// 0007626 // locomotory behavior (RGD:1624291 [ISO] MGI:1351338) /// 0051930 // regulation of sensory perception of pain (RGD:1624291 [ISO] MGI:1351338) /// 0007206 // phospholipase C-activating G-protein coupled glutamate recep…	0014069 // postsynaptic density (GO_REF:0000107|RGD:1600115 [IEA] UniProtKB:P97772|ensembl:ENSMUSP00000037255) /// 0042734 // presynaptic membrane (PMID:11530226|RGD:8553469 [IDA]) /// 0030425 // dendrite (RGD:1624291 [ISO] MGI:1351338) /// 0062023 /// 0005887 // integral component of plasma membrane (GO_REF:0000024|RGD:1600115 [ISS] UniProtKB:Q13255) /// 0014069 // postsynaptic density (RGD:1624…	0005515 // protein binding (PMID:14519764|RGD:8553385 [IPI] UniProtKB:P63088) /// 0008066 // glutamate receptor activity (GO_REF:0000107|RGD:1600115 [IEA] UniProtKB:Q13255|ensembl:ENSP00000282753) /// 0098872 // G-protein coupled neurotransmitter receptor activity involved in regulation of postsynaptic cytosolic calcium ion concentration (RGD:1624291 [ISO] MGI:1351338) /// 0005515 // protein bind…	glutamate metabotropic receptor 1		gene	taxon:10116	20060306	UniProt			78	0.0306181	0.0506685	18.503	124	0.0446029	0.0856431	21.1067	85	0.0453681	0.0868848	19.8788	152	0.055506	0.124851	22.4717	131	0.0600976	0.124773	26.1192	141	0.0533132	0.119563	22.8485
AABR07000220.1	1	complement(5168027..5168116)	ENSRNOG00000041566	0	#N/A	#N/A	#N/A	#N/A	#N/A																	0	0	0	0	0	0	0	0	0	0	0	0	0	0	0	0	0	0	0	0	0	0	0	0
Shprh	1	5240180..5313054	ENSRNOG00000014450	0.211394	1.0067	0.00964012	0.964302	0.990533	1	Shprh	RGD	1310342	Shprh	involved_in	0000209 // protein polyubiquitination (PMID:21873635 [IBA] PANTHER:PTN002473924|UniProtKB:Q149N8) /// 0006974 // cellular response to DNA damage stimulus (RGD:1624291 [ISO] UniProtKB:Q149N8) /// 0006974 // cellular response to DNA damage stimulus (PMID:21873635 [IBA] PANTHER:PTN002473924|UniProtKB:Q149N8) /// 0000209 // protein polyubiquitination (RGD:1624291 [ISO] UniProtKB:Q149N8) /// 0006334 /…	0000786 // nucleosome (GO_REF:0000002|RGD:1600115 [IEA] InterPro:IPR005818)	0003677 // DNA binding (GO_REF:0000002|RGD:1600115 [IEA] InterPro:IPR005818) /// 0004386 // helicase activity (GO_REF:0000043|RGD:1600115 [IEA] UniProtKB-KW:KW-0347) /// 0031625 // ubiquitin protein ligase binding (RGD:1624291 [ISO] UniProtKB:Q149N8) /// 0140658 /// 0005524 // ATP binding (GO_REF:0000043|RGD:1600115 [IEA] UniProtKB-KW:KW-0067) /// 0004842 // ubiquitin-protein transferase activity…	SNF2 histone linker PHD RING helicase		gene	taxon:10116	20140424	RGD			61	0.135608	0.224412	14.4703	99	0.201674	0.387239	16.8513	85	0.256935	0.492058	19.8788	122	0.252307	0.56752	18.0365	81	0.210447	0.436926	16.15	121	0.259104	0.58108	19.6076
Fbxo30	1	5366379..5388069	ENSRNOG00000014852	0.276334	-1.02914	-0.0414444	0.897535	0.9746	1	Fbxo30	RGD	1359367	Fbxo30	enables	0016567 // protein ubiquitination (GO_REF:0000041|RGD:1600115 [IEA] UniPathway:UPA00143)		0008270 // zinc ion binding (GO_REF:0000002|RGD:1600115 [IEA] InterPro:IPR001293) /// 0061630 // ubiquitin protein ligase activity (GO_REF:0000002|RGD:1600115 [IEA] InterPro:IPR031890)	F-box protein 30		gene	taxon:10116	20210612	InterPro			45	0.3361	0.556196	10.6748	48	0.328514	0.630789	8.17035	15	0.152333	0.291735	3.50803	26	0.180651	0.406344	3.84384	44	0.38407	0.797396	8.77286	49	0.352519	0.790579	7.94027
SNORA70_1	1	complement(5437972..5438109)	ENSRNOG00000052274	0	#N/A	#N/A	#N/A	#N/A	#N/A																	0	0	0	0	0	0	0	0	0	0	0	0	0	0	0	0	0	0	0	0	0	0	0	0
Epm2a	1	5448958..5571512	ENSRNOG00000040242	0.0146558	1.03063	0.0435317	0.928891	0.980502	1	Epm2a	RGD	71047	Epm2a	acts_upstream_of_or_within	0032007 // negative regulation of TOR signaling (RGD:1624291 [ISO] UniProtKB:B3EWF7) /// 0010923 // negative regulation of phosphatase activity (RGD:1624291 [ISO] UniProtKB:B3EWF7,UniProtKB:O95278-2) /// 0006816 // calcium ion transport (RGD:1624291 [ISO] MGI:1341085) /// 0010629 // negative regulation of gene expression (RGD:1624291 [ISO] MGI:1341085) /// 0016311 // dephosphorylation (GO_REF:000…	0005634 // nucleus (RGD:1624291 [ISO] UniProtKB:B3EWF7,UniProtKB:O95278-2) /// 0005654 // nucleoplasm (GO_REF:0000052|RGD:1624291 [ISO] UniProtKB:B3EWF7,UniProtKB:A0A1W2PPT8) /// 0005844 // polysome (GO_REF:0000107|RGD:1600115 [IEA] UniProtKB:O95278|ensembl:ENSP00000356489) /// 0005737 // cytoplasm (RGD:1624291 [ISO] UniProtKB:B3EWF7,UniProtKB:O95278-2) /// 0098556 // cytoplasmic side of rough en…	0004725 // protein tyrosine phosphatase activity (PMID:21873635 [IBA] PANTHER:PTN000806962|MGI:MGI:1341085) /// 0004722 // protein serine/threonine phosphatase activity (RGD:1624291 [ISO] MGI:1341085) /// 2001070 // starch binding (RGD:1624291 [ISO] MGI:1341085) /// 0019203 // carbohydrate phosphatase activity (RGD:1624291 [ISO] MGI:1341085) /// 0042803 // protein homodimerization activity (RGD:1…	EPM2A glucan phosphatase, laforin		gene	taxon:10116	20190130	RGD			8	0.0105753	0.0175006	1.89774	11	0.0133246	0.0255849	1.87237	10	0.0179743	0.0344227	2.33869	18	0.0221355	0.0497899	2.66112	6	0.00926952	0.0192452	1.1963	17	0.0216463	0.0485452	2.75479
AABR07000239.1	1	5740144..5740273	ENSRNOG00000054906	0	#N/A	#N/A	#N/A	#N/A	#N/A																	0	0	0	0	0	0	0	0	0	0	0	0	0	0	0	0	0	0	0	0	0	0	0	0
AABR07000247.1	1	6038601..6038727	ENSRNOG00000058048	0	#N/A	#N/A	#N/A	#N/A	#N/A																	0	0	0	0	0	0	0	0	0	0	0	0	0	0	0	0	0	0	0	0	0	0	0	0
SNORA73_1	1	6440055..6440244	ENSRNOG00000053880	0	#N/A	#N/A	#N/A	#N/A	#N/A																	0	0	0	0	0	0	0	0	0	0	0	0	0	0	0	0	0	0	0	0	0	0	0	0
Utrn	1	complement(6451810..6970040)	ENSRNOG00000011058	0.18364	-1.2699	-0.344717	0.0458263	0.360882	1	Utrn	RGD	3947	Utrn	involved_in	0001954 // positive regulation of cell-matrix adhesion (RGD:1624291 [ISO] UniProtKB:P46939) /// 0014894 // response to denervation involved in regulation of muscle adaptation (PMID:8906620|RGD:11552584 [IEP]) /// 0030036 // actin cytoskeleton organization (PMID:21873635 [IBA] PANTHER:PTN001566526|UniProtKB:P35609|UniProtKB:P05094|MGI:MGI:2137706|RGD:621714|MGI:MGI:1890773|ZFIN:ZDB-GENE-010426-1|P…	0030864 // cortical actin cytoskeleton (PMID:21873635 [IBA] PANTHER:PTN001566526|UniProtKB:O15020|UniProtKB:Q9H254|PomBase:SPAC15A10.08|MGI:MGI:98385|RGD:3947|UniProtKB:P05094|MGI:MGI:98388|MGI:MGI:98386) /// 0042383 // sarcolemma (RGD:1624291 [ISO] MGI:104631) /// 0045211 // postsynaptic membrane (GO_REF:0000044|RGD:1600115 [IEA] UniProtKB-SubCell:SL-0219) /// 0031594 // neuromuscular junction (…	0008270 // zinc ion binding (GO_REF:0000002|RGD:1600115 [IEA] InterPro:IPR000433) /// 0051015 // actin filament binding (PMID:12742015|RGD:1580543 [IDA]) /// 0019901 // protein kinase binding (RGD:1624291 [ISO] UniProtKB:P46939) /// 0005178 // integrin binding (GO_REF:0000107|RGD:1600115 [IEA] UniProtKB:P46939|ensembl:ENSP00000356515) /// 0017166 // vinculin binding (GO_REF:0000107|RGD:1600115 [I…	utrophin		gene	taxon:10116	20210612	Ensembl		UniProtKB:A0A0G2JW60	476	0.148805	0.246251	112.916	538	0.154117	0.295925	91.576	424	0.180229	0.345159	99.1603	531	0.154425	0.347353	78.503	471	0.172082	0.357272	93.9094	561	0.16893	0.378851	90.908
Stx11	1	complement(7039162..7064870)	ENSRNOG00000014902	0.0142325	1.48545	0.570895	0.519966	0.848209	1	Stx11	RGD	1304744, A0A0G2K516	Stx11	acts_upstream_of_or_within	0001913 // T cell mediated cytotoxicity (RGD:1624291 [ISO] MGI:1921982) /// 0006887 // exocytosis (PMID:21873635 [IBA] PANTHER:PTN000461524|MGI:MGI:1930705|RGD:3784|MGI:MGI:109355|MGI:MGI:1921982|MGI:MGI:103077|UniProtKB:Q16623|RGD:621019|WB:WBGene00006374|FB:FBgn0013343|RGD:69430) /// 0042267 // natural killer cell mediated cytotoxicity (RGD:1624291 [ISO] MGI:1921982) /// 0043312 // neutrophil d…	0005794 // Golgi apparatus (GO_REF:0000002|RGD:1600115 [IEA] InterPro:IPR028672) /// 0031201 // SNARE complex (PMID:21873635 [IBA] PANTHER:PTN000461349|SGD:S000004016|RGD:621019|RGD:61917|SGD:S000003180|UniProtKB:O43752|UniProtKB:P56962|FB:FBgn0013343|SGD:S000006153|FB:FBgn0035540|RGD:68426|MGI:MGI:103077|SGD:S000005378|UniProtKB:Q16623|TAIR:locus:2081476|RGD:619747|UniProtKB:O14662|RGD:69430|SGD…	0000149 // SNARE binding (PMID:21873635 [IBA] PANTHER:PTN000461349|RGD:619747|UniProtKB:O14662|RGD:69430|RGD:2558|MGI:MGI:109355|MGI:MGI:893577|ZFIN:ZDB-GENE-040426-1360|RGD:621019|UniProtKB:P56962|UniProtKB:O43752|FB:FBgn0013343|RGD:708499|FB:FBgn0035540|UniProtKB:O60499|UniProtKB:O15400|UniProtKB:Q9UNK0) /// 0005484 // SNAP receptor activity (PMID:21873635 [IBA] PANTHER:PTN000461349|UniProtKB:Q…	syntaxin 11		gene	taxon:10116	20130510	RGD	has_participant(CL:0000910)		3	0.0189048	0.0312846	0.711654	4	0.0230976	0.0443503	0.680863	1	0.00856836	0.0164093	0.233869	1	0.00586223	0.0131861	0.14784	2	0.0147293	0.0305806	0.398766	0	0	0	0
Sf3b5	1	7101715..7102426	ENSRNOG00000014908	21.0768	-1.24364	-0.314568	0.184558	0.617958	1	Sf3b5	RGD	1586993	Sf3b5	involved_in	0008150 // biological_process (RGD:1598407 [ND]) /// 0000398 // mRNA splicing, via spliceosome (PMID:21873635 [IBA] PANTHER:PTN000469546|SGD:S000028509|UniProtKB:Q9BWJ5) /// 0000398 // mRNA splicing, via spliceosome (RGD:1624291 [ISO] UniProtKB:Q9BWJ5)	0071005 // U2-type precatalytic spliceosome (RGD:1624291 [ISO] UniProtKB:Q9BWJ5) /// 0005634 // nucleus (RGD:1624291 [ISO] UniProtKB:Q9BWJ5) /// 0071011 // precatalytic spliceosome (PMID:21873635 [IBA] PANTHER:PTN000469546|UniProtKB:Q9BWJ5) /// 0005654 // nucleoplasm (GO_REF:0000107|RGD:1600115 [IEA] UniProtKB:Q9BWJ5|ensembl:ENSP00000356541) /// 0005686 // U2 snRNP (PMID:21873635 [IBA] PANTHER:PT…	0003674 // molecular_function (RGD:1598407 [ND]) /// 0003723 // RNA binding (RGD:1624291 [ISO] UniProtKB:Q9BWJ5) /// 1990935 // splicing factor binding (RGD:1624291 [ISO] UniProtKB:Q9BWJ5)	splicing factor 3b, subunit 5		gene	taxon:10116	20180307	RGD			79	17.9755	29.7469	18.7402	96	20.0163	38.4338	16.3407	72	22.2759	42.6608	16.8385	94	19.8974	44.7557	13.897	43	11.4347	23.7405	8.57347	123	26.9583	60.458	19.9317
AABR07000257.1	1	7171507..7171614	ENSRNOG00000036310	0	#N/A	#N/A	#N/A	#N/A	#N/A																	0	0	0	0	0	0	0	0	0	0	0	0	0	0	0	0	0	0	0	0	0	0	0	0
Plagl1	1	7252349..7259035	ENSRNOG00000025587	2.15798	1.22244	0.289767	0.431431	0.809493	1	Plagl1	RGD	3014	Plagl1	enables	0010468 // regulation of gene expression (RGD:1624291 [ISO] MGI:1100874) /// 0035914 // skeletal muscle cell differentiation (RGD:1624291 [ISO] MGI:1100874) /// 0045944 // positive regulation of transcription from RNA polymerase II promoter (RGD:1624291 [ISO] UniProtKB:Q9UM63) /// 0006355 // regulation of transcription, DNA-templated (PMID:21873635 [IBA] PANTHER:PTN001227002|UniProtKB:Q6DJT9|MGI:…	0005794 // Golgi apparatus (GO_REF:0000052|RGD:1624291 [ISO] UniProtKB:Q9UM63,UniProtKB:Q68DN7) /// 0016604 // nuclear body (GO_REF:0000052|RGD:1624291 [ISO] UniProtKB:Q9UM63,UniProtKB:Q68DN7) /// 0043231 // intracellular membrane-bounded organelle (GO_REF:0000052|RGD:1624291 [ISO] UniProtKB:Q9UM63) /// 0016604 // nuclear body (GO_REF:0000052|RGD:1624291 [ISO] UniProtKB:Q9UM63) /// 0005794 // Gol…	0001228 // transcriptional activator activity, RNA polymerase II transcription regulatory region sequence-specific binding (RGD:1624291 [ISO] UniProtKB:Q9UM63) /// 0003677 // DNA binding (RGD:1624291 [ISO] UniProtKB:Q9UM63) /// 0000978 // RNA polymerase II core promoter proximal region sequence-specific DNA binding (PMID:21873635 [IBA] PANTHER:PTN002810938|MGI:MGI:1859823|UniProtKB:O43623|UniProt…	PLAG1 like zinc finger 1		gene	taxon:10116	20140501	RGD			113	2.73768	4.53046	26.8056	69	1.53183	2.9413	11.7449	102	3.3601	6.43495	23.8546	46	1.03675	2.33199	6.80064	75	2.12357	4.40891	14.9537	182	4.24724	9.52508	29.4924
Zc2hc1b	1	complement(7294027..7322455)	ENSRNOG00000042705	0.0123977	14.953	3.90236	0.0651438	#N/A	1																	0	0	0	0	0	0	0	0	8	0.0619885	0.118715	1.87095	0	0	0	0	0	0	0	0	0	0	0	0
AABR07000261.1	1	7305658..7313200	ENSRNOG00000043188	0	#N/A	#N/A	#N/A	#N/A	#N/A																	0	0	0	0	0	0	0	0	0	0	0	0	0	0	0	0	0	0	0	0	0	0	0	0
Ltv1	1	complement(7323040..7335936)	ENSRNOG00000015217	0.763589	1.13307	0.180233	0.479094	0.830734	1	Ltv1	RGD	1311264	Ltv1	enables	0042274 // ribosomal small subunit biogenesis (PMID:21873635 [IBA] PANTHER:PTN000488416|SGD:S000001626|FB:FBgn0027525) /// 0000056 // ribosomal small subunit export from nucleus (PMID:21873635 [IBA] PANTHER:PTN000488416|FB:FBgn0027525|SGD:S000001626) /// 0008150 // biological_process (RGD:1598407 [ND])	0005829 // cytosol (PMID:21873635 [IBA] PANTHER:PTN000488416|UniProtKB:Q96GA3) /// 0005654 // nucleoplasm (GO_REF:0000052|RGD:1624291 [ISO] UniProtKB:Q96GA3) /// 0005634 // nucleus (PMID:21873635 [IBA] PANTHER:PTN000488416|UniProtKB:Q96GA3|SGD:S000001626) /// 0005575 // cellular_component (RGD:1598407 [ND]) /// 0030688 // preribosome, small subunit precursor (PMID:21873635 [IBA] PANTHER:PTN000488…	0003674 // molecular_function (RGD:1598407 [ND])	LTV1 ribosome biogenesis factor		gene	taxon:10116	20160205	RGD			25	0.314041	0.519692	5.93045	60	0.690645	1.32613	10.2129	55	0.939414	1.79908	12.8628	90	1.05172	2.36567	13.3056	56	0.822122	1.70687	11.1655	62	0.750187	1.68241	10.0469
Phactr2	1	complement(7355154..7480825)	ENSRNOG00000015473	0.0262004	-1.06235	-0.0872535	0.851576	0.964793	1	Phactr2	RGD	1303141	Phactr2	enables	0030036 // actin cytoskeleton organization (PMID:21873635 [IBA] PANTHER:PTN000297672|UniProtKB:Q9C0D0|MGI:MGI:2140327|MGI:MGI:2659021) /// 0043086 // negative regulation of catalytic activity (GO_REF:0000108|RGD:1600115 [IEA] GO:0004864)		0004864 // protein phosphatase inhibitor activity (GO_REF:0000104|RGD:1600115 [IEA] UniRule:UR000079219) /// 0004864 // protein phosphatase inhibitor activity (GO_REF:0000043|RGD:1600115 [IEA] UniProtKB-KW:KW-0650) /// 0003779 // actin binding (PMID:21873635 [IBA] PANTHER:PTN000297672|MGI:MGI:2659021|RGD:1303029|MGI:MGI:2140327) /// 0003779 // actin binding (GO_REF:0000043|RGD:1600115 [IEA] UniPr…	phosphatase and actin regulator 2		gene	taxon:10116	20210612	UniProt		UniProtKB:G3V9F4	3	0.00386739	0.00639997	0.711654	18	0.0212631	0.0408278	3.06388	29	0.0508326	0.0973499	6.78219	17	0.0203872	0.0458575	2.51328	23	0.0346519	0.0719433	4.58581	51	0.0633284	0.142024	8.26436
Fuca2	1	7658890..7673683	ENSRNOG00000015551	0.928964	-1.24253	-0.313286	0.152726	0.575721	1	Fuca2	RGD	1303053	Fuca2	enables	0009617 // response to bacterium (RGD:1624291 [ISO] UniProtKB:Q9BTY2) /// 0005975 // carbohydrate metabolic process (PMID:1365839|RGD:1304527 [TAS]) /// 0006004 // fucose metabolic process (PMID:21873635 [IBA] PANTHER:PTN000003123|dictyBase:DDB_G0274391|UniProtKB:P04066|UniProtKB:Q9BTY2) /// 0016139 // glycoside catabolic process (PMID:21873635 [IBA] PANTHER:PTN000003123|UniProtKB:P04066|UniProtK…	0005615 // extracellular space (RGD:1624291 [ISO] UniProtKB:Q9BTY2) /// 0005764 // lysosome (PMID:21873635 [IBA] PANTHER:PTN000003123|dictyBase:DDB_G0274391|RGD:2636)	0004560 // alpha-L-fucosidase activity (PMID:1365839|RGD:1304527 [TAS]) /// 0004560 // alpha-L-fucosidase activity (RGD:1624291 [ISO] UniProtKB:Q9BTY2) /// 0004560 // alpha-L-fucosidase activity (PMID:21873635 [IBA] PANTHER:PTN000003123|UniProtKB:P04066|UniProtKB:Q9BTY2|TAIR:locus:2046173|UniProtKB:Q2KIM0|dictyBase:DDB_G0274391)	alpha-L-fucosidase 2		gene	taxon:10116	20060127	RGD			54	0.591348	0.978595	12.8098	64	0.642224	1.23315	10.8938	90	1.34011	2.56645	21.0482	77	0.784428	1.76443	11.3837	68	0.870283	1.80686	13.558	106	1.11812	2.50755	17.1769
Pex3	1	complement(7685338..7726401)	ENSRNOG00000015660	0.277318	1.07167	0.0998596	0.655907	0.901603	1	Pex3	RGD	621636	Pex3	enables	0045046 // protein import into peroxisome membrane (PMID:21873635 [IBA] PANTHER:PTN001489815|SGD:S000002737|UniProtKB:P56589) /// 0007031 // peroxisome organization (RGD:1624291 [ISO] UniProtKB:P56589) /// 0007031 // peroxisome organization (PMID:10848631|RGD:633588 [IMP]) /// 0016557 // peroxisome membrane biogenesis (PMID:10848631|RGD:633588 [IDA]) /// 0045046 // protein import into peroxisome …	0005777 // peroxisome (RGD:1624291 [ISO] UniProtKB:P56589) /// 0005654 // nucleoplasm (GO_REF:0000052|RGD:1624291 [ISO] UniProtKB:P56589) /// 0005779 // integral component of peroxisomal membrane (RGD:1624291 [ISO] UniProtKB:P56589) /// 0005777 // peroxisome (PMID:14561759|RGD:1580664 [IDA]) /// 0005778 // peroxisomal membrane (PMID:19114594|RGD:8553480 [IDA]) /// 0005783 // endoplasmic reticulum…	0005515 // protein binding (PMID:19114594|RGD:8553480 [IPI] UniProtKB:P40855) /// 0005515 // protein binding (PMID:10848631|RGD:633588 [IPI] RGD:1315796) /// 0008289 // lipid binding (RGD:1624291 [ISO] UniProtKB:P56589) /// 0005515 // protein binding (PMID:19114594|RGD:8553480 [IPI] UniProtKB:Q9Y5Y5) /// 0030674 // protein binding, bridging (PMID:21873635 [IBA] PANTHER:PTN001489815|SGD:S000002737)	peroxisomal biogenesis factor 3		gene	taxon:10116	20070607	RGD			38	0.149919	0.248095	9.01429	63	0.227757	0.437322	10.7236	73	0.391602	0.749959	17.0724	79	0.289944	0.652178	11.6794	71	0.327366	0.67967	14.1562	71	0.269814	0.605098	11.5053
Adat2	1	7726529..7742484	ENSRNOG00000046983	0.0226113	2.28568	1.19262	0.295245	#N/A	1	Adat2	RGD	M0RA73, 1309642	Adat2	located_in	0002100 // tRNA wobble adenosine to inosine editing (PMID:21873635 [IBA] PANTHER:PTN000118390|PomBase:SPBC16D10.10)	0016021 // integral component of membrane (GO_REF:0000043|RGD:1600115 [IEA] UniProtKB-KW:KW-0812)	0052717 // tRNA-specific adenosine-34 deaminase activity (PMID:21873635 [IBA] PANTHER:PTN000118390|PomBase:SPBC16D10.10)	adenosine deaminase, tRNA-specific 2		gene	taxon:10116	20210612	UniProt			0	0	0	0	2	0.0186079	0.0357296	0.340431	1	0.0138057	0.0264394	0.233869	1	0.00944547	0.0212459	0.14784	6	0.0711974	0.147818	1.1963	0	0	0	0
AABR07000276.1	1	complement(7800941..7801438)	ENSRNOG00000016624	0	#N/A	#N/A	#N/A	#N/A	#N/A	AABR07000276.1	RGD	15003441	AABR07000276.1	located_in		0005634 // nucleus (GO_REF:0000043|RGD:1600115 [IEA] UniProtKB-KW:KW-0539) /// 0032587 // ruffle membrane (GO_REF:0000044|RGD:1600115 [IEA] UniProtKB-SubCell:SL-0301) /// 0031258 // lamellipodium membrane (GO_REF:0000044|RGD:1600115 [IEA] UniProtKB-SubCell:SL-0292)				gene	taxon:10116	20210612	UniProt			0	0	0	0	0	0	0	0	0	0	0	0	0	0	0	0	0	0	0	0	0	0	0	0
Aig1	1	complement(7816838..8038665)	ENSRNOG00000010753	0.113788	1.1301	0.176449	0.338698	0.756897	1	Aig1	RGD	1562920	Aig1	located_in	0042758 // long-chain fatty acid catabolic process (RGD:1624291 [ISO] UniProtKB:Q9NVV5)	0016021 // integral component of membrane (GO_REF:0000043|RGD:1600115 [IEA] UniProtKB-KW:KW-0812) /// 0012505 // endomembrane system (PMID:21873635 [IBA] PANTHER:PTN001659973|SGD:S000001182) /// 0016020 // membrane (RGD:1624291 [ISO] UniProtKB:Q9NVV5)	0016787 // hydrolase activity (RGD:1624291 [ISO] UniProtKB:Q9NVV5)	androgen-induced 1		gene	taxon:10116	20171108	RGD			94	0.0686509	0.113607	22.2985	140	0.0936923	0.179901	23.8302	155	0.153921	0.294776	36.2496	191	0.129767	0.291889	28.2374	144	0.122909	0.25518	28.7112	115	0.0808999	0.18143	18.6353
Hivep2	1	8310577..8333885	ENSRNOG00000011015	3.84483	-1.10249	-0.140761	0.433145	0.810705	1	Hivep2	RGD	61988	Hivep2	enables	0045944 // positive regulation of transcription from RNA polymerase II promoter (PMID:10207097|RGD:12790649 [IDA]) /// 0006357 // regulation of transcription from RNA polymerase II promoter (PMID:21873635 [IBA] PANTHER:PTN002914906|RGD:61988|MGI:MGI:96100|UniProtKB:P15822|UniProtKB:A0A0B4KFC0)	0005654 // nucleoplasm (GO_REF:0000052|RGD:1624291 [ISO] UniProtKB:P31629) /// 0005654 // nucleoplasm (GO_REF:0000107|RGD:1600115 [IEA] UniProtKB:P31629|ensembl:ENSP00000356575) /// 0005634 // nucleus (PMID:21873635 [IBA] PANTHER:PTN002914906|UniProtKB:P31629|UniProtKB:A0A0B4KFC0|MGI:MGI:106589|MGI:MGI:96100|UniProtKB:P15822)	0001228 // transcriptional activator activity, RNA polymerase II transcription regulatory region sequence-specific binding (PMID:10207097|RGD:12790649 [IDA]) /// 0000978 // RNA polymerase II core promoter proximal region sequence-specific DNA binding (PMID:21873635 [IBA] PANTHER:PTN002914906|RGD:61988|MGI:MGI:96100) /// 0000981 // RNA polymerase II transcription factor activity, sequence-specific…	HIVEP zinc finger 2		gene	taxon:10116	20161206	NTNU_SB	has_input(NCBI_Gene:6752)		616	4.28146	7.0852	146.126	642	4.08887	7.85115	109.278	362	3.42112	6.55181	84.6604	542	3.50448	7.88271	80.1293	436	3.5416	7.35299	86.931	723	4.8404	10.8553	117.16
Adgrg6	1	complement(8593075..8751198)	ENSRNOG00000011411	0.113003	-1.06647	-0.0928417	0.727576	0.927805	1	Adgrg6	RGD	1308551	Adgrg6	enables	0014037 // Schwann cell differentiation (RGD:1624291 [ISO] UniProtKB:Q86SQ4) /// 0060347 // heart trabecula formation (RGD:1624291 [ISO] MGI:1916151) /// 0022011 // myelination in peripheral nervous system (PMID:21873635 [IBA] PANTHER:PTN002634664|ZFIN:ZDB-GENE-041014-357|MGI:MGI:1916151) /// 0007189 // adenylate cyclase-activating G-protein coupled receptor signaling pathway (PMID:21873635 [IBA]…	0009986 // cell surface (RGD:1624291 [ISO] UniProtKB:Q86SQ4) /// 0005887 // integral component of plasma membrane (PMID:21873635 [IBA] PANTHER:PTN000244280|WB:WBGene00002251|MGI:MGI:2441950|UniProtKB:Q9HAR2|RGD:1305608|MGI:MGI:2139714|RGD:620768) /// 0005737 // cytoplasm (RGD:1624291 [ISO] UniProtKB:Q86SQ4) /// 0005886 // plasma membrane (RGD:1624291 [ISO] UniProtKB:Q86SQ4)	0004930 // G-protein coupled receptor activity (PMID:21873635 [IBA] PANTHER:PTN000244280|UniProtKB:O60241|UniProtKB:Q86SQ4|UniProtKB:Q6QNK2|UniProtKB:O14514|MGI:MGI:1340051|ZFIN:ZDB-GENE-041014-357|RGD:620768) /// 0043236 // laminin binding (PMID:21873635 [IBA] PANTHER:PTN002634664|MGI:MGI:1916151) /// 0043236 // laminin binding (RGD:1624291 [ISO] MGI:1916151) /// 0004930 // G-protein coupled rec…	adhesion G protein-coupled receptor G6		gene	taxon:10116	20160930	RGD			58	0.0594245	0.0983389	13.7587	70	0.0657193	0.126189	11.9151	95	0.132345	0.253456	22.2175	143	0.136297	0.306576	21.1411	143	0.171228	0.3555	28.5118	211	0.208234	0.466996	34.1918
Vta1	1	complement(8830411..8878244)	ENSRNOG00000011540	0.500765	-1.14085	-0.190103	0.274317	0.703778	1	Vta1	RGD	1305031	Vta1	located_in	0046755 // viral budding (RGD:1624291 [ISO] UniProtKB:Q9NP79) /// 0032511 // late endosome to vacuole transport via multivesicular body sorting pathway (PMID:21873635 [IBA] PANTHER:PTN000297055|SGD:S000004171) /// 0015031 // protein transport (GO_REF:0000043|RGD:1600115 [IEA] UniProtKB-KW:KW-0653) /// 0071985 // multivesicular body sorting pathway (RGD:1624291 [ISO] UniProtKB:Q9NP79)	0005654 // nucleoplasm (GO_REF:0000052|RGD:1624291 [ISO] UniProtKB:Q9NP79,UniProtKB:Q5TGM0) /// 0005771 // multivesicular body (PMID:21873635 [IBA] PANTHER:PTN000297055|SGD:S000004171|TAIR:locus:2116437) /// 0005654 // nucleoplasm (GO_REF:0000052|RGD:1624291 [ISO] UniProtKB:Q9NP79,UniProtKB:A0A087WY55) /// 0043231 // intracellular membrane-bounded organelle (GO_REF:0000052|RGD:1624291 [ISO] UniPr…	0008022 // protein C-terminus binding (RGD:1624291 [ISO] UniProtKB:Q9NP79)	vesicle trafficking 1		gene	taxon:10116	20161204	RGD			108	0.365782	0.605316	25.6196	160	0.496565	0.953467	27.2345	115	0.529595	1.01423	26.8949	182	0.573433	1.28984	26.9069	113	0.447279	0.92863	22.5303	171	0.557861	1.25109	27.7099
Gje1	1	complement(8883961..8885967)	ENSRNOG00000012092	0	#N/A	#N/A	#N/A	#N/A	#N/A	Gje1	RGD	1598009	Gje1	acts_upstream_of_or_within	0035265 // organ growth (RGD:1624291 [ISO] MGI:1923993) /// 0055085 // transmembrane transport (GO_REF:0000108|RGD:1600115 [IEA] GO:0005243) /// 0000902 // cell morphogenesis (RGD:1624291 [ISO] MGI:1923993) /// 0007267 // cell-cell signaling (PMID:21873635 [IBA] PANTHER:PTN000748665|MGI:MGI:95722|UniProtKB:P17302|MGI:MGI:95713|RGD:628889|MGI:MGI:2153060|RGD:2690|ZFIN:ZDB-GENE-030911-1|MGI:MGI:957…	0016021 // integral component of membrane (GO_REF:0000043|RGD:1600115 [IEA] UniProtKB-KW:KW-0812) /// 0005922 // connexin complex (PMID:21873635 [IBA] PANTHER:PTN000748665|UniProtKB:P48165|MGI:MGI:2384150|RGD:2692|RGD:2690|ZFIN:ZDB-GENE-030911-1|UniProtKB:P29033|UniProtKB:P28228|RGD:628890|UniProtKB:Q9Y6H8|MGI:MGI:95718|UniProtKB:P36382|UniProtKB:J9P7X9|MGI:MGI:95722|UniProtKB:Q8N144|MGI:MGI:9572…	0005243 // gap junction channel activity (PMID:21873635 [IBA] PANTHER:PTN000748665|UniProtKB:P29033|RGD:61926|UniProtKB:P17302|MGI:MGI:95716|UniProtKB:Q5T442|ZFIN:ZDB-GENE-050616-11|ZFIN:ZDB-GENE-050616-5|ZFIN:ZDB-GENE-010607-3|MGI:MGI:95720|RGD:728891|UniProtKB:P36382|ZFIN:ZDB-GENE-040310-6|MGI:MGI:2153060|ZFIN:ZDB-GENE-050320-121|RGD:621820|UniProtKB:O95452|ZFIN:ZDB-GENE-991105-4|UniProtKB:Q9Y6…	gap junction protein, epsilon 1		gene	taxon:10116	20080710	RGD	occurs_in(EMAPA:17838),has_participant(CL:0000306)		0	0	0	0	0	0	0	0	0	0	0	0	0	0	0	0	0	0	0	0	0	0	0	0
Nmbr	1	8933831..8944987	ENSRNOG00000012103	0.0917742	-1.24557	-0.316807	0.629069	0.892737	1	Nmbr	RGD	3181, 2319368	Nmbr	enables	0031989 // bombesin receptor signaling pathway (GO_REF:0000002|RGD:1600115 [IEA] InterPro:IPR001642) /// 0007186 // G-protein coupled receptor signaling pathway (PMID:21873635 [IBA] PANTHER:PTN001203169|UniProtKB:Q8TDV0|FB:FBgn0033058|FB:FBgn0050106|FB:FBgn0035610|MGI:MGI:95836|RGD:2750) /// 0007218 // neuropeptide signaling pathway (GO_REF:0000108|RGD:1600115 [IEA] GO:0008188)	0016021 // integral component of membrane (GO_REF:0000043|RGD:1600115 [IEA] UniProtKB-KW:KW-0812) /// 0005829 // cytosol (GO_REF:0000107|RGD:1600115 [IEA] UniProtKB:P28336|ensembl:ENSP00000258042) /// 0005886 // plasma membrane (GO_REF:0000052|RGD:1624291 [ISO] UniProtKB:P28336) /// 0005829 // cytosol (GO_REF:0000052|RGD:1624291 [ISO] UniProtKB:P28336) /// 0005887 // integral component of plasma …	0008188 // neuropeptide receptor activity (PMID:1848080|RGD:69905 [IPI] RGD:1562710) /// 0004946 // bombesin receptor activity (GO_REF:0000002|RGD:1600115 [IEA] InterPro:IPR001642) /// 0004930 // G-protein coupled receptor activity (PMID:21873635 [IBA] PANTHER:PTN001203169|MGI:MGI:95836|FB:FBgn0033058|FB:FBgn0003248|UniProtKB:P30550|RGD:2750|UniProtKB:Q8TDV0|FB:FBgn0050106|RGD:3181)	neuromedin B receptor		gene	taxon:10116	20210612	InterPro		UniProtKB:F1M5M1	2	0.0290414	0.0480593	0.474436	6	0.0798355	0.153294	1.02129	1	0.019744	0.0378119	0.233869	9	0.121575	0.273461	1.33056	8	0.135762	0.281867	1.59506	19	0.26575	0.595984	3.07888
AABR07000304.1	1	9201884..9202014	ENSRNOG00000059930	0	#N/A	#N/A	#N/A	#N/A	#N/A																	0	0	0	0	0	0	0	0	0	0	0	0	0	0	0	0	0	0	0	0	0	0	0	0
AABR07000325.1	1	9848303..9849453	ENSRNOG00000059032	0	#N/A	#N/A	#N/A	#N/A	#N/A																	0	0	0	0	0	0	0	0	0	0	0	0	0	0	0	0	0	0	0	0	0	0	0	0
U7_1	1	10193440..10193504	ENSRNOG00000056005	0	#N/A	#N/A	#N/A	#N/A	#N/A																	0	0	0	0	0	0	0	0	0	0	0	0	0	0	0	0	0	0	0	0	0	0	0	0
U7_2	1	10195251..10195312	ENSRNOG00000055342	0	#N/A	#N/A	#N/A	#N/A	#N/A																	0	0	0	0	0	0	0	0	0	0	0	0	0	0	0	0	0	0	0	0	0	0	0	0
AABR07000332.1	1	complement(10206594..10206692)	ENSRNOG00000047798	0	#N/A	#N/A	#N/A	#N/A	#N/A																	0	0	0	0	0	0	0	0	0	0	0	0	0	0	0	0	0	0	0	0	0	0	0	0
AABR07000356.1	1	10775639..10775765	ENSRNOG00000059769	0	#N/A	#N/A	#N/A	#N/A	#N/A																	0	0	0	0	0	0	0	0	0	0	0	0	0	0	0	0	0	0	0	0	0	0	0	0
Olr905	1	11758230..11759168	ENSRNOG00000047193	0	#N/A	#N/A	#N/A	#N/A	#N/A	Olr905	RGD	1333582	Olr905	enables	0007186 // G-protein coupled receptor signaling pathway (PMID:15057822|RGD:1303377 [IEA] RGD:5131483) /// 0007186 // G-protein coupled receptor signaling pathway (GO_REF:0000043|RGD:1600115 [IEA] UniProtKB-KW:KW-0297) /// 0050911 // detection of chemical stimulus involved in sensory perception of smell (GO_REF:0000108|RGD:1600115 [IEA] GO:0004984) /// 0050911 // detection of chemical stimulus inv…	0016021 // integral component of membrane (GO_REF:0000043|RGD:1600115 [IEA] UniProtKB-KW:KW-0812) /// 0016021 // integral component of membrane (PMID:15057822|RGD:1303377 [IEA] RGD:5131483) /// 0005886 // plasma membrane (GO_REF:0000044|RGD:1600115 [IEA] UniProtKB-SubCell:SL-0039)	0004984 // olfactory receptor activity (PMID:15057822|RGD:1303377 [IEA] RGD:5131483) /// 0004984 // olfactory receptor activity (PMID:21873635 [IBA] PANTHER:PTN001245872|MGI:MGI:1333764) /// 0004930 // G-protein coupled receptor activity (GO_REF:0000043|RGD:1600115 [IEA] UniProtKB-KW:KW-0297)	olfactory receptor 905		gene	taxon:10116	20210612	UniProt			0	0	0	0	0	0	0	0	0	0	0	0	0	0	0	0	0	0	0	0	0	0	0	0
AABR07000382.1	1	11766992..11772215	ENSRNOG00000060990	0	#N/A	#N/A	#N/A	#N/A	#N/A																	0	0	0	0	0	0	0	0	0	0	0	0	0	0	0	0	0	0	0	0	0	0	0	0
AABR07000385.2	1	complement(11834038..11840581)	ENSRNOG00000058425	0.0134648	1.53709	0.6202	0.682044	#N/A	1																	0	0	0	0	0	0	0	0	2	0.067324	0.128933	0.467737	0	0	0	0	0	0	0	0	0	0	0	0
AABR07000385.1	1	11873206..11873466	ENSRNOG00000055421	0	#N/A	#N/A	#N/A	#N/A	#N/A	AABR07000385.1	RGD	15009446	AABR07000385.1	located_in		0016021 // integral component of membrane (GO_REF:0000043|RGD:1600115 [IEA] UniProtKB-KW:KW-0812)				gene	taxon:10116	20210612	UniProt			0	0	0	0	0	0	0	0	0	0	0	0	0	0	0	0	0	0	0	0	0	0	0	0
5_8S_rRNA_1	1	complement(11906441..11906593)	ENSRNOG00000051831	0	#N/A	#N/A	#N/A	#N/A	#N/A																	0	0	0	0	0	0	0	0	0	0	0	0	0	0	0	0	0	0	0	0	0	0	0	0
AABR07000392.1	1	complement(11915537..11915623)	ENSRNOG00000052007	0	#N/A	#N/A	#N/A	#N/A	#N/A																	0	0	0	0	0	0	0	0	0	0	0	0	0	0	0	0	0	0	0	0	0	0	0	0
AABR07000398.2	1	11962750..11962836	ENSRNOG00000061685	0	#N/A	#N/A	#N/A	#N/A	#N/A																	0	0	0	0	0	0	0	0	0	0	0	0	0	0	0	0	0	0	0	0	0	0	0	0
AABR07000398.1	1	11963836..11968939	ENSRNOG00000047746	0	#N/A	#N/A	#N/A	#N/A	#N/A																	0	0	0	0	0	0	0	0	0	0	0	0	0	0	0	0	0	0	0	0	0	0	0	0
5_8S_rRNA_2	1	11970092..11970244	ENSRNOG00000053888	0	#N/A	#N/A	#N/A	#N/A	#N/A																	0	0	0	0	0	0	0	0	0	0	0	0	0	0	0	0	0	0	0	0	0	0	0	0
AABR07000402.1	1	11974142..11974190	ENSRNOG00000055836	0	#N/A	#N/A	#N/A	#N/A	#N/A																	0	0	0	0	0	0	0	0	0	0	0	0	0	0	0	0	0	0	0	0	0	0	0	0
AABR07000404.1	1	11975022..11975070	ENSRNOG00000060657	0	#N/A	#N/A	#N/A	#N/A	#N/A																	0	0	0	0	0	0	0	0	0	0	0	0	0	0	0	0	0	0	0	0	0	0	0	0
LOC100909599	1	complement(11982257..11995787)	ENSRNOG00000059898	0.00177691	-2.85634	-1.51417	0.488386	#N/A	1																	0	0	0	0	0	0	0	0	0	0	0	0	0	0	0	0	0	0	0	0	0	0	0	0
AABR07000411.1	1	12006598..12136637	ENSRNOG00000055789	0.0149221	2.31469	1.21082	0.158763	0.584822	1																	5	0.00622914	0.0103083	1.18609	0	0	0	0	26	0.0440432	0.0843476	6.08058	21	0.0243383	0.0547448	3.10464	0	0	0	0	11	0.0132003	0.0296036	1.78251
Mcc_1	1	12006660..12128845	ENSRNOG00000062232	0.00400424	1.14868	0.199976	0.852706	0.96504	1																	0	0	0	0	5	0.00607493	0.0116646	0.851078	0	0	0	0	0	0	0	0	9	0.0139463	0.0289549	1.79445	0	0	0	0
AABR07000433.1	1	12400648..12410192	ENSRNOG00000055660	0.00298474	-2.85637	-1.51418	0.488382	#N/A	1																	0	0	0	0	0	0	0	0	0	0	0	0	0	0	0	0	0	0	0	0	0	0	0	0
AABR07000436.1	1	complement(12483436..12485729)	ENSRNOG00000060284	0	#N/A	#N/A	#N/A	#N/A	#N/A																	0	0	0	0	0	0	0	0	0	0	0	0	0	0	0	0	0	0	0	0	0	0	0	0
AC128394.2	1	complement(12683024..12757959)	ENSRNOG00000056019	0.000380182	-2.85637	-1.51418	0.488382	#N/A	1																	0	0	0	0	0	0	0	0	0	0	0	0	0	0	0	0	0	0	0	0	0	0	0	0
AC128394.3	1	complement(12776937..12798803)	ENSRNOG00000059861	0.00519516	2.18142	1.12527	0.461053	#N/A	1																	0	0	0	0	0	0	0	0	0	0	0	0	0	0	0	0	3	0.0259758	0.0539303	0.598149	0	0	0	0
Cited2	1	12823363..12825786	ENSRNOG00000056940	7.37229	-1.13107	-0.177692	0.400516	0.795426	1	Cited2	RGD	620112	Cited2	involved_in	0070986 // left/right axis specification (RGD:1624291 [ISO] MGI:1306784) /// 0045892 // negative regulation of transcription, DNA-templated (RGD:1624291 [ISO] UniProtKB:Q99967) /// 0061428 // negative regulation of transcription from RNA polymerase II promoter in response to hypoxia (RGD:1624291 [ISO] UniProtKB:Q99967) /// 0001841 // neural tube formation (RGD:1624291 [ISO] MGI:1306784) /// 00075…	0005634 // nucleus (PMID:21873635 [IBA] PANTHER:PTN001048321|UniProtKB:Q99966|MGI:MGI:1861694|UniProtKB:Q99967|MGI:MGI:108023|MGI:MGI:1306784) /// 0005634 // nucleus (RGD:1624291 [ISO] UniProtKB:Q99967,UniProtKB:Q99967-1) /// 0005634 // nucleus (RGD:1624291 [ISO] UniProtKB:Q99967) /// 0005634 // nucleus (RGD:1624291 [ISO] MGI:1306784) /// 0005634 // nucleus (GO_REF:0000024|RGD:1600115 [ISS] UniPr…	0003674 // molecular_function (RGD:1598407 [ND]) /// 0046332 // SMAD binding (RGD:1624291 [ISO] MGI:1306784) /// 0003713 // transcription coactivator activity (RGD:1624291 [ISO] UniProtKB:Q99967,UniProtKB:Q99967-1) /// 0035035 // histone acetyltransferase binding (RGD:1624291 [ISO] UniProtKB:Q99967) /// 0003713 // transcription coactivator activity (GO_REF:0000024|RGD:1600115 [ISS] UniProtKB:Q999…	Cbp/p300-interacting transactivator, with Glu/Asp-rich carboxy-terminal domain, 2		gene	taxon:10116	20080925	RGD			69	4.6116	7.63153	16.368	153	9.37025	17.9921	26.043	80	7.2701	13.923	18.7095	117	7.27446	16.3626	17.2973	101	7.88907	16.3791	20.1377	167	10.751	24.1109	27.0617
Txlnb	1	12915734..12961670	ENSRNOG00000060021	0.0318704	-1.03238	-0.0459754	0.927818	0.980093	1	Txlnb	RGD	1307979	Txlnb	located_in		0005737 // cytoplasm (GO_REF:0000107|RGD:1600115 [IEA] UniProtKB:Q8N3L3|ensembl:ENSP00000351206) /// 0005737 // cytoplasm (GO_REF:0000054|RGD:1624291 [ISO] UniProtKB:Q8N3L3)	0019905 // syntaxin binding (GO_REF:0000002|RGD:1600115 [IEA] InterPro:IPR026183)	taxilin beta		gene	taxon:10116	20100607	RGD			11	0.038794	0.0641985	2.6094	5	0.0161585	0.0310263	0.851078	12	0.0575442	0.110203	2.80642	8	0.0262467	0.0590374	1.18272	5	0.0206084	0.0427867	0.996915	9	0.0305736	0.068566	1.45842
AABR07071848.1	1	complement(12952553..12952906)	ENSRNOG00000060610	0.183059	3.92332	1.97208	0.32358	#N/A	1																	2	0.915296	1.51468	0.474436	0	0	0	0	0	0	0	0	0	0	0	0	0	0	0	0	0	0	0	0
Heca	1	complement(13036909..13050644)	ENSRNOG00000060972	2.06258	-1.09222	-0.127265	0.472852	0.828064	1	Heca	RGD	1304818	Heca	located_in	0045930 // negative regulation of mitotic cell cycle (RGD:1624291 [ISO] UniProtKB:Q9UBI9)	0005634 // nucleus (RGD:1624291 [ISO] UniProtKB:Q9UBI9) /// 0005737 // cytoplasm (RGD:1624291 [ISO] UniProtKB:Q9UBI9)		hdc homolog, cell cycle regulator		gene	taxon:10116	20150723	RGD			170	2.00504	3.31806	40.3271	213	2.30203	4.4202	36.2559	116	1.86029	3.56266	27.1287	163	1.78844	4.02279	24.0979	171	2.35707	4.8937	34.0945	235	2.66977	5.98737	38.0809
Abracl	1	complement(13165572..13175876)	ENSRNOG00000051450	0.59276	1.19738	0.259878	0.392761	0.790326	1	Abracl	RGD	1583256	Abracl	involved_in	0032970 // regulation of actin filament-based process (PMID:21873635 [IBA] PANTHER:PTN000507089|dictyBase:DDB_G0272861)			ABRA C-terminal-like	UniProtKB:D3ZSL2|PTN001100489	protein	taxon:10116	20170608	GO_Central			33	0.518801	0.858541	7.8282	41	0.590647	1.13412	6.97884	25	0.53441	1.02345	5.84671	40	0.585005	1.31587	5.9136	40	0.734935	1.52585	7.97532	27	0.408867	0.916948	4.37525
Reps1	1	13212324..13298347	ENSRNOG00000059224	0.0789105	1.19207	0.253466	0.377172	0.781998	1	Reps1	RGD	1307131	Reps1	enables	0006898 // receptor-mediated endocytosis (GO_REF:0000002|RGD:1600115 [IEA] InterPro:IPR026814) /// 0016197 // endosomal transport (PMID:21873635 [IBA] PANTHER:PTN000130974|UniProtKB:Q9H4M9|MGI:MGI:1341878|TAIR:locus:2092419|WB:WBGene00004373|FB:FBgn0023388|UniProtKB:Q9H223|RGD:1305550|UniProtKB:Q9NZN3|UniProtKB:Q9NZN4) /// 0006897 // endocytosis (PMID:21873635 [IBA] PANTHER:PTN000130974|TAIR:locu…	0005886 // plasma membrane (RGD:1624291 [ISO] UniProtKB:Q96D71) /// 0005886 // plasma membrane (PMID:21873635 [IBA] PANTHER:PTN000130974|UniProtKB:P42566|FB:FBgn0023388|dictyBase:DDB_G0287325|RGD:1305550|UniProtKB:Q96D71|MGI:MGI:1341878|MGI:MGI:104583|TAIR:locus:2135462|RGD:628883|UniProtKB:Q15811|MGI:MGI:104582|UniProtKB:Q9NZN4|UniProtKB:Q9NZN3|MGI:MGI:2154274|UniProtKB:Q9H4M9|MGI:MGI:1338069|WB…	0017124 // SH3 domain binding (RGD:1624291 [ISO] UniProtKB:Q96D71) /// 0005509 // calcium ion binding (GO_REF:0000002|RGD:1600115 [IEA] InterPro:IPR002048)	RALBP1 associated Eps domain containing 1		gene	taxon:10116	20210612	InterPro		UniProtKB:A0A0G2KB70	40	0.0753313	0.124662	9.48872	41	0.0707549	0.135858	6.97884	42	0.107551	0.205971	9.82248	44	0.0770869	0.173394	6.50496	29	0.0638286	0.132519	5.78211	23	0.0417229	0.0935701	3.72707
Ect2l	1	complement(13302256..13341952)	ENSRNOG00000055142	0.00802167	3.23894	1.69552	0.1734	#N/A	1	Ect2l	RGD	9246970	Ect2l	enables	0050790 // regulation of catalytic activity (GO_REF:0000108|RGD:1600115 [IEA] GO:0005085)		0005085 // guanyl-nucleotide exchange factor activity (GO_REF:0000002|RGD:1600115 [IEA] InterPro:IPR000219)	epithelial cell transforming 2 like		gene	taxon:10116	20210612	InterPro			0	0	0	0	0	0	0	0	5	0.0277457	0.053136	1.16934	2	0.00759312	0.0170794	0.29568	1	0.00476957	0.00990247	0.199383	0	0	0	0
AABR07000452.1	1	complement(13344901..13382067)	ENSRNOG00000052189	0.0104196	-1.61986	-0.695868	0.36838	0.77734	1																	3	0.0130767	0.0216401	0.711654	1	0.00399425	0.00766946	0.170216	0	0	0	0	2	0.00810999	0.018242	0.29568	2	0.0101885	0.0211531	0.398766	3	0.0125959	0.0282483	0.486139
AABR07000451.1	1	13351242..13354315	ENSRNOG00000053331	0.0131213	-2.85652	-1.51426	0.488357	#N/A	1																	0	0	0	0	0	0	0	0	0	0	0	0	0	0	0	0	0	0	0	0	0	0	0	0
Ccdc28a	1	complement(13384156..13395370)	ENSRNOG00000053347	0.797061	1.493	0.578213	0.0283903	0.295293	1																	20	0.288912	0.478108	4.74436	47	0.622144	1.1946	8.00013	49	0.962453	1.8432	11.4596	78	1.0482	2.35774	11.5315	63	1.0636	2.20822	12.5611	37	0.514836	1.1546	5.99572
U6_2	1	complement(13582340..13582424)	ENSRNOG00000059393	0	#N/A	#N/A	#N/A	#N/A	#N/A																	0	0	0	0	0	0	0	0	0	0	0	0	0	0	0	0	0	0	0	0	0	0	0	0
Nhsl1	1	13595295..13705396	ENSRNOG00000060603	0.302678	-1.44109	-0.527158	0.0108266	0.188823	1	Nhsl1	RGD	1308124	Nhsl1	involved_in	0030154 // cell differentiation (PMID:21873635 [IBA] PANTHER:PTN001126776|MGI:MGI:2684894|ZFIN:ZDB-GENE-040910-1)			NHS-like 1	UniProtKB:A0A0G2JZL4|PTN001126796	protein	taxon:10116	20200809	GO_Central			211	0.310472	0.513786	50.053	153	0.206295	0.396112	26.043	98	0.196071	0.375497	22.9191	145	0.198482	0.44645	21.4368	132	0.226995	0.471281	26.3186	196	0.277797	0.623002	31.7611
Hebp2	1	complement(13714440..13719829)	ENSRNOG00000053735	0.297108	1.24759	0.319144	0.504787	0.841108	1	Hebp2	RGD	1311553	Hebp2	located_in	0010917 // negative regulation of mitochondrial membrane potential (RGD:1624291 [ISO] UniProtKB:Q9Y5Z4) /// 1901031 // regulation of response to reactive oxygen species (RGD:1624291 [ISO] UniProtKB:Q9Y5Z4) /// 0010940 // positive regulation of necrotic cell death (RGD:1624291 [ISO] UniProtKB:Q9Y5Z4) /// 0035794 // positive regulation of mitochondrial membrane permeability (RGD:1624291 [ISO] UniPr…	0005737 // cytoplasm (PMID:21873635 [IBA] PANTHER:PTN002599267|MGI:MGI:1860084|UniProtKB:Q9Y5Z4) /// 0005737 // cytoplasm (RGD:1624291 [ISO] MGI:1860084) /// 0005737 // cytoplasm (RGD:1624291 [ISO] UniProtKB:Q9Y5Z4) /// 0005739 // mitochondrion (RGD:1624291 [ISO] UniProtKB:Q9Y5Z4)	0020037 // heme binding (PMID:21873635 [IBA] PANTHER:PTN000131725|MGI:MGI:1333880)	heme binding protein 2		gene	taxon:10116	20021227	RGD			7	0.210399	0.34818	1.66053	11	0.302968	0.581736	1.87237	8	0.326952	0.626149	1.87095	8	0.223691	0.503155	1.18272	12	0.421531	0.875172	2.3926	11	0.318471	0.714221	1.78251
AABR07000458.1	1	13723249..13723349	ENSRNOG00000053184	0	#N/A	#N/A	#N/A	#N/A	#N/A																	0	0	0	0	0	0	0	0	0	0	0	0	0	0	0	0	0	0	0	0	0	0	0	0
Arfgef3	1	complement(13838707..13915594)	ENSRNOG00000011460	0.123353	1.06768	0.0944786	0.762861	0.937173	1	Arfgef3	RGD	1309903	Arfgef3	enables	0032012 // regulation of ARF protein signal transduction (GO_REF:0000002|RGD:1600115 [IEA] InterPro:IPR000904) /// 0050790 // regulation of catalytic activity (GO_REF:0000108|RGD:1600115 [IEA] GO:0005085) /// 0030036 // actin cytoskeleton organization (PMID:21873635 [IBA] PANTHER:PTN000070822|FB:FBgn0026179)		0005085 // guanyl-nucleotide exchange factor activity (GO_REF:0000043|RGD:1600115 [IEA] UniProtKB-KW:KW-0344)	ARFGEF family member 3		gene	taxon:10116	20210612	UniProt			44	0.0927105	0.153423	10.4376	48	0.0926777	0.177953	8.17035	53	0.151845	0.290799	12.395	71	0.139171	0.31304	10.4966	57	0.140363	0.291419	11.3648	132	0.267906	0.60082	21.3901
RGD1560303	1	complement(14115148..14117021)	ENSRNOG00000025799	0	#N/A	#N/A	#N/A	#N/A	#N/A	RGD1560303	RGD	1560303	RGD1560303	enables	0035556 // intracellular signal transduction (PMID:21873635 [IBA] PANTHER:PTN000678822|SGD:S000000529|ZFIN:ZDB-GENE-040426-896|FB:FBgn0261278|WB:WBGene00000498|MGI:MGI:2445031|UniProtKB:Q13131|SGD:S000002915|UniProtKB:Q8IWQ3|SGD:S000005759|PomBase:SPCC74.03c|MGI:MGI:104754|UniProtKB:P57059|UniProtKB:Q8TDC3|UniProtKB:O14757|MGI:MGI:1202065|SGD:S000001124|SGD:S000001584|MGI:MGI:106924|UniProtKB:Q9H…		0005524 // ATP binding (GO_REF:0000002|RGD:1600115 [IEA] InterPro:IPR000719) /// 0004674 // protein serine/threonine kinase activity (PMID:21873635 [IBA] PANTHER:PTN000678822|UniProtKB:P54646|WB:WBGene00003919|UniProtKB:Q9BXA7|PomBase:SPAC644.06c|RGD:1359167|MGI:MGI:2445031|ZFIN:ZDB-GENE-040426-1724|UniProtKB:O14757|UniProtKB:Q6SA08|WB:WBGene00020142|PomBase:SPCC74.03c|SGD:S000004086|UniProtKB:Q0…	similar to hypothetical protein 4933423E17		gene	taxon:10116	20210612	InterPro			0	0	0	0	0	0	0	0	0	0	0	0	0	0	0	0	0	0	0	0	0	0	0	0
Perp	1	14224393..14236846	ENSRNOG00000011994	0.188389	-1.08996	-0.124281	0.765753	0.938054	1	Perp	RGD	1310294	Perp	acts_upstream_of_or_within	0007219 // Notch signaling pathway (RGD:1624291 [ISO] MGI:1929938) /// 0097202 // activation of cysteine-type endopeptidase activity (RGD:1624291 [ISO] UniProtKB:Q96FX8) /// 0045862 // positive regulation of proteolysis (RGD:1624291 [ISO] UniProtKB:Q96FX8) /// 0072332 // intrinsic apoptotic signaling pathway by p53 class mediator (RGD:1624291 [ISO] MGI:1929938) /// 0098609 // cell-cell adhesion (…	0005794 // Golgi apparatus (RGD:1624291 [ISO] MGI:1929938) /// 0005887 // integral component of plasma membrane (RGD:1624291 [ISO] MGI:1929938) /// 0005739 // mitochondrion (RGD:1624291 [ISO] MGI:1929938) /// 0005911 // cell-cell junction (PMID:21873635 [IBA] PANTHER:PTN001425944|MGI:MGI:2177570)		p53 apoptosis effector related to PMP22		gene	taxon:10116	20130304	RGD			22	0.286186	0.473597	5.2188	14	0.166883	0.320436	2.38302	8	0.141502	0.270993	1.87095	16	0.193624	0.435523	2.36544	9	0.136827	0.284076	1.79445	16	0.200483	0.449614	2.59274
Tnfaip3	1	complement(14402913..14412807)	ENSRNOG00000049517	0.353095	-1.3765	-0.461009	0.190014	0.625403	1	Tnfaip3	RGD	1589275	Tnfaip3	involved_in	2000352 // negative regulation of endothelial cell apoptotic process (RGD:1624291 [ISO] UniProtKB:P21580) /// 0002237 // response to molecule of bacterial origin (RGD:1624291 [ISO] UniProtKB:P21580) /// 2000347 // positive regulation of hepatocyte proliferation (RGD:1624291 [ISO] MGI:1196377) /// 0048662 // negative regulation of smooth muscle cell proliferation (RGD:1624291 [ISO] UniProtKB:P2158…	0005737 // cytoplasm (RGD:1624291 [ISO] MGI:1196377) /// 0005737 // cytoplasm (PMID:21873635 [IBA] PANTHER:PTN001001090|UniProtKB:Q9UGI0|MGI:MGI:1196377|UniProtKB:Q6GQQ9|MGI:MGI:2654703) /// 0005634 // nucleus (PMID:21873635 [IBA] PANTHER:PTN001001090|UniProtKB:Q9UGI0|UniProtKB:Q6GQQ9|UniProtKB:P21580) /// 0005634 // nucleus (RGD:1624291 [ISO] UniProtKB:P21580)	0008022 // protein C-terminus binding (RGD:1624291 [ISO] MGI:1196377) /// 0004843 // thiol-dependent ubiquitin-specific protease activity (PMID:21873635 [IBA] PANTHER:PTN001001090|MGI:MGI:2654703|UniProtKB:P21580|UniProtKB:Q6GQQ9|UniProtKB:Q8TE49|UniProtKB:Q9UGI0) /// 0061578 // Lys63-specific deubiquitinase activity (RGD:1624291 [ISO] UniProtKB:P21580) /// 0042802 // identical protein binding (R…	TNF alpha induced protein 3		gene	taxon:10116	20110131	RGD			22	0.360199	0.596076	5.2188	19	0.285056	0.547344	3.2341	7	0.155835	0.298441	1.63708	14	0.213236	0.479637	2.06976	21	0.401828	0.834266	4.18704	31	0.488891	1.09641	5.02344
LOC102550206	1	14507956..14512887	ENSRNOG00000058088	0	#N/A	#N/A	#N/A	#N/A	#N/A																	0	0	0	0	0	0	0	0	0	0	0	0	0	0	0	0	0	0	0	0	0	0	0	0
AABR07000484.1	1	14527716..14549472	ENSRNOG00000054373	0.00277082	3.8625	1.94954	0.327694	#N/A	1																	0	0	0	0	0	0	0	0	0	0	0	0	2	0.0138541	0.0311624	0.29568	0	0	0	0	0	0	0	0
Olig3	1	14797766..14799835	ENSRNOG00000012057	0.0613021	1.28274	0.359234	0.773871	#N/A	1	Olig3	RGD	1305997	Olig3	acts_upstream_of_or_within	0097476 // spinal cord motor neuron migration (RGD:1624291 [ISO] MGI:2149955) /// 0006357 // regulation of transcription from RNA polymerase II promoter (PMID:21873635 [IBA] PANTHER:PTN001454287|FB:FBgn0023091|MGI:MGI:106593|MGI:MGI:2153710|WB:WBGene00001961|RGD:3165|MGI:MGI:1339708|MGI:MGI:893591|UniProtKB:Q13562|FB:FBgn0010433|MGI:MGI:107755|MGI:MGI:1355331|MGI:MGI:104654|UniProtKB:Q9Y4Z2|MGI:M…	0005634 // nucleus (PMID:21873635 [IBA] PANTHER:PTN001454287|MGI:MGI:107755|MGI:MGI:1355331|MGI:MGI:104654|UniProtKB:Q13562|FB:FBgn0010433|UniProtKB:Q9Y4Z2|UniProtKB:Q90XB3|MGI:MGI:893591|MGI:MGI:1339708|MGI:MGI:1918343|UniProtKB:Q96SQ7|MGI:MGI:891976|MGI:MGI:109619|FB:FBgn0015550|MGI:MGI:1930001|RGD:631350|FB:FBgn0023091|RGD:3091|WB:WBGene00000561|RGD:3165|WB:WBGene00003018)	0000978 // RNA polymerase II core promoter proximal region sequence-specific DNA binding (PMID:21873635 [IBA] PANTHER:PTN001454287|UniProtKB:Q96SQ7|MGI:MGI:107754|MGI:MGI:109619|FB:FBgn0263118|UniProtKB:Q13562|MGI:MGI:107755|MGI:MGI:104654|UniProtKB:Q9Y4Z2|UniProtKB:Q92886|MGI:MGI:1339708|MGI:MGI:893591|MGI:MGI:106593) /// 0046983 // protein dimerization activity (GO_REF:0000002|RGD:1600115 [IEA]…	oligodendrocyte transcription factor 3		gene	taxon:10116	20130606	RGD			3	0.234793	0.388549	0.711654	1	0.071717	0.137706	0.170216	0	0	0	0	0	0	0	0	0	0	0	0	2	0.150774	0.338134	0.324093
AABR07000493.1	1	14938230..14950781	ENSRNOG00000053291	0.0164052	2.15465	1.10745	0.402088	#N/A	1																	0	0	0	0	1	0.0118271	0.0227096	0.170216	4	0.0701988	0.134438	0.935474	0	0	0	0	0	0	0	0	0	0	0	0
Ifngr1	1	15062432..15080907	ENSRNOG00000012074	1.52818	-1.09824	-0.135193	0.432676	0.810327	1	Ifngr1	RGD	620570	Ifngr1	involved_in	0008150 // biological_process (RGD:1598407 [ND]) /// 0048143 // astrocyte activation (RGD:1624291 [ISO] MGI:107655) /// 1902004 // positive regulation of beta-amyloid formation (RGD:1624291 [ISO] MGI:107655) /// 0001774 // microglial cell activation (PMID:27094552|RGD:14397550 [IGI] UniProtKB:D4A109,UniProtKB:P01581) /// 1904783 // positive regulation of NMDA glutamate receptor activity (PMID:270…	0005887 // integral component of plasma membrane (PMID:21873635 [IBA] PANTHER:PTN001074510|MGI:MGI:107658|UniProtKB:P17181|UniProtKB:Q8IU57|UniProtKB:P48551) /// 0031982 // vesicle (PMID:10640190|RGD:1624282 [IDA]) /// 0005783 // endoplasmic reticulum (PMID:10640190|RGD:1624282 [IDA]) /// 0030425 // dendrite (PMID:10640190|RGD:1624282 [IDA]) /// 0014069 // postsynaptic density (PMID:10640190|RGD:…	0004896 // cytokine receptor activity (PMID:21873635 [IBA] PANTHER:PTN001074510|ZFIN:ZDB-GENE-070905-4|UniProtKB:Q969J5|RGD:620138|UniProtKB:P17181|ZFIN:ZDB-GENE-070905-2|MGI:MGI:107658|MGI:MGI:109380|ZFIN:ZDB-GENE-030131-8673|ZFIN:ZDB-GENE-050909-1|UniProtKB:P48551|MGI:MGI:1098243) /// 0003674 // molecular_function (RGD:1598407 [ND]) /// 0019955 // cytokine binding (GO_REF:0000002|RGD:1600115 [I…	interferon gamma receptor 1		gene	taxon:10116	20190318	ARUK-UCL	occurs_in(UBERON:0002181),occurs_in(CL:0000129),positively_regulates(GO:0004972)		154	1.35035	2.23464	36.5316	185	1.48647	2.85421	31.4899	106	1.26381	2.42033	24.7901	233	1.90062	4.27512	34.4467	160	1.63964	3.40418	31.9013	165	1.39361	3.12539	26.7376
Il22ra2	1	15093599..15106954	ENSRNOG00000012259	0.0324873	1.61335	0.690058	0.421927	0.806524	1	Il22ra2	RGD	1303169	Il22ra2	located_in	0042509 // regulation of tyrosine phosphorylation of STAT protein (RGD:1624291 [ISO] MGI:2665114) /// 0050728 // negative regulation of inflammatory response (RGD:1624291 [ISO] MGI:2665114) /// 0019221 // cytokine-mediated signaling pathway (PMID:21873635 [IBA] PANTHER:PTN001074510|MGI:MGI:107658|UniProtKB:P17181|MGI:MGI:3605069|RGD:1305399|UniProtKB:P48551)	0005887 // integral component of plasma membrane (PMID:21873635 [IBA] PANTHER:PTN001074510|MGI:MGI:107658|UniProtKB:P17181|UniProtKB:Q8IU57|UniProtKB:P48551) /// 0005829 // cytosol (RGD:1624291 [ISO] MGI:2665114) /// 0005576 // extracellular region (GO_REF:0000044|RGD:1600115 [IEA] UniProtKB-SubCell:SL-0243)	0004896 // cytokine receptor activity (PMID:21873635 [IBA] PANTHER:PTN001074510|ZFIN:ZDB-GENE-070905-4|UniProtKB:Q969J5|RGD:620138|UniProtKB:P17181|ZFIN:ZDB-GENE-070905-2|MGI:MGI:107658|MGI:MGI:109380|ZFIN:ZDB-GENE-030131-8673|ZFIN:ZDB-GENE-050909-1|UniProtKB:P48551|MGI:MGI:1098243) /// 0042017 // interleukin-22 binding (RGD:1624291 [ISO] UniProtKB:Q969J5) /// 0042018 // interleukin-22 receptor a…	interleukin 22 receptor subunit alpha 2		gene	taxon:10116	20210612	UniProt			0	0	0	0	1	0.0111152	0.0213425	0.170216	3	0.0494798	0.0947591	0.701606	4	0.0451369	0.101528	0.59136	4	0.0567049	0.117729	0.797532	1	0.011684	0.0262031	0.162046
Il20ra	1	15180328..15222785	ENSRNOG00000012286	0.0155453	1.1086	0.14874	0.853596	0.965662	1	Il20ra	RGD	1307335	Il20ra	acts_upstream_of_or_within	0019221 // cytokine-mediated signaling pathway (RGD:1624291 [ISO] MGI:3605069) /// 2001244 // positive regulation of intrinsic apoptotic signaling pathway (RGD:1624291 [ISO] MGI:3605069) /// 0045124 // regulation of bone resorption (RGD:1624291 [ISO] MGI:3605069) /// 0019221 // cytokine-mediated signaling pathway (PMID:21873635 [IBA] PANTHER:PTN001074510|MGI:MGI:107658|UniProtKB:P17181|MGI:MGI:36…	0005887 // integral component of plasma membrane (PMID:21873635 [IBA] PANTHER:PTN001074510|MGI:MGI:107658|UniProtKB:P17181|UniProtKB:Q8IU57|UniProtKB:P48551)	0042015 // interleukin-20 binding (RGD:1624291 [ISO] MGI:3605069) /// 0004896 // cytokine receptor activity (PMID:21873635 [IBA] PANTHER:PTN001074510|ZFIN:ZDB-GENE-070905-4|UniProtKB:Q969J5|RGD:620138|UniProtKB:P17181|ZFIN:ZDB-GENE-070905-2|MGI:MGI:107658|MGI:MGI:109380|ZFIN:ZDB-GENE-030131-8673|ZFIN:ZDB-GENE-050909-1|UniProtKB:P48551|MGI:MGI:1098243) /// 0042015 // interleukin-20 binding (PMID:2…	interleukin 20 receptor subunit alpha		gene	taxon:10116	20130104	RGD			0	0	0	0	0	0	0	0	4	0.0207531	0.0397445	0.935474	6	0.021298	0.0479062	0.88704	8	0.0356753	0.0740682	1.59506	1	0.00367542	0.0082427	0.162046
AC136053.1	1	15247333..15255928	ENSRNOG00000057719	0.00440525	-1.06175	-0.0864392	0.956961	#N/A	1																	0	0	0	0	0	0	0	0	0	0	0	0	0	0	0	0	1	0.0220263	0.0457304	0.199383	0	0	0	0
Slc35d3	1	complement(15298526..15301998)	ENSRNOG00000012311	2.88814	-1.19111	-0.252312	0.405938	0.797847	1	Slc35d3	RGD	1309428	Slc35d3	located_in	0015789 // UDP-N-acetylgalactosamine transport (GO_REF:0000108|RGD:1600115 [IEA] GO:0005463) /// 0070863 // positive regulation of protein exit from endoplasmic reticulum (RGD:1624291 [ISO] MGI:1923407) /// 0015787 // UDP-glucuronic acid transport (GO_REF:0000108|RGD:1600115 [IEA] GO:0005461) /// 1990569 // UDP-N-acetylglucosamine transmembrane transport (GO_REF:0000108|RGD:1600115 [IEA] GO:00054…	0005783 // endoplasmic reticulum (RGD:1624291 [ISO] MGI:1923407) /// 0005794 // Golgi apparatus (PMID:21873635 [IBA] PANTHER:PTN002540544|FB:FBgn0042641|TAIR:locus:2145487|FB:FBgn0035449|UniProtKB:Q76EJ3|UniProtKB:Q96A29|RGD:1311250|UniProtKB:Q96K37|TAIR:locus:2074713|PomBase:SPAC22F8.04|PomBase:SPAC144.18|PomBase:SPAC22E12.01|PomBase:SPBC83.11|UniProtKB:A8MRY9|TAIR:locus:2118514|TAIR:locus:20090…	0005463 // UDP-N-acetylgalactosamine transmembrane transporter activity (PMID:21873635 [IBA] PANTHER:PTN000123234|WB:WBGene00005025) /// 0015297 // antiporter activity (PMID:21873635 [IBA] PANTHER:PTN002540544|TAIR:locus:2147655|TAIR:locus:2084203|UniProtKB:Q69VR7|TAIR:locus:2145944|UniProtKB:Q8I0U9|TAIR:locus:2030076|TAIR:locus:2033097|TAIR:locus:2064316|TAIR:locus:2009076|TAIR:locus:2118514|Uni…	solute carrier family 35, member D3		gene	taxon:10116	20160302	RGD			33	1.53937	2.54744	7.8282	53	2.2655	4.35004	9.02143	38	2.41025	4.61588	8.887	135	5.85837	13.1774	19.9584	39	2.12616	4.41429	7.77594	57	2.56116	5.74379	9.23664
Pex7	1	complement(15311770..15374850)	ENSRNOG00000012322	0.0467855	1.04163	0.0588364	0.886529	0.971765	1	Pex7	RGD	1308483	Pex7	acts_upstream_of_or_within	0016558 // protein import into peroxisome matrix (RGD:1624291 [ISO] UniProtKB:O00628) /// 0001764 // neuron migration (RGD:1624291 [ISO] MGI:1321392) /// 0008150 // biological_process (RGD:1598407 [ND]) /// 0001958 // endochondral ossification (RGD:1624291 [ISO] MGI:1321392) /// 0006625 // protein targeting to peroxisome (RGD:1624291 [ISO] MGI:1321392) /// 0006635 // fatty acid beta-oxidation (RG…	0005829 // cytosol (RGD:1624291 [ISO] MGI:1321392) /// 0005782 // peroxisomal matrix (RGD:1624291 [ISO] UniProtKB:O00628) /// 0005829 // cytosol (RGD:1624291 [ISO] UniProtKB:O00628) /// 0005829 // cytosol (PMID:21873635 [IBA] PANTHER:PTN000522958|MGI:MGI:1321392|FB:FBgn0035922|UniProtKB:O00628|SGD:S000002549) /// 0005782 // peroxisomal matrix (PMID:21873635 [IBA] PANTHER:PTN000522958|UniProtKB:O0…	0003674 // molecular_function (RGD:1598407 [ND]) /// 0005053 // peroxisome matrix targeting signal-2 binding (RGD:1624291 [ISO] UniProtKB:O00628) /// 0019899 // enzyme binding (RGD:1624291 [ISO] UniProtKB:O00628) /// 0042803 // protein homodimerization activity (RGD:1624291 [ISO] UniProtKB:O00628) /// 0005053 // peroxisome matrix targeting signal-2 binding (PMID:21873635 [IBA] PANTHER:PTN00052295…	peroxisomal biogenesis factor 7		gene	taxon:10116	20051006	RGD			29	0.0744791	0.123252	6.87933	14	0.0329475	0.0632633	2.38302	11	0.0384129	0.0735648	2.57255	13	0.0310594	0.0698626	1.92192	19	0.0570285	0.118401	3.78828	17	0.0420549	0.0943146	2.75479
Map3k5	1	15412603..15613746	ENSRNOG00000031700	0.0446349	1.79998	0.847977	0.00489388	0.126226	1	Map3k5	RGD	1306565	Map3k5	involved_in	0008631 // intrinsic apoptotic signaling pathway in response to oxidative stress (RGD:1624291 [ISO] UniProtKB:Q99683) /// 0042060 // wound healing (PMID:9564892|RGD:10412333 [IEP]) /// 0043065 // positive regulation of apoptotic process (RGD:1624291 [ISO] UniProtKB:Q99683) /// 0046330 // positive regulation of JNK cascade (RGD:1624291 [ISO] MGI:1346876) /// 1900745 // positive regulation of p38MA…	0032991 // macromolecular complex (RGD:1624291 [ISO] UniProtKB:Q99683) /// 0005737 // cytoplasm (RGD:1624291 [ISO] UniProtKB:Q99683) /// 1902911 // protein kinase complex (RGD:1624291 [ISO] UniProtKB:Q99683) /// 1990604 // IRE1-TRAF2-ASK1 complex (RGD:1624291 [ISO] UniProtKB:Q99683) /// 0005737 // cytoplasm (PMID:12786973|RGD:2298728 [IDA]) /// 0005829 // cytosol (PMID:20716917|RGD:10412640 [IDA]…	0004709 // MAP kinase kinase kinase activity (PMID:20550965|RGD:7243113 [IDA]) /// 0004709 // MAP kinase kinase kinase activity (RGD:1624291 [ISO] MGI:1346876) /// 0005524 // ATP binding (RGD:1624291 [ISO] UniProtKB:Q99683) /// 0004709 // MAP kinase kinase kinase activity (PMID:21873635 [IBA] PANTHER:PTN000684847|UniProtKB:O95382|MGI:MGI:1346876|RGD:1306565|UniProtKB:Q99683) /// 0005515 // protei…	mitogen-activated protein kinase kinase kinase 5		gene	taxon:10116	20110830	RGD			54	0.0434932	0.071975	12.8098	54	0.0398547	0.076526	9.19164	62	0.0678996	0.130035	14.4998	47	0.0352159	0.079212	6.94848	39	0.0367109	0.0762182	7.77594	47	0.0364634	0.0817748	7.61618
AABR07000497.1	1	complement(15540605..15540739)	ENSRNOG00000054452	0	#N/A	#N/A	#N/A	#N/A	#N/A																	0	0	0	0	0	0	0	0	0	0	0	0	0	0	0	0	0	0	0	0	0	0	0	0
Map7	1	15620653..15748203	ENSRNOG00000012701	1.00842	1.31809	0.398448	0.0912502	0.473497	1	Map7	RGD	1308866	Map7	acts_upstream_of_or_within	0032526 // response to retinoic acid (RGD:1624291 [ISO] MGI:1328328) /// 0033327 // Leydig cell differentiation (RGD:1624291 [ISO] MGI:1328328) /// 0072659 // protein localization to plasma membrane (RGD:1624291 [ISO] MGI:1328328) /// 0007283 // spermatogenesis (RGD:1624291 [ISO] MGI:1328328) /// 0001578 // microtubule bundle formation (RGD:1624291 [ISO] MGI:1328328) /// 0006687 // glycosphingoli…	0005829 // cytosol (GO_REF:0000052|RGD:1624291 [ISO] UniProtKB:Q14244,UniProtKB:A0A087WZ40) /// 0015630 // microtubule cytoskeleton (GO_REF:0000052|RGD:1624291 [ISO] UniProtKB:Q14244) /// 0015630 // microtubule cytoskeleton (GO_REF:0000052|RGD:1624291 [ISO] UniProtKB:Q14244,UniProtKB:A0A087WZ40) /// 0015630 // microtubule cytoskeleton (PMID:21873635 [IBA] PANTHER:PTN001030845|UniProtKB:Q3KQU3|Uni…	0005102 // receptor binding (RGD:1624291 [ISO] MGI:1328328)	microtubule-associated protein 7		gene	taxon:10116	20080708	RGD	has_participant(CL:0000216)		298	0.378501	0.626365	70.691	518	0.60289	1.15763	88.1717	700	1.20892	2.31521	163.708	1210	1.42971	3.21589	178.886	958	1.42206	2.95245	191.009	471	0.57624	1.29231	76.3238
U6_3	1	15778173..15778279	ENSRNOG00000053505	0	#N/A	#N/A	#N/A	#N/A	#N/A																	0	0	0	0	0	0	0	0	0	0	0	0	0	0	0	0	0	0	0	0	0	0	0	0
Bclaf1	1	15782477..15860624	ENSRNOG00000058050	1.21394	1.11194	0.153082	0.384259	0.786499	1	Bclaf1	RGD	1309704	Bclaf1	enables	0043065 // positive regulation of apoptotic process (RGD:1624291 [ISO] UniProtKB:Q9NYF8) /// 0043620 // regulation of DNA-templated transcription in response to stress (RGD:1624291 [ISO] UniProtKB:Q9NYF8) /// 1990830 // cellular response to leukemia inhibitory factor (RGD:1624291 [ISO] MGI:1917580) /// 2001022 // positive regulation of response to DNA damage stimulus (RGD:1624291 [ISO] UniProtKB:…	0016607 // nuclear speck (GO_REF:0000052|RGD:1624291 [ISO] UniProtKB:Q9NYF8,UniProtKB:E9PKI6) /// 0005654 // nucleoplasm (RGD:1624291 [ISO] UniProtKB:Q9NYF8) /// 0005634 // nucleus (RGD:1624291 [ISO] UniProtKB:Q9NYF8) /// 0016607 // nuclear speck (GO_REF:0000052|RGD:1624291 [ISO] UniProtKB:Q9NYF8,UniProtKB:E9PK91) /// 0016607 // nuclear speck (GO_REF:0000052|RGD:1624291 [ISO] UniProtKB:Q9NYF8,Uni…	0003677 // DNA binding (RGD:1624291 [ISO] UniProtKB:Q9NYF8)	BCL2-associated transcription factor 1		gene	taxon:10116	20060110	RGD			369	0.764968	1.26591	87.5335	677	1.28607	2.46941	115.236	414	1.16699	2.2349	96.8216	745	1.43677	3.23176	110.141	584	1.41492	2.93762	116.44	817	1.63144	3.65875	132.392
Pde7b	1	complement(15893533..16203909)	ENSRNOG00000013436	0.0548286	1.46065	0.546607	0.0481714	0.368367	1	Pde7b	RGD	621016	Pde7b	enables	0019933 // cAMP-mediated signaling (PMID:11772393|RGD:625534 [TAS]) /// 0019933 // cAMP-mediated signaling (PMID:21873635 [IBA] PANTHER:PTN002259949|RGD:68391) /// 0007165 // signal transduction (PMID:21873635 [IBA] PANTHER:PTN000141984|SGD:S000005887|WB:WBGene00011146|MGI:MGI:2446107|WB:WBGene00016328|RGD:621035|dictyBase:DDB_G0268634|UniProtKB:Q07343|dictyBase:DDB_G0284331|RGD:68391|WB:WBGene00…		0004114 // 3',5'-cyclic-nucleotide phosphodiesterase activity (PMID:21873635 [IBA] PANTHER:PTN000141984|UniProtKB:O76074|dictyBase:DDB_G0284331|MGI:MGI:99558|RGD:621035|MGI:MGI:2651499|UniProtKB:P14100|MGI:MGI:99557|MGI:MGI:2446107|UniProtKB:Q13370|SGD:S000005887|UniProtKB:P27815|UniProtKB:Q08499|UniProtKB:O95263|UniProtKB:Q13946|RGD:68329|MGI:MGI:1352752|RGD:620995|MGI:MGI:1201792|UniProtKB:Q8IK…	phosphodiesterase 7B		gene	taxon:10116	20050217	RGD			45	0.0234886	0.0388703	10.6748	103	0.0492652	0.0945954	17.5322	91	0.0645855	0.123688	21.282	185	0.0898318	0.202061	27.3504	77	0.0469719	0.0975219	15.3525	35	0.0175973	0.0394646	5.67162
AABR07000521.1	1	16389826..16389966	ENSRNOG00000058518	0	#N/A	#N/A	#N/A	#N/A	#N/A																	0	0	0	0	0	0	0	0	0	0	0	0	0	0	0	0	0	0	0	0	0	0	0	0
AABR07000523.1	1	16449176..16463107	ENSRNOG00000053617	0.0138503	-1.01648	-0.0235864	0.982767	#N/A	1																	0	0	0	0	4	0.0426225	0.0818406	0.680863	1	0.0158114	0.0302805	0.233869	1	0.0108177	0.0243325	0.14784	0	0	0	0	3	0.0336027	0.0753592	0.486139
Ahi1	1	16478127..16601769	ENSRNOG00000013969	0.334036	-1.12043	-0.164049	0.614042	0.889345	1	Ahi1	RGD	1303040	Ahi1	involved_in	0033365 // protein localization to organelle (RGD:1624291 [ISO] MGI:87971) /// 0007169 // transmembrane receptor protein tyrosine kinase signaling pathway (GO_REF:0000024|RGD:1600115 [ISS] UniProtKB:Q8K3E5) /// 0002092 // positive regulation of receptor internalization (RGD:1624291 [ISO] MGI:87971) /// 0046548 // retinal rod cell development (RGD:1624291 [ISO] MGI:87971) /// 0071599 // otic vesic…	0001750 // photoreceptor outer segment (RGD:1624291 [ISO] MGI:87971) /// 0005813 // centrosome (RGD:1624291 [ISO] UniProtKB:Q8N157) /// 0005814 // centriole (GO_REF:0000024|RGD:1600115 [ISS] UniProtKB:Q8K3E5) /// 0036064 // ciliary basal body (RGD:1624291 [ISO] UniProtKB:Q8N157) /// 0005929 // cilium (RGD:1624291 [ISO] MGI:87971) /// 0005737 // cytoplasm (PMID:23658157|RGD:11537396 [IDA]) /// 000…	0042802 // identical protein binding (RGD:1624291 [ISO] UniProtKB:Q8N157) /// 0005515 // protein binding (PMID:23658157|RGD:11537396 [IPI] RGD:68327)	Abelson helper integration site 1		gene	taxon:10116	20111123	UniProt			109	0.142821	0.236348	25.8568	327	0.392618	0.753877	55.6605	198	0.352759	0.675572	46.306	263	0.320578	0.721085	38.8819	228	0.349142	0.724881	45.4593	757	0.955417	2.14267	122.669
Myb	1	complement(16659442..16687817)	ENSRNOG00000055858	0.014002	3.51142	1.81205	0.118031	0.520193	1	Myb	RGD	1560020, A0A0G2K2A4	Myb	acts_upstream_of_or_within	0000122 // negative regulation of transcription from RNA polymerase II promoter (RGD:1624291 [ISO] UniProtKB:P10242) /// 0051571 // positive regulation of histone H3-K4 methylation (RGD:1624291 [ISO] UniProtKB:P10242) /// 0030183 // B cell differentiation (RGD:1624291 [ISO] MGI:97249) /// 1990830 // cellular response to leukemia inhibitory factor (RGD:1624291 [ISO] MGI:97249) /// 0060252 // posit…	0005829 // cytosol (GO_REF:0000052|RGD:1624291 [ISO] UniProtKB:P10242,UniProtKB:F8W8G5) /// 0005829 // cytosol (RGD:1624291 [ISO] MGI:97249) /// 0005654 // nucleoplasm (GO_REF:0000052|RGD:1624291 [ISO] UniProtKB:P10242,UniProtKB:Q708E1) /// 0005654 // nucleoplasm (GO_REF:0000052|RGD:1624291 [ISO] UniProtKB:P10242,UniProtKB:E9PLN0) /// 0005829 // cytosol (GO_REF:0000052|RGD:1624291 [ISO] UniProtKB…	0001228 // transcriptional activator activity, RNA polymerase II transcription regulatory region sequence-specific binding (RGD:1624291 [ISO] UniProtKB:P10242) /// 0003674 // molecular_function (RGD:1598407 [ND]) /// 0000978 // RNA polymerase II core promoter proximal region sequence-specific DNA binding (RGD:1624291 [ISO] UniProtKB:P10242) /// 0000981 // RNA polymerase II transcription factor ac…	MYB proto-oncogene, transcription factor		gene	taxon:10116	20040122	RGD			1	0.00570931	0.00944809	0.237218	10	0.0523168	0.100455	1.70216	0	0	0	0	1	0.00531125	0.0119467	0.14784	1	0.00667246	0.0138532	0.199383	2	0.0109988	0.0246665	0.324093
Hbs1l	1	16819170..16896219	ENSRNOG00000014531	0.306146	1.04087	0.0577898	0.735387	0.928983	1	Hbs1l	RGD	1308509	Hbs1l	enables	0008150 // biological_process (RGD:1598407 [ND]) /// 0006417 // regulation of translation (GO_REF:0000043|RGD:1600115 [IEA] UniProtKB-KW:KW-0810) /// 0006412 // translation (PMID:21873635 [IBA] PANTHER:PTN000561878|PomBase:SPCC584.04|SGD:S000000322|SGD:S000002579|MGI:MGI:1096317|dictyBase:DDB_G0269134|PomBase:SPBC839.15c|PomBase:SPCC794.09c|FB:FBgn0020443|PomBase:SPAC23A1.10|CGD:CAL0000176993|dic…	0005575 // cellular_component (RGD:1598407 [ND])	0003746 // translation elongation factor activity (GO_REF:0000043|RGD:1600115 [IEA] UniProtKB-KW:KW-0251) /// 0003674 // molecular_function (RGD:1598407 [ND]) /// 0003924 // GTPase activity (GO_REF:0000002|RGD:1600115 [IEA] InterPro:IPR000795) /// 0005525 // GTP binding (GO_REF:0000043|RGD:1600115 [IEA] UniProtKB-KW:KW-0342) /// 0003924 // GTPase activity (PMID:21873635 [IBA] PANTHER:PTN000561878…	HBS1-like translational GTPase		gene	taxon:10116	20160404	RGD			96	0.201852	0.334036	22.7729	139	0.267815	0.514238	23.66	138	0.394538	0.755584	32.2739	190	0.371645	0.835952	28.0896	120	0.29488	0.612223	23.926	154	0.311899	0.699482	24.9551
Aldh8a1	1	16910069..16930481	ENSRNOG00000014907	0.00893234	1.17791	0.236226	0.824562	#N/A	1	Aldh8a1	RGD	1590218	Aldh8a1	enables	0042904 // 9-cis-retinoic acid biosynthetic process (RGD:1624291 [ISO] MGI:2653900) /// 0042573 // retinoic acid metabolic process (RGD:1624291 [ISO] UniProtKB:Q9H2A2) /// 0042573 // retinoic acid metabolic process (PMID:21873635 [IBA] PANTHER:PTN002885814|MGI:MGI:2653900|UniProtKB:Q9H2A2) /// 0042574 // retinal metabolic process (RGD:1624291 [ISO] UniProtKB:Q9H2A2)		0001758 // retinal dehydrogenase activity (PMID:21873635 [IBA] PANTHER:PTN002885814|MGI:MGI:2653900|UniProtKB:Q9H2A2) /// 0001758 // retinal dehydrogenase activity (RGD:1624291 [ISO] MGI:2653900) /// 0016620 // oxidoreductase activity, acting on the aldehyde or oxo group of donors, NAD or NADP as acceptor (PMID:21873635 [IBA] PANTHER:PTN001709112|UniProtKB:Q9H2A2|SGD:S000004779|MGI:MGI:2653900|SG…	aldehyde dehydrogenase 8 family, member A1		gene	taxon:10116	20030624	RGD			1	0.00793648	0.0131337	0.237218	0	0	0	0	1	0.0107914	0.0206666	0.233869	1	0.00738314	0.0166071	0.14784	2	0.0185507	0.0385145	0.398766	1	0.00764469	0.0171444	0.162046
AABR07000533.1	1	complement(16958481..16967945)	ENSRNOG00000052464	0.0100312	2.12526	1.08764	0.450143	#N/A	1																	2	0.034233	0.0566506	0.474436	0	0	0	0	0	0	0	0	1	0.0159231	0.0358162	0.14784	0	0	0	0	0	0	0	0
U6_4	1	16969943..16970046	ENSRNOG00000058612	0	#N/A	#N/A	#N/A	#N/A	#N/A																	0	0	0	0	0	0	0	0	0	0	0	0	0	0	0	0	0	0	0	0	0	0	0	0
AABR07000534.1	1	complement(16987382..16989482)	ENSRNOG00000048762	0	#N/A	#N/A	#N/A	#N/A	#N/A																	0	0	0	0	0	0	0	0	0	0	0	0	0	0	0	0	0	0	0	0	0	0	0	0
RNaseP_nuc_1	1	16995739..16995982	ENSRNOG00000058363	0	#N/A	#N/A	#N/A	#N/A	#N/A																	0	0	0	0	0	0	0	0	0	0	0	0	0	0	0	0	0	0	0	0	0	0	0	0
Themis	1	complement(17171631..17378047)	ENSRNOG00000014979	0.00137482	2.36254	1.24034	0.272741	#N/A	1	Themis	RGD	1560849	Themis	located_in	0043383 // negative T cell selection (RGD:1624291 [ISO] MGI:2443552) /// 0050852 // T cell receptor signaling pathway (PMID:21873635 [IBA] PANTHER:PTN000789288|MGI:MGI:2443552|MGI:MGI:2446213) /// 0043368 // positive T cell selection (RGD:1624291 [ISO] MGI:2443552) /// 0050852 // T cell receptor signaling pathway (RGD:1624291 [ISO] MGI:2443552)	0005634 // nucleus (RGD:1624291 [ISO] MGI:2443552) /// 0005634 // nucleus (PMID:21873635 [IBA] PANTHER:PTN001032896|MGI:MGI:2446213|MGI:MGI:2443552) /// 0005737 // cytoplasm (RGD:1624291 [ISO] MGI:2443552) /// 0008180 // COP9 signalosome (RGD:1624291 [ISO] MGI:2443552) /// 0005911 // cell-cell junction (RGD:1624291 [ISO] MGI:2443552) /// 0005737 // cytoplasm (PMID:21873635 [IBA] PANTHER:PTN001032…		thymocyte selection associated		gene	taxon:10116	20090721	RGD			1	0.000784855	0.00129882	0.237218	3	0.00215759	0.00414284	0.510647	3	0.00320154	0.00613129	0.701606	1	0.000730134	0.00164231	0.14784	0	0	0	0	3	0.002268	0.00508633	0.486139
AABR07000544.1	1	17432106..17432481	ENSRNOG00000055971	0	#N/A	#N/A	#N/A	#N/A	#N/A																	0	0	0	0	0	0	0	0	0	0	0	0	0	0	0	0	0	0	0	0	0	0	0	0
Ptprk	1	complement(17446417..18058055)	ENSRNOG00000047605	0.0259533	1.0759	0.105538	0.643034	0.898633	1	Ptprk	RGD	619706	Ptprk	located_in	0007179 // transforming growth factor beta receptor signaling pathway (RGD:1624291 [ISO] UniProtKB:Q15262) /// 0016477 // cell migration (RGD:1624291 [ISO] UniProtKB:Q15262) /// 0045786 // negative regulation of cell cycle (RGD:1624291 [ISO] UniProtKB:Q15262) /// 0034614 // cellular response to reactive oxygen species (RGD:1624291 [ISO] UniProtKB:Q15262) /// 0030336 // negative regulation of cell…	0043025 // neuronal cell body (RGD:1624291 [ISO] MGI:103310) /// 0043231 // intracellular membrane-bounded organelle (GO_REF:0000052|RGD:1624291 [ISO] UniProtKB:Q15262,UniProtKB:E9PRW2) /// 0030425 // dendrite (RGD:1624291 [ISO] MGI:103310) /// 0043231 // intracellular membrane-bounded organelle (GO_REF:0000107|RGD:1600115 [IEA] UniProtKB:Q15262|ensembl:ENSP00000357209) /// 0009986 // cell surfac…	0004725 // protein tyrosine phosphatase activity (RGD:1624291 [ISO] MGI:103310) /// 0004725 // protein tyrosine phosphatase activity (RGD:1624291 [ISO] UniProtKB:Q15262) /// 0004725 // protein tyrosine phosphatase activity (PMID:10383829|RGD:634006 [TAS]) /// 0008013 // beta-catenin binding (RGD:1624291 [ISO] UniProtKB:Q15262) /// 0045295 // gamma-catenin binding (RGD:1624291 [ISO] UniProtKB:Q152…	protein tyrosine phosphatase, receptor type, K		gene	taxon:10116	20081205	RGD			82	0.0217197	0.035943	19.4519	68	0.0165046	0.031691	11.5747	87	0.0313334	0.0600068	20.3466	125	0.0308008	0.0692811	18.48	95	0.029408	0.0610562	18.9414	118	0.030106	0.0675174	19.1215
LOC103690149	1	17602281..17625197	ENSRNOG00000046617	0	#N/A	#N/A	#N/A	#N/A	#N/A																	0	0	0	0	0	0	0	0	0	0	0	0	0	0	0	0	0	0	0	0	0	0	0	0
AABR07000574.1	1	complement(18086052..18086154)	ENSRNOG00000047754	0	#N/A	#N/A	#N/A	#N/A	#N/A																	0	0	0	0	0	0	0	0	0	0	0	0	0	0	0	0	0	0	0	0	0	0	0	0
AABR07000581.1	1	18353812..18354534	ENSRNOG00000028519	0	#N/A	#N/A	#N/A	#N/A	#N/A	AABR07000581.1	RGD	15003694	AABR07000581.1	enables	0050790 // regulation of catalytic activity (GO_REF:0000108|RGD:1600115 [IEA] GO:0005085)		0005085 // guanyl-nucleotide exchange factor activity (GO_REF:0000043|RGD:1600115 [IEA] UniProtKB-KW:KW-0344)			gene	taxon:10116	20210612	UniProt			0	0	0	0	0	0	0	0	0	0	0	0	0	0	0	0	0	0	0	0	0	0	0	0
Lama2	1	18491384..19143269	ENSRNOG00000011134	0.00956786	-1.76373	-0.818629	0.0256587	0.282086	1	Lama2	RGD	1308889	Lama2	enables	0014037 // Schwann cell differentiation (PMID:11869039|RGD:1600202 [IEP]) /// 0030155 // regulation of cell adhesion (GO_REF:0000002|RGD:1600115 [IEA] InterPro:IPR009254) /// 0045995 // regulation of embryonic development (GO_REF:0000002|RGD:1600115 [IEA] InterPro:IPR009254) /// 0032224 // positive regulation of synaptic transmission, cholinergic (RGD:1624291 [ISO] MGI:99912) /// 0009888 // tissu…	0005604 // basement membrane (PMID:21873635 [IBA] PANTHER:PTN000832138|WB:WBGene00006787|UniProtKB:D3ZN05|WB:WBGene00001328|UniProtKB:P25391|RGD:1308889|MGI:MGI:99892|FB:FBgn0261563|UniProtKB:P24043|MGI:MGI:96257|MGI:MGI:99909|RGD:621023|MGI:MGI:105382|WB:WBGene00002248|MGI:MGI:2146149|UniProtKB:O15230|FB:FBgn0002526|MGI:MGI:99912) /// 0031594 // neuromuscular junction (RGD:1624291 [ISO] MGI:9991…	0005102 // receptor binding (GO_REF:0000002|RGD:1600115 [IEA] InterPro:IPR009254) /// 0003674 // molecular_function (RGD:1598407 [ND]) /// 0005201 // extracellular matrix structural constituent (PMID:21873635 [IBA] PANTHER:PTN000708003|MGI:MGI:99892)	laminin subunit alpha 2		gene	taxon:10116	20070302	RGD			11	0.00273373	0.00452393	2.6094	12	0.00273276	0.00524725	2.04259	13	0.00439293	0.00841294	3.04029	56	0.0129469	0.0291217	8.27904	27	0.00784204	0.0162815	5.38334	73	0.017475	0.0391904	11.8294
AABR07000583.1	1	complement(18511024..18511695)	ENSRNOG00000046438	0	#N/A	#N/A	#N/A	#N/A	#N/A	AABR07000583.1	RGD	15005043	AABR07000583.1	enables	0050790 // regulation of catalytic activity (GO_REF:0000108|RGD:1600115 [IEA] GO:0005085)		0005085 // guanyl-nucleotide exchange factor activity (GO_REF:0000043|RGD:1600115 [IEA] UniProtKB-KW:KW-0344)			gene	taxon:10116	20210612	UniProt			0	0	0	0	0	0	0	0	0	0	0	0	0	0	0	0	0	0	0	0	0	0	0	0
U6_5	1	18578036..18578142	ENSRNOG00000057281	0	#N/A	#N/A	#N/A	#N/A	#N/A																	0	0	0	0	0	0	0	0	0	0	0	0	0	0	0	0	0	0	0	0	0	0	0	0
U6_6	1	complement(19151129..19151235)	ENSRNOG00000058772	0	#N/A	#N/A	#N/A	#N/A	#N/A																	0	0	0	0	0	0	0	0	0	0	0	0	0	0	0	0	0	0	0	0	0	0	0	0
Arhgap18	1	complement(19227121..19376301)	ENSRNOG00000011245	0.0674262	2.65778	1.41022	2.10857e-05	0.00344241	0.389748	Arhgap18	RGD	1305053	Arhgap18	located_in	0030833 // regulation of actin filament polymerization (RGD:1624291 [ISO] UniProtKB:Q8N392) /// 0008150 // biological_process (RGD:1598407 [ND]) /// 0007264 // small GTPase mediated signal transduction (RGD:1624291 [ISO] UniProtKB:Q8N392) /// 0008360 // regulation of cell shape (RGD:1624291 [ISO] UniProtKB:Q8N392) /// 0051056 // regulation of small GTPase mediated signal transduction (PMID:218736…	0001726 // ruffle (RGD:1624291 [ISO] UniProtKB:Q8N392) /// 0005886 // plasma membrane (GO_REF:0000052|RGD:1624291 [ISO] UniProtKB:Q8N392) /// 0016607 // nuclear speck (GO_REF:0000107|RGD:1600115 [IEA] UniProtKB:Q8N392|ensembl:ENSP00000357131) /// 0005829 // cytosol (GO_REF:0000052|RGD:1624291 [ISO] UniProtKB:Q8N392) /// 0016607 // nuclear speck (GO_REF:0000052|RGD:1624291 [ISO] UniProtKB:Q8N392) …	0003674 // molecular_function (RGD:1598407 [ND]) /// 0005096 // GTPase activator activity (PMID:21873635 [IBA] PANTHER:PTN000384138|UniProtKB:Q8N392|FB:FBgn0039994) /// 0005096 // GTPase activator activity (RGD:1624291 [ISO] UniProtKB:Q8N392)	Rho GTPase activating protein 18		gene	taxon:10116	20171116	RGD			22	0.0238915	0.039537	5.2188	39	0.03881	0.0745201	6.63841	90	0.132896	0.25451	21.0482	71	0.0717286	0.161341	10.4966	55	0.069805	0.144927	10.9661	24	0.0251052	0.0563023	3.88911
AABR07000595.1	1	complement(19521208..19522171)	ENSRNOG00000030796	0	#N/A	#N/A	#N/A	#N/A	#N/A	AABR07000595.1	RGD	15003837	AABR07000595.1	enables	0050790 // regulation of catalytic activity (GO_REF:0000108|RGD:1600115 [IEA] GO:0005085)		0005085 // guanyl-nucleotide exchange factor activity (GO_REF:0000043|RGD:1600115 [IEA] UniProtKB-KW:KW-0344)			gene	taxon:10116	20210612	UniProt			0	0	0	0	0	0	0	0	0	0	0	0	0	0	0	0	0	0	0	0	0	0	0	0
LOC102554576	1	complement(19638106..19640329)	ENSRNOG00000051380	0	#N/A	#N/A	#N/A	#N/A	#N/A																	0	0	0	0	0	0	0	0	0	0	0	0	0	0	0	0	0	0	0	0	0	0	0	0
L3mbtl3	1	20022793..20097099	ENSRNOG00000011720	0.0760172	1.34596	0.428632	0.160694	0.587531	1	L3mbtl3	RGD	1305474	L3mbtl3	located_in	0043249 // erythrocyte maturation (RGD:1624291 [ISO] MGI:2143628) /// 0030851 // granulocyte differentiation (RGD:1624291 [ISO] MGI:2143628) /// 0006325 // chromatin organization (GO_REF:0000043|RGD:1600115 [IEA] UniProtKB-KW:KW-0156) /// 0030099 // myeloid cell differentiation (RGD:1624291 [ISO] MGI:2143628) /// 0045892 // negative regulation of transcription, DNA-templated (PMID:21873635 [IBA] …	0005654 // nucleoplasm (GO_REF:0000052|RGD:1624291 [ISO] UniProtKB:Q96JM7,UniProtKB:E9PLL7) /// 0005654 // nucleoplasm (GO_REF:0000107|RGD:1600115 [IEA] UniProtKB:Q96JM7|ensembl:ENSP00000354526) /// 0005634 // nucleus (PMID:21873635 [IBA] PANTHER:PTN002284114|MGI:MGI:1860454|FB:FBgn0004861|UniProtKB:Q969R5|FB:FBgn0003334|MGI:MGI:1923203|UniProtKB:Q9UQR0|FB:FBgn0032475|FB:FBgn0004860|MGI:MGI:24435…	0008270 // zinc ion binding (GO_REF:0000002|RGD:1600115 [IEA] InterPro:IPR002515) /// 0003682 // chromatin binding (PMID:21873635 [IBA] PANTHER:PTN002284114|UniProtKB:Q9Y468|MGI:MGI:2443584|MGI:MGI:103248|FB:FBgn0002441|FB:FBgn0004861|FB:FBgn0004860|FB:FBgn0032475) /// 0042802 // identical protein binding (RGD:1624291 [ISO] UniProtKB:Q96JM7) /// 0042802 // identical protein binding (RGD:1624291 […	L3MBTL histone methyl-lysine binding protein 3		gene	taxon:10116	20140326	RGD			24	0.0523259	0.0865918	5.69323	25	0.0499462	0.0959031	4.25539	39	0.115616	0.221417	9.12087	36	0.0730164	0.164238	5.32224	35	0.0891816	0.185157	6.97841	41	0.0861035	0.1931	6.6439
Samd3	1	complement(20125966..20155960)	ENSRNOG00000039955	0.00104051	-2.85629	-1.51414	0.488395	#N/A	1																	0	0	0	0	0	0	0	0	0	0	0	0	0	0	0	0	0	0	0	0	1	0.00520257	0.0116676	0.162046
Tmem200a	1	20331976..20412381	ENSRNOG00000047783	0.0513409	1.48595	0.571389	0.22115	0.659999	1	Tmem200a	RGD	1564024	Tmem200a	located_in		0016021 // integral component of membrane (GO_REF:0000043|RGD:1600115 [IEA] UniProtKB-KW:KW-0812)		transmembrane protein 200A		gene	taxon:10116	20210612	UniProt			41	0.0826096	0.136707	9.72594	49	0.0904691	0.173712	8.34057	12	0.0328758	0.0629606	2.80642	12	0.0224926	0.0505933	1.77408	12	0.0282573	0.058667	2.3926	33	0.064046	0.143633	5.34753
AABR07000629.1	1	20332371..20332844	ENSRNOG00000011855	0.308026	1.0887	0.12261	0.924666	#N/A	1																	1	0.341788	0.56561	0.237218	0	0	0	0	0	0	0	0	0	0	0	0	3	1.19834	2.48796	0.598149	4	1.31689	2.95332	0.648185
AABR07000631.1	1	20388991..20389124	ENSRNOG00000053931	0	#N/A	#N/A	#N/A	#N/A	#N/A																	0	0	0	0	0	0	0	0	0	0	0	0	0	0	0	0	0	0	0	0	0	0	0	0
RGD1559962	1	complement(20417008..20417637)	ENSRNOG00000026462	0.327571	8.79016	3.13589	0.12255	#N/A	1	RGD1559962	RGD	1559962	RGD1559962	located_in	0050830 // defense response to Gram-positive bacterium (GO_REF:0000024|RGD:1600115 [ISS] UniProtKB:P26583) /// 0006357 // regulation of transcription from RNA polymerase II promoter (PMID:21873635 [IBA] PANTHER:PTN001787466|UniProtKB:P09429|WB:WBGene00001972|UniProtKB:P26583|MGI:MGI:96113|MGI:MGI:96157|FB:FBgn0278608) /// 0002437 // inflammatory response to antigenic stimulus (GO_REF:0000024|RGD:…	0005615 // extracellular space (GO_REF:0000024|RGD:1600115 [ISS] UniProtKB:P30681) /// 0000785 // chromatin (GO_REF:0000024|RGD:1600115 [ISS] UniProtKB:Q3U566) /// 0005634 // nucleus (GO_REF:0000024|RGD:1600115 [ISS] UniProtKB:P30681) /// 0005634 // nucleus (GO_REF:0000024|RGD:1600115 [ISS] UniProtKB:Q3U566) /// 0000785 // chromatin (GO_REF:0000024|RGD:1600115 [ISS] UniProtKB:P30681) /// 0005615 …	0003677 // DNA binding (GO_REF:0000024|RGD:1600115 [ISS] UniProtKB:P17741) /// 0097100 // supercoiled DNA binding (GO_REF:0000024|RGD:1600115 [ISS] UniProtKB:F1RJ01) /// 0003674 // molecular_function (RGD:1598407 [ND]) /// 0003690 // double-stranded DNA binding (GO_REF:0000024|RGD:1600115 [ISS] UniProtKB:P17741) /// 0008301 // DNA binding, bending (PMID:21873635 [IBA] PANTHER:PTN000346026|UniProt…	similar to High mobility group protein 2 (HMG-2)		gene	taxon:10116	20150512	AgBase			0	0	0	0	0	0	0	0	4	1.39863	2.67852	0.935474	1	0.239225	0.538096	0.14784	0	0	0	0	0	0	0	0
AABR07000639.1	1	complement(20735756..20737305)	ENSRNOG00000056218	0	#N/A	#N/A	#N/A	#N/A	#N/A																	0	0	0	0	0	0	0	0	0	0	0	0	0	0	0	0	0	0	0	0	0	0	0	0
Smlr1	1	20856187..20877716	ENSRNOG00000047821	0.00175883	-1.06176	-0.0864519	0.956955	#N/A	1	Smlr1	RGD	1586664	Smlr1	located_in		0016021 // integral component of membrane (GO_REF:0000043|RGD:1600115 [IEA] UniProtKB-KW:KW-0812)		small leucine-rich protein 1		gene	taxon:10116	20210612	UniProt			0	0	0	0	0	0	0	0	0	0	0	0	0	0	0	0	1	0.00879413	0.0182582	0.199383	0	0	0	0
Epb41l2	1	complement(20893995..20962526)	ENSRNOG00000012346	0.991304	-1.12242	-0.166618	0.318741	0.739589	1	Epb41l2	RGD	1563977	Epb41l2	enables	1904778 // positive regulation of protein localization to cell cortex (RGD:1624291 [ISO] UniProtKB:O43491) /// 0030866 // cortical actin cytoskeleton organization (GO_REF:0000002|RGD:1600115 [IEA] InterPro:IPR007477) /// 0031032 // actomyosin structure organization (PMID:21873635 [IBA] PANTHER:PTN001150527|UniProtKB:Q9H329|MGI:MGI:103006)	0005654 // nucleoplasm (GO_REF:0000052|RGD:1624291 [ISO] UniProtKB:O43491,UniProtKB:E9PMV8) /// 0030054 // cell junction (GO_REF:0000052|RGD:1624291 [ISO] UniProtKB:O43491,UniProtKB:E9PQD2) /// 0005886 // plasma membrane (GO_REF:0000052|RGD:1624291 [ISO] UniProtKB:O43491,UniProtKB:E9PII3) /// 0005654 // nucleoplasm (GO_REF:0000052|RGD:1624291 [ISO] UniProtKB:O43491,UniProtKB:E9PIG0) /// 0005654 /…	0003779 // actin binding (GO_REF:0000002|RGD:1600115 [IEA] InterPro:IPR008379) /// 0042731 // PH domain binding (RGD:1624291 [ISO] MGI:103009) /// 0030507 // spectrin binding (RGD:1624291 [ISO] MGI:103009) /// 0005198 // structural molecule activity (GO_REF:0000002|RGD:1600115 [IEA] InterPro:IPR008379)	erythrocyte membrane protein band 4.1-like 2		gene	taxon:10116	20210612	InterPro			374	0.884124	1.4631	88.7196	403	0.87298	1.67623	68.5969	268	0.861439	1.64975	62.6768	538	1.18314	2.66127	79.5379	418	1.15484	2.39764	83.3421	435	0.990518	2.22139	70.4902
Akap7	1	21141970..21263850	ENSRNOG00000013202	0.039328	1.00952	0.0136732	0.967252	0.991345	1	Akap7	RGD	1303071	Akap7	enables	0008104 // protein localization (PMID:15037626|RGD:1303982 [TAS]) /// 0010738 // regulation of protein kinase A signaling (PMID:21873635 [IBA] PANTHER:PTN001439959|RGD:1303071) /// 0050804 // modulation of synaptic transmission (GO_REF:0000107|RGD:1600115 [IEA] UniProtKB:Q7TN79|ensembl:ENSMUSP00000043624) /// 1901381 // positive regulation of potassium ion transmembrane transport (RGD:1624291 [IS…	0005634 // nucleus (RGD:1624291 [ISO] MGI:1859150) /// 0016529 // sarcoplasmic reticulum (PMID:17901878|RGD:2312630 [IDA]) /// 0070382 // exocytic vesicle (PMID:15037626|RGD:1303982 [IDA]) /// 0016328 // lateral plasma membrane (RGD:1624291 [ISO] UniProtKB:Q9P0M2,UniProtKB:O43687) /// 0032991 // macromolecular complex (RGD:1624291 [ISO] UniProtKB:Q9P0M2) /// 0098686 /// 0005829 // cytosol (PMID:1…	0034237 // protein kinase A regulatory subunit binding (RGD:1624291 [ISO] MGI:1859150) /// 0034237 // protein kinase A regulatory subunit binding (GO_REF:0000107|RGD:1600115 [IEA] UniProtKB:Q7TN79|ensembl:ENSMUSP00000043624) /// 0034237 // protein kinase A regulatory subunit binding (PMID:15037626|RGD:1303982 [IDA]) /// 0034237 // protein kinase A regulatory subunit binding (PMID:18550536|RGD:231…	A-kinase anchoring protein 7		gene	taxon:10116	20210612	IntAct			19	0.0252553	0.0417939	4.50714	20	0.0243605	0.0467753	3.40431	38	0.06868	0.13153	8.887	42	0.0519351	0.116819	6.20928	17	0.0264089	0.0548295	3.38951	44	0.0563356	0.126341	7.13004
AABR07000658.1	1	21165673..21165796	ENSRNOG00000054921	0	#N/A	#N/A	#N/A	#N/A	#N/A																	0	0	0	0	0	0	0	0	0	0	0	0	0	0	0	0	0	0	0	0	0	0	0	0
AABR07071851.2	1	complement(21405802..21434888)	ENSRNOG00000053999	0	#N/A	#N/A	#N/A	#N/A	#N/A																	0	0	0	0	0	0	0	0	0	0	0	0	0	0	0	0	0	0	0	0	0	0	0	0
AABR07071851.1	1	21437789..21465729	ENSRNOG00000052696	0	#N/A	#N/A	#N/A	#N/A	#N/A																	0	0	0	0	0	0	0	0	0	0	0	0	0	0	0	0	0	0	0	0	0	0	0	0
Arg1	1	21525421..21537863	ENSRNOG00000013304	0.157489	1.03989	0.0564339	0.90999	0.976048	1	Arg1	RGD	2150	Arg1	involved_in	0007568 // aging (PMID:17704205|RGD:8693646 [IEP]) /// 0000050 // urea cycle (GO_REF:0000041|RGD:1600115 [IEA] UniPathway:UPA00158) /// 0002250 // adaptive immune response (GO_REF:0000043|RGD:1600115 [IEA] UniProtKB-KW:KW-1064) /// 0070301 // cellular response to hydrogen peroxide (PMID:18001708|RGD:4142843 [IEP]) /// 0042130 // negative regulation of T cell proliferation (RGD:1624291 [ISO] UniPr…	0005737 // cytoplasm (PMID:21873635 [IBA] PANTHER:PTN000144386|MGI:MGI:1330806|PomBase:SPBP26C9.02c|SGD:S000006032|RGD:2151|RGD:2150) /// 0043025 // neuronal cell body (PMID:16914676|RGD:4143186 [IDA]) /// 0043005 // neuron projection (PMID:16914676|RGD:4143186 [IDA]) /// 0005737 // cytoplasm (PMID:11931836|RGD:1626298 [IDA]) /// 0005741 // mitochondrial outer membrane (PMID:15753084|RGD:8693655 …	0030145 // manganese ion binding (PMID:21873635 [IBA] PANTHER:PTN000144386|RGD:2150|SGD:S000006032) /// 0004053 // arginase activity (PMID:4062872|RGD:2300098 [IDA]) /// 0004053 // arginase activity (RGD:1624291 [ISO] MGI:88070) /// 0030145 // manganese ion binding (PMID:12820884|RGD:4142797 [IDA]) /// 0004053 // arginase activity (PMID:21873635 [IBA] PANTHER:PTN000144386|UniProtKB:A0A1D8PP00|Uni…	arginase 1		gene	taxon:10116	20210612	UniProt			3	0.0390599	0.0646385	0.711654	21	0.250546	0.481079	3.57453	12	0.212441	0.406848	2.80642	11	0.133234	0.299687	1.62624	10	0.152164	0.315919	1.99383	24	0.30099	0.675017	3.88911
Med23	1	complement(21539765..21586910)	ENSRNOG00000013422	0.294094	1.41744	0.503288	0.0444402	0.357571	1	Med23	RGD	1307671	Med23	part_of	0006357 // regulation of transcription from RNA polymerase II promoter (PMID:21873635 [IBA] PANTHER:PTN000294122|WB:WBGene00006349) /// 0016567 // protein ubiquitination (PMID:12149480|RGD:2304264 [IDA]) /// 2000409 // positive regulation of T cell extravasation (RGD:1624291 [ISO] MGI:1917458) /// 0006355 // regulation of transcription, DNA-templated (RGD:1624291 [ISO] UniProtKB:Q9ULK4) /// 00106…	0016592 // mediator complex (PMID:21873635 [IBA] PANTHER:PTN000294122|MGI:MGI:1917458|TAIR:locus:2028040|WB:WBGene00006349) /// 0005667 // transcription factor complex (RGD:1624291 [ISO] UniProtKB:Q9ULK4) /// 0016592 // mediator complex (RGD:1624291 [ISO] MGI:1917458) /// 0000151 // ubiquitin ligase complex (PMID:12149480|RGD:2304264 [IDA]) /// 0005667 // transcription factor complex (PMID:218736…	0061630 // ubiquitin protein ligase activity (PMID:12149480|RGD:2304264 [IDA])	mediator complex subunit 23		gene	taxon:10116	20141203	RGD			37	0.127143	0.210403	8.77707	79	0.248757	0.477644	13.447	76	0.355101	0.680056	17.774	117	0.374015	0.841281	17.2973	91	0.365455	0.758748	18.1439	59	0.195287	0.437962	9.56073
Enpp3	1	21613148..21684480	ENSRNOG00000013791	0.0132415	1.61923	0.695307	0.363113	0.774487	1	Enpp3	RGD	708511	Enpp3	involved_in	0033007 // negative regulation of mast cell activation involved in immune response (RGD:1624291 [ISO] MGI:2143702) /// 0050728 // negative regulation of inflammatory response (GO_REF:0000024|RGD:1600115 [ISS] UniProtKB:Q6DYE8) /// 0030505 // inorganic diphosphate transport (RGD:1624291 [ISO] UniProtKB:O14638) /// 0006220 // pyrimidine nucleotide metabolic process (GO_REF:0000024|RGD:1600115 [ISS]…	0016021 // integral component of membrane (GO_REF:0000043|RGD:1600115 [IEA] UniProtKB-KW:KW-0812) /// 0005576 // extracellular region (GO_REF:0000044|RGD:1600115 [IEA] UniProtKB-SubCell:SL-0243) /// 0016324 // apical plasma membrane (GO_REF:0000044|RGD:1600115 [IEA] UniProtKB-SubCell:SL-0015) /// 0009897 // external side of plasma membrane (RGD:1624291 [ISO] UniProtKB:O14638) /// 0009986 // cell …	0008270 // zinc ion binding (GO_REF:0000024|RGD:1600115 [ISS] UniProtKB:O14638) /// 0004528 // phosphodiesterase I activity (RGD:1624291 [ISO] UniProtKB:O14638) /// 0005509 // calcium ion binding (GO_REF:0000024|RGD:1600115 [ISS] UniProtKB:O14638) /// 0047429 // nucleoside-triphosphate diphosphatase activity (PMID:21873635 [IBA] PANTHER:PTN002562536|UniProtKB:O14638|MGI:MGI:2143702) /// 0004528 /…	ectonucleotide pyrophosphatase/phosphodiesterase 3		gene	taxon:10116	20180517	UniProt			2	0.00454229	0.00751683	0.474436	3	0.00624343	0.0119882	0.510647	14	0.0432335	0.0827968	3.27416	2	0.00422559	0.00950473	0.29568	3	0.00796284	0.0165322	0.598149	4	0.00875056	0.0196245	0.648185
AC127189.1	1	complement(21704119..21704809)	ENSRNOG00000053913	0	#N/A	#N/A	#N/A	#N/A	#N/A																	0	0	0	0	0	0	0	0	0	0	0	0	0	0	0	0	0	0	0	0	0	0	0	0
Enpp1	1	21748261..21813371	ENSRNOG00000013994	0.0524326	-1.18718	-0.247536	0.469895	0.826891	1	Enpp1	RGD	628825	Enpp1	involved_in	0032869 // cellular response to insulin stimulus (RGD:1624291 [ISO] UniProtKB:P22413) /// 0090305 // nucleic acid phosphodiester bond hydrolysis (RGD:1624291 [ISO] UniProtKB:P22413) /// 0030505 // inorganic diphosphate transport (RGD:1624291 [ISO] UniProtKB:P22413) /// 0050427 // 3'-phosphoadenosine 5'-phosphosulfate metabolic process (GO_REF:0000107|RGD:1600115 [IEA] UniProtKB:P22413|ensembl:ENS…	0005615 // extracellular space (GO_REF:0000107|RGD:1600115 [IEA] UniProtKB:P22413|ensembl:ENSP00000498074) /// 0016323 // basolateral plasma membrane (GO_REF:0000044|RGD:1600115 [IEA] UniProtKB-SubCell:SL-0026) /// 0043005 // neuron projection (PMID:17046728|RGD:1601061 [IDA]) /// 0009986 // cell surface (GO_REF:0000107|RGD:1600115 [IEA] UniProtKB:P22413|ensembl:ENSP00000498074) /// 0005886 // pl…	0042803 // protein homodimerization activity (GO_REF:0000024|RGD:1600115 [ISS] UniProtKB:P22413) /// 0042802 // identical protein binding (RGD:1624291 [ISO] MGI:97370) /// 0004528 // phosphodiesterase I activity (PMID:21873635 [IBA] PANTHER:PTN002562515|UniProtKB:P22413|MGI:MGI:97370|RGD:628825) /// 0004528 // phosphodiesterase I activity (RGD:1624291 [ISO] UniProtKB:P22413) /// 0046872 // metal …	ectonucleotide pyrophosphatase/phosphodiesterase 1		gene	taxon:10116	20170717	RGD			12	0.0298581	0.0494108	2.84662	17	0.0387603	0.0744246	2.89367	26	0.0879634	0.168459	6.08058	24	0.0555526	0.124956	3.54816	17	0.0494347	0.102635	3.38951	26	0.062314	0.139749	4.21321
Ccn2	1	complement(21851660..21854773)	ENSRNOG00000015036	7.49761	-1.17176	-0.228683	0.437694	0.813026	1	Ccn2	RGD	621392	Ccn2	acts_upstream_of_or_within	0001934 // positive regulation of protein phosphorylation (PMID:19707545|RGD:2314476 [IMP]) /// 0043434 // response to peptide hormone (PMID:19667256|RGD:2314482 [IEP]) /// 0001502 // cartilage condensation (RGD:1624291 [ISO] MGI:95537) /// 0014070 // response to organic cyclic compound (PMID:19558898|RGD:2314502 [IEP]) /// 0032967 // positive regulation of collagen biosynthetic process (PMID:195…	0005938 // cell cortex (PMID:19359517|RGD:2314527 [IDA]) /// 0005615 // extracellular space (PMID:19570811|RGD:2314490 [IDA]) /// 0005576 // extracellular region (GO_REF:0000044|RGD:1600115 [IEA] UniProtKB-SubCell:SL-0243) /// 0005801 // cis-Golgi network (PMID:11697887|RGD:2314663 [IDA]) /// 0031012 // extracellular matrix (RGD:1624291 [ISO] MGI:95537) /// 0048471 // perinuclear region of cytopl…	0001968 // fibronectin binding (PMID:18167060|RGD:2314623 [IDA]) /// 0005520 // insulin-like growth factor binding (GO_REF:0000002|RGD:1600115 [IEA] InterPro:IPR000867) /// 0008022 // protein C-terminus binding (RGD:1624291 [ISO] UniProtKB:P29279) /// 0005178 // integrin binding (RGD:1624291 [ISO] MGI:95537) /// 0008201 // heparin binding (RGD:1624291 [ISO] MGI:95537) /// 0008201 // heparin bindi…	cellular communication network factor 2		gene	taxon:10116	20040903	RGD	has_participant(CL:0000138)		181	9.41662	15.5831	42.9365	168	8.00909	15.3785	28.5962	81	5.72993	10.9734	18.9434	91	4.40424	9.90656	13.4534	128	7.78267	16.1582	25.521	60	3.00676	6.74313	9.72278
Moxd1	1	complement(22124495..22206505)	ENSRNOG00000015321	0.219737	-1.38699	-0.471962	0.0886906	0.468216	1	Moxd1	RGD	1310033	Moxd1	located_in	0006589 // octopamine biosynthetic process (PMID:21873635 [IBA] PANTHER:PTN000806665|WB:WBGene00006541) /// 0042420 // dopamine catabolic process (PMID:21873635 [IBA] PANTHER:PTN000806665|MGI:MGI:94864|UniProtKB:P15101|UniProtKB:P09172) /// 0042421 // norepinephrine biosynthetic process (PMID:21873635 [IBA] PANTHER:PTN000806665|MGI:MGI:94864|RGD:2489|UniProtKB:P09172)	0030667 // secretory granule membrane (PMID:21873635 [IBA] PANTHER:PTN000806665|UniProtKB:P09172|MGI:MGI:94864|UniProtKB:P15101) /// 0005615 // extracellular space (PMID:21873635 [IBA] PANTHER:PTN000806665|UniProtKB:P09172|UniProtKB:P15101) /// 0005789 // endoplasmic reticulum membrane (RGD:1624291 [ISO] UniProtKB:Q6UVY6)	0004500 // dopamine beta-monooxygenase activity (PMID:21873635 [IBA] PANTHER:PTN000806665|UniProtKB:P15101|UniProtKB:P09172|RGD:2489) /// 0005507 // copper ion binding (PMID:21873635 [IBA] PANTHER:PTN001605435|UniProtKB:P09172|RGD:2489|UniProtKB:P15101)	monooxygenase, DBH-like 1		gene	taxon:10116	20120919	RGD			126	0.248905	0.411902	29.8895	106	0.191878	0.368431	18.0429	40	0.107441	0.205761	9.35474	95	0.174582	0.392692	14.0448	60	0.138521	0.287594	11.963	76	0.144613	0.324317	12.3155
Stx7	1	complement(22241661..22281788)	ENSRNOG00000015670	0.101166	-1.0704	-0.0981435	0.763465	0.937536	1	Stx7	RGD	619747	Stx7	enables	0016192 // vesicle-mediated transport (GO_REF:0000002|RGD:1600115 [IEA] InterPro:IPR010989) /// 0008333 // endosome to lysosome transport (PMID:15133481|RGD:4892614 [IDA]) /// 0006886 // intracellular protein transport (GO_REF:0000002|RGD:1600115 [IEA] InterPro:IPR006012) /// 0006906 // vesicle fusion (PMID:15133481|RGD:4892614 [IDA]) /// 0016079 // synaptic vesicle exocytosis (PMID:11786915|RGD:…	0005768 // endosome (RGD:1624291 [ISO] UniProtKB:O15400) /// 0005769 // early endosome (RGD:1624291 [ISO] UniProtKB:O15400) /// 0031982 // vesicle (RGD:1624291 [ISO] UniProtKB:O15400) /// 0031201 // SNARE complex (PMID:21873635 [IBA] PANTHER:PTN000461349|SGD:S000004016|RGD:621019|RGD:61917|SGD:S000003180|UniProtKB:O43752|UniProtKB:P56962|FB:FBgn0013343|SGD:S000006153|FB:FBgn0035540|RGD:68426|MGI:…	0000149 // SNARE binding (PMID:15133481|RGD:4892614 [IPI] RGD:621558) /// 0000149 // SNARE binding (PMID:21873635 [IBA] PANTHER:PTN000461349|RGD:619747|UniProtKB:O14662|RGD:69430|RGD:2558|MGI:MGI:109355|MGI:MGI:893577|ZFIN:ZDB-GENE-040426-1360|RGD:621019|UniProtKB:P56962|UniProtKB:O43752|FB:FBgn0013343|RGD:708499|FB:FBgn0035540|UniProtKB:O60499|UniProtKB:O15400|UniProtKB:Q9UNK0) /// 0005484 // SN…	syntaxin 7		gene	taxon:10116	20110225	RGD			12	0.0484472	0.0801731	2.84662	30	0.110985	0.213106	5.10647	23	0.126259	0.2418	5.37898	36	0.135208	0.304127	5.32224	18	0.0849302	0.17633	3.5889	36	0.139998	0.313967	5.83367
Taar9	1	22319353..22320369	ENSRNOG00000026096	0	#N/A	#N/A	#N/A	#N/A	#N/A	Taar9	RGD	631383	Taar9	located_in	0007186 // G-protein coupled receptor signaling pathway (GO_REF:0000043|RGD:1600115 [IEA] UniProtKB-KW:KW-0297)	0016021 // integral component of membrane (GO_REF:0000043|RGD:1600115 [IEA] UniProtKB-KW:KW-0812) /// 0005886 // plasma membrane (GO_REF:0000044|RGD:1600115 [IEA] UniProtKB-SubCell:SL-0039)	0001594 // trace-amine receptor activity (PMID:21873635 [IBA] PANTHER:PTN000665047|MGI:MGI:2148258|ZFIN:ZDB-GENE-041014-62|UniProtKB:O14804|ZFIN:ZDB-GENE-041014-61|ZFIN:ZDB-GENE-041014-67|MGI:MGI:3527427|MGI:MGI:2685073|ZFIN:ZDB-GENE-041210-315|MGI:MGI:3527447|RGD:631382|ZFIN:ZDB-GENE-041014-70|ZFIN:ZDB-GENE-060413-20)	trace amine-associated receptor 9		gene	taxon:10116	20210612	UniProt			0	0	0	0	0	0	0	0	0	0	0	0	0	0	0	0	0	0	0	0	0	0	0	0
Taar8b	1	22332090..22350348	ENSRNOG00000056705	0	#N/A	#N/A	#N/A	#N/A	#N/A	Taar8b	RGD	631386, A0A0G2KAF7	Taar8b	located_in	0007186 // G-protein coupled receptor signaling pathway (GO_REF:0000043|RGD:1600115 [IEA] UniProtKB-KW:KW-0297)	0016021 // integral component of membrane (GO_REF:0000043|RGD:1600115 [IEA] UniProtKB-KW:KW-0812) /// 0005886 // plasma membrane (GO_REF:0000044|RGD:1600115 [IEA] UniProtKB-SubCell:SL-0039)	0001594 // trace-amine receptor activity (PMID:21873635 [IBA] PANTHER:PTN000665047|MGI:MGI:2148258|ZFIN:ZDB-GENE-041014-62|UniProtKB:O14804|ZFIN:ZDB-GENE-041014-61|ZFIN:ZDB-GENE-041014-67|MGI:MGI:3527427|MGI:MGI:2685073|ZFIN:ZDB-GENE-041210-315|MGI:MGI:3527447|RGD:631382|ZFIN:ZDB-GENE-041014-70|ZFIN:ZDB-GENE-060413-20)	trace amine-associated receptor 8b		gene	taxon:10116	20210612	UniProt		UniProtKB:A0A0G2KAF7	0	0	0	0	0	0	0	0	0	0	0	0	0	0	0	0	0	0	0	0	0	0	0	0
LOC108348200	1	22364551..22365675	ENSRNOG00000048934	0	#N/A	#N/A	#N/A	#N/A	#N/A																	0	0	0	0	0	0	0	0	0	0	0	0	0	0	0	0	0	0	0	0	0	0	0	0
Taar8a	1	complement(22402878..22404002)	ENSRNOG00000030414	0	#N/A	#N/A	#N/A	#N/A	#N/A	Taar8a	RGD	631391	Taar8a	enables	0007186 // G-protein coupled receptor signaling pathway (GO_REF:0000043|RGD:1600115 [IEA] UniProtKB-KW:KW-0297)	0016021 // integral component of membrane (GO_REF:0000043|RGD:1600115 [IEA] UniProtKB-KW:KW-0812) /// 0005886 // plasma membrane (GO_REF:0000044|RGD:1600115 [IEA] UniProtKB-SubCell:SL-0039)	0001594 // trace-amine receptor activity (GO_REF:0000002|RGD:1600115 [IEA] InterPro:IPR009132) /// 0001594 // trace-amine receptor activity (PMID:21873635 [IBA] PANTHER:PTN000665047|MGI:MGI:2148258|ZFIN:ZDB-GENE-041014-62|UniProtKB:O14804|ZFIN:ZDB-GENE-041014-61|ZFIN:ZDB-GENE-041014-67|MGI:MGI:3527427|MGI:MGI:2685073|ZFIN:ZDB-GENE-041210-315|MGI:MGI:3527447|RGD:631382|ZFIN:ZDB-GENE-041014-70|ZFIN…	trace amine associated receptor 8A		gene	taxon:10116	20210612	InterPro		UniProtKB:A0A0G2JSV7	0	0	0	0	0	0	0	0	0	0	0	0	0	0	0	0	0	0	0	0	0	0	0	0
Taar7h	1	complement(22451225..22452301)	ENSRNOG00000048072	0	#N/A	#N/A	#N/A	#N/A	#N/A	Taar7h	RGD	631385	Taar7h	located_in	0007186 // G-protein coupled receptor signaling pathway (GO_REF:0000043|RGD:1600115 [IEA] UniProtKB-KW:KW-0297)	0016021 // integral component of membrane (GO_REF:0000043|RGD:1600115 [IEA] UniProtKB-KW:KW-0812) /// 0005886 // plasma membrane (GO_REF:0000044|RGD:1600115 [IEA] UniProtKB-SubCell:SL-0039)	0001594 // trace-amine receptor activity (PMID:21873635 [IBA] PANTHER:PTN000665047|MGI:MGI:2148258|ZFIN:ZDB-GENE-041014-62|UniProtKB:O14804|ZFIN:ZDB-GENE-041014-61|ZFIN:ZDB-GENE-041014-67|MGI:MGI:3527427|MGI:MGI:2685073|ZFIN:ZDB-GENE-041210-315|MGI:MGI:3527447|RGD:631382|ZFIN:ZDB-GENE-041014-70|ZFIN:ZDB-GENE-060413-20)	trace amine-associated receptor 7h		gene	taxon:10116	20210612	UniProt			0	0	0	0	0	0	0	0	0	0	0	0	0	0	0	0	0	0	0	0	0	0	0	0
AC128759.2	1	complement(22453877..22455381)	ENSRNOG00000052726	0	#N/A	#N/A	#N/A	#N/A	#N/A																	0	0	0	0	0	0	0	0	0	0	0	0	0	0	0	0	0	0	0	0	0	0	0	0
Taar7g	1	complement(22465092..22466168)	ENSRNOG00000048265	0	#N/A	#N/A	#N/A	#N/A	#N/A	Taar7g	RGD	631388	Taar7g	located_in	0007186 // G-protein coupled receptor signaling pathway (GO_REF:0000043|RGD:1600115 [IEA] UniProtKB-KW:KW-0297)	0016021 // integral component of membrane (GO_REF:0000043|RGD:1600115 [IEA] UniProtKB-KW:KW-0812) /// 0005886 // plasma membrane (GO_REF:0000044|RGD:1600115 [IEA] UniProtKB-SubCell:SL-0039)	0001594 // trace-amine receptor activity (PMID:21873635 [IBA] PANTHER:PTN000665047|MGI:MGI:2148258|ZFIN:ZDB-GENE-041014-62|UniProtKB:O14804|ZFIN:ZDB-GENE-041014-61|ZFIN:ZDB-GENE-041014-67|MGI:MGI:3527427|MGI:MGI:2685073|ZFIN:ZDB-GENE-041210-315|MGI:MGI:3527447|RGD:631382|ZFIN:ZDB-GENE-041014-70|ZFIN:ZDB-GENE-060413-20)	trace amine-associated receptor 7g		gene	taxon:10116	20210612	UniProt			0	0	0	0	0	0	0	0	0	0	0	0	0	0	0	0	0	0	0	0	0	0	0	0
Taar7e	1	complement(22479446..22480522)	ENSRNOG00000046903	0	#N/A	#N/A	#N/A	#N/A	#N/A	Taar7e	RGD	631394	Taar7e	enables	0007186 // G-protein coupled receptor signaling pathway (GO_REF:0000043|RGD:1600115 [IEA] UniProtKB-KW:KW-0297)	0016021 // integral component of membrane (GO_REF:0000043|RGD:1600115 [IEA] UniProtKB-KW:KW-0812) /// 0005886 // plasma membrane (GO_REF:0000044|RGD:1600115 [IEA] UniProtKB-SubCell:SL-0039)	0001594 // trace-amine receptor activity (GO_REF:0000002|RGD:1600115 [IEA] InterPro:IPR009132) /// 0001594 // trace-amine receptor activity (PMID:21873635 [IBA] PANTHER:PTN000665047|MGI:MGI:2148258|ZFIN:ZDB-GENE-041014-62|UniProtKB:O14804|ZFIN:ZDB-GENE-041014-61|ZFIN:ZDB-GENE-041014-67|MGI:MGI:3527427|MGI:MGI:2685073|ZFIN:ZDB-GENE-041210-315|MGI:MGI:3527447|RGD:631382|ZFIN:ZDB-GENE-041014-70|ZFIN…	trace-amine-associated receptor 7e		gene	taxon:10116	20210612	InterPro		UniProtKB:Q5QD19	0	0	0	0	0	0	0	0	0	0	0	0	0	0	0	0	0	0	0	0	0	0	0	0
Taar7d	1	complement(22487055..22488131)	ENSRNOG00000045914	0	#N/A	#N/A	#N/A	#N/A	#N/A	Taar7d	RGD	631395	Taar7d	enables	0007186 // G-protein coupled receptor signaling pathway (GO_REF:0000043|RGD:1600115 [IEA] UniProtKB-KW:KW-0297)	0016021 // integral component of membrane (GO_REF:0000043|RGD:1600115 [IEA] UniProtKB-KW:KW-0812) /// 0005886 // plasma membrane (GO_REF:0000044|RGD:1600115 [IEA] UniProtKB-SubCell:SL-0039)	0001594 // trace-amine receptor activity (GO_REF:0000002|RGD:1600115 [IEA] InterPro:IPR009132) /// 0001594 // trace-amine receptor activity (PMID:21873635 [IBA] PANTHER:PTN000665047|MGI:MGI:2148258|ZFIN:ZDB-GENE-041014-62|UniProtKB:O14804|ZFIN:ZDB-GENE-041014-61|ZFIN:ZDB-GENE-041014-67|MGI:MGI:3527427|MGI:MGI:2685073|ZFIN:ZDB-GENE-041210-315|MGI:MGI:3527447|RGD:631382|ZFIN:ZDB-GENE-041014-70|ZFIN…	trace-amine-associated receptor 7d		gene	taxon:10116	20210612	InterPro		UniProtKB:Q5QD20	0	0	0	0	0	0	0	0	0	0	0	0	0	0	0	0	0	0	0	0	0	0	0	0
Taar7c	1	complement(22507094..22508170)	ENSRNOG00000047825	0	#N/A	#N/A	#N/A	#N/A	#N/A	Taar7c	RGD	1359258	Taar7c	located_in	0007186 // G-protein coupled receptor signaling pathway (GO_REF:0000043|RGD:1600115 [IEA] UniProtKB-KW:KW-0297)	0016021 // integral component of membrane (GO_REF:0000043|RGD:1600115 [IEA] UniProtKB-KW:KW-0812) /// 0005886 // plasma membrane (GO_REF:0000044|RGD:1600115 [IEA] UniProtKB-SubCell:SL-0039)	0001594 // trace-amine receptor activity (PMID:21873635 [IBA] PANTHER:PTN000665047|MGI:MGI:2148258|ZFIN:ZDB-GENE-041014-62|UniProtKB:O14804|ZFIN:ZDB-GENE-041014-61|ZFIN:ZDB-GENE-041014-67|MGI:MGI:3527427|MGI:MGI:2685073|ZFIN:ZDB-GENE-041210-315|MGI:MGI:3527447|RGD:631382|ZFIN:ZDB-GENE-041014-70|ZFIN:ZDB-GENE-060413-20)	trace amine-associated receptor 7C		gene	taxon:10116	20210612	UniProt			0	0	0	0	0	0	0	0	0	0	0	0	0	0	0	0	0	0	0	0	0	0	0	0
Taar7b	1	complement(22518560..22519636)	ENSRNOG00000046302	0	#N/A	#N/A	#N/A	#N/A	#N/A	Taar7b	RGD	631392	Taar7b	located_in	0007186 // G-protein coupled receptor signaling pathway (GO_REF:0000043|RGD:1600115 [IEA] UniProtKB-KW:KW-0297)	0016021 // integral component of membrane (GO_REF:0000043|RGD:1600115 [IEA] UniProtKB-KW:KW-0812) /// 0005886 // plasma membrane (GO_REF:0000044|RGD:1600115 [IEA] UniProtKB-SubCell:SL-0039)	0001594 // trace-amine receptor activity (PMID:21873635 [IBA] PANTHER:PTN000665047|MGI:MGI:2148258|ZFIN:ZDB-GENE-041014-62|UniProtKB:O14804|ZFIN:ZDB-GENE-041014-61|ZFIN:ZDB-GENE-041014-67|MGI:MGI:3527427|MGI:MGI:2685073|ZFIN:ZDB-GENE-041210-315|MGI:MGI:3527447|RGD:631382|ZFIN:ZDB-GENE-041014-70|ZFIN:ZDB-GENE-060413-20)	trace amine-associated receptor 7b		gene	taxon:10116	20210612	UniProt			0	0	0	0	0	0	0	0	0	0	0	0	0	0	0	0	0	0	0	0	0	0	0	0
Taar6	1	22536199..22537236	ENSRNOG00000016089	0	#N/A	#N/A	#N/A	#N/A	#N/A	Taar6	RGD	631384	Taar6	located_in	0007186 // G-protein coupled receptor signaling pathway (GO_REF:0000043|RGD:1600115 [IEA] UniProtKB-KW:KW-0297)	0016021 // integral component of membrane (GO_REF:0000043|RGD:1600115 [IEA] UniProtKB-KW:KW-0812) /// 0005886 // plasma membrane (GO_REF:0000044|RGD:1600115 [IEA] UniProtKB-SubCell:SL-0039)	0001594 // trace-amine receptor activity (PMID:21873635 [IBA] PANTHER:PTN000665047|MGI:MGI:2148258|ZFIN:ZDB-GENE-041014-62|UniProtKB:O14804|ZFIN:ZDB-GENE-041014-61|ZFIN:ZDB-GENE-041014-67|MGI:MGI:3527427|MGI:MGI:2685073|ZFIN:ZDB-GENE-041210-315|MGI:MGI:3527447|RGD:631382|ZFIN:ZDB-GENE-041014-70|ZFIN:ZDB-GENE-060413-20)	trace amine-associated receptor 6		gene	taxon:10116	20210612	UniProt			0	0	0	0	0	0	0	0	0	0	0	0	0	0	0	0	0	0	0	0	0	0	0	0
Taar5	1	complement(22547662..22548675)	ENSRNOG00000039869	0	#N/A	#N/A	#N/A	#N/A	#N/A	Taar5	RGD	1359185	Taar5	located_in	0007606 // sensory perception of chemical stimulus (RGD:1624291 [ISO] MGI:2685073) /// 0007186 // G-protein coupled receptor signaling pathway (GO_REF:0000043|RGD:1600115 [IEA] UniProtKB-KW:KW-0297) /// 0007166 // cell surface receptor signaling pathway (GO_REF:0000002|RGD:1600115 [IEA] InterPro:IPR017981)	0005887 // integral component of plasma membrane (RGD:1624291 [ISO] UniProtKB:O14804) /// 0005887 // integral component of plasma membrane (GO_REF:0000024|RGD:1600115 [ISS] UniProtKB:O14804)	1990081 // trimethylamine receptor activity (RGD:1624291 [ISO] UniProtKB:O14804) /// 1990081 // trimethylamine receptor activity (RGD:1624291 [ISO] MGI:2685073) /// 0001594 // trace-amine receptor activity (PMID:21873635 [IBA] PANTHER:PTN000665047|MGI:MGI:2148258|ZFIN:ZDB-GENE-041014-62|UniProtKB:O14804|ZFIN:ZDB-GENE-041014-61|ZFIN:ZDB-GENE-041014-67|MGI:MGI:3527427|MGI:MGI:2685073|ZFIN:ZDB-GENE-…	trace amine-associated receptor 5		gene	taxon:10116	20130614	UniProt			0	0	0	0	0	0	0	0	0	0	0	0	0	0	0	0	0	0	0	0	0	0	0	0
Taar4	1	complement(22558787..22559830)	ENSRNOG00000029877	0	#N/A	#N/A	#N/A	#N/A	#N/A	Taar4	RGD	631382	Taar4	enables	0007186 // G-protein coupled receptor signaling pathway (GO_REF:0000043|RGD:1600115 [IEA] UniProtKB-KW:KW-0297) /// 0001662 // behavioral fear response (PMID:21873635 [IBA] PANTHER:PTN000665160|MGI:MGI:2685072) /// 0007635 // chemosensory behavior (PMID:21873635 [IBA] PANTHER:PTN000665160|MGI:MGI:2685072) /// 0007606 // sensory perception of chemical stimulus (GO_REF:0000107|RGD:1600115 [IEA] Uni…	0016021 // integral component of membrane (GO_REF:0000043|RGD:1600115 [IEA] UniProtKB-KW:KW-0812) /// 0005886 // plasma membrane (GO_REF:0000044|RGD:1600115 [IEA] UniProtKB-SubCell:SL-0039)	0008227 // G-protein coupled amine receptor activity (PMID:15718104|RGD:1334501 [IDA]) /// 0001594 // trace-amine receptor activity (PMID:21873635 [IBA] PANTHER:PTN000665047|MGI:MGI:2148258|ZFIN:ZDB-GENE-041014-62|UniProtKB:O14804|ZFIN:ZDB-GENE-041014-61|ZFIN:ZDB-GENE-041014-67|MGI:MGI:3527427|MGI:MGI:2685073|ZFIN:ZDB-GENE-041210-315|MGI:MGI:3527447|RGD:631382|ZFIN:ZDB-GENE-041014-70|ZFIN:ZDB-GEN…	trace amine-associated receptor 4		gene	taxon:10116	20050217	RGD			0	0	0	0	0	0	0	0	0	0	0	0	0	0	0	0	0	0	0	0	0	0	0	0
Taar3	1	complement(22569275..22570303)	ENSRNOG00000025982	0	#N/A	#N/A	#N/A	#N/A	#N/A	Taar3	RGD	1359566	Taar3	enables	0007186 // G-protein coupled receptor signaling pathway (GO_REF:0000043|RGD:1600115 [IEA] UniProtKB-KW:KW-0297) /// 0007606 // sensory perception of chemical stimulus (RGD:1624291 [ISO] MGI:3527427) /// 0007606 // sensory perception of chemical stimulus (GO_REF:0000024|RGD:1600115 [ISS] UniProtKB:Q5QD16)	0016021 // integral component of membrane (GO_REF:0000043|RGD:1600115 [IEA] UniProtKB-KW:KW-0812) /// 0005886 // plasma membrane (GO_REF:0000044|RGD:1600115 [IEA] UniProtKB-SubCell:SL-0039)	0001594 // trace-amine receptor activity (GO_REF:0000024|RGD:1600115 [ISS] UniProtKB:Q5QD16) /// 0001594 // trace-amine receptor activity (RGD:1624291 [ISO] MGI:3527427) /// 0001594 // trace-amine receptor activity (PMID:21873635 [IBA] PANTHER:PTN000665047|MGI:MGI:2148258|ZFIN:ZDB-GENE-041014-62|UniProtKB:O14804|ZFIN:ZDB-GENE-041014-61|ZFIN:ZDB-GENE-041014-67|MGI:MGI:3527427|MGI:MGI:2685073|ZFIN:…	trace amine-associated receptor 3		gene	taxon:10116	20130614	UniProt			0	0	0	0	0	0	0	0	0	0	0	0	0	0	0	0	0	0	0	0	0	0	0	0
Taar2	1	complement(22578025..22581994)	ENSRNOG00000025951	0	#N/A	#N/A	#N/A	#N/A	#N/A	Taar2	RGD	1311240	Taar2	located_in	0007186 // G-protein coupled receptor signaling pathway (GO_REF:0000043|RGD:1600115 [IEA] UniProtKB-KW:KW-0297)	0016021 // integral component of membrane (GO_REF:0000043|RGD:1600115 [IEA] UniProtKB-KW:KW-0812) /// 0005886 // plasma membrane (GO_REF:0000044|RGD:1600115 [IEA] UniProtKB-SubCell:SL-0039)	0001594 // trace-amine receptor activity (PMID:21873635 [IBA] PANTHER:PTN000665047|MGI:MGI:2148258|ZFIN:ZDB-GENE-041014-62|UniProtKB:O14804|ZFIN:ZDB-GENE-041014-61|ZFIN:ZDB-GENE-041014-67|MGI:MGI:3527427|MGI:MGI:2685073|ZFIN:ZDB-GENE-041210-315|MGI:MGI:3527447|RGD:631382|ZFIN:ZDB-GENE-041014-70|ZFIN:ZDB-GENE-060413-20)	trace amine associated receptor 2		gene	taxon:10116	20210612	UniProt			0	0	0	0	0	0	0	0	0	0	0	0	0	0	0	0	0	0	0	0	0	0	0	0
Taar1	1	complement(22595477..22596475)	ENSRNOG00000016073	0	#N/A	#N/A	#N/A	#N/A	#N/A	Taar1	RGD	621621	Taar1	enables	0007186 // G-protein coupled receptor signaling pathway (GO_REF:0000107|RGD:1600115 [IEA] UniProtKB:Q923Y8|ensembl:ENSMUSP00000049527) /// 0007186 // G-protein coupled receptor signaling pathway (RGD:1624291 [ISO] MGI:2148258) /// 0043950 // positive regulation of cAMP-mediated signaling (PMID:26372541|RGD:11531774 [IDA])	0016021 // integral component of membrane (GO_REF:0000043|RGD:1600115 [IEA] UniProtKB-KW:KW-0812) /// 0005886 // plasma membrane (GO_REF:0000044|RGD:1600115 [IEA] UniProtKB-SubCell:SL-0039)	0008227 // G-protein coupled amine receptor activity (RGD:1624291 [ISO] MGI:2148258) /// 0004930 // G-protein coupled receptor activity (RGD:1624291 [ISO] UniProtKB:Q96RJ0) /// 0001594 // trace-amine receptor activity (PMID:21873635 [IBA] PANTHER:PTN000665047|MGI:MGI:2148258|ZFIN:ZDB-GENE-041014-62|UniProtKB:O14804|ZFIN:ZDB-GENE-041014-61|ZFIN:ZDB-GENE-041014-67|MGI:MGI:3527427|MGI:MGI:2685073|ZF…	trace-amine-associated receptor 1		gene	taxon:10116	20210612	Ensembl		UniProtKB:A0A0G2JSP2	0	0	0	0	0	0	0	0	0	0	0	0	0	0	0	0	0	0	0	0	0	0	0	0
Vnn1	1	complement(22614783..22625204)	ENSRNOG00000016219	0.0233914	2.64124	1.40122	0.283307	#N/A	1	Vnn1	RGD	1310075	Vnn1	involved_in	0002526 // acute inflammatory response (RGD:1624291 [ISO] MGI:108395) /// 0098609 // cell-cell adhesion (RGD:1624291 [ISO] MGI:108395) /// 0008150 // biological_process (RGD:1598407 [ND]) /// 0045087 // innate immune response (RGD:1624291 [ISO] MGI:108395) /// 1902176 // negative regulation of oxidative stress-induced intrinsic apoptotic signaling pathway (RGD:1624291 [ISO] MGI:108395) /// 001593…	0005615 // extracellular space (RGD:1624291 [ISO] MGI:108395) /// 0005575 // cellular_component (RGD:1598407 [ND])	0003674 // molecular_function (RGD:1598407 [ND]) /// 0017159 // pantetheine hydrolase activity (RGD:1624291 [ISO] UniProtKB:O95497) /// 0017159 // pantetheine hydrolase activity (PMID:21873635 [IBA] PANTHER:PTN000064612|UniProtKB:O95497|UniProtKB:O95498|MGI:MGI:1347055)	vanin 1		gene	taxon:10116	20080506	RGD			0	0	0	0	1	0.0142443	0.0273509	0.170216	4	0.0845458	0.161914	0.935474	0	0	0	0	1	0.0181671	0.0377181	0.199383	2	0.0299465	0.0671595	0.324093
Vnn3	1	complement(22649081..22661377)	ENSRNOG00000039865	0.0116894	6.83464	2.77287	0.166455	#N/A	1	Vnn3	RGD	1560609	Vnn3	located_in	0015939 // pantothenate metabolic process (PMID:21873635 [IBA] PANTHER:PTN000064612|MGI:MGI:1347055|UniProtKB:O95498|UniProtKB:O95497) /// 0015939 // pantothenate metabolic process (RGD:1624291 [ISO] MGI:1347055)	0005615 // extracellular space (RGD:1624291 [ISO] MGI:1347055)	0017159 // pantetheine hydrolase activity (RGD:1624291 [ISO] MGI:1347055) /// 0017159 // pantetheine hydrolase activity (PMID:21873635 [IBA] PANTHER:PTN000064612|UniProtKB:O95497|UniProtKB:O95498|MGI:MGI:1347055)	vanin 3		gene	taxon:10116	20080506	RGD			0	0	0	0	0	0	0	0	0	0	0	0	1	0.012256	0.0275677	0.14784	3	0.0461912	0.095901	0.598149	0	0	0	0
Slc18b1	1	complement(22705916..22748422)	ENSRNOG00000016371	0.198755	1.0571	0.0801073	0.73672	0.929303	1	Slc18b1	RGD	1306962	Slc18b1	located_in	0055085 // transmembrane transport (GO_REF:0000002|RGD:1600115 [IEA] InterPro:IPR011701)	0016021 // integral component of membrane (GO_REF:0000043|RGD:1600115 [IEA] UniProtKB-KW:KW-0812)	0022857 // transmembrane transporter activity (PMID:21873635 [IBA] PANTHER:PTN001519357|RGD:62072|RGD:3693|RGD:3694|WB:WBGene00000295|FB:FBgn0260964|WB:WBGene00006756)	solute carrier family 18 member B1		gene	taxon:10116	20210612	UniProt			44	0.167698	0.277516	10.4376	40	0.139699	0.268239	6.80863	52	0.26948	0.516082	12.1612	51	0.180825	0.406733	7.53984	53	0.236076	0.490136	10.5673	61	0.223942	0.502225	9.88483
LOC100910237	1	complement(22757012..22758012)	ENSRNOG00000060376	0.553647	2.87191	1.52201	0.0941717	0.477664	1																	0	0	0	0	5	0.741529	1.42383	0.851078	2	0.440128	0.842892	0.467737	3	0.451684	1.01599	0.44352	6	1.13489	2.35623	1.1963	3	0.467685	1.04886	0.486139
Rps12	1	22758212..22760370	ENSRNOG00000016411	1.21238	1.02485	0.0354091	0.93044	0.98115	1	Rps12	RGD	62024	Rps12	enables	0090263 // positive regulation of canonical Wnt signaling pathway (RGD:1624291 [ISO] UniProtKB:P25398) /// 0010243 // response to organonitrogen compound (PMID:21204247|RGD:11040688 [IEP]) /// 0090263 // positive regulation of canonical Wnt signaling pathway (GO_REF:0000107|RGD:1600115 [IEA] UniProtKB:P25398|ensembl:ENSP00000230050) /// 0006412 // translation (GO_REF:0000002|RGD:1600115 [IEA] Int…	0005794 // Golgi apparatus (GO_REF:0000052|RGD:1624291 [ISO] UniProtKB:P25398) /// 0022625 // cytosolic large ribosomal subunit (PMID:3366245|RGD:11040690 [IDA]) /// 0022627 // cytosolic small ribosomal subunit (GO_REF:0000107|RGD:1600115 [IEA] UniProtKB:P25398|ensembl:ENSP00000230050) /// 0005829 // cytosol (GO_REF:0000052|RGD:1624291 [ISO] UniProtKB:P25398) /// 0043231 // intracellular membrane…	0003735 // structural constituent of ribosome (RGD:1624291 [ISO] UniProtKB:P25398) /// 0003674 // molecular_function (RGD:1598407 [ND]) /// 0003735 // structural constituent of ribosome (PMID:21873635 [IBA] PANTHER:PTN000217533|UniProtKB:P25398|SGD:S000005896|FB:FBgn0286213) /// 0003735 // structural constituent of ribosome (GO_REF:0000107|RGD:1600115 [IEA] UniProtKB:P25398|ensembl:ENSP0000023005…	ribosomal protein S12		gene	taxon:10116	20080821	RGD			14	1.05053	1.73848	3.32105	14	0.962649	1.84841	2.38302	16	1.63249	3.12639	3.7419	12	0.837677	1.88421	1.77408	18	1.57855	3.27734	3.5889	16	1.15647	2.59356	2.59274
gene:ENSRNOG00000057952	1	22758917..22758990	ENSRNOG00000057952	0	#N/A	#N/A	#N/A	#N/A	#N/A																	0	0	0	0	0	0	0	0	0	0	0	0	0	0	0	0	0	0	0	0	0	0	0	0
gene:ENSRNOG00000061678	1	22759629..22759703	ENSRNOG00000061678	0	#N/A	#N/A	#N/A	#N/A	#N/A																	0	0	0	0	0	0	0	0	0	0	0	0	0	0	0	0	0	0	0	0	0	0	0	0
gene:ENSRNOG00000054517	1	22759963..22760089	ENSRNOG00000054517	0	#N/A	#N/A	#N/A	#N/A	#N/A																	0	0	0	0	0	0	0	0	0	0	0	0	0	0	0	0	0	0	0	0	0	0	0	0
Eya4	1	23409408..23610164	ENSRNOG00000016627	0.00567841	-1.26217	-0.335906	0.533449	0.853581	1	Eya4	RGD	1307099	Eya4	is_active_in	0035335 // peptidyl-tyrosine dephosphorylation (GO_REF:0000108|RGD:1600115 [IEA] GO:0004725) /// 0045739 // positive regulation of DNA repair (PMID:21873635 [IBA] PANTHER:PTN000022641|UniProtKB:Q99504|UniProtKB:Q99502) /// 0042474 // middle ear morphogenesis (RGD:1624291 [ISO] MGI:1337104) /// 0048839 // inner ear development (PMID:11159937|RGD:1598918 [IEP]) /// 2001240 // negative regulation of…	0005737 // cytoplasm (GO_REF:0000044|RGD:1600115 [IEA] UniProtKB-SubCell:SL-0086) /// 0005575 // cellular_component (RGD:1598407 [ND]) /// 0005634 // nucleus (PMID:21873635 [IBA] PANTHER:PTN000022641|MGI:MGI:109344|MGI:MGI:109341|RGD:1309932|UniProtKB:Q99504|UniProtKB:Q99502|WB:WBGene00001377|MGI:MGI:109339|FB:FBgn0000320)	0004725 // protein tyrosine phosphatase activity (PMID:21873635 [IBA] PANTHER:PTN000022641|FB:FBgn0000320|MGI:MGI:109339|UniProtKB:Q99502|UniProtKB:Q99504|MGI:MGI:109341|TAIR:locus:2063414|MGI:MGI:109344|UniProtKB:O00167) /// 0046872 // metal ion binding (GO_REF:0000043|RGD:1600115 [IEA] UniProtKB-KW:KW-0479)	EYA transcriptional coactivator and phosphatase 4		gene	taxon:10116	20061222	RGD			5	0.00403491	0.0066772	1.18609	6	0.00443683	0.00851928	1.02129	5	0.00548633	0.0105069	1.16934	6	0.00450431	0.0101317	0.88704	7	0.00660183	0.0137066	1.39568	10	0.00777313	0.0174324	1.62046
LOC100910446	1	complement(23543426..23556241)	ENSRNOG00000048248	0.0103129	2.2136	1.14639	0.45217	#N/A	1	LOC100910446	UniProtKB	M0R930	LOC100910446	is_active_in	0006906 // vesicle fusion (PMID:21873635 [IBA] PANTHER:PTN000461349|RGD:61917|SGD:S000004016|FB:FBgn0013343|FB:FBgn0267849|SGD:S000003180|UniProtKB:O43752|MGI:MGI:103077|RGD:68426|SGD:S000006153|MGI:MGI:1930705|dictyBase:DDB_G0287733|SGD:S000005378|RGD:619747|RGD:69430|SGD:S000002876|SGD:S000005632|MGI:MGI:893577) /// 0006886 // intracellular protein transport (PMID:21873635 [IBA] PANTHER:PTN0004…	0008021 // synaptic vesicle (PMID:21873635 [IBA] PANTHER:PTN000751604|RGD:620977|RGD:619747) /// 0031201 // SNARE complex (PMID:21873635 [IBA] PANTHER:PTN000461349|SGD:S000004016|RGD:621019|RGD:61917|SGD:S000003180|UniProtKB:O43752|UniProtKB:P56962|FB:FBgn0013343|SGD:S000006153|FB:FBgn0035540|RGD:68426|MGI:MGI:103077|SGD:S000005378|UniProtKB:Q16623|TAIR:locus:2081476|RGD:619747|UniProtKB:O14662|R…	0000149 // SNARE binding (PMID:21873635 [IBA] PANTHER:PTN000461349|RGD:619747|UniProtKB:O14662|RGD:69430|RGD:2558|MGI:MGI:109355|MGI:MGI:893577|ZFIN:ZDB-GENE-040426-1360|RGD:621019|UniProtKB:P56962|UniProtKB:O43752|FB:FBgn0013343|RGD:708499|FB:FBgn0035540|UniProtKB:O60499|UniProtKB:O15400|UniProtKB:Q9UNK0) /// 0005484 // SNAP receptor activity (PMID:21873635 [IBA] PANTHER:PTN000461349|UniProtKB:Q…	Syntaxin-7-like	UniProtKB:M0R930|PTN001461187	protein	taxon:10116	20200808	GO_Central			0	0	0	0	0	0	0	0	3	0.0515646	0.0987518	0.701606	0	0	0	0	0	0	0	0	0	0	0	0
Tcf21	1	23906717..23909566	ENSRNOG00000016700	0	#N/A	#N/A	#N/A	#N/A	#N/A	Tcf21	RGD	620523	Tcf21	involved_in	0006357 // regulation of transcription from RNA polymerase II promoter (PMID:21873635 [IBA] PANTHER:PTN002360678|MGI:MGI:1333884|FB:FBgn0022740|MGI:MGI:1934960|UniProtKB:Q7RTU7|MGI:MGI:1328312|FB:FBgn0003900|MGI:MGI:98872|MGI:MGI:104664|UniProtKB:O96004|MGI:MGI:1202715|FB:FBgn0032209|MGI:MGI:104685|MGI:MGI:102934|WB:WBGene00001953|MGI:MGI:2150010|MGI:MGI:103580|UniProtKB:O43680|UniProtKB:Q15672|M…	0005634 // nucleus (RGD:1624291 [ISO] UniProtKB:O43680) /// 0005634 // nucleus (GO_REF:0000024|RGD:1600115 [ISS] UniProtKB:O43680)	0000981 // RNA polymerase II transcription factor activity, sequence-specific DNA binding (PMID:21873635 [IBA] PANTHER:PTN002360678|RGD:621207|UniProtKB:P61296|MGI:MGI:1328312|MGI:MGI:103577|MGI:MGI:1349421|UniProtKB:O96004|MGI:MGI:104664|MGI:MGI:2150010|FB:FBgn0032209|MGI:MGI:102934|MGI:MGI:1333884|MGI:MGI:1202715|UniProtKB:Q15672|UniProtKB:Q7RTU7|UniProtKB:O43680) /// 1990837 // sequence-specif…	transcription factor 21		gene	taxon:10116	20110804	UniProt			0	0	0	0	0	0	0	0	0	0	0	0	0	0	0	0	0	0	0	0	0	0	0	0
Tbpl1	1	23977688..24002506	ENSRNOG00000011114	0.771273	1.29072	0.368178	0.088048	0.466873	1	Tbpl1	RGD	1597456	Tbpl1	enables	0006366 // transcription from RNA polymerase II promoter (GO_REF:0000108|RGD:1600115 [IEA] GO:0016251) /// 0006235 // dTTP biosynthetic process (RGD:1624291 [ISO] MGI:1339946) /// 0007289 // spermatid nucleus differentiation (RGD:1624291 [ISO] MGI:1339946) /// 0006352 // DNA-templated transcription, initiation (PMID:21873635 [IBA] PANTHER:PTN000013136|SGD:S000000950|FB:FBgn0003687|TAIR:locus:2193…	0005634 // nucleus (RGD:1624291 [ISO] MGI:1339946) /// 0005737 // cytoplasm (RGD:1624291 [ISO] MGI:1339946) /// 0005672 // transcription factor TFIIA complex (RGD:1624291 [ISO] MGI:1339946)	0000979 // RNA polymerase II core promoter sequence-specific DNA binding (RGD:1624291 [ISO] UniProtKB:P62380) /// 0016251 // obsolete general RNA polymerase II transcription factor activity (RGD:1624291 [ISO] UniProtKB:P62380) /// 0140223	TATA-box binding protein like 1		gene	taxon:10116	20200706	RGD	has_input(NCBI_Gene:4763),occurs_at(SO:0001952)		68	0.443874	0.734547	16.1308	98	0.586184	1.12555	16.6811	104	0.923064	1.76777	24.3223	179	1.08697	2.44494	26.4634	107	0.816275	1.69473	21.334	136	0.855108	1.91771	22.0383
Slc2a12	1	complement(24003625..24056373)	ENSRNOG00000011161	0.178223	-1.11688	-0.159478	0.582023	0.874936	1	Slc2a12	RGD	1310175	Slc2a12	located_in	1904659 // glucose transmembrane transport (RGD:1624291 [ISO] MGI:3052471)	0016021 // integral component of membrane (GO_REF:0000043|RGD:1600115 [IEA] UniProtKB-KW:KW-0812) /// 0016020 // membrane (RGD:1624291 [ISO] MGI:3052471)	0022857 // transmembrane transporter activity (GO_REF:0000002|RGD:1600115 [IEA] InterPro:IPR003663|InterPro:IPR005828|InterPro:IPR005829|InterPro:IPR020846)	solute carrier family 2 member 12		gene	taxon:10116	20130314	RGD			28	0.0859961	0.142311	6.64211	38	0.106945	0.205348	6.46819	70	0.292325	0.559835	16.3708	83	0.237144	0.533414	12.2707	47	0.168702	0.350255	9.371	123	0.363879	0.816055	19.9317
AABR07000714.1	1	complement(24072549..24073514)	ENSRNOG00000051597	0	#N/A	#N/A	#N/A	#N/A	#N/A																	0	0	0	0	0	0	0	0	0	0	0	0	0	0	0	0	0	0	0	0	0	0	0	0
AABR07000714.2	1	24076918..24081784	ENSRNOG00000057722	0.0341406	8.29842	3.05284	0.123974	#N/A	1																	0	0	0	0	0	0	0	0	0	0	0	0	3	0.0928983	0.208959	0.44352	2	0.0778047	0.161536	0.398766	0	0	0	0
Sgk1	1	complement(24185435..24302298)	ENSRNOG00000011815	0.368785	1.25947	0.332818	0.207647	0.64354	1	Sgk1	RGD	3668	Sgk1	enables	0006974 // cellular response to DNA damage stimulus (GO_REF:0000107|RGD:1600115 [IEA] UniProtKB:Q9WVC6|ensembl:ENSMUSP00000114074) /// 0043402 // glucocorticoid mediated signaling pathway (PMID:16982696|RGD:1642763 [IMP]) /// 0032869 // cellular response to insulin stimulus (PMID:17715136|RGD:8553574 [IMP]) /// 1904045 // cellular response to aldosterone (RGD:1624291 [ISO] MGI:1340062) /// 000646…	0005789 // endoplasmic reticulum membrane (GO_REF:0000044|RGD:1600115 [IEA] UniProtKB-SubCell:SL-0097) /// 0016607 // nuclear speck (GO_REF:0000052|RGD:1624291 [ISO] UniProtKB:O00141,UniProtKB:E9PR89) /// 0005737 // cytoplasm (PMID:21873635 [IBA] PANTHER:PTN002807276|UniProtKB:O00141|RGD:3668) /// 0005829 // cytosol (GO_REF:0000052|RGD:1624291 [ISO] UniProtKB:O00141) /// 0005634 // nucleus (PMID:…	0004712 // protein serine/threonine/tyrosine kinase activity (GO_REF:0000107|RGD:1600115 [IEA] UniProtKB:O00141|ensembl:ENSP00000356832) /// 0004674 // protein serine/threonine kinase activity (PMID:21873635 [IBA] PANTHER:PTN000683254|UniProtKB:P17252|RGD:3396|UniProtKB:Q9NRM7|SGD:S000005460|SGD:S000001248|RGD:620968|WB:WBGene00004034|CGD:CAL0000198853|WB:WBGene00000102|RGD:620307|RGD:2082|RGD:62…	serum/glucocorticoid regulated kinase 1		gene	taxon:10116	20050526	RGD			110	0.152492	0.252352	26.094	416	0.528451	1.01469	70.8097	97	0.182841	0.35016	22.6852	358	0.46169	1.03849	52.9267	320	0.518449	1.07639	63.8026	285	0.380567	0.853479	46.1832
gene:ENSRNOG00000059690	1	24306050..24306156	ENSRNOG00000059690	0	#N/A	#N/A	#N/A	#N/A	#N/A																	0	0	0	0	0	0	0	0	0	0	0	0	0	0	0	0	0	0	0	0	0	0	0	0
U6_7	1	complement(24333769..24333875)	ENSRNOG00000051379	0	#N/A	#N/A	#N/A	#N/A	#N/A																	0	0	0	0	0	0	0	0	0	0	0	0	0	0	0	0	0	0	0	0	0	0	0	0
LOC100365542	1	complement(24571240..24604400)	ENSRNOG00000059251	0.00842295	-1.05348	-0.0751582	0.938583	0.984726	1																	0	0	0	0	1	0.00447677	0.00859596	0.170216	0	0	0	0	2	0.00908971	0.0204457	0.29568	5	0.0285483	0.0592712	0.996915	0	0	0	0
AABR07000723.1	1	complement(24609863..24610641)	ENSRNOG00000061761	0	#N/A	#N/A	#N/A	#N/A	#N/A																	0	0	0	0	0	0	0	0	0	0	0	0	0	0	0	0	0	0	0	0	0	0	0	0
LOC102546868	1	24737825..24740179	ENSRNOG00000056881	0	#N/A	#N/A	#N/A	#N/A	#N/A																	0	0	0	0	0	0	0	0	0	0	0	0	0	0	0	0	0	0	0	0	0	0	0	0
AABR07000725.1	1	24825371..24828485	ENSRNOG00000055637	0.0104018	2.37249	1.2464	0.555586	#N/A	1																	1	0.0520088	0.0860671	0.237218	0	0	0	0	0	0	0	0	0	0	0	0	0	0	0	0	0	0	0	0
AABR07000733.1	1	complement(24854907..24858316)	ENSRNOG00000058047	0.534411	1.55712	0.638877	0.323869	0.743878	1																	2	0.095019	0.157243	0.474436	0	0	0	0	20	1.29199	2.4743	4.67737	14	0.618759	1.39179	2.06976	12	0.666291	1.38334	2.3926	7	0.320339	0.71841	1.13432
AABR07000738.1	1	complement(24889958..24891461)	ENSRNOG00000052999	0.381743	-1.39949	-0.484898	0.500321	0.839322	1																	0	0	0	0	4	0.394825	0.758114	0.680863	1	0.146465	0.280497	0.233869	6	0.601245	1.3524	0.88704	2	0.251779	0.522737	0.398766	3	0.311272	0.698075	0.486139
LOC501467	1	24900858..24905169	ENSRNOG00000048976	0.0637291	-1.75995	-0.815533	0.404428	#N/A	1																	0	0	0	0	0	0	0	0	3	0.153259	0.293507	0.701606	1	0.0349518	0.0786179	0.14784	1	0.0439095	0.0911638	0.199383	3	0.10857	0.243484	0.486139
AABR07000740.1	1	complement(24922304..24924918)	ENSRNOG00000048796	0	#N/A	#N/A	#N/A	#N/A	#N/A																	0	0	0	0	0	0	0	0	0	0	0	0	0	0	0	0	0	0	0	0	0	0	0	0
LOC679711	1	complement(24981823..24982606)	ENSRNOG00000054246	0.987978	1.37504	0.45947	0.516833	0.84724	1																	1	0.206642	0.341963	0.237218	3	0.568064	1.09076	0.510647	9	2.52877	4.84287	2.10482	6	1.15341	2.59439	0.88704	2	0.483004	1.0028	0.398766	5	0.995223	2.23194	0.810232
Clvs2	1	25173242..25296927	ENSRNOG00000012122	0.0360078	1.3622	0.445941	0.223848	0.662229	1	Clvs2	RGD	1306801	Clvs2	located_in	0007040 // lysosome organization (PMID:19651769|RGD:8553526 [IMP]) /// 0007040 // lysosome organization (PMID:21873635 [IBA] PANTHER:PTN000808459|RGD:1306801|RGD:1564200)	0005802 // trans-Golgi network (PMID:21873635 [IBA] PANTHER:PTN000808459|RGD:1306801|RGD:1564200) /// 0005768 // endosome (RGD:1624291 [ISO] UniProtKB:Q5SYC1) /// 0030136 // clathrin-coated vesicle (PMID:19651769|RGD:8553526 [IDA]) /// 0005768 // endosome (PMID:21873635 [IBA] PANTHER:PTN000808459|UniProtKB:Q8IUQ0|UniProtKB:Q5SYC1) /// 0031901 // early endosome membrane (GO_REF:0000044|RGD:1600115…	1902936 // phosphatidylinositol bisphosphate binding (PMID:21873635 [IBA] PANTHER:PTN000019344|UniProtKB:Q8IUQ0|MGI:MGI:1354168|UniProtKB:Q5SYC1) /// 0080025 // phosphatidylinositol-3,5-bisphosphate binding (GO_REF:0000024|RGD:1600115 [ISS] UniProtKB:Q5SYC1) /// 0080025 // phosphatidylinositol-3,5-bisphosphate binding (RGD:1624291 [ISO] UniProtKB:Q5SYC1)	clavesin 2		gene	taxon:10116	20091105	UniProt			12	0.0157179	0.0260109	2.84662	20	0.024005	0.0460926	3.40431	39	0.0694587	0.133021	9.12087	28	0.0341181	0.0767428	4.13952	24	0.036739	0.0762767	4.78519	33	0.0416351	0.0933732	5.34753
Trdn	1	complement(25403390..25839345)	ENSRNOG00000012609	0.00198346	-2.98209	-1.57633	0.103271	0.49214	1	Trdn	RGD	619856	Trdn	enables	0060316 // positive regulation of ryanodine-sensitive calcium-release channel activity (RGD:1624291 [ISO] RGD:12256847) /// 0060047 // heart contraction (PMID:21873635 [IBA] PANTHER:PTN001019999|MGI:MGI:1924007|UniProtKB:Q13061) /// 0014902 // myotube differentiation (PMID:10713145|RGD:634424 [IEP]) /// 0060316 // positive regulation of ryanodine-sensitive calcium-release channel activity (PMID:2…	0030314 // junctional membrane complex (PMID:22505613|RGD:7327226 [IMP]) /// 0005886 // plasma membrane (GO_REF:0000107|RGD:1600115 [IEA] UniProtKB:Q13061|ensembl:ENSP00000333984) /// 0030314 // junctional membrane complex (PMID:22505613|RGD:7327226 [IDA]) /// 0005886 // plasma membrane (GO_REF:0000052|RGD:1624291 [ISO] UniProtKB:Q13061) /// 0014701 // junctional sarcoplasmic reticulum membrane (…	0005515 // protein binding (PMID:16176928|RGD:7327230 [IPI] RGD:1586637) /// 0005102 // receptor binding (GO_REF:0000002|RGD:1600115 [IEA] InterPro:IPR010798) /// 0044325 // ion channel binding (RGD:1624291 [ISO] RGD:12256847) /// 0030674 // protein binding, bridging (RGD:1624291 [ISO] RGD:12256847) /// 0044325 // ion channel binding (PMID:21873635 [IBA] PANTHER:PTN001019999|UniProtKB:P82179)	triadin		gene	taxon:10116	20210612	InterPro		UniProtKB:F1LY11	0	0	0	0	0	0	0	0	4	0.00202116	0.00387074	0.935474	2	0.000691409	0.0015552	0.29568	3	0.00130291	0.00270508	0.598149	1	0.000357951	0.000802761	0.162046
U6_8	1	complement(27472395..27472501)	ENSRNOG00000058582	0	#N/A	#N/A	#N/A	#N/A	#N/A																	0	0	0	0	0	0	0	0	0	0	0	0	0	0	0	0	0	0	0	0	0	0	0	0
Nkain2	1	27476375..28159290	ENSRNOG00000029608	0.0334263	1.44487	0.530943	0.0193042	0.250509	1	Nkain2	RGD	7740967	Nkain2	located_in	0002028 // regulation of sodium ion transport (PMID:21873635 [IBA] PANTHER:PTN000991517|FB:FBgn0085442)	0016021 // integral component of membrane (GO_REF:0000043|RGD:1600115 [IEA] UniProtKB-KW:KW-0812) /// 0005886 // plasma membrane (RGD:1624291 [ISO] MGI:1923447)		sodium/potassium transporting ATPase interacting 2		gene	taxon:10116	20150423	RGD			105	0.024909	0.0412209	24.9079	114	0.0247816	0.0475839	19.4046	169	0.0545133	0.104399	39.5238	157	0.0346482	0.077935	23.2109	102	0.0282794	0.058713	20.3371	150	0.034276	0.0768693	24.307
AABR07000900.1	1	complement(27540846..27540948)	ENSRNOG00000052712	0	#N/A	#N/A	#N/A	#N/A	#N/A																	0	0	0	0	0	0	0	0	0	0	0	0	0	0	0	0	0	0	0	0	0	0	0	0
U4_1	1	27723197..27723313	ENSRNOG00000057890	0	#N/A	#N/A	#N/A	#N/A	#N/A																	0	0	0	0	0	0	0	0	0	0	0	0	0	0	0	0	0	0	0	0	0	0	0	0
AABR07000902.1	1	27924825..27927782	ENSRNOG00000056670	0	#N/A	#N/A	#N/A	#N/A	#N/A																	0	0	0	0	0	0	0	0	0	0	0	0	0	0	0	0	0	0	0	0	0	0	0	0
Rnf217	1	28301922..28390837	ENSRNOG00000013323	0.0467926	1.21104	0.276241	0.436611	0.812711	1	Rnf217	RGD	1306836	Rnf217	located_in	0032436 // positive regulation of proteasomal ubiquitin-dependent protein catabolic process (PMID:21873635 [IBA] PANTHER:PTN000188395|MGI:MGI:1355296) /// 0006511 // ubiquitin-dependent protein catabolic process (PMID:21873635 [IBA] PANTHER:PTN000188395|WB:WBGene00003967|UniProtKB:Q7Z419|FB:FBgn0041100|MGI:MGI:1344361|FB:FBgn0017418|TAIR:locus:2057401|MGI:MGI:1344363|UniProtKB:O60260|UniProtKB:O9…	0000151 // ubiquitin ligase complex (PMID:21873635 [IBA] PANTHER:PTN000188395|UniProtKB:O60260|WB:WBGene00003967) /// 0016021 // integral component of membrane (GO_REF:0000043|RGD:1600115 [IEA] UniProtKB-KW:KW-0812) /// 0005737 // cytoplasm (PMID:21873635 [IBA] PANTHER:PTN000188395|FB:FBgn0041100|FB:FBgn0017418|TAIR:locus:2101074|UniProtKB:O95376|TAIR:locus:2057401|ZFIN:ZDB-GENE-050417-109|UniPro…	0061630 // ubiquitin protein ligase activity (PMID:21873635 [IBA] PANTHER:PTN000188395|MGI:MGI:1355296|UniProtKB:Q6ZMZ0|UniProtKB:P50876|TAIR:locus:2050100|SGD:S000001725|TAIR:locus:2101074|FB:FBgn0017418|FB:FBgn0041100|UniProtKB:O60260|TAIR:locus:2057401) /// 0046872 // metal ion binding (GO_REF:0000043|RGD:1600115 [IEA] UniProtKB-KW:KW-0479) /// 0031624 // ubiquitin conjugating enzyme binding (…	ring finger protein 217		gene	taxon:10116	20210612	UniProt			18	0.0327965	0.0542735	4.26993	28	0.0467488	0.0897636	4.76604	27	0.0668909	0.128103	6.31445	24	0.0406798	0.0915022	3.54816	22	0.0468468	0.0972622	4.38643	22	0.0386108	0.0865908	3.56502
Tpd52l1	1	28454966..28576553	ENSRNOG00000021478	0.23249	1.22922	0.297744	0.0836433	0.458965	1	Tpd52l1	RGD	1594796	Tpd52l1	involved_in	0043406 // positive regulation of MAP kinase activity (PMID:21873635 [IBA] PANTHER:PTN002712566|UniProtKB:Q16890) /// 0046330 // positive regulation of JNK cascade (RGD:1624291 [ISO] UniProtKB:Q16890) /// 0043406 // positive regulation of MAP kinase activity (RGD:1624291 [ISO] UniProtKB:Q16890) /// 2001235 // positive regulation of apoptotic signaling pathway (RGD:1624291 [ISO] UniProtKB:Q16890) …	0005737 // cytoplasm (RGD:1624291 [ISO] UniProtKB:Q16890) /// 0005737 // cytoplasm (PMID:21873635 [IBA] PANTHER:PTN002320265|UniProtKB:O43399|UniProtKB:Q16890|UniProtKB:P55327|UniProtKB:Q9I8F4) /// 0048471 // perinuclear region of cytoplasm (RGD:1624291 [ISO] UniProtKB:Q16890)	0042802 // identical protein binding (RGD:1624291 [ISO] UniProtKB:Q16890) /// 0042803 // protein homodimerization activity (RGD:1624291 [ISO] UniProtKB:Q16890)	TPD52 like 1		gene	taxon:10116	20060116	RGD			122	0.162556	0.269007	28.9406	191	0.233204	0.44778	32.5112	145	0.2627	0.503099	33.9109	237	0.293769	0.660781	35.0381	135	0.210223	0.43646	26.9167	158	0.202784	0.454773	25.6033
Hddc2	1	complement(28579990..28600586)	ENSRNOG00000021442	0.139323	-1.06749	-0.094226	0.797486	0.95011	1	Hddc2	RGD	1307562	Hddc2	involved_in	0016311 // dephosphorylation (GO_REF:0000108|RGD:1600115 [IEA] GO:0002953)		2953	HD domain containing 2		gene	taxon:10116	20210613	GOC			20	0.157312	0.260328	4.74436	18	0.129736	0.24911	3.06388	10	0.10695	0.20482	2.33869	20	0.146344	0.329175	2.9568	17	0.156272	0.324449	3.38951	16	0.121222	0.27186	2.59274
5S_rRNA_1	1	28595961..28596073	ENSRNOG00000041720	0	#N/A	#N/A	#N/A	#N/A	#N/A																	0	0	0	0	0	0	0	0	0	0	0	0	0	0	0	0	0	0	0	0	0	0	0	0
Hey2	1	29191192..29201531	ENSRNOG00000013364	1.01108	-1.17997	-0.238748	0.322536	0.742626	1	Hey2	RGD	621405	Hey2	acts_upstream_of_or_within	0045165 // cell fate commitment (RGD:1624291 [ISO] MGI:1341884) /// 0072359 // circulatory system development (PMID:21873635 [IBA] PANTHER:PTN002590997|MGI:MGI:1341884|RGD:621405|ZFIN:ZDB-GENE-000526-1|UniProtKB:Q9UBP5) /// 0003199 // endocardial cushion to mesenchymal transition involved in heart valve formation (RGD:1624291 [ISO] MGI:1341884) /// 0000122 // negative regulation of transcription …	0005634 // nucleus (RGD:1624291 [ISO] MGI:1341884) /// 0005737 // cytoplasm (RGD:1624291 [ISO] MGI:1341884) /// 0005654 // nucleoplasm (RGD:1600115|Reactome:R-NUL-9014139 [TAS]) /// 0005634 // nucleus (PMID:11741889|RGD:70528 [IDA]) /// 0005634 // nucleus (PMID:21873635 [IBA] PANTHER:PTN004213585|MGI:MGI:104853|UniProtKB:Q14469|FB:FBgn0027788|RGD:68439|MGI:MGI:3040955|MGI:MGI:1097714|FB:FBgn00026…	0043565 // sequence-specific DNA binding (RGD:1624291 [ISO] MGI:1341884) /// 0003674 // molecular_function (RGD:1598407 [ND]) /// 0042826 // histone deacetylase binding (RGD:1624291 [ISO] UniProtKB:Q9UBP5) /// 0043565 // sequence-specific DNA binding (RGD:1624291 [ISO] UniProtKB:Q9UBP5) /// 0003700 // transcription factor activity, sequence-specific DNA binding (RGD:1624291 [ISO] MGI:1341884) ///…	hes-related family bHLH transcription factor with YRPW motif 2		gene	taxon:10116	20101228	RGD			74	1.15943	1.9187	17.5541	52	0.746578	1.43352	8.85121	38	0.809554	1.55038	8.887	62	0.903689	2.03269	9.16608	61	1.11698	2.31905	12.1624	59	0.890426	1.99692	9.56073
Ncoa7	1	29225707..29385199	ENSRNOG00000014004	0.151671	1.2126	0.278099	0.223014	0.661462	1	Ncoa7	RGD	1566426	Ncoa7	enables	0006979 // response to oxidative stress (PMID:21873635 [IBA] PANTHER:PTN001156357|SGD:S000006117|WB:WBGene00018700|MGI:MGI:2179326) /// 0045944 // positive regulation of transcription from RNA polymerase II promoter (RGD:1624291 [ISO] UniProtKB:Q8NI08) /// 0006357 // regulation of transcription from RNA polymerase II promoter (PMID:21873635 [IBA] PANTHER:PTN002763768|UniProtKB:Q8NI08) /// 1902083…	0005634 // nucleus (PMID:21873635 [IBA] PANTHER:PTN001156357|UniProtKB:A0A0B4K620|MGI:MGI:2179326|RGD:621857)	0030374 // ligand-dependent nuclear receptor transcription coactivator activity (RGD:1624291 [ISO] UniProtKB:Q8NI08) /// 0030374 // ligand-dependent nuclear receptor transcription coactivator activity (PMID:21873635 [IBA] PANTHER:PTN002763768|UniProtKB:Q8NI08) /// 0016922 // ligand-dependent nuclear receptor binding (RGD:1624291 [ISO] UniProtKB:Q8NI08)	nuclear receptor coactivator 7		gene	taxon:10116	20120116	RGD			100	0.101577	0.168094	23.7218	209	0.194535	0.373531	35.5751	120	0.165738	0.317406	28.0642	158	0.149301	0.335827	23.3587	124	0.147203	0.30562	24.7235	228	0.22308	0.50029	36.9466
5S_rRNA_2	1	29352780..29352913	ENSRNOG00000045369	0	#N/A	#N/A	#N/A	#N/A	#N/A																	0	0	0	0	0	0	0	0	0	0	0	0	0	0	0	0	0	0	0	0	0	0	0	0
Hint3	1	29413365..29423347	ENSRNOG00000014190	0.328589	-1.0828	-0.114768	0.725767	0.927508	1	Hint3	RGD	621603	Hint3	enables		0005634 // nucleus (GO_REF:0000107|RGD:1600115 [IEA] UniProtKB:Q9NQE9|ensembl:ENSP00000229633) /// 0005737 // cytoplasm (GO_REF:0000024|RGD:1600115 [ISS] UniProtKB:Q9NQE9) /// 0005737 // cytoplasm (RGD:1624291 [ISO] UniProtKB:Q9NQE9) /// 0005634 // nucleus (RGD:1624291 [ISO] UniProtKB:Q9NQE9) /// 0005737 // cytoplasm (GO_REF:0000107|RGD:1600115 [IEA] UniProtKB:Q9NQE9|ensembl:ENSP00000229633) /// …	0043530 // adenosine 5'-monophosphoramidase activity (RGD:1624291 [ISO] UniProtKB:Q9NQE9) /// 0043530 // adenosine 5'-monophosphoramidase activity (GO_REF:0000107|RGD:1600115 [IEA] UniProtKB:Q9NQE9|ensembl:ENSP00000229633) /// 0042802 // identical protein binding (GO_REF:0000107|RGD:1600115 [IEA] UniProtKB:Q9NQE9|ensembl:ENSP00000229633) /// 0000166 // nucleotide binding (GO_REF:0000043|RGD:16001…	histidine triad nucleotide binding protein 3		gene	taxon:10116	20210612	UniProt			16	0.259653	0.429689	3.79549	23	0.342026	0.656733	3.91496	11	0.242725	0.464845	2.57255	24	0.362325	0.814986	3.54816	23	0.436218	0.905666	4.58581	25	0.390792	0.876411	4.05116
Trmt11	1	29432152..29487473	ENSRNOG00000014240	0.0341337	1.51671	0.60095	0.253853	0.688856	1	Trmt11	RGD	727798	Trmt11	enables	0032259 // methylation (GO_REF:0000002|RGD:1600115 [IEA] InterPro:IPR002052) /// 0032259 // methylation (GO_REF:0000043|RGD:1600115 [IEA] UniProtKB-KW:KW-0489) /// 0030488 // tRNA methylation (GO_REF:0000108|RGD:1600115 [IEA] GO:0004809)	0005737 // cytoplasm (PMID:21873635 [IBA] PANTHER:PTN001001142|SGD:S000005484)	0004809 // tRNA (guanine-N2-)-methyltransferase activity (PMID:21873635 [IBA] PANTHER:PTN000332342|SGD:S000005484) /// 0008168 // methyltransferase activity (PMID:21873635 [IBA] PANTHER:PTN001001142|UniProtKB:P28638|SGD:S000005484) /// 0008168 // methyltransferase activity (GO_REF:0000002|RGD:1600115 [IEA] InterPro:IPR002052|InterPro:IPR016691) /// 0000049 // tRNA binding (GO_REF:0000043|RGD:1600…	tRNA methyltransferase 11 homolog		gene	taxon:10116	20210612	UniProt			7	0.0204991	0.0339231	1.66053	9	0.0241511	0.0463732	1.53194	20	0.079637	0.152513	4.67737	12	0.0326912	0.0735332	1.77408	4	0.0136899	0.0284226	0.797532	13	0.0366701	0.0822383	2.1066
Cenpw	1	29915443..29920598	ENSRNOG00000042944	0.0181595	-1.42328	-0.509223	0.703273	#N/A	1	Cenpw	RGD	1593465	Cenpw	involved_in	0051382 // kinetochore assembly (RGD:1624291 [ISO] UniProtKB:Q5EE01) /// 0000278 // mitotic cell cycle (PMID:21873635 [IBA] PANTHER:PTN002166039|UniProtKB:Q5EE01) /// 0000278 // mitotic cell cycle (GO_REF:0000024|RGD:1600115 [ISS] UniProtKB:Q5EE01) /// 0000278 // mitotic cell cycle (RGD:1624291 [ISO] UniProtKB:Q5EE01) /// 0007059 // chromosome segregation (GO_REF:0000024|RGD:1600115 [ISS] UniProt…	0005730 // nucleolus (GO_REF:0000044|RGD:1600115 [IEA] UniProtKB-SubCell:SL-0188) /// 0000776 // kinetochore (PMID:21873635 [IBA] PANTHER:PTN002166039|UniProtKB:Q5EE01) /// 0000776 // kinetochore (RGD:1624291 [ISO] UniProtKB:Q5EE01) /// 0005654 // nucleoplasm (GO_REF:0000052|RGD:1624291 [ISO] UniProtKB:Q5EE01,UniProtKB:A0A0A0MRK5) /// 0005654 // nucleoplasm (PMID:21873635 [IBA] PANTHER:PTN0021660…	0046982 // protein heterodimerization activity (GO_REF:0000002|RGD:1600115 [IEA] InterPro:IPR009072) /// 0003677 // DNA binding (GO_REF:0000043|RGD:1600115 [IEA] UniProtKB-KW:KW-0238)	centromere protein W		gene	taxon:10116	20120329	UniProt			0	0	0	0	0	0	0	0	0	0	0	0	1	0.0292304	0.0657487	0.14784	1	0.0367218	0.0762409	0.199383	3	0.0907977	0.203628	0.486139
AABR07000968.2	1	30027001..30027123	ENSRNOG00000060033	0	#N/A	#N/A	#N/A	#N/A	#N/A																	0	0	0	0	0	0	0	0	0	0	0	0	0	0	0	0	0	0	0	0	0	0	0	0
AABR07000968.1	1	complement(30085337..30085434)	ENSRNOG00000050157	0	#N/A	#N/A	#N/A	#N/A	#N/A																	0	0	0	0	0	0	0	0	0	0	0	0	0	0	0	0	0	0	0	0	0	0	0	0
U4_2	1	complement(30150303..30150446)	ENSRNOG00000056383	0	#N/A	#N/A	#N/A	#N/A	#N/A																	0	0	0	0	0	0	0	0	0	0	0	0	0	0	0	0	0	0	0	0	0	0	0	0
AABR07000968.3	1	30196152..30197158	ENSRNOG00000061372	0	#N/A	#N/A	#N/A	#N/A	#N/A																	0	0	0	0	0	0	0	0	0	0	0	0	0	0	0	0	0	0	0	0	0	0	0	0
AABR07000978.1	1	complement(30666087..30666753)	ENSRNOG00000056484	0	#N/A	#N/A	#N/A	#N/A	#N/A																	0	0	0	0	0	0	0	0	0	0	0	0	0	0	0	0	0	0	0	0	0	0	0	0
Rspo3	1	30681681..30766860	ENSRNOG00000011568	0.0180634	-1.8666	-0.90041	0.119893	0.523645	1	Rspo3	RGD	1563246	Rspo3	acts_upstream_of_or_within	0002040 // sprouting angiogenesis (RGD:1624291 [ISO] MGI:1920030) /// 0008150 // biological_process (RGD:1598407 [ND]) /// 0001974 // blood vessel remodeling (RGD:1624291 [ISO] MGI:1920030) /// 0001525 // angiogenesis (RGD:1624291 [ISO] MGI:1920030) /// 0016055 // Wnt signaling pathway (GO_REF:0000043|RGD:1600115 [IEA] UniProtKB-KW:KW-0879) /// 0060670 // branching involved in labyrinthine layer …	0005575 // cellular_component (RGD:1598407 [ND]) /// 0005576 // extracellular region (RGD:1624291 [ISO] MGI:1920030)	0003674 // molecular_function (RGD:1598407 [ND]) /// 0008201 // heparin binding (RGD:1624291 [ISO] MGI:1920030) /// 0005109 // frizzled binding (RGD:1624291 [ISO] MGI:1920030) /// 0005102 // receptor binding (RGD:1624291 [ISO] MGI:1920030) /// 0005102 // receptor binding (RGD:1624291 [ISO] UniProtKB:Q9BXY4)	R-spondin 3		gene	taxon:10116	20150121	RGD			7	0.0133136	0.0220321	1.66053	9	0.0156855	0.0301181	1.53194	1	0.0025861	0.00495266	0.233869	3	0.00530801	0.0119394	0.44352	6	0.0133368	0.0276895	1.1963	5	0.00916007	0.0205429	0.810232
Rnf146	1	30863217..30873808	ENSRNOG00000011588	2.43937	-1.21329	-0.278923	0.113253	0.510446	1	Rnf146	RGD	1306482	Rnf146	enables	0070936 // protein K48-linked ubiquitination (GO_REF:0000024|RGD:1600115 [ISS] UniProtKB:Q9NTX7) /// 0090263 // positive regulation of canonical Wnt signaling pathway (GO_REF:0000024|RGD:1600115 [ISS] UniProtKB:Q9NTX7) /// 1903206 // negative regulation of hydrogen peroxide-induced cell death (PMID:24842055|RGD:13524867 [IDA]) /// 0090263 // positive regulation of canonical Wnt signaling pathway …	0005829 // cytosol (GO_REF:0000052|RGD:1624291 [ISO] UniProtKB:Q9NTX7) /// 0005634 // nucleus (PMID:24842055|RGD:13524867 [IDA]) /// 0005886 // plasma membrane (GO_REF:0000052|RGD:1624291 [ISO] UniProtKB:Q9NTX7) /// 0005654 // nucleoplasm (GO_REF:0000107|RGD:1600115 [IEA] UniProtKB:Q9NTX7|ensembl:ENSP00000357297) /// 0005829 // cytosol (GO_REF:0000024|RGD:1600115 [ISS] UniProtKB:Q9NTX7) /// 00058…	0061630 // ubiquitin protein ligase activity (GO_REF:0000002|RGD:1600115 [IEA] InterPro:IPR033509) /// 0008270 // zinc ion binding (GO_REF:0000104|RGD:1600115 [IEA] UniRule:UR001427773) /// 0072572 // poly-ADP-D-ribose binding (RGD:1624291 [ISO] UniProtKB:Q9NTX7) /// 0004842 // ubiquitin-protein transferase activity (RGD:1624291 [ISO] UniProtKB:Q9NTX7) /// 0072572 // poly-ADP-D-ribose binding (GO…	ring finger protein 146		gene	taxon:10116	20110420	UniProt			137	2.09545	3.46767	32.4989	176	2.46676	4.73649	29.958	84	1.74697	3.34563	19.645	162	2.30507	5.18486	23.9501	130	2.32382	4.82466	25.9198	234	3.4475	7.73155	37.9188
Echdc1	1	complement(30874418..30917882)	ENSRNOG00000011622	1.06912	-1.19194	-0.253316	0.204705	0.640171	1	Echdc1	RGD	1359654	Echdc1	located_in	0006635 // fatty acid beta-oxidation (PMID:21873635 [IBA] PANTHER:PTN000941828|RGD:61892|RGD:69330|MGI:MGI:94871|UniProtKB:P30084)	0005829 // cytosol (RGD:1624291 [ISO] MGI:1277169) /// 0005829 // cytosol (PMID:21873635 [IBA] PANTHER:PTN000941457|MGI:MGI:1277169) /// 0005829 // cytosol (GO_REF:0000024|RGD:1600115 [ISS] UniProtKB:Q9D9V3)	0004300 // enoyl-CoA hydratase activity (PMID:21873635 [IBA] PANTHER:PTN000941828|UniProtKB:Q13825|UniProtKB:P76082|RGD:69330|UniProtKB:P30084|MGI:MGI:1338011) /// 0016831 // carboxy-lyase activity (RGD:1624291 [ISO] MGI:1277169) /// 0016831 // carboxy-lyase activity (GO_REF:0000024|RGD:1600115 [ISS] UniProtKB:Q9D9V3)	ethylmalonyl-CoA decarboxylase 1		gene	taxon:10116	20120127	UniProt			284	1.05856	1.75176	67.3699	309	1.05539	2.02647	52.5966	206	1.04402	1.99942	48.1769	220	0.762835	1.71587	32.5248	241	1.04982	2.17961	48.0513	280	1.00528	2.25448	45.373
AABR07000986.1	1	complement(31000772..31004646)	ENSRNOG00000054753	0.00766215	2.37234	1.24631	0.555619	#N/A	1																	0	0	0	0	1	0.0383108	0.0735615	0.170216	0	0	0	0	0	0	0	0	0	0	0	0	0	0	0	0
Kiaa0408L	1	complement(31040142..31055453)	ENSRNOG00000042309	3.39748	1.17981	0.23855	0.154909	0.578462	1																	276	2.9202	4.8325	65.4722	352	3.41274	6.55289	59.9159	245	3.52466	6.7501	57.2978	350	3.44496	7.74883	51.744	298	3.68486	7.65042	59.4162	408	4.1581	9.32518	66.1149
Soga3	1	complement(31066798..31122093)	ENSRNOG00000012324	0.412296	-1.0171	-0.0244582	0.907834	0.975876	1	Soga3	RGD	11479453	Soga3	located_in	0010506 // regulation of autophagy (GO_REF:0000002|RGD:1600115 [IEA] InterPro:IPR027881)	0016021 // integral component of membrane (GO_REF:0000043|RGD:1600115 [IEA] UniProtKB-KW:KW-0812) /// 0005615 // extracellular space (GO_REF:0000002|RGD:1600115 [IEA] InterPro:IPR027881)		SOGA family member 3		gene	taxon:10116	20210612	InterPro			72	0.210947	0.349087	17.0797	172	0.461772	0.88666	29.2771	129	0.5139	0.984175	30.169	174	0.474246	1.06673	25.7242	117	0.400617	0.831751	23.3278	230	0.649084	1.45567	37.2707
AABR07000989.1	1	31124825..31125160	ENSRNOG00000061741	0.638726	2.03613	1.02583	0.341721	#N/A	1																	2	0.96433	1.59583	0.474436	2	0.883656	1.69673	0.340431	0	0	0	0	3	1.34564	3.02679	0.44352	0	0	0	0	1	0.464438	1.04157	0.162046
AABR07000990.1	1	31163819..31163934	ENSRNOG00000054845	0	#N/A	#N/A	#N/A	#N/A	#N/A																	0	0	0	0	0	0	0	0	0	0	0	0	0	0	0	0	0	0	0	0	0	0	0	0
LOC100910528	1	complement(31261370..31262466)	ENSRNOG00000023407	0	#N/A	#N/A	#N/A	#N/A	#N/A																	0	0	0	0	0	0	0	0	0	0	0	0	0	0	0	0	0	0	0	0	0	0	0	0
LOC100912599	1	31264755..31273159	ENSRNOG00000023387	0	#N/A	#N/A	#N/A	#N/A	#N/A	LOC100912599	RGD	1584802	LOC100912599	part_of	0006120 // mitochondrial electron transport, NADH to ubiquinone (PMID:21873635 [IBA] PANTHER:PTN000322556|WB:WBGene00009051)	0005747 // mitochondrial respiratory chain complex I (PMID:21873635 [IBA] PANTHER:PTN000322556|UniProtKB:P23934|UniProtKB:O75380|MGI:MGI:107932)		NADH dehydrogenase [ubiquinone] iron-sulfur protein 6, mitochondrial	UniProtKB:D3ZCZ9|PTN004406896	protein	taxon:10116	20170228	GO_Central			0	0	0	0	0	0	0	0	0	0	0	0	0	0	0	0	0	0	0	0	0	0	0	0
RGD1311933	1	31409579..31425662	ENSRNOG00000012581	0	#N/A	#N/A	#N/A	#N/A	#N/A	RGD1311933	RGD	1311933	RGD1311933	located_in		0005615 // extracellular space (RGD:1624291 [ISO] UniProtKB:Q6P5S2) /// 0005615 // extracellular space (PMID:21873635 [IBA] PANTHER:PTN001050406|ZFIN:ZDB-GENE-030131-1178|UniProtKB:Q6P5S2|ZFIN:ZDB-GENE-040426-2281)		similar to RIKEN cDNA 2310057J18		gene	taxon:10116	20150709	RGD	part_of(UBERON:0007311)		0	0	0	0	0	0	0	0	0	0	0	0	0	0	0	0	0	0	0	0	0	0	0	0
AC094217.2	1	31436712..31437203	ENSRNOG00000039788	0	#N/A	#N/A	#N/A	#N/A	#N/A	AC094217.2	RGD	15004356	AC094217.2	located_in	0045087 // innate immune response (GO_REF:0000043|RGD:1600115 [IEA] UniProtKB-KW:KW-0399)	0005694 // chromosome (GO_REF:0000044|RGD:1600115 [IEA] UniProtKB-SubCell:SL-0468) /// 0005634 // nucleus (GO_REF:0000044|RGD:1600115 [IEA] UniProtKB-SubCell:SL-0191)				gene	taxon:10116	20210612	UniProt			0	0	0	0	0	0	0	0	0	0	0	0	0	0	0	0	0	0	0	0	0	0	0	0
RNaseP_nuc_2	1	31443439..31443685	ENSRNOG00000051400	0	#N/A	#N/A	#N/A	#N/A	#N/A																	0	0	0	0	0	0	0	0	0	0	0	0	0	0	0	0	0	0	0	0	0	0	0	0
AC094217.1	1	complement(31527646..31528083)	ENSRNOG00000039783	506.895	-1.21787	-0.284361	0.212208	0.648804	1																	1185	438.308	725.336	281.103	1494	506.371	972.296	254.302	848	426.486	816.766	198.321	1390	478.287	1075.82	205.498	1041	450.001	934.281	207.558	1293	460.671	1033.13	209.526
Lrrc14b	1	31531143..31535314	ENSRNOG00000028357	0.550766	-1.06552	-0.0915627	0.822017	0.957485	1	Lrrc14b	RGD	1564978	Lrrc14b	is_active_in		0005737 // cytoplasm (PMID:21873635 [IBA] PANTHER:PTN002306527|MGI:MGI:1890541|UniProtKB:Q15048|MGI:MGI:2679150)		Leucine-rich repeat-containing 14B	UniProtKB:D3ZJ80|PTN000369174	protein	taxon:10116	20200808	GO_Central			10	0.388321	0.642615	2.37218	14	0.498168	0.956546	2.38302	10	0.528006	1.01119	2.33869	22	0.794742	1.78763	3.25248	12	0.544596	1.13068	2.3926	12	0.448852	1.00662	1.94456
Ccdc127	1	complement(31539215..31545559)	ENSRNOG00000012775	1.43415	-1.21851	-0.285115	0.303648	0.727404	1	Ccdc127	RGD	735106	Ccdc127	located_in		0016021 // integral component of membrane (GO_REF:0000043|RGD:1600115 [IEA] UniProtKB-KW:KW-0812)		coiled-coil domain containing 127		gene	taxon:10116	20210612	UniProt		UniProtKB:G3V7Q3	48	1.22559	2.02817	11.3865	60	1.40382	2.69552	10.2129	32	1.11097	2.12762	7.48379	54	1.28266	2.88511	7.98336	44	1.31298	2.72598	8.77286	115	2.82835	6.343	18.6353
Sdha	1	31545631..31570601	ENSRNOG00000013331	6.85837	-1.15173	-0.203808	0.320677	0.741523	1	Sdha	RGD	621557	Sdha	contributes_to	0007399 // nervous system development (RGD:1624291 [ISO] UniProtKB:P31040) /// 0006105 // succinate metabolic process (GO_REF:0000024|RGD:1600115 [ISS] UniProtKB:P31040) /// 0022904 // respiratory electron transport chain (GO_REF:0000024|RGD:1600115 [ISS] UniProtKB:P31040) /// 0006099 // tricarboxylic acid cycle (GO_REF:0000041|RGD:1600115 [IEA] UniPathway:UPA00223) /// 0022904 // respiratory ele…	0005743 // mitochondrial inner membrane (GO_REF:0000024|RGD:1600115 [ISS] UniProtKB:Q0QF01) /// 0005743 // mitochondrial inner membrane (RGD:1624291 [ISO] RGD:13890970) /// 0005749 // mitochondrial respiratory chain complex II, succinate dehydrogenase complex (ubiquinone) (PMID:21873635 [IBA] PANTHER:PTN000180258|SGD:S000001631|UniProtKB:Q9YHT1|TAIR:locus:2173654|UniProtKB:Q0QF01) /// 0005743 // …	0009055 // electron carrier activity (PMID:21873635 [IBA] PANTHER:PTN000180228|UniProtKB:P0AC41|UniProtKB:P00363) /// 0000104 // succinate dehydrogenase activity (PMID:21873635 [IBA] PANTHER:PTN000180228|UniProtKB:P31040|RGD:621557|SGD:S000001631|SGD:S000003581|UniProtKB:P0AC41) /// 0008177 // succinate dehydrogenase (ubiquinone) activity (PMID:16520240|RGD:2306906 [IMP]) /// 0000104 // succinate…	succinate dehydrogenase complex flavoprotein subunit A		gene	taxon:10116	20091117	UniProt			958	6.21534	10.2855	227.255	1122	6.67036	12.8079	190.982	741	6.5368	12.5187	173.297	1064	6.42175	14.4446	157.302	940	7.12737	14.7977	187.42	1123	7.01795	15.7388	181.978
Pdcd6	1	31576183..31591849	ENSRNOG00000014485	1.15038	-1.05636	-0.079098	0.692712	0.914543	1	Pdcd6	RGD	1311239	Pdcd6	enables	0010595 // positive regulation of endothelial cell migration (RGD:1624291 [ISO] UniProtKB:O75340) /// 0034605 // cellular response to heat (RGD:1624291 [ISO] UniProtKB:O75340) /// 0001938 // positive regulation of endothelial cell proliferation (RGD:1624291 [ISO] UniProtKB:O75340) /// 0006888 // ER to Golgi vesicle-mediated transport (RGD:1624291 [ISO] UniProtKB:O75340) /// 0014032 // neural cres…	0005737 // cytoplasm (RGD:1624291 [ISO] MGI:109283) /// 0005789 // endoplasmic reticulum membrane (GO_REF:0000044|RGD:1600115 [IEA] UniProtKB-SubCell:SL-0097) /// 0005829 // cytosol (GO_REF:0000052|RGD:1624291 [ISO] UniProtKB:O75340) /// 0070971 // endoplasmic reticulum exit site (RGD:1624291 [ISO] UniProtKB:O75340) /// 0005829 // cytosol (GO_REF:0000107|RGD:1600115 [IEA] UniProtKB:O75340|ensembl…	0042803 // protein homodimerization activity (RGD:1624291 [ISO] MGI:109283) /// 0005509 // calcium ion binding (RGD:1624291 [ISO] UniProtKB:O75340) /// 0043495 // protein anchor (RGD:1624291 [ISO] UniProtKB:O75340) /// 0048306 // calcium-dependent protein binding (RGD:1624291 [ISO] UniProtKB:O75340) /// 0046983 // protein dimerization activity (RGD:1624291 [ISO] MGI:109283) /// 0046983 // protein…	programmed cell death 6		gene	taxon:10116	20170307	UniProt			88	0.90998	1.50589	20.8752	97	0.919133	1.76485	16.5109	78	1.09671	2.10032	18.2417	138	1.32752	2.98602	20.4019	124	1.49856	3.11126	24.7235	115	1.14546	2.56886	18.6353
Ahrr	1	31603297..31698329	ENSRNOG00000014721	0.0006768	-4.57897	-2.19502	0.290009	#N/A	1	Ahrr	RGD	1559857	Ahrr	involved_in	0006805 // xenobiotic metabolic process (GO_REF:0000002|RGD:1600115 [IEA] InterPro:IPR039091) /// 0033235 // positive regulation of protein sumoylation (RGD:1624291 [ISO] MGI:1333776) /// 0045892 // negative regulation of transcription, DNA-templated (RGD:1624291 [ISO] MGI:1333776) /// 0030522 // intracellular receptor signaling pathway (GO_REF:0000108|RGD:1600115 [IEA] GO:0004879) /// 0000122 //…	0005829 // cytosol (GO_REF:0000052|RGD:1624291 [ISO] UniProtKB:A9YTQ3) /// 0005737 // cytoplasm (GO_REF:0000044|RGD:1600115 [IEA] UniProtKB-SubCell:SL-0086) /// 0034751 // aryl hydrocarbon receptor complex (PMID:21873635 [IBA] PANTHER:PTN004180845|UniProtKB:A0A1D5P3U2|UniProtKB:E1C4K6) /// 0005654 // nucleoplasm (GO_REF:0000052|RGD:1624291 [ISO] UniProtKB:A9YTQ3,UniProtKB:D6RE68) /// 0005634 // n…	0004879 // RNA polymerase II transcription factor activity, ligand-activated sequence-specific DNA binding (PMID:21873635 [IBA] PANTHER:PTN004180845|UniProtKB:E1C4K6|MGI:MGI:105043|RGD:2074|UniProtKB:P35869|UniProtKB:A0A1D5P3U2|ZFIN:ZDB-GENE-990714-16) /// 0046983 // protein dimerization activity (GO_REF:0000002|RGD:1600115 [IEA] InterPro:IPR011598|InterPro:IPR036638) /// 0000976 // transcription…	aryl-hydrocarbon receptor repressor		gene	taxon:10116	20090803	RGD			0	0	0	0	0	0	0	0	0	0	0	0	0	0	0	0	0	0	0	0	0	0	0	0
Exoc3	1	31700953..31731815	ENSRNOG00000039776	0.680646	-1.09079	-0.125378	0.516511	0.84712	1	Exoc3	RGD	621790	Exoc3	enables	0051601 // exocyst localization (PMID:21873635 [IBA] PANTHER:PTN000480155|SGD:S000001330) /// 0015031 // protein transport (GO_REF:0000043|RGD:1600115 [IEA] UniProtKB-KW:KW-0653) /// 0006887 // exocytosis (PMID:21873635 [IBA] PANTHER:PTN000480155|SGD:S000001330|MGI:MGI:3041195|FB:FBgn0266671)	0030426 // growth cone (GO_REF:0000044|RGD:1600115 [IEA] UniProtKB-SubCell:SL-0288) /// 0030496 // midbody (GO_REF:0000044|RGD:1600115 [IEA] UniProtKB-SubCell:SL-0469) /// 0042734 // presynaptic membrane (PMID:12763070|RGD:13702453 [IDA]) /// 0000145 // exocyst (PMID:21873635 [IBA] PANTHER:PTN000480155|FB:FBgn0266671|UniProtKB:Q94AI6|dictyBase:DDB_G0293520|SGD:S000001330|PomBase:SPCC1235.10c|MGI:…	0000149 // SNARE binding (PMID:21873635 [IBA] PANTHER:PTN000480155|SGD:S000001330) /// 0005515 // protein binding (PMID:17827149|RGD:8554303 [IPI] UniProtKB:Q8K3I4)	exocyst complex component 3		gene	taxon:10116	20120328	UniProt			95	0.498678	0.82524	22.5357	138	0.663794	1.27457	23.4898	102	0.728023	1.39424	23.8546	154	0.752022	1.69154	22.7674	124	0.760713	1.57937	24.7235	216	1.09215	2.44931	35.002
Slc9a3	1	complement(31734327..31777070)	ENSRNOG00000015159	0.06178	1.51386	0.598237	0.264462	0.692995	1	Slc9a3	RGD	3720	Slc9a3	involved_in	0007623 // circadian rhythm (PMID:15780093|RGD:1581376 [IEP]) /// 0071805 // potassium ion transmembrane transport (PMID:21873635 [IBA] PANTHER:PTN000011605|SGD:S000002864|TAIR:locus:2114810|TAIR:locus:2041100) /// 0006885 // regulation of pH (PMID:15265811|RGD:1625070 [IDA]) /// 0006814 // sodium ion transport (RGD:1624291 [ISO] MGI:105064) /// 0006814 // sodium ion transport (PMID:11880335|RGD:…	0031982 // vesicle (RGD:1624291 [ISO] MGI:105064) /// 0031526 // brush border membrane (PMID:21873635 [IBA] PANTHER:PTN002561299|MGI:MGI:105064|RGD:3720) /// 0016324 // apical plasma membrane (RGD:1624291 [ISO] MGI:105064) /// 0031526 // brush border membrane (PMID:15238256|RGD:1581378 [IDA]) /// 0016324 // apical plasma membrane (PMID:20584908|RGD:10047312 [IDA]) /// 0070062 // extracellular exo…	0015385 // sodium:proton antiporter activity (PMID:21873635 [IBA] PANTHER:PTN000011605|MGI:MGI:102462|RGD:3719|MGI:MGI:105075|TAIR:locus:2181246|RGD:3718|MGI:MGI:1924281|ZFIN:ZDB-GENE-060503-640|MGI:MGI:105064|RGD:620473|TAIR:locus:2114810|UniProtKB:P48764|TAIR:locus:2173972|WB:WBGene00003730|UniProtKB:Q96T83|SGD:S000002864|RGD:3720|UniProtKB:P19634) /// 0015385 // sodium:proton antiporter activi…	solute carrier family 9 member A3		gene	taxon:10116	20060929	RGD			4	0.0151607	0.0250888	0.948872	10	0.034731	0.0666879	1.70216	6	0.0309214	0.0592178	1.40321	27	0.0951999	0.214136	3.99168	30	0.132887	0.275897	5.98149	3	0.0109525	0.0245626	0.486139
Cep72	1	31835000..31864628	ENSRNOG00000015465	0.0179179	1.2009	0.264121	0.757152	0.935915	1	Cep72	RGD	1566336	Cep72	located_in	0033566 // gamma-tubulin complex localization (RGD:1624291 [ISO] UniProtKB:Q9P209) /// 0007099 // centriole replication (RGD:1624291 [ISO] UniProtKB:Q9P209) /// 0007051 // spindle organization (RGD:1624291 [ISO] UniProtKB:Q9P209) /// 1904779 // regulation of protein localization to centrosome (RGD:1624291 [ISO] UniProtKB:Q9P209)	0034451 // centriolar satellite (RGD:1624291 [ISO] UniProtKB:Q9P209) /// 0034451 // centriolar satellite (RGD:1624291 [ISO] MGI:1921720) /// 0005813 // centrosome (RGD:1624291 [ISO] UniProtKB:Q9P209)	0042802 // identical protein binding (RGD:1624291 [ISO] MGI:1921720,PR:Q9D3R3)	centrosomal protein 72		gene	taxon:10116	20110517	RGD			1	0.00546787	0.00904853	0.237218	0	0	0	0	0	0	0	0	9	0.0457797	0.102974	1.33056	6	0.0383417	0.0796041	1.1963	2	0.0105337	0.0236234	0.324093
Tppp	1	complement(31870899..31890778)	ENSRNOG00000028261	2.29635	-1.29773	-0.375987	0.044337	0.357498	1	Tppp	RGD	1310121	Tppp	enables	0032288 // myelin assembly (PMID:19606501|RGD:14995315 [IMP]) /// 0048709 // oligodendrocyte differentiation (GO_REF:0000024|RGD:1600115 [ISS] UniProtKB:Q7TQD2) /// 0048709 // oligodendrocyte differentiation (RGD:1624291 [ISO] MGI:1920198) /// 0001578 // microtubule bundle formation (GO_REF:0000024|RGD:1600115 [ISS] UniProtKB:O94811) /// 0046785 // microtubule polymerization (GO_REF:0000024|RGD:1…	0005737 // cytoplasm (RGD:1624291 [ISO] UniProtKB:O94811) /// 0005634 // nucleus (RGD:1624291 [ISO] UniProtKB:O94811) /// 0005874 // microtubule (RGD:1624291 [ISO] UniProtKB:O94811) /// 0072686 // mitotic spindle (RGD:1624291 [ISO] UniProtKB:O94811) /// 0005874 // microtubule (RGD:1624291 [ISO] MGI:1920198) /// 0097427 // microtubule bundle (RGD:1624291 [ISO] UniProtKB:O94811) /// 0048471 // peri…	0000287 // magnesium ion binding (RGD:1624291 [ISO] UniProtKB:O94811) /// 0015631 // tubulin binding (GO_REF:0000024|RGD:1600115 [ISS] UniProtKB:Q27957) /// 0003924 // GTPase activity (RGD:1624291 [ISO] UniProtKB:O94811) /// 0042803 // protein homodimerization activity (GO_REF:0000024|RGD:1600115 [ISS] UniProtKB:O94811) /// 0042803 // protein homodimerization activity (RGD:1624291 [ISO] UniProtKB…	tubulin polymerization promoting protein		gene	taxon:10116	20191007	UniProt			185	1.50761	2.49488	43.8854	257	1.91915	3.68501	43.7454	145	1.6067	3.077	33.9109	338	2.56241	5.76369	49.9699	215	2.04767	4.25131	42.8674	512	4.01902	9.01327	82.9677
Zdhhc11	1	complement(31906064..31936537)	ENSRNOG00000039743	0.00754319	1.14336	0.193284	0.852511	#N/A	1	Zdhhc11	RGD	1564281	Zdhhc11	involved_in	0018230 // peptidyl-L-cysteine S-palmitoylation (PMID:21873635 [IBA] PANTHER:PTN000525256|UniProtKB:Q8IVQ6|UniProtKB:Q5W0Z9|UniProtKB:Q8WVZ1|MGI:MGI:1915336|MGI:MGI:1918414|UniProtKB:Q9NXF8|MGI:MGI:1918046|ZFIN:ZDB-GENE-061110-106|MGI:MGI:1923452|UniProtKB:Q9Y397|UniProtKB:Q9NUE0|ZFIN:ZDB-GENE-040718-346|RGD:628681|MGI:MGI:1913470|MGI:MGI:1926134|UniProtKB:Q96MV8|MGI:MGI:1915518|MGI:MGI:2142662|U…	0010008 // endosome membrane (RGD:1624291 [ISO] MGI:1918414) /// 0005794 // Golgi apparatus (PMID:21873635 [IBA] PANTHER:PTN000525256|ZFIN:ZDB-GENE-061110-106|TAIR:locus:2101806|RGD:1309041|UniProtKB:Q9NXF8|MGI:MGI:1915336|UniProtKB:Q8WVZ1|UniProtKB:Q5W0Z9|UniProtKB:Q8N966|UniProtKB:Q8IVQ6|FB:FBgn0042133|FB:FBgn0031495|UniProtKB:Q8WTX9|MGI:MGI:2142662|RGD:1562075|UniProtKB:Q9UIJ5|UniProtKB:Q9NPG8…	0019706 // protein-cysteine S-palmitoyltransferase activity (RGD:1624291 [ISO] MGI:1918414) /// 0019706 // protein-cysteine S-palmitoyltransferase activity (PMID:21873635 [IBA] PANTHER:PTN000525256|MGI:MGI:2142662|UniProtKB:Q9UIJ5|MGI:MGI:1918046|ZFIN:ZDB-GENE-061110-106|MGI:MGI:1915518|MGI:MGI:1915336|MGI:MGI:1918414|UniProtKB:Q9NXF8|UniProtKB:Q96MV8|MGI:MGI:1926134|PomBase:SPBC3H7.09|MGI:MGI:19…	zinc finger, DHHC-type containing 11		gene	taxon:10116	20200402	RGD			0	0	0	0	1	0.0048715	0.0093539	0.170216	3	0.0216858	0.0415306	0.701606	1	0.00494559	0.0111242	0.14784	1	0.00621309	0.0128995	0.199383	3	0.0153624	0.0344525	0.486139
AABR07001001.2	1	31937653..31939296	ENSRNOG00000060926	0	#N/A	#N/A	#N/A	#N/A	#N/A																	0	0	0	0	0	0	0	0	0	0	0	0	0	0	0	0	0	0	0	0	0	0	0	0
Brd9	1	complement(31939585..31967915)	ENSRNOG00000015676	1.47466	1.58141	0.661212	0.000928042	0.0492674	1	Brd9	RGD	1307359	Brd9	enables	0008150 // biological_process (RGD:1598407 [ND]) /// 0006357 // regulation of transcription from RNA polymerase II promoter (PMID:21873635 [IBA] PANTHER:PTN000525141|UniProtKB:Q9NPI1)	0016514 // SWI/SNF complex (RGD:1624291 [ISO] MGI:2145317) /// 0005634 // nucleus (PMID:21873635 [IBA] PANTHER:PTN000525141|UniProtKB:Q9NPI1|MGI:MGI:1349766|MGI:MGI:2145317|UniProtKB:Q9H8M2|FB:FBgn0031947) /// 0005654 // nucleoplasm (GO_REF:0000052|RGD:1624291 [ISO] UniProtKB:Q9H8M2) /// 0005575 // cellular_component (RGD:1598407 [ND]) /// 0016514 // SWI/SNF complex (RGD:1624291 [ISO] UniProtKB:Q…	0070577 // lysine-acetylated histone binding (PMID:21873635 [IBA] PANTHER:PTN000525141|UniProtKB:Q9H8M2|UniProtKB:Q9NPI1) /// 0003674 // molecular_function (RGD:1598407 [ND]) /// 0070577 // lysine-acetylated histone binding (RGD:1624291 [ISO] UniProtKB:Q9H8M2)	bromodomain containing 9		gene	taxon:10116	20141017	RGD			132	0.754826	1.24913	31.3128	188	0.985118	1.89155	32.0005	279	2.16933	4.1545	65.2493	317	1.68634	3.79313	46.8653	266	1.77769	3.6908	53.0359	148	0.815204	1.82822	23.9829
Trip13	1	31967978..32012919	ENSRNOG00000015810	0.0137225	2.08713	1.06152	0.268941	0.698126	1	Trip13	RGD	1308516	Trip13	acts_upstream_of_or_within	0007283 // spermatogenesis (GO_REF:0000024|RGD:1600115 [ISS] UniProtKB:Q3UA06) /// 0007131 // reciprocal meiotic recombination (RGD:1624291 [ISO] MGI:1916966) /// 0007144 // female meiosis I (RGD:1624291 [ISO] MGI:1916966) /// 0007286 // spermatid development (RGD:1624291 [ISO] MGI:1916966) /// 0048477 // oogenesis (GO_REF:0000024|RGD:1600115 [ISS] UniProtKB:Q3UA06) /// 0001556 // oocyte maturati…	0001673 // male germ cell nucleus (RGD:1624291 [ISO] MGI:1916966) /// 0005694 // chromosome (PMID:21873635 [IBA] PANTHER:PTN000554401|UniProtKB:Q8H1F9|UniProtKB:Q7XK25|WB:WBGene00008641) /// 0005634 // nucleus (PMID:21873635 [IBA] PANTHER:PTN000554401|SGD:S000000390|UniProtKB:Q8H1F9|MGI:MGI:1916966|UniProtKB:Q7XK25)	0042802 // identical protein binding (RGD:1624291 [ISO] MGI:1916966,PR:Q3UA06-1) /// 0005524 // ATP binding (GO_REF:0000043|RGD:1600115 [IEA] UniProtKB-KW:KW-0067) /// 0042802 // identical protein binding (RGD:1624291 [ISO] UniProtKB:Q15645)	thyroid hormone receptor interactor 13		gene	taxon:10116	20200327	RGD	occurs_in(CL:0000023)		1	0.00360481	0.00596544	0.237218	0	0	0	0	10	0.0490152	0.0938693	2.33869	1	0.00335348	0.00754306	0.14784	3	0.0126388	0.0262404	0.598149	1	0.00347228	0.00778711	0.162046
AABR07001001.1	1	complement(31978116..31978253)	ENSRNOG00000051415	0	#N/A	#N/A	#N/A	#N/A	#N/A																	0	0	0	0	0	0	0	0	0	0	0	0	0	0	0	0	0	0	0	0	0	0	0	0
5S_rRNA_3	1	complement(32051294..32051411)	ENSRNOG00000045233	0	#N/A	#N/A	#N/A	#N/A	#N/A																	0	0	0	0	0	0	0	0	0	0	0	0	0	0	0	0	0	0	0	0	0	0	0	0
Nkd2	1	32058044..32084877	ENSRNOG00000016103	0.296135	-1.15952	-0.213527	0.408833	0.798802	1	Nkd2	RGD	1311459	Nkd2	enables	0010954 // positive regulation of protein processing (RGD:1624291 [ISO] UniProtKB:Q969F2) /// 0090090 // negative regulation of canonical Wnt signaling pathway (RGD:1624291 [ISO] UniProtKB:Q969F2) /// 1903078 // positive regulation of protein localization to plasma membrane (RGD:1624291 [ISO] UniProtKB:Q969F2) /// 0030178 // negative regulation of Wnt signaling pathway (PMID:21873635 [IBA] PANTHE…	0071944 // cell periphery (RGD:1624291 [ISO] UniProtKB:Q969F2) /// 0005737 // cytoplasm (PMID:21873635 [IBA] PANTHER:PTN001098752|FB:FBgn0002945|ZFIN:ZDB-GENE-061108-3|UniProtKB:Q969F2) /// 0005886 // plasma membrane (RGD:1624291 [ISO] UniProtKB:Q969F2) /// 0016323 // basolateral plasma membrane (RGD:1624291 [ISO] UniProtKB:Q969F2) /// 0031410 // cytoplasmic vesicle (RGD:1624291 [ISO] UniProtKB:Q…	0032036 // myosin heavy chain binding (RGD:1624291 [ISO] UniProtKB:Q969F2) /// 0031625 // ubiquitin protein ligase binding (RGD:1624291 [ISO] UniProtKB:Q969F2) /// 0005509 // calcium ion binding (GO_REF:0000002|RGD:1600115 [IEA] InterPro:IPR002048) /// 0019838 // growth factor binding (RGD:1624291 [ISO] UniProtKB:Q969F2) /// 0051117 // ATPase binding (RGD:1624291 [ISO] UniProtKB:Q969F2)	NKD inhibitor of WNT signaling pathway 2		gene	taxon:10116	20210612	InterPro			35	0.211309	0.349686	8.30263	50	0.276616	0.531137	8.51078	33	0.270902	0.518806	7.71766	48	0.26959	0.606396	7.09632	60	0.423353	0.878956	11.963	33	0.191909	0.430385	5.34753
Slc12a7	1	complement(32086755..32141036)	ENSRNOG00000016372	0.0924677	-1.54038	-0.623288	0.105763	0.496844	1	Slc12a7	RGD	1359672	Slc12a7	located_in	0007268 // chemical synaptic transmission (GO_REF:0000002|RGD:1600115 [IEA] InterPro:IPR030358) /// 0071805 // potassium ion transmembrane transport (GO_REF:0000108|RGD:1600115 [IEA] GO:0015379) /// 1990573 // potassium ion import across plasma membrane (PMID:21873635 [IBA] PANTHER:PTN000214719|UniProtKB:Q9UHW9|MGI:MGI:101924) /// 0006884 // cell volume homeostasis (PMID:15533301|RGD:1558104 [IMP…	0005886 // plasma membrane (RGD:1624291 [ISO] MGI:1342283,PR:000045490) /// 0005887 // integral component of plasma membrane (GO_REF:0000002|RGD:1600115 [IEA] InterPro:IPR030354) /// 0005887 // integral component of plasma membrane (GO_REF:0000002|RGD:1600115 [IEA] InterPro:IPR030358) /// 0045202 // synapse (GO_REF:0000108|RGD:1600115 [IEA] GO:0007268) /// 0032991 // macromolecular complex (GO_RE…	0008519 // ammonium transmembrane transporter activity (GO_REF:0000107|RGD:1600115 [IEA] UniProtKB:Q9WVL3|ensembl:ENSMUSP00000017900) /// 0015379 // potassium:chloride symporter activity (PMID:21873635 [IBA] PANTHER:PTN000214719|UniProtKB:Q6Z0E2|RGD:620811|FB:FBgn0036279|UniProtKB:Q9UHW9|TAIR:locus:2028170|SGD:S000000439|WB:WBGene00019205|MGI:MGI:1862037|RGD:620809|MGI:MGI:103150|RGD:3685|WB:WBGe…	solute carrier family 12 member 7		gene	taxon:10116	20160105	RGD			10	0.0298455	0.04939	2.37218	10	0.0273487	0.0525129	1.70216	18	0.0730465	0.139892	4.20963	63	0.174917	0.393446	9.31392	11	0.0383684	0.0796596	2.19321	49	0.140866	0.315914	7.94027
AC142421.1	1	complement(32191848..32200477)	ENSRNOG00000056712	0.00830336	-1.10039	-0.138016	0.922335	#N/A	1																	0	0	0	0	0	0	0	0	0	0	0	0	2	0.0349275	0.0785632	0.29568	0	0	0	0	0	0	0	0
Slc6a19	1	32199810..32220045	ENSRNOG00000026501	0	#N/A	#N/A	#N/A	#N/A	#N/A	Slc6a19	RGD	1594328	Slc6a19	enables	0007584 // response to nutrient (PMID:17264310|RGD:1600036 [IEP]) /// 0035725 // sodium ion transmembrane transport (PMID:21873635 [IBA] PANTHER:PTN000177662|UniProtKB:P30531) /// 0015804 // neutral amino acid transport (RGD:1624291 [ISO] MGI:1921588)	0016324 // apical plasma membrane (RGD:1624291 [ISO] MGI:1921588) /// 0031526 // brush border membrane (RGD:1624291 [ISO] UniProtKB:Q695T7) /// 0005575 // cellular_component (RGD:1598407 [ND]) /// 0016324 // apical plasma membrane (RGD:1624291 [ISO] UniProtKB:Q695T7) /// 0031526 // brush border membrane (RGD:1624291 [ISO] MGI:1921588) /// 0016324 // apical plasma membrane (GO_REF:0000024|RGD:1600…	0003674 // molecular_function (RGD:1598407 [ND]) /// 0015175 // neutral amino acid transmembrane transporter activity (RGD:1624291 [ISO] UniProtKB:Q695T7) /// 0015293 // symporter activity (GO_REF:0000043|RGD:1600115 [IEA] UniProtKB-KW:KW-0769) /// 0015175 // neutral amino acid transmembrane transporter activity (GO_REF:0000024|RGD:1600115 [ISS] UniProtKB:Q695T7) /// 0015175 // neutral amino acid…	solute carrier family 6 member 19		gene	taxon:10116	20070226	RGD			0	0	0	0	0	0	0	0	0	0	0	0	0	0	0	0	0	0	0	0	0	0	0	0
Slc6a18	1	32221636..32236051	ENSRNOG00000016253	0	#N/A	#N/A	#N/A	#N/A	#N/A	Slc6a18	RGD	69352	Slc6a18	acts_upstream_of_or_within	0006972 // hyperosmotic response (PMID:7943364|RGD:68841 [NAS]) /// 0055085 // transmembrane transport (GO_REF:0000108|RGD:1600115 [IEA] GO:0015293) /// 0006972 // hyperosmotic response (PMID:15056985|RGD:1580633 [IEP]) /// 0035725 // sodium ion transmembrane transport (PMID:21873635 [IBA] PANTHER:PTN000177662|UniProtKB:P30531) /// 0015804 // neutral amino acid transport (GO_REF:0000108|RGD:16001…	0031526 // brush border membrane (RGD:1624291 [ISO] MGI:1336892) /// 0005886 // plasma membrane (GO_REF:0000024|RGD:1600115 [ISS] UniProtKB:O88576) /// 0005886 // plasma membrane (RGD:1624291 [ISO] MGI:1336892) /// 0016324 // apical plasma membrane (RGD:1624291 [ISO] MGI:1336892) /// 0005887 // integral component of plasma membrane (GO_REF:0000002|RGD:1600115 [IEA] InterPro:IPR002438) /// 0016324…	0015171 // amino acid transmembrane transporter activity (RGD:1624291 [ISO] UniProtKB:Q96N87) /// 0015175 // neutral amino acid transmembrane transporter activity (RGD:1624291 [ISO] MGI:1336892) /// 0015293 // symporter activity (GO_REF:0000043|RGD:1600115 [IEA] UniProtKB-KW:KW-0769) /// 0015175 // neutral amino acid transmembrane transporter activity (GO_REF:0000107|RGD:1600115 [IEA] UniProtKB:O…	solute carrier family 6 member 18		gene	taxon:10116	20140305	RGD	occurs_in(EMAPA:17373)		0	0	0	0	0	0	0	0	0	0	0	0	0	0	0	0	0	0	0	0	0	0	0	0
AC142421.2	1	32240144..32244377	ENSRNOG00000061518	0.0230753	1.32574	0.4068	0.743317	#N/A	1																	0	0	0	0	1	0.0350624	0.0673242	0.170216	0	0	0	0	1	0.0355956	0.0800662	0.14784	1	0.0447184	0.0928432	0.199383	0	0	0	0
Tert	1	complement(32251714..32272476)	ENSRNOG00000025327	0.0654359	2.30131	1.20245	0.0751532	0.439722	1	Tert	RGD	70494	Tert	enables	0022616 // DNA strand elongation (RGD:1624291 [ISO] UniProtKB:O14746) /// 0051000 // positive regulation of nitric-oxide synthase activity (RGD:1624291 [ISO] UniProtKB:O14746) /// 0071897 // DNA biosynthetic process (RGD:1624291 [ISO] UniProtKB:O14746) /// 0007004 // telomere maintenance via telomerase (RGD:1624291 [ISO] UniProtKB:O14746) /// 0043524 // negative regulation of neuron apoptotic pro…	0005737 // cytoplasm (PMID:11485973|RGD:2291978 [IDA]) /// 0031379 // RNA-directed RNA polymerase complex (RGD:1624291 [ISO] UniProtKB:O14746) /// 0005829 // cytosol (GO_REF:0000107|RGD:1600115 [IEA] UniProtKB:O14746|ensembl:ENSP00000309572) /// 0016607 // nuclear speck (GO_REF:0000052|RGD:1624291 [ISO] UniProtKB:O14746) /// 0016607 // nuclear speck (GO_REF:0000107|RGD:1600115 [IEA] UniProtKB:O14…	0008022 // protein C-terminus binding (RGD:1624291 [ISO] UniProtKB:O14746) /// 0042802 // identical protein binding (RGD:1624291 [ISO] UniProtKB:O14746) /// 0003677 // DNA binding (RGD:1624291 [ISO] UniProtKB:O14746) /// 0003721 // telomerase RNA reverse transcriptase activity (PMID:11517337|RGD:70299 [TAS]) /// 0046872 // metal ion binding (GO_REF:0000043|RGD:1600115 [IEA] UniProtKB-KW:KW-0479) …	telomerase reverse transcriptase		gene	taxon:10116	20141027	RGD	occurs_in(GO:0005759)		0	0	0	0	7	0.0500496	0.0961015	1.19151	10	0.106094	0.203182	2.33869	11	0.0798455	0.179599	1.62624	10	0.09119	0.189326	1.99383	4	0.0300633	0.0674215	0.648185
Clptm1l	1	complement(32281207..32297190)	ENSRNOG00000016923	1.16112	-1.17686	-0.234941	0.232625	0.67032	1	Clptm1l	RGD	1307896	Clptm1l	located_in		0016021 // integral component of membrane (GO_REF:0000043|RGD:1600115 [IEA] UniProtKB-KW:KW-0812) /// 0016020 // membrane (PMID:21873635 [IBA] PANTHER:PTN000482301|MGI:MGI:1927155)		CLPTM1-like		gene	taxon:10116	20210612	UniProt			76	0.770306	1.27474	18.0286	111	1.03093	1.97952	18.8939	56	0.771766	1.47801	13.0966	173	1.6312	3.66911	25.5763	106	1.25562	2.60688	21.1346	156	1.52302	3.41561	25.2792
Slc6a3	1	complement(32321580..32363983)	ENSRNOG00000017302	0.00316193	-1.82548	-0.868279	0.512829	#N/A	1	Slc6a3	RGD	3715	Slc6a3	involved_in	0051583 // dopamine uptake involved in synaptic transmission (PMID:21873635 [IBA] PANTHER:PTN000746001|WB:WBGene00000934) /// 1990384 // hyaloid vascular plexus regression (GO_REF:0000024|RGD:1600115 [ISS] UniProtKB:Q61327) /// 0090494 // dopamine uptake (RGD:1624291 [ISO] MGI:94862) /// 0007568 // aging (PMID:14643386|RGD:1625669 [IEP]) /// 0042416 // dopamine biosynthetic process (RGD:1624291 […	0043005 // neuron projection (RGD:1624291 [ISO] UniProtKB:Q01959) /// 0099055 // integral component of postsynaptic membrane (PMID:8551328|RGD:13702275 [IDA]) /// 0030424 // axon (RGD:1624291 [ISO] MGI:94862) /// 0099056 // integral component of presynaptic membrane (PMID:8551328|RGD:13702275 [IDA]) /// 0045121 // membrane raft (RGD:1624291 [ISO] UniProtKB:Q01959) /// 0043005 // neuron projection…	0002020 // protease binding (PMID:19419578|RGD:6483104 [IPI] RGD:2394) /// 0005334 // norepinephrine:sodium symporter activity (PMID:21873635 [IBA] PANTHER:PTN000178374|RGD:621822) /// 0005326 // neurotransmitter transporter activity (RGD:1624291 [ISO] MGI:94862) /// 0047485 // protein N-terminus binding (RGD:1624291 [ISO] MGI:94862) /// 0005330 // dopamine:sodium symporter activity (RGD:1624291 …	solute carrier family 6 member 3		gene	taxon:10116	20180711	RGD	occurs_in(EMAPA:17549)		0	0	0	0	0	0	0	0	0	0	0	0	0	0	0	0	2	0.00893018	0.0185406	0.398766	2	0.0073602	0.0165064	0.324093
Lpcat1	1	complement(32379432..32429917)	ENSRNOG00000017930	0.302411	1.06846	0.0955368	0.66586	0.904834	1	Lpcat1	RGD	1311599	Lpcat1	located_in	0045732 // positive regulation of protein catabolic process (RGD:1624291 [ISO] MGI:2384812) /// 2001246 // negative regulation of phosphatidylcholine biosynthetic process (RGD:1624291 [ISO] MGI:2384812) /// 0036151 // phosphatidylcholine acyl-chain remodeling (RGD:1624291 [ISO] UniProtKB:Q8NF37) /// 0008654 // phospholipid biosynthetic process (GO_REF:0000024|RGD:1600115 [ISS] UniProtKB:Q3TFD2) /…	0005794 // Golgi apparatus (GO_REF:0000024|RGD:1600115 [ISS] UniProtKB:Q3TFD2) /// 0000139 // Golgi membrane (GO_REF:0000044|RGD:1600115 [IEA] UniProtKB-SubCell:SL-0134) /// 0005789 // endoplasmic reticulum membrane (GO_REF:0000044|RGD:1600115 [IEA] UniProtKB-SubCell:SL-0097) /// 0016021 // integral component of membrane (GO_REF:0000043|RGD:1600115 [IEA] UniProtKB-KW:KW-0812) /// 0005783 // endop…	0003841 // 1-acylglycerol-3-phosphate O-acyltransferase activity (PMID:16864775|RGD:25671386 [IDA]) /// 0047159 // 1-alkenylglycerophosphocholine O-acyltransferase activity (GO_REF:0000024|RGD:1600115 [ISS] UniProtKB:Q3TFD2) /// 0047184 // 1-acylglycerophosphocholine O-acyltransferase activity (RGD:1624291 [ISO] MGI:2384812) /// 0047191 // 1-alkylglycerophosphocholine O-acyltransferase activity (…	lysophosphatidylcholine acyltransferase 1		gene	taxon:10116	20210612	UniProt			77	0.24709	0.408898	18.2658	94	0.276407	0.530737	16.0003	88	0.383968	0.735339	20.5804	97	0.289567	0.65133	14.3405	84	0.315025	0.654048	16.7482	112	0.346189	0.776383	18.1492
AABR07001003.1	1	32453813..32476611	ENSRNOG00000053180	0	#N/A	#N/A	#N/A	#N/A	#N/A																	0	0	0	0	0	0	0	0	0	0	0	0	0	0	0	0	0	0	0	0	0	0	0	0
Mrpl36	1	complement(32570296..32570589)	ENSRNOG00000047971	0	#N/A	#N/A	#N/A	#N/A	#N/A	Mrpl36	RGD	1306375	Mrpl36	enables	0042254 // ribosome biogenesis (PMID:21873635 [IBA] PANTHER:PTN000428162|SGD:S000007224) /// 0006412 // translation (GO_REF:0000002|RGD:1600115 [IEA] InterPro:IPR000473|InterPro:IPR035977)	0005762 // mitochondrial large ribosomal subunit (GO_REF:0000024|RGD:1600115 [ISS] UniProtKB:Q9P0J6) /// 0016604 // nuclear body (GO_REF:0000052|RGD:1624291 [ISO] UniProtKB:Q9P0J6) /// 0005739 // mitochondrion (GO_REF:0000052|RGD:1624291 [ISO] UniProtKB:Q9P0J6) /// 0005762 // mitochondrial large ribosomal subunit (PMID:21873635 [IBA] PANTHER:PTN000428162|UniProtKB:Q9P0J6) /// 0005762 // mitochond…	0003735 // structural constituent of ribosome (GO_REF:0000002|RGD:1600115 [IEA] InterPro:IPR000473|InterPro:IPR035977)	mitochondrial ribosomal protein L36		gene	taxon:10116	20210612	InterPro			0	0	0	0	0	0	0	0	0	0	0	0	0	0	0	0	0	0	0	0	0	0	0	0
LOC679739	1	32573228..32581781	ENSRNOG00000049394	0.0176189	1.05039	0.0709291	0.95625	#N/A	1																	0	0	0	0	0	0	0	0	0	0	0	0	5	0.0880944	0.198153	0.7392	0	0	0	0	0	0	0	0
Irx4	1	complement(32634796..32643771)	ENSRNOG00000012720	0.0134809	-6.77117	-2.75941	0.19377	#N/A	1	Irx4	RGD	1309309	Irx4	acts_upstream_of_or_within	0007507 // heart development (RGD:1624291 [ISO] MGI:1355275) /// 0048468 // cell development (PMID:21873635 [IBA] PANTHER:PTN002257217|MGI:MGI:1859086|ZFIN:ZDB-GENE-040426-1825|ZFIN:ZDB-GENE-040707-1|FB:FBgn0014343|FB:FBgn0015904) /// 0048561 // establishment of animal organ orientation (PMID:10882515|RGD:1582291 [IEP]) /// 0030182 // neuron differentiation (PMID:21873635 [IBA] PANTHER:PTN0001299…	0005634 // nucleus (PMID:21873635 [IBA] PANTHER:PTN002257217|MGI:MGI:1197522|WB:WBGene00007984)	0000978 // RNA polymerase II core promoter proximal region sequence-specific DNA binding (PMID:21873635 [IBA] PANTHER:PTN002257217|MGI:MGI:2687286|MGI:MGI:1197522) /// 0000981 // RNA polymerase II transcription factor activity, sequence-specific DNA binding (PMID:21873635 [IBA] PANTHER:PTN002257217|MGI:MGI:1197522|FB:FBgn0014343|UniProtKB:P78414|FB:FBgn0015904|MGI:MGI:1927642|UniProtKB:Q9BZI1|MGI…	iroquois homeobox 4		gene	taxon:10116	20070307	RGD			0	0	0	0	0	0	0	0	0	0	0	0	0	0	0	0	0	0	0	0	0	0	0	0
AABR07001006.1	1	32661251..32662221	ENSRNOG00000060323	0	#N/A	#N/A	#N/A	#N/A	#N/A																	0	0	0	0	0	0	0	0	0	0	0	0	0	0	0	0	0	0	0	0	0	0	0	0
AABR07001010.1	1	complement(33061881..33068646)	ENSRNOG00000057164	0	#N/A	#N/A	#N/A	#N/A	#N/A																	0	0	0	0	0	0	0	0	0	0	0	0	0	0	0	0	0	0	0	0	0	0	0	0
Irx2	1	complement(33271977..33275540)	ENSRNOG00000012742	0.114241	-1.03457	-0.0490343	0.951331	0.989022	1	Irx2	RGD	1309834	Irx2	involved_in	0072086 // specification of loop of Henle identity (RGD:1624291 [ISO] MGI:1197526) /// 0000122 // negative regulation of transcription from RNA polymerase II promoter (RGD:1624291 [ISO] UniProtKB:Q9BZI1) /// 0048468 // cell development (PMID:21873635 [IBA] PANTHER:PTN002257217|MGI:MGI:1859086|ZFIN:ZDB-GENE-040426-1825|ZFIN:ZDB-GENE-040707-1|FB:FBgn0014343|FB:FBgn0015904) /// 0072272 // proximal/d…	0005634 // nucleus (PMID:21873635 [IBA] PANTHER:PTN002257217|MGI:MGI:1197522|WB:WBGene00007984)	0043565 // sequence-specific DNA binding (RGD:1624291 [ISO] UniProtKB:Q9BZI1) /// 0001227 // transcriptional repressor activity, RNA polymerase II transcription regulatory region sequence-specific binding (RGD:1624291 [ISO] UniProtKB:Q9BZI1) /// 0000978 // RNA polymerase II core promoter proximal region sequence-specific DNA binding (PMID:21873635 [IBA] PANTHER:PTN002257217|MGI:MGI:2687286|MGI:MG…	iroquois homeobox 2		gene	taxon:10116	20161122	RGD	has_input(NCBI_Gene:3627)|has_input(NCBI_Gene:6352)		0	0	0	0	2	0.0833076	0.159961	0.340431	0	0	0	0	4	0.169149	0.380472	0.59136	6	0.31875	0.661782	1.1963	3	0.131356	0.294586	0.486139
AABR07001018.5	1	complement(33717804..33720703)	ENSRNOG00000058487	0	#N/A	#N/A	#N/A	#N/A	#N/A																	0	0	0	0	0	0	0	0	0	0	0	0	0	0	0	0	0	0	0	0	0	0	0	0
AABR07001018.3	1	33721420..33741396	ENSRNOG00000055826	0	#N/A	#N/A	#N/A	#N/A	#N/A																	0	0	0	0	0	0	0	0	0	0	0	0	0	0	0	0	0	0	0	0	0	0	0	0
AABR07001018.1	1	33794803..33797299	ENSRNOG00000053323	0	#N/A	#N/A	#N/A	#N/A	#N/A																	0	0	0	0	0	0	0	0	0	0	0	0	0	0	0	0	0	0	0	0	0	0	0	0
AABR07001018.4	1	33804875..33810864	ENSRNOG00000056842	0	#N/A	#N/A	#N/A	#N/A	#N/A																	0	0	0	0	0	0	0	0	0	0	0	0	0	0	0	0	0	0	0	0	0	0	0	0
Irx1	1	33910912..33916741	ENSRNOG00000033609	0.374158	1.15897	0.212845	0.692535	0.914543	1	Irx1	RGD	1309060	Irx1	involved_in	0000122 // negative regulation of transcription from RNA polymerase II promoter (RGD:1624291 [ISO] UniProtKB:P78414) /// 0072086 // specification of loop of Henle identity (RGD:1624291 [ISO] MGI:1197515) /// 0048468 // cell development (PMID:21873635 [IBA] PANTHER:PTN002257217|MGI:MGI:1859086|ZFIN:ZDB-GENE-040426-1825|ZFIN:ZDB-GENE-040707-1|FB:FBgn0014343|FB:FBgn0015904) /// 0072272 // proximal/d…	0005634 // nucleus (PMID:21873635 [IBA] PANTHER:PTN002257217|MGI:MGI:1197522|WB:WBGene00007984)	1990837 // sequence-specific double-stranded DNA binding (RGD:1624291 [ISO] UniProtKB:P78414) /// 0001227 // transcriptional repressor activity, RNA polymerase II transcription regulatory region sequence-specific binding (RGD:1624291 [ISO] UniProtKB:P78414) /// 0043565 // sequence-specific DNA binding (RGD:1624291 [ISO] UniProtKB:P78414) /// 0000978 // RNA polymerase II core promoter proximal reg…	iroquois homeobox 1		gene	taxon:10116	20170518	RGD	has_input(NCBI_Gene:624)|has_input(NCBI_Gene:671)|has_input(NCBI_Gene:1299)|has_input(NCBI_Gene:2252)|has_input(NCBI_Gene:4884)|has_input(NCBI_Gene:5731)|has_input(NCBI_Gene:10659)|has_input(NCBI_Gene:27122)|has_input(NCBI_Gene:84457)		2	0.0555772	0.0919722	0.474436	6	0.152783	0.293363	1.02129	20	0.755691	1.44723	4.67737	20	0.517022	1.16295	2.9568	12	0.389717	0.809122	2.3926	7	0.187368	0.420202	1.13432
AABR07001018.2	1	complement(33966862..33980051)	ENSRNOG00000054020	0	#N/A	#N/A	#N/A	#N/A	#N/A																	0	0	0	0	0	0	0	0	0	0	0	0	0	0	0	0	0	0	0	0	0	0	0	0
AABR07001019.1	1	complement(34011456..34013448)	ENSRNOG00000054169	0	#N/A	#N/A	#N/A	#N/A	#N/A																	0	0	0	0	0	0	0	0	0	0	0	0	0	0	0	0	0	0	0	0	0	0	0	0
AABR07001025.1	1	complement(34269359..34271920)	ENSRNOG00000057928	0	#N/A	#N/A	#N/A	#N/A	#N/A																	0	0	0	0	0	0	0	0	0	0	0	0	0	0	0	0	0	0	0	0	0	0	0	0
Adamts16	1	35067490..35198939	ENSRNOG00000016812	0.00362135	2.51608	1.33118	0.149114	0.570996	1	Adamts16	RGD	1310046	Adamts16	acts_upstream_of_or_within	0048232 // male gamete generation (PMID:24983376|RGD:13434925 [IMP]) /// 1902017 // regulation of cilium assembly (PMID:23185005|RGD:9685162 [IMP]) /// 0001658 // branching involved in ureteric bud morphogenesis (RGD:1624291 [ISO] MGI:2429637) /// 0030198 // extracellular matrix organization (PMID:21873635 [IBA] PANTHER:PTN000347317|MGI:MGI:1346321|MGI:MGI:2389008|MGI:MGI:2672033|UniProtKB:E7FFX0…	0005576 // extracellular region (GO_REF:0000043|RGD:1600115 [IEA] UniProtKB-KW:KW-0964) /// 0031012 // extracellular matrix (PMID:21873635 [IBA] PANTHER:PTN000347317|MGI:MGI:1925044|WB:WBGene00003242|RGD:621241|UniProtKB:Q9H324|MGI:MGI:1913798|MGI:MGI:1347356|FB:FBgn0003137|MGI:MGI:109249|UniProtKB:Q9P2N4|MGI:MGI:2386139|FB:FBgn0032252|MGI:MGI:2389008|MGI:MGI:2672033|UniProtKB:Q6ZMM2)	0004222 // metalloendopeptidase activity (PMID:21873635 [IBA] PANTHER:PTN000347317|UniProtKB:Q9UKP4|UniProtKB:Q9UHI8|FB:FBgn0034903|MGI:MGI:1339949|UniProtKB:P58397|MGI:MGI:2660628|MGI:MGI:109249) /// 0046872 // metal ion binding (GO_REF:0000043|RGD:1600115 [IEA] UniProtKB-KW:KW-0479)	ADAM metallopeptidase with thrombospondin type 1 motif, 16		gene	taxon:10116	20140414	RGD	occurs_in(EMAPA:17373)		0	0	0	0	7	0.00790551	0.0151796	1.19151	3	0.0050274	0.00962802	0.701606	2	0.00229307	0.00515786	0.29568	2	0.00288076	0.00598095	0.398766	1	0.00118715	0.00266237	0.162046
Ice1	1	35280701..35319182	ENSRNOG00000023053	0.970716	-1.06946	-0.0968807	0.573392	0.871627	1	Ice1	RGD	1309747	Ice1	enables	0042796 // snRNA transcription from RNA polymerase III promoter (RGD:1624291 [ISO] UniProtKB:Q9Y2F5) /// 0008150 // biological_process (RGD:1598407 [ND]) /// 0042795 // snRNA transcription from RNA polymerase II promoter (RGD:1624291 [ISO] UniProtKB:Q9Y2F5) /// 0031334 // positive regulation of protein complex assembly (RGD:1624291 [ISO] UniProtKB:Q9Y2F5) /// 0045945 // positive regulation of tra…	0015030 // Cajal body (RGD:1624291 [ISO] UniProtKB:Q9Y2F5) /// 0035327 // transcriptionally active chromatin (RGD:1624291 [ISO] UniProtKB:Q9Y2F5) /// 0035363 // histone locus body (RGD:1624291 [ISO] UniProtKB:Q9Y2F5) /// 0016604 // nuclear body (GO_REF:0000052|RGD:1624291 [ISO] UniProtKB:Q9Y2F5) /// 0005654 // nucleoplasm (GO_REF:0000052|RGD:1624291 [ISO] UniProtKB:Q9Y2F5) /// 0005575 // cellular…	0003674 // molecular_function (RGD:1598407 [ND]) /// 0030674 // protein binding, bridging (RGD:1624291 [ISO] UniProtKB:Q9Y2F5)	interactor of little elongation complex ELL subunit 1		gene	taxon:10116	20100614	RGD			172	0.724112	1.1983	40.8015	269	1.03774	1.99258	45.788	178	1.01893	1.95137	41.6286	278	1.08877	2.44899	41.0995	200	0.984033	2.04302	39.8766	358	1.45175	3.25577	58.0126
gene:ENSRNOG00000052375	1	complement(35752471..35752597)	ENSRNOG00000052375	0	#N/A	#N/A	#N/A	#N/A	#N/A																	0	0	0	0	0	0	0	0	0	0	0	0	0	0	0	0	0	0	0	0	0	0	0	0
AABR07001054.1	1	complement(35883694..35886326)	ENSRNOG00000055337	0	#N/A	#N/A	#N/A	#N/A	#N/A																	0	0	0	0	0	0	0	0	0	0	0	0	0	0	0	0	0	0	0	0	0	0	0	0
AABR07001054.2	1	complement(35922688..35996536)	ENSRNOG00000057357	0.000804096	3.86276	1.94963	0.327666	#N/A	1																	0	0	0	0	2	0.00402048	0.00771983	0.340431	0	0	0	0	0	0	0	0	0	0	0	0	0	0	0	0
Med10	1	complement(36107232..36112993)	ENSRNOG00000017150	1.39669	1.02986	0.0424544	0.862739	0.967561	1	Med10	RGD	1310128	Med10	part_of	0016567 // protein ubiquitination (PMID:12149480|RGD:2304264 [IDA]) /// 0019827 // stem cell population maintenance (RGD:1624291 [ISO] MGI:106331) /// 0045944 // positive regulation of transcription from RNA polymerase II promoter (RGD:1624291 [ISO] MGI:106331) /// 0045944 // positive regulation of transcription from RNA polymerase II promoter (PMID:21873635 [IBA] PANTHER:PTN000331217|SGD:S000006…	0005654 // nucleoplasm (GO_REF:0000052|RGD:1624291 [ISO] UniProtKB:Q9BTT4) /// 0000151 // ubiquitin ligase complex (PMID:12149480|RGD:2304264 [IDA]) /// 0016592 // mediator complex (RGD:1624291 [ISO] MGI:106331) /// 0000785 // chromatin (PMID:21873635 [IBA] PANTHER:PTN000331217|ZFIN:ZDB-GENE-040912-118) /// 0016592 // mediator complex (PMID:21873635 [IBA] PANTHER:PTN000331217|MGI:MGI:106331|FB:FB…	0003712 // transcription cofactor activity (PMID:21873635 [IBA] PANTHER:PTN000331217|FB:FBgn0036581|UniProtKB:Q9UBK9) /// 0061630 // ubiquitin protein ligase activity (PMID:12149480|RGD:2304264 [IDA])	mediator complex subunit 10		gene	taxon:10116	20141203	RGD			49	1.37771	2.27991	11.6237	59	1.5201	2.91878	10.0427	21	0.80284	1.53753	4.91124	74	1.93556	4.3537	10.9402	41	1.34725	2.79712	8.17471	54	1.46247	3.27981	8.7505
AABR07001057.1	1	36180489..36180592	ENSRNOG00000043733	0	#N/A	#N/A	#N/A	#N/A	#N/A																	0	0	0	0	0	0	0	0	0	0	0	0	0	0	0	0	0	0	0	0	0	0	0	0
Ube2ql1	1	36185916..36226276	ENSRNOG00000034075	1.35485	1.08335	0.115505	0.577395	0.872407	1	Ube2ql1	RGD	1598121	Ube2ql1	located_in	0000209 // protein polyubiquitination (PMID:21873635 [IBA] PANTHER:PTN002514495|PomBase:SPCC338.05c|UniProtKB:P51965|FB:FBgn0011217|UniProtKB:Q96LR5|UniProtKB:P61086|UniProtKB:P62256|MGI:MGI:1934835|SGD:S000003055|FB:FBgn0000173|UniProtKB:Q96B02|UniProtKB:P68036|ZFIN:ZDB-GENE-040426-2873|UniProtKB:Q9Y2X8|UniProtKB:Q969T4|ZFIN:ZDB-GENE-051030-102|SGD:S000002499|SGD:S000002466|MGI:MGI:2384911|UniPr…	0005886 // plasma membrane (GO_REF:0000052|RGD:1624291 [ISO] UniProtKB:A1L167) /// 0005634 // nucleus (RGD:1624291 [ISO] UniProtKB:A1L167) /// 0005634 // nucleus (PMID:21873635 [IBA] PANTHER:PTN002514495|UniProtKB:Q13404|UniProtKB:P51965|MGI:MGI:107412|MGI:MGI:1934835|MGI:MGI:1914049|WB:WBGene00006730|UniProtKB:P61088|UniProtKB:Q15819|SGD:S000003055|FB:FBgn0000173|UniProtKB:A1L167|FB:FBgn0264848|…	0061631 // ubiquitin conjugating enzyme activity (PMID:21873635 [IBA] PANTHER:PTN002514495|MGI:MGI:107412|PomBase:SPAC11E3.04c|MGI:MGI:1914049|FB:FBgn0011217|MGI:MGI:104632|MGI:MGI:2384911|UniProtKB:Q96LR5|UniProtKB:P51965|UniProtKB:P61085|FB:FBgn0000173|MGI:MGI:107411|MGI:MGI:1917343|UniProtKB:P62837|UniProtKB:A1L167|PomBase:SPCC338.05c|UniProtKB:Q9Y385|PomBase:SPBC119.02|FB:FBgn0264848|MGI:MGI:…	ubiquitin-conjugating enzyme E2Q family-like 1		gene	taxon:10116	20150409	RGD			347	1.39284	2.30496	82.3147	432	1.58896	3.05101	73.5332	258	1.40812	2.69671	60.3381	283	1.05675	2.37698	41.8387	283	1.32758	2.75629	56.4254	519	2.00665	4.50022	84.1021
Nsun2	1	complement(36295650..36319966)	ENSRNOG00000017254	0.746355	-1.13888	-0.187621	0.306044	0.729575	1	Nsun2	RGD	1311954	Nsun2	acts_upstream_of_or_within	0030488 // tRNA methylation (RGD:1624291 [ISO] UniProtKB:Q08J23) /// 0080009 // mRNA methylation (RGD:1624291 [ISO] UniProtKB:Q08J23) /// 0001510 // RNA methylation (PMID:21873635 [IBA] PANTHER:PTN000516075|FB:FBgn0026079|PomBase:SPAC23C4.17|SGD:S000000120|PomBase:SPAC17D4.04|UniProtKB:Q9H649|UniProtKB:Q08J23|UniProtKB:Q96CB9|MGI:MGI:1919431|MGI:MGI:107252) /// 0030488 // tRNA methylation (PMID:2…	0005634 // nucleus (PMID:21873635 [IBA] PANTHER:PTN000516077|SGD:S000000120|UniProtKB:Q08J23|FB:FBgn0026079) /// 0005737 // cytoplasm (PMID:21873635 [IBA] PANTHER:PTN000516077|MGI:MGI:1919431|MGI:MGI:107252|UniProtKB:Q08J23) /// 0005730 // nucleolus (RGD:1624291 [ISO] UniProtKB:Q08J23) /// 0005739 // mitochondrion (RGD:1624291 [ISO] UniProtKB:Q08J23) /// 0070062 // extracellular exosome (RGD:1624…	0008168 // methyltransferase activity (PMID:21873635 [IBA] PANTHER:PTN000516075|TAIR:locus:2041213|UniProtKB:Q08J23|UniProtKB:Q9H649|MGI:MGI:107252|UniProtKB:Q96CB9|PomBase:SPAC17D4.04|SGD:S000000120|WB:WBGene00021476|PomBase:SPAC23C4.17|WB:WBGene00021686) /// 0016428 // tRNA (cytosine-5-)-methyltransferase activity (RGD:1624291 [ISO] MGI:107252) /// 0062152 /// 0016428 // tRNA (cytosine-5-)-meth…	NOP2/Sun RNA methyltransferase 2		gene	taxon:10116	20190515	RGD			65	0.43305	0.716636	15.4192	119	0.72649	1.39495	20.2557	86	0.779061	1.49199	20.1127	143	0.886286	1.99355	21.1411	105	0.817554	1.69739	20.9352	162	1.03961	2.33149	26.2515
Srd5a1	1	36320461..36354756	ENSRNOG00000017601	0.666089	-1.09955	-0.136919	0.451639	0.819264	1	Srd5a1	RGD	3757	Srd5a1	involved_in	0021510 // spinal cord development (PMID:8770891|RGD:4892048 [IEP]) /// 0060992 // response to fungicide (PMID:19728174|RGD:4891525 [IEP]) /// 0001655 // urogenital system development (PMID:8584033|RGD:4892046 [IEP]) /// 0021983 // pituitary gland development (PMID:8770891|RGD:4892048 [IEP]) /// 0009267 // cellular response to starvation (PMID:9729333|RGD:1600064 [IEP]) /// 0014850 // response to…	0005789 // endoplasmic reticulum membrane (GO_REF:0000044|RGD:1600115 [IEA] UniProtKB-SubCell:SL-0097) /// 0016021 // integral component of membrane (GO_REF:0000043|RGD:1600115 [IEA] UniProtKB-KW:KW-0812) /// 0070852 // cell body fiber (PMID:15305365|RGD:4891939 [IDA]) /// 0043209 // myelin sheath (PMID:9202401|RGD:4892033 [IDA]) /// 0048471 // perinuclear region of cytoplasm (PMID:7553073|RGD:23…	0033218 // amide binding (PMID:9090798|RGD:4892036 [IDA]) /// 0003865 // 3-oxo-5-alpha-steroid 4-dehydrogenase activity (PMID:2476440|RGD:730219 [TAS]) /// 0003865 // 3-oxo-5-alpha-steroid 4-dehydrogenase activity (RGD:1624291 [ISO] MGI:98400) /// 0003865 // 3-oxo-5-alpha-steroid 4-dehydrogenase activity (RGD:1624291 [ISO] UniProtKB:P18405) /// 0050213 // progesterone 5-alpha-reductase activity (…	steroid 5 alpha-reductase 1		gene	taxon:10116	20050217	RGD			100	0.47238	0.781721	23.7218	126	0.545406	1.04725	21.4472	86	0.55238	1.05787	20.1127	187	0.821762	1.84841	27.6461	170	0.938518	1.94853	33.8951	184	0.837223	1.8776	29.8165
AABR07001060.1	1	complement(36350944..36351073)	ENSRNOG00000052644	0	#N/A	#N/A	#N/A	#N/A	#N/A																	0	0	0	0	0	0	0	0	0	0	0	0	0	0	0	0	0	0	0	0	0	0	0	0
Tent4a	1	36400443..36433238	ENSRNOG00000017613	0.713535	1.07648	0.106328	0.549531	0.860092	1	Tent4a	RGD	1307356	Tent4a	located_in	0031123 // RNA 3'-end processing (PMID:21873635 [IBA] PANTHER:PTN000558564|SGD:S000005475|UniProtKB:Q8NDF8|UniProtKB:Q5XG87|SGD:S000005243|WB:WBGene00014115|PomBase:SPAC12G12.13c) /// 0009410 // response to xenobiotic stimulus (RGD:1624291 [ISO] UniProtKB:Q5XG87) /// 1905870 /// 0071076 // RNA 3' uridylation (RGD:1624291 [ISO] UniProtKB:Q5XG87) /// 0043631 // RNA polyadenylation (GO_REF:0000002|R…	0005634 // nucleus (RGD:1624291 [ISO] UniProtKB:Q5XG87) /// 0005794 // Golgi apparatus (GO_REF:0000052|RGD:1624291 [ISO] UniProtKB:Q5XG87) /// 0031965 // nuclear membrane (GO_REF:0000052|RGD:1624291 [ISO] UniProtKB:Q5XG87) /// 0005730 // nucleolus (PMID:21873635 [IBA] PANTHER:PTN000558564|PomBase:SPAC12G12.13c|UniProtKB:Q8NDF8|SGD:S000005475) /// 0031499 // TRAMP complex (PMID:21873635 [IBA] PANT…	0070568 // guanylyltransferase activity (RGD:1624291 [ISO] UniProtKB:Q5XG87) /// 0004652 // polynucleotide adenylyltransferase activity (PMID:21873635 [IBA] PANTHER:PTN000558564|SGD:S000005475|UniProtKB:Q8NDF8|WB:WBGene00014115|SGD:S000005243|PomBase:SPAC12G12.13c)	terminal nucleotidyltransferase 4A		gene	taxon:10116	20060120	RGD			109	0.538444	0.891047	25.8568	152	0.688042	1.32113	25.8728	130	0.873183	1.67224	30.4029	180	0.827179	1.86059	26.6112	111	0.640825	1.33046	22.1315	146	0.694702	1.55798	23.6588
AABR07001061.1	1	36589271..36683850	ENSRNOG00000055880	0.0172715	2.16804	1.11639	0.056273	0.392644	1																	8	0.0137033	0.022677	1.89774	10	0.0156961	0.0301386	1.70216	14	0.0326071	0.062446	3.27416	9	0.0143414	0.0322584	1.33056	5	0.0100094	0.0207813	0.996915	4	0.00659975	0.0148009	0.648185
AABR07001068.1	1	37059412..37162589	ENSRNOG00000058077	0.0470508	1.18261	0.241973	0.498779	0.838737	1																	21	0.0329737	0.0545666	4.98158	26	0.0374092	0.0718304	4.42561	41	0.0875346	0.167638	9.58861	14	0.0204498	0.0459982	2.06976	31	0.0568868	0.118107	6.18088	28	0.0423484	0.0949729	4.5373
Adcy2	1	37507276..37698390	ENSRNOG00000032150	0.383497	-1.2704	-0.345284	0.0329149	0.310788	1	Adcy2	RGD	619965	Adcy2	enables	0006171 // cAMP biosynthetic process (PMID:18164588|RGD:8553431 [IDA]) /// 0007189 // adenylate cyclase-activating G-protein coupled receptor signaling pathway (PMID:7761832|RGD:10400854 [IDA]) /// 0007189 // adenylate cyclase-activating G-protein coupled receptor signaling pathway (PMID:21873635 [IBA] PANTHER:PTN002899368|RGD:619966|RGD:2036|UniProtKB:P19754|UniProtKB:O95622|RGD:619965|RGD:71014…	0032991 // macromolecular complex (PMID:16967511|RGD:1601381 [IDA]) /// 0005887 // integral component of plasma membrane (PMID:7761832|RGD:10400854 [IDA]) /// 0005887 // integral component of plasma membrane (PMID:21873635 [IBA] PANTHER:PTN002899368|RGD:619965|MGI:MGI:99677|UniProtKB:O60503|UniProtKB:P19754|MGI:MGI:1341110) /// 0016020 // membrane (GO_REF:0000024|RGD:1600115 [ISS] UniProtKB:Q80TL…	0005515 // protein binding (PMID:20664520|RGD:8553331 [IPI] UniProtKB:Q08499-2) /// 0004016 // adenylate cyclase activity (PMID:1719547|RGD:724792 [IDA]) /// 0004016 // adenylate cyclase activity (PMID:12711600|RGD:2312674 [IDA]) /// 0004016 // adenylate cyclase activity (PMID:10427002|RGD:10400857 [IDA]) /// 0004016 // adenylate cyclase activity (PMID:11738086|RGD:2312641 [IDA]) /// 0008179 // a…	adenylate cyclase 2		gene	taxon:10116	20150724	UniProt			335	0.283978	0.469943	79.4681	492	0.382175	0.733825	83.7461	298	0.343482	0.657806	69.6928	427	0.336729	0.757414	63.1277	328	0.32495	0.674653	65.3976	531	0.433577	0.972363	86.0466
U6_9	1	37681259..37681365	ENSRNOG00000055957	0	#N/A	#N/A	#N/A	#N/A	#N/A																	0	0	0	0	0	0	0	0	0	0	0	0	0	0	0	0	0	0	0	0	0	0	0	0
RGD1308544	1	complement(37702041..37726151)	ENSRNOG00000047406	0.306833	-1.09636	-0.132716	0.619824	0.890353	1	RGD1308544	RGD	1308544	RGD1308544	located_in		0036064 // ciliary basal body (RGD:1624291 [ISO] UniProtKB:A4QMS7)		LOC361192		gene	taxon:10116	20200521	RGD			41	0.275489	0.455894	9.72594	63	0.387898	0.744813	10.7236	43	0.392858	0.752366	10.0563	35	0.218776	0.4921	5.1744	33	0.259141	0.538022	6.57964	65	0.420692	0.943467	10.533
Fastkd3	1	complement(37734403..37742932)	ENSRNOG00000027422	1.17322	1.2061	0.270351	0.303107	0.727074	1	Fastkd3	RGD	1309729	Fastkd3	located_in	0044528 // regulation of mitochondrial mRNA stability (GO_REF:0000002|RGD:1600115 [IEA] InterPro:IPR010622) /// 0044528 // regulation of mitochondrial mRNA stability (RGD:1624291 [ISO] UniProtKB:Q14CZ7) /// 0000963 // mitochondrial RNA processing (PMID:21873635 [IBA] PANTHER:PTN000477113|UniProtKB:Q7L8L6|UniProtKB:Q969Z0) /// 0070131 // positive regulation of mitochondrial translation (GO_REF:000…	0005739 // mitochondrion (GO_REF:0000052|RGD:1624291 [ISO] UniProtKB:Q14CZ7,UniProtKB:D6RHY4) /// 0005654 // nucleoplasm (GO_REF:0000052|RGD:1624291 [ISO] UniProtKB:Q14CZ7) /// 0005739 // mitochondrion (RGD:1624291 [ISO] UniProtKB:Q14CZ7) /// 0005759 // mitochondrial matrix (PMID:21873635 [IBA] PANTHER:PTN000477113|UniProtKB:Q7L8L6|UniProtKB:Q9NYY8|UniProtKB:Q969Z0) /// 0005654 // nucleoplasm (GO…	0003723 // RNA binding (PMID:21873635 [IBA] PANTHER:PTN000477113|UniProtKB:Q9NYY8|TAIR:locus:2045213|UniProtKB:Q7L8L6)	FAST kinase domains 3		gene	taxon:10116	20161204	RGD			26	0.493809	0.817183	6.16767	54	0.939804	1.80454	9.19164	66	1.70442	3.26416	15.4353	74	1.30747	2.94092	10.9402	64	1.42059	2.94939	12.7605	55	1.00619	2.25654	8.91255
Mtrr	1	37743147..37774015	ENSRNOG00000017826	0.409735	-1.02666	-0.0379572	0.870017	0.969932	1	Mtrr	RGD	1308671	Mtrr	enables	0009086 // methionine biosynthetic process (RGD:1624291 [ISO] UniProtKB:Q9UBK8) /// 0046655 // folic acid metabolic process (RGD:1624291 [ISO] MGI:1891037) /// 0009086 // methionine biosynthetic process (RGD:1624291 [ISO] MGI:1891037) /// 0046655 // folic acid metabolic process (RGD:1624291 [ISO] UniProtKB:Q9UBK8) /// 1904042 // negative regulation of cystathionine beta-synthase activity (RGD:162…	0005829 // cytosol (GO_REF:0000052|RGD:1624291 [ISO] UniProtKB:Q9UBK8) /// 0005654 // nucleoplasm (GO_REF:0000052|RGD:1624291 [ISO] UniProtKB:Q9UBK8,UniProtKB:H0Y9D5) /// 0045111 // intermediate filament cytoskeleton (GO_REF:0000107|RGD:1600115 [IEA] UniProtKB:Q9UBK8|ensembl:ENSP00000402510) /// 0005829 // cytosol (GO_REF:0000052|RGD:1624291 [ISO] UniProtKB:Q9UBK8,UniProtKB:H0Y9D5) /// 0005575 //…	0010181 // FMN binding (PMID:21873635 [IBA] PANTHER:PTN000453956|UniProtKB:O08336|RGD:68335|UniProtKB:Q9UBK8|UniProtKB:Q9UHB4|RGD:3184|UniProtKB:O08394|MGI:MGI:97361|UniProtKB:P38038) /// 0003674 // molecular_function (RGD:1598407 [ND]) /// 0003958 // NADPH-hemoprotein reductase activity (RGD:1624291 [ISO] UniProtKB:Q9UBK8) /// 0010181 // FMN binding (RGD:1624291 [ISO] UniProtKB:Q9UBK8) /// 00506…	5-methyltetrahydrofolate-homocysteine methyltransferase reductase		gene	taxon:10116	20100609	RGD			36	0.188936	0.312662	8.53985	74	0.355878	0.683331	12.596	71	0.506662	0.970313	16.6047	105	0.512642	1.1531	15.5232	79	0.484553	1.00602	15.7513	67	0.338703	0.759593	10.8571
LOC680200	1	complement(37802592..37818879)	ENSRNOG00000042308	0.10851	1.40767	0.493313	0.299777	0.723932	1	LOC680200	RGD	1594231	LOC680200	enables	0006357 // regulation of transcription from RNA polymerase II promoter (PMID:21873635 [IBA] PANTHER:PTN007798770|UniProtKB:Q96RE9|CGD:CAL0000189549|FB:FBgn0038418|UniProtKB:Q9HCX3|MGI:MGI:1351476|MGI:MGI:2142347|FB:FBgn0001981|RGD:2967|MGI:MGI:1916754|UniProtKB:P52738|MGI:MGI:3044162|MGI:MGI:2389445|UniProtKB:Q9Y473|FB:FBgn0040305|UniProtKB:P52737)	0005634 // nucleus (PMID:21873635 [IBA] PANTHER:PTN007798770|MGI:MGI:2143362|UniProtKB:Q02386|UniProtKB:Q5FWF6|MGI:MGI:1916754|MGI:MGI:2389445|FB:FBgn0005642|MGI:MGI:1929114|UniProtKB:Q16587|UniProtKB:Q96RE9|FB:FBgn0001981|MGI:MGI:99206|UniProtKB:O60765|UniProtKB:Q6ECI4|UniProtKB:P17032|UniProtKB:Q09FC8|UniProtKB:Q8N720|FB:FBgn0040305|MGI:MGI:105921|UniProtKB:Q9Y473|UniProtKB:P17020|MGI:MGI:13283…	0000978 // RNA polymerase II core promoter proximal region sequence-specific DNA binding (PMID:21873635 [IBA] PANTHER:PTN007798770|MGI:MGI:1916754) /// 0000981 // RNA polymerase II transcription factor activity, sequence-specific DNA binding (PMID:21873635 [IBA] PANTHER:PTN007798770|UniProtKB:Q96RE9|UniProtKB:P52738|FB:FBgn0001981|UniProtKB:Q9Y473) /// 0046872 // metal ion binding (GO_REF:0000043…	similar to zinc finger protein 455		gene	taxon:10116	20210612	UniProt			10	0.0994643	0.164599	2.37218	11	0.100258	0.192507	1.87237	7	0.0946702	0.181304	1.63708	13	0.120288	0.270568	1.92192	11	0.127868	0.265476	2.19321	6	0.0574844	0.128918	0.972278
U7_3	1	37822932..37822996	ENSRNOG00000058041	0	#N/A	#N/A	#N/A	#N/A	#N/A																	0	0	0	0	0	0	0	0	0	0	0	0	0	0	0	0	0	0	0	0	0	0	0	0
AABR07001099.2	1	complement(37853553..37863756)	ENSRNOG00000051377	3.67338	1.02463	0.0351049	0.831157	0.959124	1	AABR07001099.2	RGD	15006365	AABR07001099.2	involved_in	0006355 // regulation of transcription, DNA-templated (GO_REF:0000002|RGD:1600115 [IEA] InterPro:IPR001909|InterPro:IPR036051)					gene	taxon:10116	20210612	InterPro			192	3.04836	5.04459	45.5459	289	4.20455	8.07327	49.1923	151	3.25979	6.24285	35.3141	278	4.10603	9.2358	41.0995	202	3.74816	7.78184	40.2754	253	3.86916	8.67718	40.9977
U6_10	1	37865411..37865508	ENSRNOG00000059310	0	#N/A	#N/A	#N/A	#N/A	#N/A																	0	0	0	0	0	0	0	0	0	0	0	0	0	0	0	0	0	0	0	0	0	0	0	0
Zfp874b	1	complement(37878516..37886675)	ENSRNOG00000017963	0.603522	-1.18755	-0.24799	0.430107	0.809293	1	Zfp874b	RGD	15003460	Zfp874b	enables			0046872 // metal ion binding (GO_REF:0000043|RGD:1600115 [IEA] UniProtKB-KW:KW-0479)	zinc finger protein 874b		gene	taxon:10116	20210612	UniProt			14	0.277954	0.459974	3.32105	23	0.418437	0.803452	3.91496	30	0.809868	1.55098	7.01606	29	0.535619	1.20478	4.28736	34	0.788907	1.63791	6.77902	55	1.05181	2.35886	8.91255
LOC102549842	1	complement(37896780..37957412)	ENSRNOG00000049259	0.317393	1.35164	0.434706	0.045823	0.360882	1	LOC102549842	RGD	7600894	LOC102549842	involved_in	0006357 // regulation of transcription from RNA polymerase II promoter (PMID:21873635 [IBA] PANTHER:PTN004700594|UniProtKB:Q9NZL3|MGI:MGI:1916160|MGI:MGI:2442943|MGI:MGI:1916455|MGI:MGI:109447|UniProtKB:Q14587) /// 0000122 // negative regulation of transcription from RNA polymerase II promoter (GO_REF:0000107|RGD:1600115 [IEA] UniProtKB:Q7TPL6|ensembl:ENSMUSP00000137928) /// 0045944 // positive r…	0005634 // nucleus (PMID:21873635 [IBA] PANTHER:PTN004700594|UniProtKB:Q8N393|UniProtKB:Q96JF6|UniProtKB:Q14587|MGI:MGI:1890618|MGI:MGI:109447|MGI:MGI:1916455|UniProtKB:P59923|UniProtKB:Q8WTR7|MGI:MGI:1916160|MGI:MGI:2143340|UniProtKB:Q05481|UniProtKB:Q9NZL3|UniProtKB:A0A0B4K7S6|WB:WBGene00018740|UniProtKB:Q8WXB4|UniProtKB:Q96K83)	0030674 // protein binding, bridging (GO_REF:0000107|RGD:1600115 [IEA] UniProtKB:Q7TPL6|ensembl:ENSMUSP00000137928) /// 0000978 // RNA polymerase II core promoter proximal region sequence-specific DNA binding (PMID:21873635 [IBA] PANTHER:PTN004700594|MGI:MGI:2442943|MGI:MGI:1916160) /// 0046872 // metal ion binding (GO_REF:0000043|RGD:1600115 [IEA] UniProtKB-KW:KW-0479) /// 0001228 // transcripti…	zinc finger protein 91-like		gene	taxon:10116	20210612	Ensembl			69	0.184364	0.305095	16.368	111	0.271773	0.521838	18.8939	119	0.432335	0.827969	27.8304	129	0.320648	0.721242	19.0714	121	0.377845	0.784472	24.1254	112	0.288254	0.646454	18.1492
LOC102547287	1	complement(37928102..37932084)	ENSRNOG00000016462	0.720175	-1.59527	-0.673799	0.18589	0.619483	1	LOC102547287	RGD	7718701	LOC102547287	enables	0006357 // regulation of transcription from RNA polymerase II promoter (PMID:21873635 [IBA] PANTHER:PTN007798770|UniProtKB:Q96RE9|CGD:CAL0000189549|FB:FBgn0038418|UniProtKB:Q9HCX3|MGI:MGI:1351476|MGI:MGI:2142347|FB:FBgn0001981|RGD:2967|MGI:MGI:1916754|UniProtKB:P52738|MGI:MGI:3044162|MGI:MGI:2389445|UniProtKB:Q9Y473|FB:FBgn0040305|UniProtKB:P52737)	0005634 // nucleus (PMID:21873635 [IBA] PANTHER:PTN007798770|MGI:MGI:2143362|UniProtKB:Q02386|UniProtKB:Q5FWF6|MGI:MGI:1916754|MGI:MGI:2389445|FB:FBgn0005642|MGI:MGI:1929114|UniProtKB:Q16587|UniProtKB:Q96RE9|FB:FBgn0001981|MGI:MGI:99206|UniProtKB:O60765|UniProtKB:Q6ECI4|UniProtKB:P17032|UniProtKB:Q09FC8|UniProtKB:Q8N720|FB:FBgn0040305|MGI:MGI:105921|UniProtKB:Q9Y473|UniProtKB:P17020|MGI:MGI:13283…	0000978 // RNA polymerase II core promoter proximal region sequence-specific DNA binding (PMID:21873635 [IBA] PANTHER:PTN007798770|MGI:MGI:1916754) /// 0000981 // RNA polymerase II transcription factor activity, sequence-specific DNA binding (PMID:21873635 [IBA] PANTHER:PTN007798770|UniProtKB:Q96RE9|UniProtKB:P52738|FB:FBgn0001981|UniProtKB:Q9Y473) /// 0046872 // metal ion binding (GO_REF:0000043…	zinc finger protein 728-like		gene	taxon:10116	20210612	UniProt			11	0.447422	0.740419	2.6094	11	0.409991	0.787235	1.87237	1	0.055306	0.105917	0.233869	33	1.24868	2.80869	4.87872	5	0.237682	0.49347	0.996915	26	1.01866	2.2845	4.21321
AABR07001100.1	1	complement(37988255..37990007)	ENSRNOG00000056694	0.160848	-2.14349	-1.09996	0.29018	#N/A	1	AABR07001100.1	RGD	15010448	AABR07001100.1	involved_in	0006355 // regulation of transcription, DNA-templated (GO_REF:0000002|RGD:1600115 [IEA] InterPro:IPR001909|InterPro:IPR036051)					gene	taxon:10116	20210612	InterPro			1	0.0924173	0.152937	0.237218	0	0	0	0	0	0	0	0	2	0.171947	0.386766	0.29568	1	0.108008	0.224243	0.199383	4	0.356078	0.798559	0.648185
Mir29b-3	1	38238376..38238459	ENSRNOG00000049256	0	#N/A	#N/A	#N/A	#N/A	#N/A																	0	0	0	0	0	0	0	0	0	0	0	0	0	0	0	0	0	0	0	0	0	0	0	0
Mir3556b-2	1	complement(38238896..38239002)	ENSRNOG00000046712	0	#N/A	#N/A	#N/A	#N/A	#N/A																	0	0	0	0	0	0	0	0	0	0	0	0	0	0	0	0	0	0	0	0	0	0	0	0
AABR07001151.1	1	complement(38428386..38428472)	ENSRNOG00000054816	0	#N/A	#N/A	#N/A	#N/A	#N/A																	0	0	0	0	0	0	0	0	0	0	0	0	0	0	0	0	0	0	0	0	0	0	0	0
AABR07001160.1	1	complement(38483874..38486334)	ENSRNOG00000049881	0	#N/A	#N/A	#N/A	#N/A	#N/A																	0	0	0	0	0	0	0	0	0	0	0	0	0	0	0	0	0	0	0	0	0	0	0	0
LOC102551340	1	complement(38527519..38538987)	ENSRNOG00000047145	0.67865	1.17229	0.229332	0.446531	0.816458	1	LOC102551340	RGD	A0A0G2JZD8, 7697243	LOC102551340	involved_in	0006355 // regulation of transcription, DNA-templated (GO_REF:0000002|RGD:1600115 [IEA] InterPro:IPR001909|InterPro:IPR036051) /// 0006357 // regulation of transcription from RNA polymerase II promoter (PMID:21873635 [IBA] PANTHER:PTN004700594|UniProtKB:Q9NZL3|MGI:MGI:1916160|MGI:MGI:2442943|MGI:MGI:1916455|MGI:MGI:109447|UniProtKB:Q14587) /// 0045944 // positive regulation of transcription from …	0005634 // nucleus (PMID:21873635 [IBA] PANTHER:PTN004700594|UniProtKB:Q8N393|UniProtKB:Q96JF6|UniProtKB:Q14587|MGI:MGI:1890618|MGI:MGI:109447|MGI:MGI:1916455|UniProtKB:P59923|UniProtKB:Q8WTR7|MGI:MGI:1916160|MGI:MGI:2143340|UniProtKB:Q05481|UniProtKB:Q9NZL3|UniProtKB:A0A0B4K7S6|WB:WBGene00018740|UniProtKB:Q8WXB4|UniProtKB:Q96K83)	0000978 // RNA polymerase II core promoter proximal region sequence-specific DNA binding (PMID:21873635 [IBA] PANTHER:PTN004700594|MGI:MGI:2442943|MGI:MGI:1916160) /// 0046872 // metal ion binding (GO_REF:0000043|RGD:1600115 [IEA] UniProtKB-KW:KW-0479) /// 0001228 // transcriptional activator activity, RNA polymerase II transcription regulatory region sequence-specific binding (PMID:21873635 [IBA…	zinc finger protein 728-like		gene	taxon:10116	20210612	InterPro		UniProtKB:M0R9V7	22	0.310765	0.514271	5.2188	35	0.453038	0.869891	5.95755	34	0.653035	1.25063	7.95153	70	0.919857	2.06906	10.3488	64	1.05655	2.19359	12.7605	73	0.993262	2.22754	11.8294
LOC501406	1	complement(38582629..38586563)	ENSRNOG00000046353	0.631493	-1.10477	-0.143742	0.74149	0.93215	1	LOC501406	RGD	1587241	LOC501406	enables	0006357 // regulation of transcription from RNA polymerase II promoter (PMID:21873635 [IBA] PANTHER:PTN007798770|UniProtKB:Q96RE9|CGD:CAL0000189549|FB:FBgn0038418|UniProtKB:Q9HCX3|MGI:MGI:1351476|MGI:MGI:2142347|FB:FBgn0001981|RGD:2967|MGI:MGI:1916754|UniProtKB:P52738|MGI:MGI:3044162|MGI:MGI:2389445|UniProtKB:Q9Y473|FB:FBgn0040305|UniProtKB:P52737)	0005634 // nucleus (PMID:21873635 [IBA] PANTHER:PTN007798770|MGI:MGI:2143362|UniProtKB:Q02386|UniProtKB:Q5FWF6|MGI:MGI:1916754|MGI:MGI:2389445|FB:FBgn0005642|MGI:MGI:1929114|UniProtKB:Q16587|UniProtKB:Q96RE9|FB:FBgn0001981|MGI:MGI:99206|UniProtKB:O60765|UniProtKB:Q6ECI4|UniProtKB:P17032|UniProtKB:Q09FC8|UniProtKB:Q8N720|FB:FBgn0040305|MGI:MGI:105921|UniProtKB:Q9Y473|UniProtKB:P17020|MGI:MGI:13283…	0000978 // RNA polymerase II core promoter proximal region sequence-specific DNA binding (PMID:21873635 [IBA] PANTHER:PTN007798770|MGI:MGI:1916754) /// 0000981 // RNA polymerase II transcription factor activity, sequence-specific DNA binding (PMID:21873635 [IBA] PANTHER:PTN007798770|UniProtKB:Q96RE9|UniProtKB:P52738|FB:FBgn0001981|UniProtKB:Q9Y473) /// 0046872 // metal ion binding (GO_REF:0000043…	similar to regulator of sex-limitation candidate 1		gene	taxon:10116	20210612	UniProt		UniProtKB:M0RCQ9	14	0.576393	0.953846	3.32105	15	0.565899	1.0866	2.55323	12	0.671768	1.28651	2.80642	20	0.766007	1.723	2.9568	12	0.577396	1.19877	2.3926	30	1.18972	2.66812	4.86139
AABR07001207.1	1	complement(38814643..38835507)	ENSRNOG00000054466	0.0052317	-1.03818	-0.0540498	0.965222	#N/A	1																	0	0	0	0	2	0.01423	0.0273233	0.340431	0	0	0	0	1	0.0072232	0.0162473	0.14784	0	0	0	0	0	0	0	0
AABR07001210.1	1	complement(38836865..38882496)	ENSRNOG00000057057	0.00195197	1.31377	0.393716	0.77854	#N/A	1																	0	0	0	0	3	0.00975987	0.0187402	0.510647	0	0	0	0	0	0	0	0	0	0	0	0	0	0	0	0
AABR07001233.1	1	complement(38895131..39035633)	ENSRNOG00000053328	0.0265595	1.25287	0.325238	0.409174	0.799033	1																	17	0.0196019	0.0324383	4.03271	16	0.0169055	0.0324606	2.72345	24	0.0376278	0.0720613	5.61284	17	0.0182352	0.041017	2.51328	30	0.0404271	0.0839338	5.98149	28	0.0310985	0.0697431	4.5373
AABR07001348.1	1	complement(39708717..39710314)	ENSRNOG00000023081	0	#N/A	#N/A	#N/A	#N/A	#N/A	AABR07001348.1	RGD	15003552	AABR07001348.1	located_in		0031225 // anchored component of membrane (GO_REF:0000043|RGD:1600115 [IEA] UniProtKB-KW:KW-0336)				gene	taxon:10116	20210612	UniProt			0	0	0	0	0	0	0	0	0	0	0	0	0	0	0	0	0	0	0	0	0	0	0	0
Ppp1r14c	1	39811314..39923057	ENSRNOG00000016368	0.0795069	1.02392	0.0340995	0.900972	0.975292	1	Ppp1r14c	RGD	620538	Ppp1r14c	enables	0043086 // negative regulation of catalytic activity (GO_REF:0000108|RGD:1600115 [IEA] GO:0004865) /// 0042325 // regulation of phosphorylation (GO_REF:0000002|RGD:1600115 [IEA] InterPro:IPR008025|InterPro:IPR036658) /// 0043086 // negative regulation of catalytic activity (GO_REF:0000108|RGD:1600115 [IEA] GO:0004864)	0005737 // cytoplasm (GO_REF:0000002|RGD:1600115 [IEA] InterPro:IPR008025|InterPro:IPR036658) /// 0016020 // membrane (PMID:11812771|RGD:619697 [IDA]) /// 0012505 // endomembrane system (GO_REF:0000044|RGD:1600115 [IEA] UniProtKB-SubCell:SL-0147)	0004865 // protein serine/threonine phosphatase inhibitor activity (PMID:21873635 [IBA] PANTHER:PTN002313545|RGD:620538|UniProtKB:Q9NXH3|MGI:MGI:1923392) /// 0004865 // protein serine/threonine phosphatase inhibitor activity (PMID:11812771|RGD:619697 [IDA]) /// 0004865 // protein serine/threonine phosphatase inhibitor activity (RGD:1624291 [ISO] MGI:1923392)	protein phosphatase 1, regulatory (inhibitor) subunit 14c		gene	taxon:10116	20050217	RGD			65	0.0942376	0.15595	15.4192	49	0.0650975	0.124995	8.34057	33	0.0650538	0.124585	7.71766	53	0.0714824	0.160787	7.83552	60	0.101663	0.211071	11.963	48	0.0670322	0.15033	7.77822
Iyd	1	40086470..40101840	ENSRNOG00000016286	0.0152782	10.3061	3.36543	0.0900885	#N/A	1	Iyd	RGD	1309288	Iyd	located_in	0042403 // thyroid hormone metabolic process (RGD:1624291 [ISO] UniProtKB:Q6PHW0) /// 0006570 // tyrosine metabolic process (GO_REF:0000024|RGD:1600115 [ISS] UniProtKB:Q6PHW0) /// 0006570 // tyrosine metabolic process (PMID:21873635 [IBA] PANTHER:PTN001125810|UniProtKB:A0A287BQ51|UniProtKB:Q6PHW0) /// 0042403 // thyroid hormone metabolic process (PMID:21873635 [IBA] PANTHER:PTN000546577|UniProtKB…	0005654 // nucleoplasm (GO_REF:0000052|RGD:1624291 [ISO] UniProtKB:Q6PHW0,UniProtKB:F6VN83) /// 0005654 // nucleoplasm (GO_REF:0000107|RGD:1600115 [IEA] UniProtKB:Q6PHW0|ensembl:ENSP00000343763) /// 0030659 // cytoplasmic vesicle membrane (GO_REF:0000024|RGD:1600115 [ISS] UniProtKB:Q6PHW0) /// 0005886 // plasma membrane (GO_REF:0000052|RGD:1624291 [ISO] UniProtKB:Q6PHW0,UniProtKB:F6VN83) /// 0005…	0140616 /// 0016491 // oxidoreductase activity (PMID:21873635 [IBA] PANTHER:PTN000546607|UniProtKB:A0A287BQ51|UniProtKB:P38489|MGI:MGI:1917587|UniProtKB:Q6PHW0) /// 0010181 // FMN binding (GO_REF:0000024|RGD:1600115 [ISS] UniProtKB:Q6PHW0) /// 0010181 // FMN binding (RGD:1624291 [ISO] UniProtKB:Q6PHW0)	iodotyrosine deiodinase		gene	taxon:10116	20161204	RGD			2	0.0210796	0.0348837	0.474436	0	0	0	0	3	0.0429934	0.082337	0.701606	0	0	0	0	1	0.0123179	0.025574	0.199383	0	0	0	0
AABR07001358.1	1	complement(40232323..40255707)	ENSRNOG00000053056	0.00128896	2.37226	1.24626	0.555636	#N/A	1																	0	0	0	0	0	0	0	0	0	0	0	0	1	0.00644481	0.0144965	0.14784	0	0	0	0	0	0	0	0
Plekhg1	1	40389638..40520447	ENSRNOG00000016011	0.132552	-1.00244	-0.00350997	0.986203	0.995076	1	Plekhg1	RGD	1583676	Plekhg1	enables	0050790 // regulation of catalytic activity (GO_REF:0000108|RGD:1600115 [IEA] GO:0005085)	0005654 // nucleoplasm (GO_REF:0000052|RGD:1624291 [ISO] UniProtKB:Q9ULL1) /// 0005654 // nucleoplasm (GO_REF:0000107|RGD:1600115 [IEA] UniProtKB:Q5JYA6|ensembl:ENSP00000351318) /// 0005654 // nucleoplasm (GO_REF:0000107|RGD:1600115 [IEA] UniProtKB:Q9ULL1|ensembl:ENSP00000351318)	0005085 // guanyl-nucleotide exchange factor activity (GO_REF:0000002|RGD:1600115 [IEA] InterPro:IPR000219)	pleckstrin homology and RhoGEF domain containing G1		gene	taxon:10116	20210612	InterPro			68	0.0842176	0.139368	16.1308	91	0.103274	0.1983	15.4896	94	0.158296	0.303154	21.9836	152	0.175126	0.393915	22.4717	98	0.141848	0.294501	19.5395	132	0.157471	0.353152	21.3901
Mthfd1l	1	40529045..40719391	ENSRNOG00000019582	0.0324448	-1.01763	-0.0252141	0.927529	0.980073	1	Mthfd1l	RGD	1307311	Mthfd1l	involved_in	0035999 // tetrahydrofolate interconversion (PMID:21873635 [IBA] PANTHER:PTN000002250|MGI:MGI:1342005|UniProtKB:P11586|RGD:1310879) /// 0008150 // biological_process (RGD:1598407 [ND]) /// 0015942 // formate metabolic process (RGD:1624291 [ISO] UniProtKB:Q6UB35) /// 0001843 // neural tube closure (RGD:1624291 [ISO] MGI:1924836) /// 0048702 // embryonic neurocranium morphogenesis (RGD:1624291 [ISO…	0005739 // mitochondrion (GO_REF:0000052|RGD:1624291 [ISO] UniProtKB:Q6UB35,UniProtKB:H0Y327) /// 0005739 // mitochondrion (PMID:21873635 [IBA] PANTHER:PTN000002274|UniProtKB:Q6UB35|MGI:MGI:1924836) /// 0005739 // mitochondrion (GO_REF:0000052|RGD:1624291 [ISO] UniProtKB:Q6UB35,UniProtKB:A0A087WVM4) /// 0005829 // cytosol (PMID:21873635 [IBA] PANTHER:PTN000002250|UniProtKB:P11586|UniProtKB:P24186…	0004488 // methylenetetrahydrofolate dehydrogenase (NADP+) activity (GO_REF:0000002|RGD:1600115 [IEA] InterPro:IPR000672|InterPro:IPR020630|InterPro:IPR020631) /// 0003674 // molecular_function (RGD:1598407 [ND]) /// 0004329 // formate-tetrahydrofolate ligase activity (RGD:1624291 [ISO] UniProtKB:Q6UB35) /// 0042803 // protein homodimerization activity (RGD:1624291 [ISO] UniProtKB:Q6UB35) /// 000…	methylenetetrahydrofolate dehydrogenase (NADP+ dependent) 1-like		gene	taxon:10116	20150526	RGD			25	0.0212779	0.0352119	5.93045	47	0.0366559	0.070384	8.00013	25	0.0289319	0.0554077	5.84671	60	0.0475065	0.106858	8.8704	28	0.0278515	0.0578247	5.58273	55	0.0450903	0.101122	8.91255
U1_1	1	40672831..40672993	ENSRNOG00000055235	0	#N/A	#N/A	#N/A	#N/A	#N/A																	0	0	0	0	0	0	0	0	0	0	0	0	0	0	0	0	0	0	0	0	0	0	0	0
Akap12	1	40816107..40906581	ENSRNOG00000019549	0.717254	-1.36327	-0.447067	0.0102809	0.184632	1	Akap12	RGD	70988	Akap12	enables	0032760 // positive regulation of tumor necrosis factor production (PMID:19937403|RGD:14348968 [IMP]) /// 0071356 // cellular response to tumor necrosis factor (PMID:20454828|RGD:14348957 [IEP]) /// 0007193 // adenylate cyclase-inhibiting G-protein coupled receptor signaling pathway (RGD:1624291 [ISO] UniProtKB:Q02952) /// 0050804 // modulation of synaptic transmission (RGD:1624291 [ISO] MGI:1932…	0005886 // plasma membrane (GO_REF:0000052|RGD:1624291 [ISO] UniProtKB:Q02952) /// 0005856 // cytoskeleton (GO_REF:0000044|RGD:1600115 [IEA] UniProtKB-SubCell:SL-0090) /// 0043025 // neuronal cell body (PMID:11814414|RGD:14348956 [IDA]) /// 0005737 // cytoplasm (PMID:11814414|RGD:14348956 [IDA]) /// 0005886 // plasma membrane (GO_REF:0000107|RGD:1600115 [IEA] UniProtKB:Q02952|ensembl:ENSP00000384…	0051018 // protein kinase A binding (GO_REF:0000002|RGD:1600115 [IEA] InterPro:IPR028540) /// 0005516 // calmodulin binding (GO_REF:0000043|RGD:1600115 [IEA] UniProtKB-KW:KW-0112) /// 0008179 // adenylate cyclase binding (RGD:1624291 [ISO] UniProtKB:Q02952)	A-kinase anchoring protein 12		gene	taxon:10116	20210612	UniProt			231	0.413636	0.684508	54.7974	359	0.589058	1.13107	61.1074	251	0.611122	1.17036	58.701	316	0.526388	1.18402	46.7174	396	0.828712	1.72055	78.9557	466	0.803755	1.80254	75.5136
Zbtb2	1	complement(40914171..40921508)	ENSRNOG00000019544	1.35183	1.049	0.0690129	0.776805	0.94228	1	Zbtb2	RGD	1306621	Zbtb2	involved_in	0000122 // negative regulation of transcription from RNA polymerase II promoter (RGD:1624291 [ISO] UniProtKB:Q8N680) /// 0006357 // regulation of transcription from RNA polymerase II promoter (PMID:21873635 [IBA] PANTHER:PTN004702374|UniProtKB:Q9Y2K1|UniProtKB:Q9UM63|UniProtKB:Q13105|UniProtKB:Q6ZSB9|MGI:MGI:1278332|UniProtKB:Q9Y2Y4|MGI:MGI:1929213|MGI:MGI:1919715|UniProtKB:Q8N680|MGI:MGI:1891832…	0005654 // nucleoplasm (PMID:21873635 [IBA] PANTHER:PTN004702374|UniProtKB:Q9UM63|UniProtKB:Q9Y2K1|UniProtKB:Q8NCN2|UniProtKB:Q9Y330|UniProtKB:Q6ZSB9|UniProtKB:Q96JB3|UniProtKB:P24278|UniProtKB:Q9HC78|UniProtKB:Q86T24|UniProtKB:P41182|UniProtKB:O43829|UniProtKB:Q9HBE1|UniProtKB:Q15916|UniProtKB:P52739)	0042802 // identical protein binding (RGD:1624291 [ISO] UniProtKB:Q8N680) /// 0000978 // RNA polymerase II core promoter proximal region sequence-specific DNA binding (PMID:21873635 [IBA] PANTHER:PTN004702374|UniProtKB:Q8N680|UniProtKB:Q13105|MGI:MGI:1195345|MGI:MGI:107187|MGI:MGI:1891832) /// 0001227 // transcriptional repressor activity, RNA polymerase II transcription regulatory region sequenc…	zinc finger and BTB domain containing 2		gene	taxon:10116	20170430	RGD	has_input(NCBI_Gene:1026)		64	1.41298	2.33828	15.182	62	1.25431	2.40844	10.5534	49	1.47096	2.81705	11.4596	56	1.15016	2.58708	8.27904	57	1.47073	3.0535	11.3648	65	1.3823	3.10002	10.533
Rmnd1	1	complement(40948847..40972826)	ENSRNOG00000019501	0.808431	1.32886	0.410185	0.0604852	0.404872	1	Rmnd1	RGD	1309546	Rmnd1	located_in	0070131 // positive regulation of mitochondrial translation (PMID:21873635 [IBA] PANTHER:PTN000417420|UniProtKB:Q9NWS8) /// 0070131 // positive regulation of mitochondrial translation (RGD:1624291 [ISO] UniProtKB:Q9NWS8)	0005739 // mitochondrion (GO_REF:0000107|RGD:1600115 [IEA] UniProtKB:Q9NWS8|ensembl:ENSP00000412708) /// 0005739 // mitochondrion (GO_REF:0000052|RGD:1624291 [ISO] UniProtKB:Q9NWS8)		required for meiotic nuclear division 1 homolog		gene	taxon:10116	20130311	RGD			51	0.344553	0.570185	12.0981	106	0.656219	1.26002	18.0429	112	1.02885	1.97036	26.1933	177	1.11243	2.50221	26.1677	114	0.900104	1.86877	22.7297	102	0.66377	1.48861	16.5287
Armt1	1	40982862..41006371	ENSRNOG00000019489	0.542743	1.10067	0.138385	0.583004	0.875544	1	Armt1	RGD	1305235	Armt1	involved_in	0006479 // protein methylation (GO_REF:0000108|RGD:1600115 [IEA] GO:0008983) /// 0006974 // cellular response to DNA damage stimulus (GO_REF:0000043|RGD:1600115 [IEA] UniProtKB-KW:KW-0227) /// 2001020 // regulation of response to DNA damage stimulus (GO_REF:0000024|RGD:1600115 [ISS] UniProtKB:Q9H993) /// 2001020 // regulation of response to DNA damage stimulus (PMID:21873635 [IBA] PANTHER:PTN0002…		0008757 // S-adenosylmethionine-dependent methyltransferase activity (GO_REF:0000024|RGD:1600115 [ISS] UniProtKB:Q9H993) /// 0103026 /// 0016791 // phosphatase activity (PMID:21873635 [IBA] PANTHER:PTN000262496|SGD:S000004629) /// 0051998 // protein carboxyl O-methyltransferase activity (GO_REF:0000024|RGD:1600115 [ISS] UniProtKB:Q9H993) /// 0051998 // protein carboxyl O-methyltransferase activit…	acidic residue methyltransferase 1		gene	taxon:10116	20210613	GOC			77	0.530607	0.878078	18.2658	100	0.631451	1.21247	17.0216	41	0.384162	0.735711	9.58861	108	0.692339	1.5573	15.9667	59	0.475156	0.986508	11.7636	116	0.769967	1.72677	18.7974
SNORA73_2	1	41003877..41004005	ENSRNOG00000054876	0	#N/A	#N/A	#N/A	#N/A	#N/A																	0	0	0	0	0	0	0	0	0	0	0	0	0	0	0	0	0	0	0	0	0	0	0	0
Ccdc170	1	41034308..41126043	ENSRNOG00000024280	0.0040769	1.48861	0.573963	0.54266	0.857955	1	Ccdc170	RGD	1310945	Ccdc170	involved_in	0000226 // microtubule cytoskeleton organization (RGD:1624291 [ISO] UniProtKB:Q8IYT3) /// 0000226 // microtubule cytoskeleton organization (PMID:21873635 [IBA] PANTHER:PTN000429366|UniProtKB:Q8IYT3)	0005794 // Golgi apparatus (PMID:21873635 [IBA] PANTHER:PTN000429366|UniProtKB:Q8IYT3) /// 0005794 // Golgi apparatus (RGD:1624291 [ISO] UniProtKB:Q8IYT3) /// 0036064 // ciliary basal body (RGD:1624291 [ISO] UniProtKB:Q8IYT3)	0008017 // microtubule binding (RGD:1624291 [ISO] UniProtKB:Q8IYT3) /// 0008017 // microtubule binding (PMID:21873635 [IBA] PANTHER:PTN000429366|UniProtKB:Q8IYT3)	coiled-coil domain containing 170		gene	taxon:10116	20200402	RGD			0	0	0	0	7	0.0113279	0.0217511	1.19151	0	0	0	0	3	0.00492866	0.0110862	0.44352	2	0.00412788	0.00857021	0.398766	1	0.00170109	0.00381495	0.162046
Esr1	1	41192824..41594796	ENSRNOG00000019358	0.00945537	1.23843	0.308517	0.422386	0.806711	1	Esr1	RGD	2581	Esr1	involved_in	0043433 // negative regulation of sequence-specific DNA binding transcription factor activity (GO_REF:0000107|RGD:1600115 [IEA] UniProtKB:P03372|ensembl:ENSP00000206249) /// 0051000 // positive regulation of nitric-oxide synthase activity (GO_REF:0000024|RGD:1600115 [ISS] UniProtKB:P03372-3) /// 0045944 // positive regulation of transcription from RNA polymerase II promoter (RGD:1624291 [ISO] Uni…	0005634 // nucleus (PMID:12372009|RGD:1358611 [IDA]) /// 0005737 // cytoplasm (RGD:1624291 [ISO] MGI:1352467) /// 0005634 // nucleus (PMID:16122717|RGD:1582179 [IDA]) /// 0032991 // macromolecular complex (PMID:18434427|RGD:2311258 [IDA]) /// 0043005 // neuron projection (PMID:16122717|RGD:1582179 [IDA]) /// 0000785 // chromatin (RGD:1624291 [ISO] UniProtKB:P03372) /// 0005634 // nucleus (RGD:162…	0001223 // transcription coactivator binding (PMID:18511507|RGD:4781450 [IPI] RGD:620925) /// 0001223 // transcription coactivator binding (GO_REF:0000107|RGD:1600115 [IEA] UniProtKB:P03372|ensembl:ENSP00000206249) /// 0005515 // protein binding (PMID:11818503|RGD:634396 [IPI] RGD:620109) /// 0017025 // TBP-class protein binding (RGD:1624291 [ISO] UniProtKB:P03372) /// 0030284 // estrogen recepto…	estrogen receptor 1		gene	taxon:10116	20210612	Ensembl		UniProtKB:D0FYH4	15	0.00604546	0.0100044	3.55827	31	0.0114487	0.021983	5.27668	25	0.0137002	0.0262373	5.84671	14	0.00524903	0.0118068	2.06976	23	0.0108335	0.0224922	4.58581	33	0.012811	0.0287307	5.34753
AABR07001379.2	1	41324538..41325153	ENSRNOG00000057689	0.058164	-2.85651	-1.51425	0.488359	#N/A	1																	0	0	0	0	0	0	0	0	0	0	0	0	0	0	0	0	0	0	0	0	0	0	0	0
AABR07001379.1	1	complement(41383910..41384003)	ENSRNOG00000055223	0	#N/A	#N/A	#N/A	#N/A	#N/A																	0	0	0	0	0	0	0	0	0	0	0	0	0	0	0	0	0	0	0	0	0	0	0	0
AABR07001382.2	1	41594112..41594799	ENSRNOG00000055166	0.48488	-1.80469	-0.851753	0.440778	0.813584	1																	1	0.235476	0.389679	0.237218	0	0	0	0	0	0	0	0	5	1.09529	2.46367	0.7392	0	0	0	0	8	1.81455	4.0694	1.29637
AABR07001382.1	1	complement(41608418..42077535)	ENSRNOG00000018960	0.384801	1.15456	0.207348	0.320339	0.741072	1																	770	0.265916	0.440052	182.658	1048	0.331644	0.636797	178.386	886	0.416039	0.79676	207.208	1575	0.505995	1.13815	232.848	1002	0.404411	0.839628	199.782	950	0.316015	0.708713	153.944
U6_11	1	41926987..41927090	ENSRNOG00000052241	0	#N/A	#N/A	#N/A	#N/A	#N/A																	0	0	0	0	0	0	0	0	0	0	0	0	0	0	0	0	0	0	0	0	0	0	0	0
Myct1	1	42121636..42131547	ENSRNOG00000018858	0.0267385	-16.6353	-4.05618	0.0444554	#N/A	1	Myct1	RGD	1311467	Myct1	located_in	0061484 // hematopoietic stem cell homeostasis (RGD:1624291 [ISO] MGI:1915882)	0043231 // intracellular membrane-bounded organelle (GO_REF:0000052|RGD:1624291 [ISO] UniProtKB:Q8N699) /// 0016021 // integral component of membrane (GO_REF:0000043|RGD:1600115 [IEA] UniProtKB-KW:KW-0812) /// 0005654 // nucleoplasm (PMID:21873635 [IBA] PANTHER:PTN002686272|UniProtKB:Q8N699) /// 0005654 // nucleoplasm (GO_REF:0000052|RGD:1624291 [ISO] UniProtKB:Q8N699) /// 0043231 // intracellula…		myc target 1		gene	taxon:10116	20161204	RGD			0	0	0	0	0	0	0	0	0	0	0	0	0	0	0	0	0	0	0	0	1	0.0157436	0.0353075	0.162046
AABR07001389.1	1	42133308..42134374	ENSRNOG00000053113	0.182201	1.47378	0.559525	0.669514	#N/A	1																	6	0.911007	1.50759	1.42331	0	0	0	0	0	0	0	0	0	0	0	0	0	0	0	0	0	0	0	0
Vip	1	42169501..42177582	ENSRNOG00000018808	0.118386	1.17727	0.235446	0.729563	0.928448	1	Vip	RGD	621647	Vip	involved_in	0050830 // defense response to Gram-positive bacterium (RGD:1624291 [ISO] UniProtKB:P01282,UniProtKB:P01282:PRO_0000011460) /// 0032880 // regulation of protein localization (GO_REF:0000107|RGD:1600115 [IEA] UniProtKB:P01282|ensembl:ENSP00000356213) /// 0048255 // mRNA stabilization (GO_REF:0000024|RGD:1600115 [ISS] UniProtKB:P45644:PRO_0000011484) /// 0048242 // epinephrine secretion (PMID:21873…	0005576 // extracellular region (GO_REF:0000044|RGD:1600115 [IEA] UniProtKB-SubCell:SL-0243) /// 0043204 // perikaryon (PMID:21873635 [IBA] PANTHER:PTN002598709|UniProtKB:P48143) /// 0043005 // neuron projection (PMID:21873635 [IBA] PANTHER:PTN002598709|UniProtKB:P48143) /// 0043025 // neuronal cell body (PMID:22108610|RGD:5685627 [IDA]) /// 0044306 // neuron projection terminus (RGD:11554194|RGD…	0005179 // hormone activity (GO_REF:0000002|RGD:1600115 [IEA] InterPro:IPR000532) /// 0051428 // peptide hormone receptor binding (GO_REF:0000107|RGD:1600115 [IEA] UniProtKB:P01282|ensembl:ENSP00000356213) /// 0005102 // receptor binding (PMID:1314625|RGD:727528 [IDA]) /// 0051428 // peptide hormone receptor binding (RGD:1624291 [ISO] UniProtKB:P01282) /// 0005179 // hormone activity (PMID:960398…	vasoactive intestinal peptide		gene	taxon:10116	20150722	RGD			10	0.200455	0.331723	2.37218	9	0.165316	0.317428	1.53194	4	0.109024	0.208794	0.935474	0	0	0	0	5	0.117135	0.243194	0.996915	12	0.231702	0.519626	1.94456
AABR07001392.1	1	42216726..42233317	ENSRNOG00000054156	0	#N/A	#N/A	#N/A	#N/A	#N/A																	0	0	0	0	0	0	0	0	0	0	0	0	0	0	0	0	0	0	0	0	0	0	0	0
Fbxo5	1	complement(42461291..42467586)	ENSRNOG00000024077	0.202407	1.4026	0.4881	0.423847	0.807032	1	Fbxo5	RGD	1309405	Fbxo5	acts_upstream_of_or_within	0040020 // regulation of meiotic nuclear division (RGD:1624291 [ISO] MGI:1914391) /// 0001556 // oocyte maturation (RGD:1624291 [ISO] MGI:1914391) /// 0045669 // positive regulation of osteoblast differentiation (RGD:1624291 [ISO] UniProtKB:Q9UKT4) /// 0070169 // positive regulation of biomineral tissue development (RGD:1624291 [ISO] UniProtKB:Q9UKT4) /// 1905322 // positive regulation of mesench…	0005819 // spindle (RGD:1624291 [ISO] UniProtKB:Q9UKT4) /// 0005634 // nucleus (RGD:1624291 [ISO] UniProtKB:Q9UKT4) /// 0005654 // nucleoplasm (GO_REF:0000052|RGD:1624291 [ISO] UniProtKB:Q9UKT4) /// 0005634 // nucleus (PMID:21873635 [IBA] PANTHER:PTN000398158|FB:FBgn0017551|MGI:MGI:1926053|UniProtKB:Q9UKT4) /// 0005737 // cytoplasm (RGD:1624291 [ISO] UniProtKB:Q9UKT4) /// 0005737 // cytoplasm (RG…	1990948 // ubiquitin ligase inhibitor activity (RGD:1624291 [ISO] UniProtKB:Q9UKT4) /// 0010997 // anaphase-promoting complex binding (RGD:1624291 [ISO] UniProtKB:Q9UKT4) /// 0046872 // metal ion binding (GO_REF:0000043|RGD:1600115 [IEA] UniProtKB-KW:KW-0479) /// 0019901 // protein kinase binding (RGD:1624291 [ISO] UniProtKB:Q9UKT4)	F-box protein 5		gene	taxon:10116	20050506	RGD			1	0.0257318	0.0425824	0.237218	7	0.165054	0.316924	1.19151	13	0.454843	0.871073	3.04029	4	0.0957509	0.215375	0.59136	9	0.270654	0.561926	1.79445	6	0.148714	0.333515	0.972278
Mtrf1l	1	complement(42475792..42486035)	ENSRNOG00000018773	0.446934	1.22148	0.288632	0.384865	0.786638	1	Mtrf1l	RGD	1598312	Mtrf1l	enables	0070126 // mitochondrial translational termination (PMID:21873635 [IBA] PANTHER:PTN000117641|SGD:S000003111)	0005739 // mitochondrion (GO_REF:0000054|RGD:1624291 [ISO] UniProtKB:Q9UGC7) /// 0005739 // mitochondrion (PMID:21873635 [IBA] PANTHER:PTN000117641|UniProtKB:Q9UGC7|SGD:S000003111|PomBase:SPAC2F7.17)	0003747 // translation release factor activity (GO_REF:0000002|RGD:1600115 [IEA] InterPro:IPR000352)	mitochondrial translation release factor 1 like		gene	taxon:10116	20210612	InterPro			17	0.268853	0.444912	4.03271	27	0.391279	0.751305	4.59582	19	0.40857	0.782456	4.4435	29	0.426654	0.959685	4.28736	40	0.739312	1.53494	7.97532	32	0.487469	1.09322	5.18548
AABR07001406.2	1	42477177..42477256	ENSRNOG00000059321	0	#N/A	#N/A	#N/A	#N/A	#N/A																	0	0	0	0	0	0	0	0	0	0	0	0	0	0	0	0	0	0	0	0	0	0	0	0
AABR07001406.1	1	42477399..42477468	ENSRNOG00000055161	0	#N/A	#N/A	#N/A	#N/A	#N/A																	0	0	0	0	0	0	0	0	0	0	0	0	0	0	0	0	0	0	0	0	0	0	0	0
Rgs17	1	complement(42492761..42587721)	ENSRNOG00000018690	0.0997791	1.01897	0.0271101	0.930037	0.981067	1	Rgs17	RGD	1305515	Rgs17	involved_in	0001975 // response to amphetamine (PMID:26321241|RGD:13524514 [IEP])			regulator of G-protein signaling 17		gene	taxon:10116	20180424	RGD			48	0.08189	0.135516	11.3865	92	0.143825	0.276163	15.6598	36	0.0835103	0.159931	8.41927	68	0.107922	0.242753	10.0531	41	0.0817477	0.169723	8.17471	135	0.221848	0.497528	21.8763
AABR07001408.1	1	complement(42741148..42741551)	ENSRNOG00000033265	0	#N/A	#N/A	#N/A	#N/A	#N/A																	0	0	0	0	0	0	0	0	0	0	0	0	0	0	0	0	0	0	0	0	0	0	0	0
AABR07001416.1	1	complement(42967295..42971208)	ENSRNOG00000059050	0.015948	-4.57849	-2.19487	0.290046	#N/A	1	AABR07001416.1	RGD	15012260	AABR07001416.1	located_in		0045095 // keratin filament (GO_REF:0000002|RGD:1600115 [IEA] InterPro:IPR003054)				gene	taxon:10116	20210612	InterPro			0	0	0	0	0	0	0	0	0	0	0	0	0	0	0	0	0	0	0	0	2	0.0797399	0.178829	0.324093
AABR07001416.2	1	42968983..42969111	ENSRNOG00000059359	0	#N/A	#N/A	#N/A	#N/A	#N/A																	0	0	0	0	0	0	0	0	0	0	0	0	0	0	0	0	0	0	0	0	0	0	0	0
AABR07001416.3	1	complement(42980623..42981544)	ENSRNOG00000060413	0.0437473	-2.85652	-1.51426	0.488357	#N/A	1																	0	0	0	0	0	0	0	0	0	0	0	0	0	0	0	0	0	0	0	0	0	0	0	0
Oprm1	1	43454803..43704948	ENSRNOG00000018191	0.153292	1.04502	0.0635279	0.793016	0.947985	1	Oprm1	RGD	3234	Oprm1	enables	0048149 // behavioral response to ethanol (RGD:1624291 [ISO] UniProtKB:P35372) /// 0051481 // negative regulation of cytosolic calcium ion concentration (GO_REF:0000024|RGD:1600115 [ISS] UniProtKB:P35372-1) /// 0002438 // acute inflammatory response to antigenic stimulus (PMID:19298846|RGD:2316601 [IEP]) /// 0061358 // negative regulation of Wnt protein secretion (GO_REF:0000024|RGD:1600115 [ISS]…	0097444 // spine apparatus (PMID:11312309|RGD:13702315 [IDA]) /// 0016020 // membrane (PMID:15961389|RGD:1598749 [IDA]) /// 0005768 // endosome (GO_REF:0000024|RGD:1600115 [ISS] UniProtKB:P97266) /// 0030424 // axon (GO_REF:0000024|RGD:1600115 [ISS] UniProtKB:P97266) /// 0042383 // sarcolemma (PMID:15961389|RGD:1598749 [IDA]) /// 0099056 // integral component of presynaptic membrane (PMID:1131230…	0004979 // beta-endorphin receptor activity (RGD:1624291 [ISO] UniProtKB:P35372) /// 0008022 // protein C-terminus binding (PMID:15748148|RGD:9835006 [IPI] RGD:68438) /// 0005515 // protein binding (PMID:16967511|RGD:1601381 [IPI] RGD:2716) /// 0031681 // G-protein beta-subunit binding (PMID:19682558|RGD:5509825 [IPI] RGD:2716) /// 0042277 // peptide binding (PMID:21873635 [IBA] PANTHER:PTN001200…	opioid receptor, mu 1		gene	taxon:10116	20111220	UniProt			241	0.156084	0.258297	57.1696	338	0.200593	0.385164	57.5329	131	0.115361	0.22093	30.6368	255	0.153636	0.345579	37.6992	186	0.140785	0.292294	37.0853	462	0.288214	0.646364	74.8654
AABR07001432.2	1	complement(43532902..43533277)	ENSRNOG00000060991	0.586089	-1.56825	-0.649155	0.57205	#N/A	1																	3	1.29261	2.13909	0.711654	0	0	0	0	0	0	0	0	1	0.40083	0.901597	0.14784	0	0	0	0	5	2.07515	4.65383	0.810232
AABR07001432.1	1	complement(43563457..43563998)	ENSRNOG00000059866	3.91572	1.40736	0.492989	0.260347	0.691729	1																	12	3.58688	5.93577	2.84662	19	5.20411	9.99255	3.2341	13	5.28356	10.1186	3.04029	11	3.05873	6.88008	1.62624	7	2.44532	5.07691	1.39568	11	3.16709	7.10268	1.78251
Ipcef1	1	complement(43567842..43638161)	ENSRNOG00000018163	0	#N/A	#N/A	#N/A	#N/A	#N/A	Ipcef1	RGD	735159	Ipcef1	enables		0005829 // cytosol (PMID:12920129|RGD:1299642 [IDA]) /// 0005886 // plasma membrane (PMID:12920129|RGD:1299642 [IDA])	0005515 // protein binding (PMID:12920129|RGD:1299642 [IPI] RGD:620398|RGD:736054) /// 0019904 // protein domain specific binding (PMID:12920129|RGD:1299642 [IPI] RGD:737071)	interaction protein for cytohesin exchange factors 1		gene	taxon:10116	20100923	RGD			0	0	0	0	0	0	0	0	0	0	0	0	0	0	0	0	0	0	0	0	0	0	0	0
Cnksr3	1	complement(43789791..43884267)	ENSRNOG00000018052	0.245479	1.03064	0.0435345	0.850122	0.964593	1	Cnksr3	RGD	1307544	Cnksr3	located_in	0009966 // regulation of signal transduction (GO_REF:0000002|RGD:1600115 [IEA] InterPro:IPR010599) /// 0010765 // positive regulation of sodium ion transport (RGD:1624291 [ISO] MGI:2674130) /// 0033137 // negative regulation of peptidyl-serine phosphorylation (RGD:1624291 [ISO] MGI:2674130) /// 0010765 // positive regulation of sodium ion transport (GO_REF:0000024|RGD:1600115 [ISS] UniProtKB:Q8BM…	0005737 // cytoplasm (GO_REF:0000044|RGD:1600115 [IEA] UniProtKB-SubCell:SL-0086) /// 0016020 // membrane (GO_REF:0000002|RGD:1600115 [IEA] InterPro:IPR010599) /// 0016324 // apical plasma membrane (GO_REF:0000044|RGD:1600115 [IEA] UniProtKB-SubCell:SL-0015) /// 0005737 // cytoplasm (GO_REF:0000002|RGD:1600115 [IEA] InterPro:IPR010599)		Cnksr family member 3		gene	taxon:10116	20210612	InterPro		UniProtKB:A0A0G2JYE3	71	0.12175	0.201478	16.8425	97	0.152419	0.292663	16.5109	120	0.279794	0.535835	28.0642	191	0.304688	0.685342	28.2374	184	0.368747	0.765584	36.6865	130	0.214726	0.481555	21.066
U6_12	1	43982682..43982777	ENSRNOG00000060056	0	#N/A	#N/A	#N/A	#N/A	#N/A																	0	0	0	0	0	0	0	0	0	0	0	0	0	0	0	0	0	0	0	0	0	0	0	0
Scaf8	1	44019059..44120615	ENSRNOG00000016919	0.429931	-1.16937	-0.225731	0.158926	0.585248	1	Scaf8	RGD	708362	Scaf8	enables	0006397 // mRNA processing (PMID:8692929|RGD:1299392 [IMP]) /// 0006369 // termination of RNA polymerase II transcription (PMID:21873635 [IBA] PANTHER:PTN000408520|PomBase:SPAC4G9.04c|SGD:S000002636) /// 0006366 // transcription from RNA polymerase II promoter (PMID:8692929|RGD:1299392 [IMP]) /// 0032786 // positive regulation of DNA-templated transcription, elongation (GO_REF:0000024|RGD:1600115…	0005654 // nucleoplasm (GO_REF:0000107|RGD:1600115 [IEA] UniProtKB:Q9UPN6|ensembl:ENSP00000356146) /// 0016363 // nuclear matrix (PMID:9528809|RGD:8554489 [IDA]) /// 0005654 // nucleoplasm (GO_REF:0000052|RGD:1624291 [ISO] UniProtKB:Q9UPN6) /// 0005654 // nucleoplasm (GO_REF:0000052|RGD:1624291 [ISO] UniProtKB:Q9UPN6,UniProtKB:A0A0A0MT33) /// 0005849 // mRNA cleavage factor complex (PMID:21873635…	0003723 // RNA binding (RGD:1624291 [ISO] UniProtKB:Q9UPN6) /// 1990269 // RNA polymerase II C-terminal domain phosphoserine binding (GO_REF:0000024|RGD:1600115 [ISS] UniProtKB:Q9UPN6) /// 1990269 // RNA polymerase II C-terminal domain phosphoserine binding (RGD:1624291 [ISO] UniProtKB:Q9UPN6) /// 0000993 // RNA polymerase II core binding (PMID:21873635 [IBA] PANTHER:PTN000408520|UniProtKB:Q9UPN6…	SR-related CTD-associated factor 8		gene	taxon:10116	20190527	UniProt			196	0.312666	0.517418	46.4948	296	0.432687	0.830814	50.3838	182	0.39477	0.756028	42.5641	282	0.418492	0.941325	41.6909	257	0.479138	0.994774	51.2414	324	0.497854	1.11651	52.503
AABR07001444.1	1	44201653..44228243	ENSRNOG00000057561	0.0164025	1.15927	0.21322	0.777872	0.942907	1																	1	0.00609257	0.0100823	0.237218	1	0.00558287	0.0107198	0.170216	3	0.0248525	0.0475952	0.701606	3	0.0170033	0.0382461	0.44352	4	0.0284815	0.0591325	0.797532	1	0.00586856	0.0131612	0.162046
Tiam2	1	44311513..44433193	ENSRNOG00000016728	0.210622	1.14263	0.192363	0.255747	0.689869	1	Tiam2	RGD	2324148	Tiam2	enables	0050772 // positive regulation of axonogenesis (PMID:21873635 [IBA] PANTHER:PTN002916489|RGD:1307455|MGI:MGI:103306) /// 0007264 // small GTPase mediated signal transduction (PMID:21873635 [IBA] PANTHER:PTN002916489|WB:WBGene00015704|UniProtKB:Q13009|MGI:MGI:103306) /// 0090630 // activation of GTPase activity (PMID:21873635 [IBA] PANTHER:PTN002916489|RGD:1307455|UniProtKB:Q13009|MGI:MGI:103306)	0016020 // membrane (RGD:1624291 [ISO] MGI:1344338) /// 0045202 // synapse (PMID:21873635 [IBA] PANTHER:PTN002916489|RGD:1307455|FB:FBgn0085447) /// 0005737 // cytoplasm (RGD:1624291 [ISO] MGI:1344338) /// 0016020 // membrane (PMID:21873635 [IBA] PANTHER:PTN002916489|UniProtKB:Q13009|MGI:MGI:103306|MGI:MGI:1344338|RGD:1307455)	0005096 // GTPase activator activity (RGD:1624291 [ISO] MGI:1344338) /// 0005085 // guanyl-nucleotide exchange factor activity (RGD:1624291 [ISO] MGI:1344338)	TIAM Rac1 associated GEF 2		gene	taxon:10116	20110208	RGD			119	0.158438	0.262192	28.229	160	0.195204	0.374817	27.2345	105	0.190086	0.364035	24.5562	209	0.258864	0.582269	30.8985	161	0.250519	0.520121	32.1007	131	0.168002	0.376771	21.2281
Tfb1m	1	complement(44433116..44474674)	ENSRNOG00000056223	0.164372	1.1299	0.176193	0.583866	0.875997	1	Tfb1m	RGD	727795	Tfb1m	enables	0031167 // rRNA methylation (PMID:21873635 [IBA] PANTHER:PTN000197843|UniProtKB:Q9UNQ2|UniProtKB:P06992) /// 0031167 // rRNA methylation (GO_REF:0000104|RGD:1600115 [IEA] UniRule:UR000413377) /// 0006391 // transcription initiation from mitochondrial promoter (PMID:21873635 [IBA] PANTHER:PTN000197910|UniProtKB:Q9H5Q4)	0005759 // mitochondrial matrix (PMID:21873635 [IBA] PANTHER:PTN000197844|SGD:S000004841|UniProtKB:Q9H5Q4|UniProtKB:Q8WVM0) /// 0042645 // mitochondrial nucleoid (RGD:1624291 [ISO] UniProtKB:Q8WVM0) /// 0042645 // mitochondrial nucleoid (GO_REF:0000107|RGD:1600115 [IEA] UniProtKB:Q8WVM0|ensembl:ENSP00000356134)	0003723 // RNA binding (GO_REF:0000104|RGD:1600115 [IEA] UniRule:UR000413377) /// 0003723 // RNA binding (GO_REF:0000043|RGD:1600115 [IEA] UniProtKB-KW:KW-0694) /// 0000179 // rRNA (adenine-N6,N6-)-dimethyltransferase activity (RGD:1624291 [ISO] UniProtKB:Q8WVM0) /// 0000179 // rRNA (adenine-N6,N6-)-dimethyltransferase activity (PMID:21873635 [IBA] PANTHER:PTN000197843|TAIR:locus:2061982|TAIR:loc…	transcription factor B1, mitochondrial		gene	taxon:10116	20210612	UniProt		UniProtKB:A0A0G2JZ68	45	0.175421	0.290297	10.6748	51	0.182179	0.349806	8.681	7	0.0371036	0.0710574	1.63708	60	0.217587	0.489425	8.8704	46	0.20957	0.435105	9.17162	39	0.146442	0.328419	6.31981
Cldn20	1	44446765..44447424	ENSRNOG00000023531	0.0667527	2.37249	1.2464	0.555587	#N/A	1	Cldn20	RGD	1595446	Cldn20	enables	0070830 // bicellular tight junction assembly (PMID:21873635 [IBA] PANTHER:PTN000243505|UniProtKB:O15551|UniProtKB:O95832) /// 0007155 // cell adhesion (PMID:21873635 [IBA] PANTHER:PTN000243505|ZFIN:ZDB-GENE-001103-5|MGI:MGI:106925|MGI:MGI:1329044|MGI:MGI:1276110|MGI:MGI:1276109)	0005923 // bicellular tight junction (PMID:21873635 [IBA] PANTHER:PTN000243505|MGI:MGI:1913100|MGI:MGI:1276109|MGI:MGI:1329044|UniProtKB:Q98SR2|MGI:MGI:1859285|MGI:MGI:1859284|UniProtKB:Q8N6F1|MGI:MGI:1860425|MGI:MGI:1276112|RGD:68425|MGI:MGI:3033992|ZFIN:ZDB-GENE-040426-1305|UniProtKB:Q2HJ22|MGI:MGI:1313314|UniProtKB:Q98SR1|UniProtKB:O14493|UniProtKB:O95832|MGI:MGI:1913101|MGI:MGI:1276110|MGI:MG…	0005198 // structural molecule activity (GO_REF:0000002|RGD:1600115 [IEA] InterPro:IPR006187)	claudin 20		gene	taxon:10116	20210612	InterPro			0	0	0	0	0	0	0	0	1	0.333764	0.639193	0.233869	0	0	0	0	0	0	0	0	0	0	0	0
Nox3	1	complement(44550994..44615760)	ENSRNOG00000016490	0.0075649	-1.97095	-0.978893	0.255959	0.689903	1	Nox3	RGD	1303190	Nox3	acts_upstream_of_or_within	0048840 // otolith development (RGD:1624291 [ISO] MGI:2681162) /// 0042554 // superoxide anion generation (PMID:21873635 [IBA] PANTHER:PTN000239643|RGD:620598|MGI:MGI:1354184|MGI:MGI:2681162|UniProtKB:P04839|dictyBase:DDB_G0287101|MGI:MGI:2450016|UniProtKB:Q9Y5S8|UniProtKB:Q9NRD8) /// 0006952 // defense response (PMID:21873635 [IBA] PANTHER:PTN000239643|dictyBase:DDB_G0289653|UniProtKB:P04839|FB:…	0016020 // membrane (PMID:15326186|RGD:1304010 [TAS]) /// 0005737 // cytoplasm (RGD:1624291 [ISO] MGI:2681162) /// 0043020 // NADPH oxidase complex (RGD:1624291 [ISO] MGI:2681162) /// 0043020 // NADPH oxidase complex (PMID:21873635 [IBA] PANTHER:PTN000239643|RGD:620600|MGI:MGI:2681162|RGD:620574|UniProtKB:P04839|RGD:620598|MGI:MGI:88574|UniProtKB:Q9Y5S8) /// 0005886 // plasma membrane (PMID:21873…	0016491 // oxidoreductase activity (PMID:15326186|RGD:1304010 [TAS]) /// 0016175 // superoxide-generating NADPH oxidase activity (PMID:21873635 [IBA] PANTHER:PTN000239643|MGI:MGI:2681162|dictyBase:DDB_G0289653|dictyBase:DDB_G0287101|MGI:MGI:2450016|UniProtKB:Q9Y5S8|MGI:MGI:1354184) /// 0016175 // superoxide-generating NADPH oxidase activity (RGD:1624291 [ISO] MGI:2681162,PR:Q672J9)	NADPH oxidase 3		gene	taxon:10116	20040827	RGD			0	0	0	0	3	0.00687638	0.0132035	0.510647	0	0	0	0	4	0.00930795	0.0209366	0.59136	2	0.00584673	0.0121388	0.398766	0	0	0	0
AABR07001448.1	1	44789374..44835208	ENSRNOG00000059546	0.00204278	-1.03347	-0.0474981	0.970563	#N/A	1																	0	0	0	0	2	0.00647777	0.0124381	0.340431	0	0	0	0	1	0.00328814	0.0073961	0.14784	0	0	0	0	3	0.0102139	0.0229062	0.486139
AABR07001452.1	1	complement(45409196..45409764)	ENSRNOG00000054504	0.156542	5.23511	2.38822	0.23742	#N/A	1																	0	0	0	0	3	0.782711	1.5029	0.510647	0	0	0	0	0	0	0	0	0	0	0	0	0	0	0	0
AABR07001455.1	1	45621344..45622240	ENSRNOG00000053507	0	#N/A	#N/A	#N/A	#N/A	#N/A																	0	0	0	0	0	0	0	0	0	0	0	0	0	0	0	0	0	0	0	0	0	0	0	0
LOC102548472	1	complement(45821855..45828543)	ENSRNOG00000053052	0.00443876	2.37234	1.24631	0.555619	#N/A	1																	0	0	0	0	1	0.0221938	0.0426149	0.170216	0	0	0	0	0	0	0	0	0	0	0	0	0	0	0	0
Arid1b	1	45923222..46234874	ENSRNOG00000017030	0.174594	-1.03169	-0.0450056	0.785305	0.945497	1	Arid1b	RGD	708504	Arid1b	involved_in	0097026 // dendritic cell dendrite assembly (RGD:1624291 [ISO] MGI:1926129) /// 1904385 // cellular response to angiotensin (PMID:14633620|RGD:1302474 [IEP]) /// 0002931 // response to ischemia (PMID:14633620|RGD:1302474 [IEP]) /// 0045893 // positive regulation of transcription, DNA-templated (PMID:21873635 [IBA] PANTHER:PTN000291886|FB:FBgn0261885|WB:WBGene00002717|UniProtKB:O14497) /// 0007270…	0005829 // cytosol (GO_REF:0000052|RGD:1624291 [ISO] UniProtKB:Q8NFD5,UniProtKB:A0A1B0GTJ8) /// 0005886 // plasma membrane (GO_REF:0000052|RGD:1624291 [ISO] UniProtKB:Q8NFD5,UniProtKB:A0A1B0GWJ2) /// 0005654 // nucleoplasm (GO_REF:0000052|RGD:1624291 [ISO] UniProtKB:Q8NFD5,UniProtKB:A0A1B0GWJ2) /// 0005634 // nucleus (PMID:14633620|RGD:1302474 [IDA]) /// 0005654 // nucleoplasm (GO_REF:0000052|RGD…	0031491 // nucleosome binding (PMID:21873635 [IBA] PANTHER:PTN000291886|MGI:MGI:1935147) /// 0003674 // molecular_function (RGD:1598407 [ND]) /// 0003700 // transcription factor activity, sequence-specific DNA binding (PMID:4633620|RGD:1302897 [TAS]) /// 0003677 // DNA binding (GO_REF:0000002|RGD:1600115 [IEA] InterPro:IPR038040) /// 0003677 // DNA binding (GO_REF:0000002|RGD:1600115 [IEA] InterP…	AT-rich interaction domain 1B		gene	taxon:10116	20171013	RGD			312	0.162188	0.268397	74.0121	346	0.164815	0.316466	58.8946	273	0.192963	0.369545	63.8461	387	0.187149	0.420959	57.2141	273	0.165855	0.344344	54.4316	368	0.184265	0.413243	59.6331
Tmem242	1	complement(46302970..46329682)	ENSRNOG00000016973	0.318892	-1.11612	-0.158493	0.519997	0.848209	1	Tmem242	RGD	1307262	Tmem242	located_in		0016021 // integral component of membrane (GO_REF:0000043|RGD:1600115 [IEA] UniProtKB-KW:KW-0812)		transmembrane protein 242		gene	taxon:10116	20210612	UniProt			33	0.200137	0.331197	7.8282	66	0.366787	0.704277	11.2342	43	0.354592	0.679082	10.0563	64	0.361081	0.81219	9.46176	44	0.311865	0.647487	8.77286	76	0.443974	0.99568	12.3155
Zdhhc14	1	46378807..46649292	ENSRNOG00000029049	0.116356	1.12789	0.173632	0.307589	0.730901	1	Zdhhc14	RGD	1565877	Zdhhc14	located_in	0018230 // peptidyl-L-cysteine S-palmitoylation (RGD:1624291 [ISO] UniProtKB:Q8IZN3) /// 0018230 // peptidyl-L-cysteine S-palmitoylation (PMID:21873635 [IBA] PANTHER:PTN000525256|UniProtKB:Q8IVQ6|UniProtKB:Q5W0Z9|UniProtKB:Q8WVZ1|MGI:MGI:1915336|MGI:MGI:1918414|UniProtKB:Q9NXF8|MGI:MGI:1918046|ZFIN:ZDB-GENE-061110-106|MGI:MGI:1923452|UniProtKB:Q9Y397|UniProtKB:Q9NUE0|ZFIN:ZDB-GENE-040718-346|RGD:…	0005794 // Golgi apparatus (PMID:21873635 [IBA] PANTHER:PTN000525256|ZFIN:ZDB-GENE-061110-106|TAIR:locus:2101806|RGD:1309041|UniProtKB:Q9NXF8|MGI:MGI:1915336|UniProtKB:Q8WVZ1|UniProtKB:Q5W0Z9|UniProtKB:Q8N966|UniProtKB:Q8IVQ6|FB:FBgn0042133|FB:FBgn0031495|UniProtKB:Q8WTX9|MGI:MGI:2142662|RGD:1562075|UniProtKB:Q9UIJ5|UniProtKB:Q9NPG8|UniProtKB:Q96MV8|MGI:MGI:1926134|FB:FBgn0034057|MGI:MGI:1913470|…	0016409 // palmitoyltransferase activity (RGD:1624291 [ISO] UniProtKB:Q8IZN3) /// 0019706 // protein-cysteine S-palmitoyltransferase activity (PMID:21873635 [IBA] PANTHER:PTN000525256|MGI:MGI:2142662|UniProtKB:Q9UIJ5|MGI:MGI:1918046|ZFIN:ZDB-GENE-061110-106|MGI:MGI:1915518|MGI:MGI:1915336|MGI:MGI:1918414|UniProtKB:Q9NXF8|UniProtKB:Q96MV8|MGI:MGI:1926134|PomBase:SPBC3H7.09|MGI:MGI:1913470|UniProtK…	zinc finger DHHC-type palmitoyltransferase 14		gene	taxon:10116	20131210	RGD			112	0.0670823	0.111012	26.5684	212	0.116355	0.223415	36.0857	165	0.134376	0.257345	38.5883	274	0.15267	0.343404	40.5081	159	0.111299	0.231075	31.7019	180	0.103847	0.232893	29.1683
AABR07001477.1	1	complement(46740305..46744647)	ENSRNOG00000058103	0	#N/A	#N/A	#N/A	#N/A	#N/A																	0	0	0	0	0	0	0	0	0	0	0	0	0	0	0	0	0	0	0	0	0	0	0	0
Snx9	1	46779860..46825830	ENSRNOG00000046874	0.116338	1.02891	0.0411173	0.8941	0.973257	1	Snx9	RGD	1584466	Snx9	involved_in	0065003 // macromolecular complex assembly (RGD:1624291 [ISO] UniProtKB:Q9Y5X1) /// 0006886 // intracellular protein transport (RGD:1624291 [ISO] UniProtKB:Q9Y5X1) /// 0006898 // receptor-mediated endocytosis (RGD:1624291 [ISO] UniProtKB:Q9Y5X1) /// 0051044 // positive regulation of membrane protein ectodomain proteolysis (RGD:1624291 [ISO] UniProtKB:Q9Y5X1) /// 0000281 // mitotic cytokinesis (RG…	0005737 // cytoplasm (RGD:1624291 [ISO] MGI:1913866) /// 0005737 // cytoplasm (RGD:1624291 [ISO] UniProtKB:Q9Y5X1) /// 0030136 // clathrin-coated vesicle (RGD:1624291 [ISO] UniProtKB:Q9Y5X1) /// 0005829 // cytosol (GO_REF:0000052|RGD:1624291 [ISO] UniProtKB:Q9Y5X1,UniProtKB:A0A087WZW2) /// 0005886 // plasma membrane (GO_REF:0000052|RGD:1624291 [ISO] UniProtKB:Q9Y5X1,UniProtKB:A0A087WVE4) /// 0030…	0042803 // protein homodimerization activity (RGD:1624291 [ISO] UniProtKB:Q9Y5X1) /// 0035091 // phosphatidylinositol binding (RGD:1624291 [ISO] MGI:1913866) /// 0035091 // phosphatidylinositol binding (RGD:1624291 [ISO] UniProtKB:Q9Y5X1) /// 0031625 // ubiquitin protein ligase binding (RGD:1624291 [ISO] UniProtKB:Q9Y5X1) /// 0071933 // Arp2/3 complex binding (RGD:1624291 [ISO] UniProtKB:Q9Y5X1) …	sorting nexin 9		gene	taxon:10116	20130724	RGD			14	0.0493377	0.0816468	3.32105	24	0.0775032	0.148816	4.08518	26	0.124587	0.238597	6.08058	53	0.173756	0.390834	7.83552	38	0.156508	0.324938	7.57656	33	0.11202	0.251223	5.34753
Synj2	1	46835971..46932529	ENSRNOG00000017114	0.220668	1.09416	0.129828	0.552705	0.861895	1	Synj2	RGD	69436	Synj2	enables	0046856 // phosphatidylinositol dephosphorylation (PMID:21873635 [IBA] PANTHER:PTN000127779|UniProtKB:Q9BT40|FB:FBgn0023508|UniProtKB:P32019|dictyBase:DDB_G0292392|UniProtKB:O43426|dictyBase:DDB_G0267462|SGD:S000001264|SGD:S000005050|MGI:MGI:109589|PomBase:SPBC2G2.02|ZFIN:ZDB-GENE-061110-61|MGI:MGI:1354961|SGD:S000005426|SGD:S000005635|dictyBase:DDB_G0284187|UniProtKB:A0A1D8PIH6|RGD:69436|TAIR:lo…	0005881 // cytoplasmic microtubule (PMID:11498538|RGD:628465 [IDA]) /// 0005737 // cytoplasm (PMID:11498538|RGD:628465 [IDA]) /// 0043679 // axon terminus (PMID:11498538|RGD:628465 [IDA]) /// 0098793 // presynapse (PMID:21873635 [IBA] PANTHER:PTN001675099|RGD:69434|RGD:69436|UniProtKB:O43426) /// 0048471 // perinuclear region of cytoplasm (PMID:10357812|RGD:69391 [IDA]) /// 0098793 // presynapse …	0004445 // inositol-polyphosphate 5-phosphatase activity (PMID:9388224|RGD:69390 [IDA]) /// 0030165 // PDZ domain binding (PMID:21873635 [IBA] PANTHER:PTN000878543|RGD:69436) /// 0003723 // RNA binding (GO_REF:0000043|RGD:1600115 [IEA] UniProtKB-KW:KW-0694) /// 0017124 // SH3 domain binding (PMID:9388224|RGD:69390 [IPI] RGD:732473) /// 0030165 // PDZ domain binding (PMID:10357812|RGD:69391 [IPI] …	synaptojanin 2		gene	taxon:10116	20210612	UniProt			100	0.167781	0.277653	23.7218	151	0.232154	0.445765	25.7026	99	0.225853	0.432532	23.153	164	0.255976	0.575773	24.2458	113	0.221576	0.460031	22.5303	226	0.365243	0.819114	36.6225
Serac1	1	complement(46942192..46978261)	ENSRNOG00000017889	0.212747	2.22891	1.15634	0.000782296	0.0436676	1	Serac1	RGD	1565064	Serac1	located_in	0032367 // intracellular cholesterol transport (RGD:1624291 [ISO] UniProtKB:Q96JX3) /// 0036148 // phosphatidylglycerol acyl-chain remodeling (RGD:1624291 [ISO] UniProtKB:Q96JX3) /// 0030198 // extracellular matrix organization (RGD:1624291 [ISO] MGI:2447813)	0016021 // integral component of membrane (GO_REF:0000043|RGD:1600115 [IEA] UniProtKB-KW:KW-0812) /// 0005739 // mitochondrion (RGD:1624291 [ISO] UniProtKB:Q96JX3) /// 0044233 // ER-mitochondrion membrane contact site (RGD:1624291 [ISO] UniProtKB:Q96JX3) /// 0031012 // extracellular matrix (RGD:1624291 [ISO] MGI:2447813) /// 0005783 // endoplasmic reticulum (RGD:1624291 [ISO] UniProtKB:Q96JX3)		serine active site containing 1		gene	taxon:10116	20171114	RGD			18	0.0808465	0.133789	4.26993	27	0.111125	0.213373	4.59582	57	0.348106	0.666661	13.3305	60	0.250699	0.563904	8.8704	52	0.272957	0.566707	10.3679	26	0.112485	0.252264	4.21321
Gtf2h5	1	46978458..46985032	ENSRNOG00000018007	3.01234	-1.21468	-0.280573	0.181706	0.615115	1	Gtf2h5	RGD	1560991	Gtf2h5	acts_upstream_of_or_within	0006294 // nucleotide-excision repair, preincision complex assembly (PMID:21873635 [IBA] PANTHER:PTN002005445|MGI:MGI:107227) /// 0000462 // maturation of SSU-rRNA from tricistronic rRNA transcript (SSU-rRNA, 5.8S rRNA, LSU-rRNA) (RGD:1624291 [ISO] MGI:107227) /// 0070816 // phosphorylation of RNA polymerase II C-terminal domain (PMID:21873635 [IBA] PANTHER:PTN002005445|SGD:S000007603) /// 000629…	0005669 // transcription factor TFIID complex (RGD:1624291 [ISO] UniProtKB:Q6ZYL4) /// 0005675 // holo TFIIH complex (PMID:21873635 [IBA] PANTHER:PTN002005445|SGD:S000007603|FB:FBgn0265968) /// 0000439 // core TFIIH complex (PMID:21873635 [IBA] PANTHER:PTN002005445|SGD:S000007603|FB:FBgn0265968) /// 0005575 // cellular_component (RGD:1598407 [ND]) /// 0005730 // nucleolus (RGD:1624291 [ISO] UniPr…	0003674 // molecular_function (RGD:1598407 [ND])	general transcription factor IIH subunit 5		gene	taxon:10116	20190712	RGD	occurs_in(EMAPA:16894)		93	2.29151	3.79212	22.0613	139	3.13842	6.02617	23.66	74	2.47924	4.74802	17.3063	115	2.63603	5.92928	17.0016	100	2.87966	5.97868	19.9383	157	3.72624	8.35666	25.4413
Tulp4	1	47032113..47127035	ENSRNOG00000018012	0.856602	-1.3097	-0.389233	0.0839226	0.459005	1	Tulp4	RGD	1564487	Tulp4	located_in	0016567 // protein ubiquitination (GO_REF:0000041|RGD:1600115 [IEA] UniPathway:UPA00143)	0005737 // cytoplasm (RGD:1624291 [ISO] UniProtKB:Q9NRJ4)		TUB like protein 4		gene	taxon:10116	20040716	RGD			410	0.699757	1.158	97.2594	463	0.724106	1.39037	78.8098	214	0.496621	0.951083	50.0479	440	0.698601	1.57138	65.0496	420	0.837751	1.73932	83.7409	1055	1.73439	3.88964	170.959
5S_rRNA_4	1	47041989..47042105	ENSRNOG00000045491	0	#N/A	#N/A	#N/A	#N/A	#N/A																	0	0	0	0	0	0	0	0	0	0	0	0	0	0	0	0	0	0	0	0	0	0	0	0
Tmem181	1	47162394..47202549	ENSRNOG00000018158	0.222688	1.64033	0.713983	0.00642672	0.148002	1	Tmem181	RGD	1566403	Tmem181	enables		0016021 // integral component of membrane (GO_REF:0000043|RGD:1600115 [IEA] UniProtKB-KW:KW-0812)	0015643 // toxic substance binding (RGD:1624291 [ISO] UniProtKB:Q9P2C4) /// 0015643 // toxic substance binding (PMID:21873635 [IBA] PANTHER:PTN001276612|UniProtKB:Q9P2C4)	transmembrane protein 181		gene	taxon:10116	20100907	RGD			25	0.100861	0.166911	5.93045	53	0.195938	0.376225	9.02143	45	0.246857	0.472757	10.5241	89	0.334031	0.751346	13.1578	50	0.235753	0.489464	9.96915	43	0.167103	0.374754	6.96799
Dynlt1	1	complement(47206895..47213749)	ENSRNOG00000018207	0.810728	1.04059	0.0574058	0.844087	0.962306	1	Dynlt1	RGD	620261	Dynlt1	involved_in	0008277 // regulation of G-protein coupled receptor protein signaling pathway (GO_REF:0000024|RGD:1600115 [ISS] UniProtKB:P51807) /// 0051493 // regulation of cytoskeleton organization (PMID:15992542|RGD:8553295 [IDA]) /// 0060548 // negative regulation of cell death (PMID:22164227|RGD:13208528 [IMP]) /// 0000132 // establishment of mitotic spindle orientation (GO_REF:0000024|RGD:1600115 [ISS] Un…	0044295 // axonal growth cone (PMID:15992542|RGD:8553295 [IDA]) /// 0005881 // cytoplasmic microtubule (RGD:1624291 [ISO] UniProtKB:P63172) /// 0005739 // mitochondrion (GO_REF:0000108|RGD:1600115 [IEA] GO:0035795) /// 0005819 // spindle (GO_REF:0000044|RGD:1600115 [IEA] UniProtKB-SubCell:SL-0251) /// 0005868 // cytoplasmic dynein complex (RGD:1624291 [ISO] UniProtKB:P63172) /// 0099503 // secret…	0008022 // protein C-terminus binding (PMID:15768038|RGD:13208814 [IPI] RGD:1347795) /// 0005515 // protein binding (PMID:14985359|RGD:8553555 [IPI] UniProtKB:B2GV74) /// 0005515 // protein binding (PMID:14985359|RGD:8553555 [IPI] UniProtKB:P37285) /// 0045505 // dynein intermediate chain binding (PMID:21873635 [IBA] PANTHER:PTN000478852|UniProtKB:Q8WW35|FB:FBgn0024432) /// 0042802 // identical p…	dynein light chain Tctex-type 1		gene	taxon:10116	20100517	UniProt			29	0.685371	1.13419	6.87933	36	0.779628	1.49698	6.12776	32	1.02831	1.96933	7.48379	27	0.593614	1.33523	3.99168	35	0.966713	2.00707	6.97841	37	0.842288	1.88896	5.99572
Sytl3	1	47231093..47287371	ENSRNOG00000018321	0.0254457	-2.39294	-1.25878	0.143829	0.563075	1	Sytl3	RGD	1561992	Sytl3	enables	0006886 // intracellular protein transport (GO_REF:0000002|RGD:1600115 [IEA] InterPro:IPR010911) /// 0006887 // exocytosis (PMID:21873635 [IBA] PANTHER:PTN005238642|UniProtKB:Q9HCH5|MGI:MGI:1933367|MGI:MGI:2668451|MGI:MGI:1933366|MGI:MGI:1351606|MGI:MGI:1933365|UniProtKB:Q8IYJ3) /// 0006887 // exocytosis (RGD:1624291 [ISO] MGI:1933367)	0019897 // extrinsic component of plasma membrane (RGD:1624291 [ISO] MGI:1933367) /// 0016020 // membrane (RGD:1624291 [ISO] MGI:1933367) /// 0070382 // exocytic vesicle (PMID:21873635 [IBA] PANTHER:PTN000001477|UniProtKB:Q9HCH5) /// 0005886 // plasma membrane (PMID:21873635 [IBA] PANTHER:PTN000001477|UniProtKB:A0A0B4K657|UniProtKB:Q8IYJ3|MGI:MGI:1933365|MGI:MGI:1933367|RGD:620204|UniProtKB:Q9HCH…	0005544 // calcium-dependent phospholipid binding (RGD:1624291 [ISO] MGI:1933367) /// 0042043 // neurexin family protein binding (RGD:1624291 [ISO] MGI:1933367) /// 0005543 // phospholipid binding (RGD:1624291 [ISO] MGI:1933367) /// 0031267 // small GTPase binding (GO_REF:0000002|RGD:1600115 [IEA] InterPro:IPR010911|InterPro:IPR028704) /// 0042043 // neurexin family protein binding (PMID:21873635…	synaptotagmin-like 3		gene	taxon:10116	20010425	RGD			2	0.0057573	0.00952749	0.474436	3	0.00791348	0.0151949	0.510647	3	0.0117424	0.022488	0.701606	6	0.0160677	0.0361414	0.88704	3	0.0100928	0.0209544	0.598149	40	0.110912	0.248738	6.48185
Ezr	1	complement(47287874..47331412)	ENSRNOG00000018524	1.25013	-1.25549	-0.328256	0.160579	0.587488	1	Ezr	RGD	621161	Ezr	involved_in	0072697 // protein localization to cell cortex (RGD:1624291 [ISO] UniProtKB:P15311) /// 0003376 // sphingosine-1-phosphate signaling pathway (RGD:1624291 [ISO] UniProtKB:P15311) /// 0007159 // leukocyte cell-cell adhesion (RGD:1624291 [ISO] UniProtKB:P15311) /// 0032532 // regulation of microvillus length (RGD:1624291 [ISO] MGI:98931) /// 0030855 // epithelial cell differentiation (PMID:7640303|R…	0005886 // plasma membrane (GO_REF:0000052|RGD:1624291 [ISO] UniProtKB:P15311) /// 0005902 // microvillus (PMID:21873635 [IBA] PANTHER:PTN000589934|MGI:MGI:98931|MGI:MGI:97167|UniProtKB:P15311|RGD:1359472|UniProtKB:P26038|RGD:621161|MGI:MGI:97887) /// 0005884 // actin filament (RGD:1624291 [ISO] UniProtKB:P15311) /// 0044297 // cell body (PMID:11461930|RGD:7207839 [IDA]) /// 0071944 // cell perip…	0044548 // S100 protein binding (RGD:1624291 [ISO] UniProtKB:P15311) /// 0034236 // protein kinase A catalytic subunit binding (RGD:1624291 [ISO] UniProtKB:P15311) /// 0042802 // identical protein binding (RGD:1624291 [ISO] UniProtKB:P15311) /// 0005515 // protein binding (PMID:11726633|RGD:8554011 [IPI] UniProtKB:Q62696) /// 0051117 // ATPase binding (RGD:1624291 [ISO] UniProtKB:P15311) /// 0005…	ezrin		gene	taxon:10116	20150622	RGD	occurs_in(CL:0000084),has_input(InterPro:IPR008366)		421	1.56653	2.59238	99.8688	329	1.12179	2.15397	56.0009	128	0.647611	1.24025	29.9352	339	1.17346	2.6395	50.1177	186	0.808857	1.67933	37.0853	340	1.21862	2.73293	55.0958
U6_13	1	complement(47365350..47365455)	ENSRNOG00000058299	0	#N/A	#N/A	#N/A	#N/A	#N/A																	0	0	0	0	0	0	0	0	0	0	0	0	0	0	0	0	0	0	0	0	0	0	0	0
Rsph3	1	complement(47426258..47477524)	ENSRNOG00000018762	0.067371	-1.07771	-0.107963	0.751767	0.934999	1	Rsph3	RGD	1311306	Rsph3	located_in		0005929 // cilium (RGD:1624291 [ISO] UniProtKB:Q86UC2) /// 0005856 // cytoskeleton (GO_REF:0000043|RGD:1600115 [IEA] UniProtKB-KW:KW-0206) /// 0005929 // cilium (PMID:21873635 [IBA] PANTHER:PTN000493639|UniProtKB:Q86UC2|UniProtKB:A8J2J7) /// 0005737 // cytoplasm (GO_REF:0000043|RGD:1600115 [IEA] UniProtKB-KW:KW-0963)		radial spoke head 3		gene	taxon:10116	20210612	UniProt			15	0.0474011	0.078442	3.55827	21	0.0608098	0.116763	3.57453	18	0.0773424	0.148119	4.20963	31	0.0911321	0.204986	4.58304	16	0.0590907	0.122683	3.19013	37	0.112624	0.252576	5.99572
Tagap	1	complement(47493994..47502952)	ENSRNOG00000018915	0.235312	-1.30744	-0.386747	0.392727	0.790326	1	Tagap	RGD	1308618	Tagap	involved_in	0051607 // defense response to virus (RGD:1624291 [ISO] MGI:3615484) /// 0050790 // regulation of catalytic activity (GO_REF:0000108|RGD:1600115 [IEA] GO:0005096) /// 0007165 // signal transduction (GO_REF:0000002|RGD:1600115 [IEA] InterPro:IPR000198|InterPro:IPR008936)		0005096 // GTPase activator activity (PMID:21873635 [IBA] PANTHER:PTN000571769|FB:FBgn0036518)	T-cell activation RhoGTPase activating protein		gene	taxon:10116	20210612	InterPro			11	0.198915	0.329176	2.6094	8	0.132563	0.254538	1.36173	15	0.36882	0.70633	3.50803	6	0.100934	0.227035	0.88704	12	0.253606	0.52653	2.3926	14	0.243857	0.546887	2.26865
AABR07001493.1	1	47513066..47537519	ENSRNOG00000058258	0.00593148	-1.88304	-0.913062	0.486683	#N/A	1																	0	0	0	0	0	0	0	0	0	0	0	0	1	0.00616308	0.0138628	0.14784	1	0.00774261	0.016075	0.199383	0	0	0	0
Fndc1	1	47605262..47687504	ENSRNOG00000030210	0.021548	-1.13441	-0.181937	0.697466	0.915489	1	Fndc1	RGD	1310640	Fndc1	acts_upstream_of_or_within	0071456 // cellular response to hypoxia (PMID:19723622|RGD:8554041 [IMP]) /// 0051223 // regulation of protein transport (PMID:19723622|RGD:8554041 [IDA]) /// 0001934 // positive regulation of protein phosphorylation (PMID:19723622|RGD:8554041 [IDA]) /// 0010666 // positive regulation of cardiac muscle cell apoptotic process (PMID:19723622|RGD:8554041 [IMP])	0016607 // nuclear speck (GO_REF:0000107|RGD:1600115 [IEA] UniProtKB:Q4ZHG4|ensembl:ENSP00000297267) /// 0016607 // nuclear speck (GO_REF:0000052|RGD:1624291 [ISO] UniProtKB:Q4ZHG4,UniProtKB:J3KNQ2) /// 0005576 // extracellular region (GO_REF:0000044|RGD:1600115 [IEA] UniProtKB-SubCell:SL-0243) /// 0005911 // cell-cell junction (PMID:19723622|RGD:8554041 [IDA]) /// 0016607 // nuclear speck (GO_RE…		fibronectin type III domain containing 1		gene	taxon:10116	20110308	MGI			6	0.0118192	0.019559	1.42331	5	0.00902534	0.0173298	0.851078	8	0.0214276	0.0410362	1.87095	23	0.042148	0.0948045	3.40032	10	0.0230217	0.0477972	1.99383	14	0.0265641	0.0595742	2.26865
AABR07001497.1	1	complement(47702641..47702971)	ENSRNOG00000054760	0	#N/A	#N/A	#N/A	#N/A	#N/A																	0	0	0	0	0	0	0	0	0	0	0	0	0	0	0	0	0	0	0	0	0	0	0	0
AABR07001497.2	1	47704677..47725747	ENSRNOG00000058069	0.00539142	5.45261	2.44695	0.22808	#N/A	1																	0	0	0	0	0	0	0	0	0	0	0	0	0	0	0	0	3	0.0269571	0.0559677	0.598149	0	0	0	0
Sod2	1	complement(47914759..47921587)	ENSRNOG00000019048	8.81465	-1.24433	-0.315365	0.0951529	0.480128	1	Sod2	RGD	3732	Sod2	acts_upstream_of_or_within	0009314 // response to radiation (PMID:22780102|RGD:8158084 [IEP]) /// 0042311 // vasodilation (RGD:1624291 [ISO] MGI:98352) /// 1905461 // positive regulation of vascular associated smooth muscle cell apoptotic process (RGD:1624291 [ISO] UniProtKB:P04179) /// 0042542 // response to hydrogen peroxide (PMID:19917063|RGD:2317381 [IEP]) /// 0050790 // regulation of catalytic activity (RGD:1624291 [I…	0005739 // mitochondrion (PMID:15642720|RGD:2291946 [IDA]) /// 0005759 // mitochondrial matrix (RGD:1624291 [ISO] UniProtKB:P04179) /// 0005739 // mitochondrion (PMID:21873635 [IBA] PANTHER:PTN000150076|UniProtKB:P04179|TAIR:locus:2085552|PomBase:SPAC1486.01|WB:WBGene00004932|SGD:S000001050|MGI:MGI:98352|UniProtKB:P09233|WB:WBGene00004931|CGD:CAL0000191321|RGD:3732) /// 0005739 // mitochondrion (…	0003677 // DNA binding (PMID:19228881|RGD:2306615 [IDA]) /// 0042802 // identical protein binding (PMID:19384983|RGD:2317389 [IPI] RGD:3732) /// 0030145 // manganese ion binding (GO_REF:0000024|RGD:1600115 [ISS] UniProtKB:P04179) /// 0004784 // superoxide dismutase activity (GO_REF:0000024|RGD:1600115 [ISS] UniProtKB:P04179) /// 0004784 // superoxide dismutase activity (RGD:1624291 [ISO] UniProtK…	superoxide dismutase 2		gene	taxon:10116	20080317	RGD	occurs_in(EMAPA:35578),occurs_in(CL:0000515)		266	6.31044	10.4429	63.1	454	9.86941	18.9505	77.2779	155	4.99986	9.57526	36.2496	357	7.87878	17.7219	52.7789	357	9.89802	20.55	71.1798	519	11.8598	26.5974	84.1021
Wtap	1	47942500..47967631	ENSRNOG00000019091	1.42228	-1.02929	-0.0416431	0.804811	0.951966	1	Wtap	RGD	1563824	Wtap	involved_in	0008380 // RNA splicing (GO_REF:0000043|RGD:1600115 [IEA] UniProtKB-KW:KW-0508) /// 0080009 // mRNA methylation (RGD:1624291 [ISO] UniProtKB:Q15007) /// 0000381 // regulation of alternative mRNA splicing, via spliceosome (PMID:21873635 [IBA] PANTHER:PTN000390848|UniProtKB:Q15007|FB:FBgn0000662) /// 0006397 // mRNA processing (GO_REF:0000043|RGD:1600115 [IEA] UniProtKB-KW:KW-0507) /// 0080009 // m…	0005634 // nucleus (RGD:1624291 [ISO] MGI:1926395) /// 0005737 // cytoplasm (RGD:1624291 [ISO] MGI:1926395) /// 0036396 // MIS complex (RGD:1624291 [ISO] UniProtKB:Q15007) /// 0005654 // nucleoplasm (RGD:1624291 [ISO] UniProtKB:Q15007) /// 0031965 // nuclear membrane (RGD:1624291 [ISO] UniProtKB:Q15007) /// 0036396 // MIS complex (RGD:1624291 [ISO] MGI:1926395) /// 0005634 // nucleus (PMID:218736…	0042802 // identical protein binding (RGD:1624291 [ISO] UniProtKB:Q15007)	WT1 associated protein		gene	taxon:10116	20140404	RGD			150	0.966939	1.60014	35.5827	278	1.64214	3.15312	47.3199	157	1.37612	2.63541	36.7174	260	1.55917	3.50709	38.4384	208	1.56702	3.2534	41.4717	305	1.89382	4.24719	49.4241
Acat2	1	47972399..47992653	ENSRNOG00000019189	0.185816	1.1472	0.198115	0.58154	0.874761	1	Acat2	RGD	1359366	Acat2	involved_in	0006695 // cholesterol biosynthetic process (PMID:10806397|RGD:2326086 [TAS]) /// 0045797 // positive regulation of intestinal cholesterol absorption (RGD:1624291 [ISO] MGI:87871) /// 0071398 // cellular response to fatty acid (PMID:11786296|RGD:1598704 [IEP]) /// 0006635 // fatty acid beta-oxidation (PMID:21873635 [IBA] PANTHER:PTN000432120|RGD:620513|UniProtKB:P76503|RGD:620482|FB:FBgn0025352) …	0005737 // cytoplasm (RGD:1624291 [ISO] UniProtKB:Q9BWD1) /// 0005777 // peroxisome (PMID:10806397|RGD:2326086 [TAS]) /// 0005829 // cytosol (PMID:10806397|RGD:2326086 [IDA]) /// 0005739 // mitochondrion (PMID:21873635 [IBA] PANTHER:PTN002498137|dictyBase:DDB_G0271544|UniProtKB:P55084|UniProtKB:P42765|UniProtKB:P24752|RGD:620513|WB:WBGene00002183|RGD:620482|MGI:MGI:2136381|RGD:2016)	0003985 // acetyl-CoA C-acetyltransferase activity (PMID:10806397|RGD:2326086 [IDA]) /// 0003985 // acetyl-CoA C-acetyltransferase activity (PMID:21873635 [IBA] PANTHER:PTN000432120|TAIR:locus:2160887|UniProtKB:P76461|RGD:1359366|SGD:S000005949|TAIR:locus:2164778|RGD:2016|UniProtKB:P42765|UniProtKB:Q9BWD1|dictyBase:DDB_G0271544|MGI:MGI:87870|UniProtKB:P24752) /// 0016747 // transferase activity, …	acetyl-CoA acetyltransferase 2		gene	taxon:10116	20100628	RGD			9	0.0719855	0.119126	2.13496	25	0.183232	0.351828	4.25539	28	0.304515	0.583179	6.54832	22	0.163696	0.368206	3.25248	22	0.205649	0.426964	4.38643	22	0.169495	0.380119	3.56502
Acat2l1	1	47996521..48026268	ENSRNOG00000013975	0.358379	-1.04922	-0.069317	0.752685	0.935123	1	Acat2l1	RGD	1562948	Acat2l1	involved_in	0006635 // fatty acid beta-oxidation (PMID:21873635 [IBA] PANTHER:PTN000432120|RGD:620513|UniProtKB:P76503|RGD:620482|FB:FBgn0025352)	0005739 // mitochondrion (PMID:21873635 [IBA] PANTHER:PTN002498137|dictyBase:DDB_G0271544|UniProtKB:P55084|UniProtKB:P42765|UniProtKB:P24752|RGD:620513|WB:WBGene00002183|RGD:620482|MGI:MGI:2136381|RGD:2016)	0003985 // acetyl-CoA C-acetyltransferase activity (PMID:21873635 [IBA] PANTHER:PTN000432120|TAIR:locus:2160887|UniProtKB:P76461|RGD:1359366|SGD:S000005949|TAIR:locus:2164778|RGD:2016|UniProtKB:P42765|UniProtKB:Q9BWD1|dictyBase:DDB_G0271544|MGI:MGI:87870|UniProtKB:P24752)	Acetyl-CoA acetyltransferase 2-like 1	UniProtKB:A0A096MJY8|PTN004500952	protein	taxon:10116	20170228	GO_Central			42	0.228732	0.378518	9.96316	68	0.339347	0.651588	11.5747	54	0.39987	0.765794	12.6289	86	0.435701	0.980033	12.7142	61	0.388248	0.806071	12.1624	83	0.435398	0.976448	13.4498
Tcp1	1	complement(48025663..48033396)	ENSRNOG00000014160	1.69418	-1.1622	-0.216864	0.335741	0.755135	1	Tcp1	RGD	3832	Tcp1	located_in	0006457 // protein folding (RGD:1624291 [ISO] UniProtKB:P17987) /// 0050821 // protein stabilization (RGD:1624291 [ISO] UniProtKB:P17987) /// 0051973 // positive regulation of telomerase activity (RGD:1624291 [ISO] UniProtKB:P17987) /// 1904851 // positive regulation of establishment of protein localization to telomere (RGD:1624291 [ISO] UniProtKB:P17987) /// 1901998 // toxin transport (RGD:16242…	0005874 // microtubule (RGD:1624291 [ISO] UniProtKB:P17987) /// 0005794 // Golgi apparatus (RGD:1624291 [ISO] MGI:98535) /// 0002199 // zona pellucida receptor complex (RGD:1624291 [ISO] MGI:98535) /// 0005832 // chaperonin-containing T-complex (GO_REF:0000024|RGD:1600115 [ISS] UniProtKB:Q32L40) /// 0000242 // pericentriolar material (RGD:1624291 [ISO] MGI:98535) /// 0000792 // heterochromatin (P…	0051082 // unfolded protein binding (PMID:21873635 [IBA] PANTHER:PTN004253040|SGD:S000002302|SGD:S000002620|SGD:S000001404|SGD:S000003825|SGD:S000002596|SGD:S000003647|SGD:S000003551|SGD:S000003545) /// 0005524 // ATP binding (GO_REF:0000043|RGD:1600115 [IEA] UniProtKB-KW:KW-0067) /// 0031625 // ubiquitin protein ligase binding (RGD:1624291 [ISO] UniProtKB:P17987) /// 0044183 // protein binding i…	t-complex 1		gene	taxon:10116	20040903	RGD			64	1.34064	2.21856	15.182	109	2.09226	4.01739	18.5535	41	1.16778	2.23643	9.58861	81	1.57844	3.55043	11.975	69	1.6892	3.50708	13.7574	112	2.25985	5.06807	18.1492
gene:ENSRNOG00000058152	1	complement(48027142..48027271)	ENSRNOG00000058152	0	#N/A	#N/A	#N/A	#N/A	#N/A																	0	0	0	0	0	0	0	0	0	0	0	0	0	0	0	0	0	0	0	0	0	0	0	0
AABR07071864.1	1	complement(48030434..48030570)	ENSRNOG00000051969	0	#N/A	#N/A	#N/A	#N/A	#N/A																	0	0	0	0	0	0	0	0	0	0	0	0	0	0	0	0	0	0	0	0	0	0	0	0
Mrpl18	1	48033768..48038726	ENSRNOG00000014582	2.10181	-1.10547	-0.144661	0.531542	0.852998	1	Mrpl18	RGD	1306387	Mrpl18	enables	0006412 // translation (GO_REF:0000002|RGD:1600115 [IEA] InterPro:IPR005484|InterPro:IPR036967) /// 0035928 // rRNA import into mitochondrion (RGD:1624291 [ISO] UniProtKB:Q9H0U6)	0005739 // mitochondrion (GO_REF:0000054|RGD:1624291 [ISO] UniProtKB:Q9H0U6) /// 0005739 // mitochondrion (PMID:21873635 [IBA] PANTHER:PTN000984937|UniProtKB:Q9H0U6) /// 0005762 // mitochondrial large ribosomal subunit (RGD:1624291 [ISO] UniProtKB:Q9H0U6)	0008097 // 5S rRNA binding (RGD:1624291 [ISO] UniProtKB:Q9H0U6) /// 0003735 // structural constituent of ribosome (GO_REF:0000002|RGD:1600115 [IEA] InterPro:IPR005484|InterPro:IPR036967) /// 0008097 // 5S rRNA binding (PMID:21873635 [IBA] PANTHER:PTN000307352|UniProtKB:Q9H0U6|UniProtKB:P0C018)	mitochondrial ribosomal protein L18		gene	taxon:10116	20210612	InterPro			40	1.30678	2.16252	9.48872	79	2.36497	4.54104	13.447	56	2.48758	4.76398	13.0966	86	2.61368	5.87901	12.7142	44	1.67995	3.48787	8.77286	67	2.10837	4.72835	10.8571
Pnldc1	1	48039909..48058400	ENSRNOG00000023140	0.0812327	1.15041	0.202151	0.75705	0.935896	1	Pnldc1	RGD	1308678	Pnldc1	involved_in	0000184 // nuclear-transcribed mRNA catabolic process, nonsense-mediated decay (GO_REF:0000043|RGD:1600115 [IEA] UniProtKB-KW:KW-0866) /// 0000289 // nuclear-transcribed mRNA poly(A) tail shortening (PMID:21873635 [IBA] PANTHER:PTN000387181|MGI:MGI:1921358|UniProtKB:Q8NA58|MGI:MGI:2685159) /// 0000289 // nuclear-transcribed mRNA poly(A) tail shortening (RGD:1624291 [ISO] MGI:2685159) /// 0090503 …	0005783 // endoplasmic reticulum (RGD:1624291 [ISO] UniProtKB:Q8NA58) /// 0005737 // cytoplasm (PMID:21873635 [IBA] PANTHER:PTN000387146|UniProtKB:Q57W87|MGI:MGI:2685159|WB:WBGene00010734|UniProtKB:Q96GM8|UniProtKB:Q8NA58|TAIR:locus:2012100) /// 0005783 // endoplasmic reticulum (RGD:1624291 [ISO] MGI:2685159) /// 0005783 // endoplasmic reticulum (PMID:21873635 [IBA] PANTHER:PTN001806608|MGI:MGI:2…	0003723 // RNA binding (PMID:21873635 [IBA] PANTHER:PTN000387146|UniProtKB:Q96GM8) /// 0004535 // poly(A)-specific ribonuclease activity (RGD:1624291 [ISO] UniProtKB:Q8NA58) /// 0000175 // 3'-5'-exoribonuclease activity (PMID:21873635 [IBA] PANTHER:PTN000387146|PomBase:SPBC29A10.09c|WB:WBGene00010734|MGI:MGI:2685159|UniProtKB:Q96GM8|UniProtKB:Q8NA58|UniProtKB:O95453) /// 0004535 // poly(A)-specif…	PARN like ribonuclease domain containing exonuclease 1		gene	taxon:10116	20210612	UniProt		UniProtKB:A0A096MJ55	1	0.00876095	0.0144981	0.237218	4	0.0321121	0.0616593	0.680863	13	0.154861	0.296576	3.04029	12	0.0978014	0.219987	1.77408	11	0.112628	0.233835	2.19321	2	0.0168777	0.0378508	0.324093
Mas1l	1	complement(48069194..48070536)	ENSRNOG00000014965	0.140981	2.16544	1.11466	0.436521	#N/A	1	Mas1l	RGD	738049	Mas1l	enables	0007186 // G-protein coupled receptor signaling pathway (PMID:21873635 [IBA] PANTHER:PTN000140598|MGI:MGI:96918) /// 0038166 // angiotensin-activated signaling pathway (GO_REF:0000108|RGD:1600115 [IEA] GO:0001595)	0016021 // integral component of membrane (GO_REF:0000043|RGD:1600115 [IEA] UniProtKB-KW:KW-0812) /// 0005886 // plasma membrane (GO_REF:0000052|RGD:1624291 [ISO] UniProtKB:P35410) /// 0005654 // nucleoplasm (GO_REF:0000052|RGD:1624291 [ISO] UniProtKB:P35410) /// 0005829 // cytosol (GO_REF:0000052|RGD:1624291 [ISO] UniProtKB:P35410) /// 0005886 // plasma membrane (GO_REF:0000044|RGD:1600115 [IEA]…	0004930 // G-protein coupled receptor activity (PMID:21873635 [IBA] PANTHER:PTN000140598|MGI:MGI:96918|MGI:MGI:3033095|UniProtKB:Q96LB1|MGI:MGI:3033100|MGI:MGI:3588270|UniProtKB:P04201) /// 0004930 // G-protein coupled receptor activity (PMID:12909716|RGD:737883 [TAS]) /// 0001595 // angiotensin receptor activity (PMID:21873635 [IBA] PANTHER:PTN000140809|MGI:MGI:96918)	MAS1 proto-oncogene like, G protein-coupled receptor		gene	taxon:10116	20050217	RGD			0	0	0	0	0	0	0	0	0	0	0	0	0	0	0	0	5	0.704906	1.46351	0.996915	0	0	0	0
Mas1	1	48077033..48108216	ENSRNOG00000014971	0.073551	1.20393	0.267751	0.583538	0.875912	1	Mas1	RGD	3049	Mas1	enables	0008284 // positive regulation of cell proliferation (PMID:22561449|RGD:8549484 [IMP]) /// 0007186 // G-protein coupled receptor signaling pathway (RGD:1624291 [ISO] MGI:96918) /// 0045740 // positive regulation of DNA replication (PMID:1332507|RGD:2316794 [IDA]) /// 0001933 // negative regulation of protein phosphorylation (PMID:15951342|RGD:1581938 [IMP]) /// 0021766 // hippocampus development …	0016021 // integral component of membrane (GO_REF:0000043|RGD:1600115 [IEA] UniProtKB-KW:KW-0812) /// 0009986 // cell surface (PMID:15951342|RGD:1581938 [IDA]) /// 0005886 // plasma membrane (RGD:1624291 [ISO] UniProtKB:P04201)	0004930 // G-protein coupled receptor activity (RGD:1624291 [ISO] UniProtKB:P04201) /// 0004930 // G-protein coupled receptor activity (PMID:21873635 [IBA] PANTHER:PTN000140598|MGI:MGI:96918|MGI:MGI:3033095|UniProtKB:Q96LB1|MGI:MGI:3033100|MGI:MGI:3588270|UniProtKB:P04201) /// 0001595 // angiotensin receptor activity (RGD:1624291 [ISO] MGI:96918) /// 0042277 // peptide binding (RGD:1624291 [ISO] …	MAS1 proto-oncogene, G protein-coupled receptor		gene	taxon:10116	20110215	RGD			9	0.0467569	0.0773759	2.13496	8	0.0380847	0.0731274	1.36173	7	0.049448	0.0946983	1.63708	37	0.178821	0.402226	5.47008	9	0.0546447	0.113452	1.79445	15	0.075063	0.16834	2.4307
Igf2r	1	48176106..48264477	ENSRNOG00000014997	0.200886	1.02136	0.0304862	0.886693	0.971765	1	Igf2r	RGD	2871	Igf2r	involved_in	0032526 // response to retinoic acid (PMID:9811861|RGD:2311629 [IDA]) /// 0007041 // lysosomal transport (GO_REF:0000002|RGD:1600115 [IEA] InterPro:IPR000479) /// 0043065 // positive regulation of apoptotic process (PMID:19095737|RGD:2311517 [IMP]) /// 0007283 // spermatogenesis (PMID:10993842|RGD:2311627 [IEP]) /// 0001889 // liver development (PMID:12127995|RGD:2311626 [IDA]) /// 0048009 // ins…	0005768 // endosome (RGD:1624291 [ISO] UniProtKB:P11717) /// 0005886 // plasma membrane (PMID:16407557|RGD:1624326 [IDA]) /// 0005770 // late endosome (PMID:19337031|RGD:4892338 [IDA]) /// 0005615 // extracellular space (PMID:10470859|RGD:2311628 [IDA]) /// 0005641 // nuclear envelope lumen (RGD:1624291 [ISO] MGI:96435) /// 0005794 // Golgi apparatus (GO_REF:0000052|RGD:1624291 [ISO] UniProtKB:P1…	0051219 // phosphoprotein binding (RGD:1624291 [ISO] UniProtKB:P11717) /// 0001972 // retinoic acid binding (PMID:10470859|RGD:2311628 [IDA]) /// 1905394 // retromer complex binding (RGD:1624291 [ISO] UniProtKB:P11717) /// 0005537 // mannose binding (RGD:1624291 [ISO] MGI:96435) /// 0005520 // insulin-like growth factor binding (PMID:21873635 [IBA] PANTHER:PTN000824900|UniProtKB:F1MIE6|UniProtKB:…	insulin-like growth factor 2 receptor		gene	taxon:10116	20090727	RGD			81	0.148493	0.245734	19.2147	122	0.204945	0.39352	20.7663	110	0.274196	0.525115	25.7255	133	0.226822	0.510196	19.6627	70	0.149976	0.311376	13.9568	171	0.301959	0.677189	27.7099
AC129234.1	1	complement(48200191..48200322)	ENSRNOG00000051780	0	#N/A	#N/A	#N/A	#N/A	#N/A																	0	0	0	0	0	0	0	0	0	0	0	0	0	0	0	0	0	0	0	0	0	0	0	0
AC114389.2	1	complement(48266175..48268053)	ENSRNOG00000056441	0	#N/A	#N/A	#N/A	#N/A	#N/A																	0	0	0	0	0	0	0	0	0	0	0	0	0	0	0	0	0	0	0	0	0	0	0	0
Slc22a1	1	48273611..48300655	ENSRNOG00000016337	0.00111453	2.37226	1.24626	0.555636	#N/A	1	Slc22a1	RGD	3224	Slc22a1	enables	0015697 // quaternary ammonium group transport (RGD:1624291 [ISO] UniProtKB:O15245) /// 1990962 // drug transport across blood-brain barrier (PMID:20477935|RGD:30309941 [NAS]) /// 0072531 // pyrimidine-containing compound transmembrane transport (GO_REF:0000108|RGD:1600115 [IEA] GO:0015214) /// 1901998 // toxin transport (PMID:20477935|RGD:30309941 [IMP]) /// 0015697 // quaternary ammonium group …	0016323 // basolateral plasma membrane (PMID:9808712|RGD:1643123 [IDA]) /// 0005887 // integral component of plasma membrane (PMID:12176030|RGD:8553962 [IDA]) /// 0098793 // presynapse (GO_REF:0000108|RGD:1600115 [IEA] GO:0051610) /// 0016324 // apical plasma membrane (RGD:1624291 [ISO] UniProtKB:O15245) /// 0016324 // apical plasma membrane (RGD:1624291 [ISO] MGI:108111) /// 0016323 // basolater…	0015101 // organic cation transmembrane transporter activity (PMID:21873635 [IBA] PANTHER:PTN002782700|MGI:MGI:108111|RGD:61936|UniProtKB:O15244|RGD:3224|MGI:MGI:1335072|UniProtKB:O15245) /// 0008513 // secondary active organic cation transmembrane transporter activity (PMID:7990927|RGD:634159 [IDA]) /// 0015101 // organic cation transmembrane transporter activity (RGD:1624291 [ISO] UniProtKB:O15…	solute carrier family 22 member 1		gene	taxon:10116	20100405	RGD			0	0	0	0	0	0	0	0	0	0	0	0	1	0.00557264	0.0125347	0.14784	0	0	0	0	0	0	0	0
Slc22a2	1	complement(48317995..48360261)	ENSRNOG00000016625	0.00751707	2.02077	1.01491	0.307717	#N/A	1	Slc22a2	RGD	61936	Slc22a2	enables	0090494 // dopamine uptake (RGD:1624291 [ISO] UniProtKB:O15244) /// 0140115 /// 1990962 // drug transport across blood-brain barrier (PMID:20477935|RGD:30309941 [NAS]) /// 0042908 // xenobiotic transport (GO_REF:0000107|RGD:1600115 [IEA] UniProtKB:O70577|ensembl:ENSMUSP00000041186) /// 1901998 // toxin transport (GO_REF:0000107|RGD:1600115 [IEA] UniProtKB:O70577|ensembl:ENSMUSP00000041186) /// 19…	0016324 // apical plasma membrane (GO_REF:0000107|RGD:1600115 [IEA] UniProtKB:O15244|ensembl:ENSP00000355920) /// 0016021 // integral component of membrane (GO_REF:0000043|RGD:1600115 [IEA] UniProtKB-KW:KW-0812) /// 0016323 // basolateral plasma membrane (PMID:9808712|RGD:1643123 [IDA]) /// 0016324 // apical plasma membrane (RGD:1624291 [ISO] MGI:1335072) /// 0005887 // integral component of plas…	0015562 // efflux transmembrane transporter activity (RGD:1624291 [ISO] UniProtKB:O15244) /// 0042910 // xenobiotic transporter activity (GO_REF:0000107|RGD:1600115 [IEA] UniProtKB:O70577|ensembl:ENSMUSP00000041186) /// 0015101 // organic cation transmembrane transporter activity (PMID:21873635 [IBA] PANTHER:PTN002782700|MGI:MGI:108111|RGD:61936|UniProtKB:O15244|RGD:3224|MGI:MGI:1335072|UniProtKB…	solute carrier family 22 member 2		gene	taxon:10116	20210612	Ensembl		UniProtKB:A0A0G2JSP9	2	0.00766591	0.012686	0.474436	3	0.0105369	0.0202321	0.510647	2	0.0104234	0.019962	0.467737	0	0	0	0	2	0.00895913	0.0186007	0.398766	0	0	0	0
AC114389.1	1	48319522..48323700	ENSRNOG00000053944	0	#N/A	#N/A	#N/A	#N/A	#N/A																	0	0	0	0	0	0	0	0	0	0	0	0	0	0	0	0	0	0	0	0	0	0	0	0
Slc22a3	1	48433079..48521256	ENSRNOG00000022946	0.0267989	1.1739	0.231309	0.712314	0.921212	1	Slc22a3	RGD	3701	Slc22a3	enables	0006836 // neurotransmitter transport (RGD:1624291 [ISO] UniProtKB:O75751) /// 0015718 // monocarboxylic acid transport (RGD:1624291 [ISO] MGI:1333817) /// 0015872 // dopamine transport (PMID:9830022|RGD:1643215 [IDA]) /// 0015711 // organic anion transport (PMID:20924140|RGD:30309940 [IDA]) /// 0042908 // xenobiotic transport (RGD:1624291 [ISO] UniProtKB:O75751) /// 0015695 // organic cation tra…	0005886 // plasma membrane (RGD:1624291 [ISO] UniProtKB:O75751) /// 0016021 // integral component of membrane (GO_REF:0000043|RGD:1600115 [IEA] UniProtKB-KW:KW-0812) /// 0098793 // presynapse (GO_REF:0000108|RGD:1600115 [IEA] GO:0051610) /// 0043025 // neuronal cell body (RGD:1624291 [ISO] MGI:1333817)	0015651 // quaternary ammonium group transmembrane transporter activity (RGD:1624291 [ISO] UniProtKB:O75751) /// 0005515 // protein binding (PMID:11238452|RGD:2324636 [IPI] UniProtKB:Q9WV19) /// 0015651 // quaternary ammonium group transmembrane transporter activity (PMID:9632645|RGD:70010 [IMP]) /// 0015101 // organic cation transmembrane transporter activity (PMID:9632645|RGD:70010 [IDA]) /// 0…	solute carrier family 22 member 3		gene	taxon:10116	20200604	RGD	occurs_in(EMAPA:17563),has_input(CHEBI:28790),part_of(GO:0006837)|occurs_in(EMAPA:32809),has_input(CHEBI:18243),part_of(GO:0015872)|occurs_in(UBERON:0001851),occurs_in(EMAPA:16894),has_input(CHEBI:18243),part_of(GO:0015872)|occurs_in(EMAPA:17549),has_input(CHEBI:18243),part_of(GO:0015872)|occurs_in(EMAPA:17563),has_input(CHEBI:18243),part_of(GO:0015872)|occurs_in(UBERON:0001851),occurs_in(EMAPA:1…		2	0.00367456	0.00608086	0.474436	9	0.0151522	0.0290941	1.53194	0	0	0	0	41	0.0700763	0.157625	6.06144	21	0.0450917	0.0936182	4.18704	3	0.00530918	0.0119067	0.486139
Plg	1	complement(48521772..48563776)	ENSRNOG00000017223	0.00607068	2.80245	1.48669	0.230322	#N/A	1	Plg	RGD	619893	Plg	enables	0007596 // blood coagulation (GO_REF:0000104|RGD:1600115 [IEA] UniRule:UR000169772) /// 0007596 // blood coagulation (RGD:1624291 [ISO] UniProtKB:P00747) /// 0042730 // fibrinolysis (RGD:1624291 [ISO] UniProtKB:P00747) /// 0048771 // tissue remodeling (GO_REF:0000043|RGD:1600115 [IEA] UniProtKB-KW:KW-0797) /// 0010812 // negative regulation of cell-substrate adhesion (RGD:1624291 [ISO] UniProtKB:…	0031232 // extrinsic component of external side of plasma membrane (RGD:1624291 [ISO] UniProtKB:P00747) /// 0098685 /// 0005615 // extracellular space (RGD:1624291 [ISO] UniProtKB:P00747) /// 0019897 // extrinsic component of plasma membrane (RGD:1624291 [ISO] MGI:97620) /// 0043231 // intracellular membrane-bounded organelle (PMID:12928439|RGD:1299253 [IDA]) /// 0098978 // glutamatergic synapse …	0004175 // endopeptidase activity (PMID:7864083|RGD:2301095 [IDA]) /// 0005102 // receptor binding (RGD:1624291 [ISO] UniProtKB:P00747) /// 0004252 // serine-type endopeptidase activity (RGD:1624291 [ISO] UniProtKB:P00747) /// 0034185 // apolipoprotein binding (RGD:1624291 [ISO] UniProtKB:P00747) /// 0019900 // kinase binding (RGD:1624291 [ISO] UniProtKB:P00747) /// 0005102 // receptor binding (R…	plasminogen		gene	taxon:10116	20080926	RGD			1	0.00385686	0.00638255	0.237218	0	0	0	0	3	0.0157327	0.0301298	0.701606	3	0.0107639	0.0242114	0.44352	0	0	0	0	0	0	0	0
AABR07001512.1	1	complement(48565160..48565711)	ENSRNOG00000017412	18.0593	-1.13664	-0.184777	0.415097	0.802651	1	AABR07001512.1	RGD	15003452	AABR07001512.1	involved_in	0006226 // dUMP biosynthetic process (GO_REF:0000041|RGD:1600115 [IEA] UniPathway:UPA00610)					gene	taxon:10116	20210612	UniProt			46	13.5006	22.3416	10.912	74	19.9015	38.2133	12.596	47	18.7561	35.9199	10.9918	67	18.2929	41.1468	9.90528	48	16.4641	34.1825	9.57039	74	20.9199	46.916	11.9914
Map3k4	1	48625743..48711642	ENSRNOG00000017419	0.230837	-1.15975	-0.213819	0.243567	0.680641	1	Map3k4	RGD	1311192	Map3k4	involved_in	0043507 // positive regulation of JUN kinase activity (RGD:1624291 [ISO] MGI:1346875) /// 0000165 // MAPK cascade (GO_REF:0000107|RGD:1600115 [IEA] UniProtKB:Q9Y6R4|ensembl:ENSP00000375986) /// 0001890 // placenta development (RGD:1624291 [ISO] MGI:1346875) /// 1904355 // positive regulation of telomere capping (RGD:1624291 [ISO] UniProtKB:Q9Y6R4) /// 0043507 // positive regulation of JUN kinase …	0005575 // cellular_component (RGD:1598407 [ND]) /// 0005737 // cytoplasm (RGD:1624291 [ISO] MGI:1346875) /// 0005737 // cytoplasm (RGD:1624291 [ISO] UniProtKB:Q9Y6R4)	0003674 // molecular_function (RGD:1598407 [ND]) /// 0004672 // protein kinase activity (RGD:1624291 [ISO] MGI:1346875) /// 0004709 // MAP kinase kinase kinase activity (RGD:1624291 [ISO] UniProtKB:Q9Y6R4) /// 0005524 // ATP binding (GO_REF:0000104|RGD:1600115 [IEA] UniRule:UR001503341)	mitogen activated protein kinase kinase kinase 4		gene	taxon:10116	20210612	Ensembl			74	0.139564	0.230958	17.5541	135	0.23331	0.447984	22.9791	94	0.241056	0.461648	21.9836	133	0.233349	0.524878	19.6627	120	0.2645	0.549148	23.926	165	0.299749	0.672233	26.7376
gene:ENSRNOG00000059864	1	complement(48643706..48643840)	ENSRNOG00000059864	0	#N/A	#N/A	#N/A	#N/A	#N/A																	0	0	0	0	0	0	0	0	0	0	0	0	0	0	0	0	0	0	0	0	0	0	0	0
AABR07001516.1	1	complement(48681243..48686713)	ENSRNOG00000055981	0.00592241	2.37249	1.2464	0.555586	#N/A	1																	1	0.029612	0.0490036	0.237218	0	0	0	0	0	0	0	0	0	0	0	0	0	0	0	0	0	0	0	0
Agpat4	1	complement(48719633..48825364)	ENSRNOG00000017731	0.359688	1.22334	0.290827	0.190499	0.625643	1	Agpat4	RGD	619916	Agpat4	enables	0016024 // CDP-diacylglycerol biosynthetic process (GO_REF:0000041|RGD:1600115 [IEA] UniPathway:UPA00557) /// 0006644 // phospholipid metabolic process (RGD:1624291 [ISO] MGI:1915512) /// 0006644 // phospholipid metabolic process (GO_REF:0000107|RGD:1600115 [IEA] UniProtKB:Q8K4X7|ensembl:ENSMUSP00000024594)	0005783 // endoplasmic reticulum (RGD:1624291 [ISO] MGI:1915512) /// 0012505 // endomembrane system (PMID:21873635 [IBA] PANTHER:PTN000105009|UniProtKB:Q9NRZ7|MGI:MGI:2684937|MGI:MGI:1336186|TAIR:locus:2076676|UniProtKB:Q9NUQ2|UniProtKB:Q92604|MGI:MGI:1915512|UniProtKB:Q6UWP7|WB:WBGene00044631) /// 0005741 // mitochondrial outer membrane (RGD:1624291 [ISO] MGI:1915512) /// 0005741 // mitochondria…	0003841 // 1-acylglycerol-3-phosphate O-acyltransferase activity (RGD:1624291 [ISO] MGI:1915512) /// 0003841 // 1-acylglycerol-3-phosphate O-acyltransferase activity (GO_REF:0000024|RGD:1600115 [ISS] UniProtKB:Q8K4X7) /// 0003841 // 1-acylglycerol-3-phosphate O-acyltransferase activity (GO_REF:0000107|RGD:1600115 [IEA] UniProtKB:Q8K4X7|ensembl:ENSMUSP00000024594) /// 0042171 // lysophosphatidic a…	1-acylglycerol-3-phosphate O-acyltransferase 4		gene	taxon:10116	20190515	UniProt			89	0.13637	0.225672	21.1124	182	0.255539	0.490667	30.9792	189	0.393766	0.754104	44.2012	360	0.513149	1.15424	53.2224	279	0.499614	1.03729	55.6279	271	0.399972	0.896998	43.9146
AC135026.1	1	complement(48880111..48891130)	ENSRNOG00000054620	0.0305261	-2.12414	-1.08688	0.258996	0.690805	1	AC135026.1	RGD	15008817	AC135026.1	enables	0016567 // protein ubiquitination (GO_REF:0000002|RGD:1600115 [IEA] InterPro:IPR031127)		0046872 // metal ion binding (GO_REF:0000043|RGD:1600115 [IEA] UniProtKB-KW:KW-0479) /// 0004842 // ubiquitin-protein transferase activity (GO_REF:0000002|RGD:1600115 [IEA] InterPro:IPR031127)			gene	taxon:10116	20210612	InterPro			2	0.0294024	0.0486568	0.474436	2	0.0269427	0.0517333	0.340431	0	0	0	0	1	0.0136762	0.0307623	0.14784	0	0	0	0	2	0.0283214	0.0635151	0.324093
AABR07001518.1	1	49132368..49134065	ENSRNOG00000055141	0.0177517	2.37226	1.24626	0.555636	#N/A	1																	0	0	0	0	0	0	0	0	0	0	0	0	1	0.0887585	0.199647	0.14784	0	0	0	0	0	0	0	0
AABR07001519.1	1	complement(49290112..49844547)	ENSRNOG00000055547	0.0257038	1.78281	0.834152	0.00262511	0.0887684	1	AABR07001519.1	RGD	15009540	AABR07001519.1	enables	0016567 // protein ubiquitination (GO_REF:0000108|RGD:1600115 [IEA] GO:0004842)	0005829 // cytosol (GO_REF:0000002|RGD:1600115 [IEA] InterPro:IPR003977) /// 0005739 // mitochondrion (GO_REF:0000002|RGD:1600115 [IEA] InterPro:IPR003977)	0004842 // ubiquitin-protein transferase activity (GO_REF:0000002|RGD:1600115 [IEA] InterPro:IPR003977)			gene	taxon:10116	20210612	InterPro		UniProtKB:A0A0G2JY87	45	0.0131491	0.0217599	10.6748	54	0.0144589	0.0277629	9.19164	106	0.0421151	0.0806549	24.7901	107	0.0290857	0.0654233	15.8189	87	0.0297102	0.0616835	17.3463	52	0.0146359	0.0328232	8.42641
5S_rRNA_5	1	49487970..49487998	ENSRNOG00000044833	0	#N/A	#N/A	#N/A	#N/A	#N/A																	0	0	0	0	0	0	0	0	0	0	0	0	0	0	0	0	0	0	0	0	0	0	0	0
LOC108348175	1	50828134..51052340	ENSRNOG00000048297	0.0193553	-1.16353	-0.218511	0.502721	0.840355	1	LOC108348175	RGD	11514364	LOC108348175	enables	0048024 // regulation of mRNA splicing, via spliceosome (PMID:21873635 [IBA] PANTHER:PTN000129548|FB:FBgn0022984|RGD:620921|MGI:MGI:893579|FB:FBgn0264491|MGI:MGI:2159649|UniProtKB:Q07666|RGD:621459|WB:WBGene00006423|MGI:MGI:1313312)	0005634 // nucleus (PMID:21873635 [IBA] PANTHER:PTN000129548|UniProtKB:O75525|UniProtKB:Q07666|SGD:S000004106|MGI:MGI:1313312|TAIR:locus:2176222|FB:FBgn0025571|RGD:1584886|FB:FBgn0022984|MGI:MGI:1095403|MGI:MGI:893579|FB:FBgn0034739|MGI:MGI:97837|WB:WBGene00006423|RGD:621459|UniProtKB:Q75GR5|FB:FBgn0034659|UniProtKB:Q15637|FB:FBgn0264491|FB:FBgn0034740|PomBase:SPCC962.06c|RGD:620921)	0003729 // mRNA binding (PMID:21873635 [IBA] PANTHER:PTN000129548|WB:WBGene00001595|ZFIN:ZDB-GENE-000210-25|ZFIN:ZDB-GENE-040426-2344|TAIR:locus:2064097|MGI:MGI:97837|FB:FBgn0264491)	Protein quaking-like	UniProtKB:A0A0G2JXZ5|PTN004243059	protein	taxon:10116	20210529	GO_Central			16	0.0115613	0.0191322	3.79549	17	0.0112562	0.0216133	2.89367	23	0.0225976	0.0432768	5.37898	34	0.0228548	0.0514079	5.02656	29	0.0244898	0.0508452	5.78211	48	0.0334086	0.074924	7.77822
AABR07001555.1	1	complement(51525068..51525579)	ENSRNOG00000060475	2.98659	1.14821	0.199391	0.702222	0.916595	1																	14	4.42989	7.33083	3.32105	11	3.18945	6.12414	1.87237	5	2.15121	4.1198	1.16934	10	2.94359	6.6211	1.4784	6	2.2188	4.60662	1.1963	16	4.87659	10.9365	2.59274
Pabpc6	1	51619875..51622942	ENSRNOG00000017367	0.0101728	-1.0618	-0.0865087	0.956928	#N/A	1	Pabpc6	RGD	1311201	Pabpc6	located_in		0010494 // cytoplasmic stress granule (PMID:21873635 [IBA] PANTHER:PTN000610046|UniProtKB:Q13310|PomBase:SPAC57A7.04c|SGD:S000000967|UniProtKB:P11940) /// 0005634 // nucleus (PMID:21873635 [IBA] PANTHER:PTN000610044|UniProtKB:P11940|SGD:S000004881|PomBase:SPAC27D7.03c|SGD:S000005846|UniProtKB:Q13310|SGD:S000000967|PomBase:SPAC57A7.04c|WB:WBGene00001368) /// 0005829 // cytosol (GO_REF:0000052|RGD:…	0008143 // poly(A) binding (PMID:21873635 [IBA] PANTHER:PTN000610044|PomBase:SPAC57A7.04c|UniProtKB:P11940|UniProtKB:Q6XE24|SGD:S000000967|UniProtKB:Q13310|UniProtKB:Q9H361|TAIR:locus:2013011) /// 0008266 // poly(U) RNA binding (PMID:21873635 [IBA] PANTHER:PTN000610044|UniProtKB:Q13310|FB:FBgn0264270|UniProtKB:Q6XE24|UniProtKB:P11940) /// 0003730 // mRNA 3'-UTR binding (PMID:21873635 [IBA] PANTHE…	poly(A) binding protein, cytoplasmic 6		gene	taxon:10116	20161204	RGD			0	0	0	0	0	0	0	0	0	0	0	0	1	0.0491238	0.110496	0.14784	0	0	0	0	1	0.0508641	0.114071	0.162046
AABR07001561.1	1	complement(51840126..51840208)	ENSRNOG00000049044	0	#N/A	#N/A	#N/A	#N/A	#N/A																	0	0	0	0	0	0	0	0	0	0	0	0	0	0	0	0	0	0	0	0	0	0	0	0
MGC94891	1	complement(52330443..52354175)	ENSRNOG00000011243	0.010259	-2.4564	-1.29655	0.218482	#N/A	1																	1	0.00682625	0.0112965	0.237218	0	0	0	0	0	0	0	0	1	0.00635031	0.0142839	0.14784	1	0.00797782	0.0165634	0.199383	3	0.0197258	0.0442382	0.486139
Pde10a	1	complement(52360296..52544450)	ENSRNOG00000011310	0.163604	1.02949	0.0419241	0.90097	0.975292	1	Pde10a	RGD	68434	Pde10a	enables	0006198 // cAMP catabolic process (GO_REF:0000041|RGD:1600115 [IEA] UniPathway:UPA00762) /// 0106070 /// 0010754 // negative regulation of cGMP-mediated signaling (PMID:21873635 [IBA] PANTHER:PTN001682930|WB:WBGene00016328|RGD:68434) /// 0007165 // signal transduction (GO_REF:0000002|RGD:1600115 [IEA] InterPro:IPR002073|InterPro:IPR036971) /// 0010738 // regulation of protein kinase A signaling (…	0005737 // cytoplasm (GO_REF:0000044|RGD:1600115 [IEA] UniProtKB-SubCell:SL-0086) /// 0016020 // membrane (PMID:16483723|RGD:2312515 [IDA]) /// 0043204 // perikaryon (PMID:19445908|RGD:2312501 [IDA]) /// 0016020 // membrane (PMID:14604994|RGD:2312517 [IDA]) /// 0043025 // neuronal cell body (PMID:12967715|RGD:2312516 [IDA])	0004114 // 3',5'-cyclic-nucleotide phosphodiesterase activity (PMID:21873635 [IBA] PANTHER:PTN000141984|UniProtKB:O76074|dictyBase:DDB_G0284331|MGI:MGI:99558|RGD:621035|MGI:MGI:2651499|UniProtKB:P14100|MGI:MGI:99557|MGI:MGI:2446107|UniProtKB:Q13370|SGD:S000005887|UniProtKB:P27815|UniProtKB:Q08499|UniProtKB:O95263|UniProtKB:Q13946|RGD:68329|MGI:MGI:1352752|RGD:620995|MGI:MGI:1201792|UniProtKB:Q8IK…	phosphodiesterase 10A		gene	taxon:10116	20050217	RGD			60	0.0527841	0.08735	14.2331	159	0.128176	0.246114	27.0643	73	0.0873217	0.167231	17.0724	477	0.390376	0.878082	70.5197	155	0.159362	0.330864	30.9044	98	0.0830442	0.186239	15.8805
Tbxt	1	complement(52887067..52894832)	ENSRNOG00000012229	0.0144064	-1.43869	-0.52476	0.683624	#N/A	1	Tbxt	RGD	1310141	Tbxt	involved_in	0001756 // somitogenesis (RGD:1624291 [ISO] MGI:98472) /// 0036342 // post-anal tail morphogenesis (RGD:1624291 [ISO] MGI:98472) /// 0007498 // mesoderm development (RGD:1624291 [ISO] MGI:98472) /// 0008284 // positive regulation of cell proliferation (RGD:1624291 [ISO] MGI:98472) /// 0060349 // bone morphogenesis (RGD:1624291 [ISO] MGI:98472) /// 0003257 // positive regulation of transcription f…	0005737 // cytoplasm (RGD:1624291 [ISO] MGI:98472) /// 0005634 // nucleus (RGD:1624291 [ISO] MGI:98472) /// 0005654 // nucleoplasm (GO_REF:0000052|RGD:1624291 [ISO] UniProtKB:O15178,UniProtKB:J3KP65) /// 0000785 // chromatin (RGD:1624291 [ISO] UniProtKB:O15178) /// 0005634 // nucleus (RGD:1624291 [ISO] UniProtKB:O15178) /// 0000785 // chromatin (RGD:1624291 [ISO] MGI:98472) /// 0005654 // nucleop…	0000978 // RNA polymerase II core promoter proximal region sequence-specific DNA binding (RGD:1624291 [ISO] MGI:98472) /// 0000978 // RNA polymerase II core promoter proximal region sequence-specific DNA binding (RGD:1624291 [ISO] UniProtKB:O15178) /// 0003674 // molecular_function (RGD:1598407 [ND]) /// 1990837 // sequence-specific double-stranded DNA binding (RGD:1624291 [ISO] UniProtKB:O15178)…	T-box transcription factor T		gene	taxon:10116	20121029	RGD			0	0	0	0	1	0.0191159	0.036705	0.170216	0	0	0	0	1	0.0194066	0.0436519	0.14784	0	0	0	0	1	0.0200941	0.0450642	0.162046
T2	1	complement(52907435..52962388)	ENSRNOG00000024172	0.089573	2.18529	1.12782	0.00235366	0.0825304	1																	24	0.0707533	0.117087	5.69323	14	0.03782	0.0726191	2.38302	19	0.0761618	0.145858	4.4435	57	0.156323	0.351622	8.42688	31	0.106807	0.22175	6.18088	14	0.0397553	0.0891574	2.26865
Prr18	1	complement(52991287..52992213)	ENSRNOG00000024149	4.23569	-1.32974	-0.411141	0.203916	0.639549	1																	11	1.92242	3.18132	2.6094	26	4.16376	7.99495	4.42561	11	2.61394	5.00598	2.57255	27	4.38967	9.8738	3.99168	20	4.08496	8.48108	3.98766	39	6.56525	14.7236	6.31981
Sft2d1	1	complement(52998529..53014466)	ENSRNOG00000024140	1.07927	1.27119	0.346184	0.188141	0.623835	1	Sft2d1	RGD	1359119	Sft2d1	involved_in	0016192 // vesicle-mediated transport (GO_REF:0000002|RGD:1600115 [IEA] InterPro:IPR007305|InterPro:IPR011691) /// 0015031 // protein transport (GO_REF:0000043|RGD:1600115 [IEA] UniProtKB-KW:KW-0653)	0016021 // integral component of membrane (GO_REF:0000043|RGD:1600115 [IEA] UniProtKB-KW:KW-0812)		SFT2 domain containing 1		gene	taxon:10116	20210612	UniProt			60	0.609891	1.00928	14.2331	70	0.652014	1.25195	11.9151	105	1.45124	2.77928	24.5562	133	1.25767	2.8289	19.6627	120	1.42556	2.95971	23.926	48	0.469974	1.05399	7.77822
Mpc1	1	complement(53026608..53038229)	ENSRNOG00000012415	5.08813	-1.05171	-0.0727372	0.713723	0.921575	1	Mpc1	RGD	620902	Mpc1	located_in	0061732 // mitochondrial acetyl-CoA biosynthetic process from pyruvate (RGD:1624291 [ISO] MGI:1915240) /// 1990830 // cellular response to leukemia inhibitory factor (RGD:1624291 [ISO] MGI:1915240) /// 0006850 // mitochondrial pyruvate transport (RGD:1624291 [ISO] MGI:1915240) /// 0006850 // mitochondrial pyruvate transport (PMID:21873635 [IBA] PANTHER:PTN000365848|TAIR:locus:2147695|MGI:MGI:1915…	0005739 // mitochondrion (GO_REF:0000052|RGD:1624291 [ISO] UniProtKB:Q9Y5U8,UniProtKB:A0A087WVZ0) /// 0031305 // integral component of mitochondrial inner membrane (PMID:21873635 [IBA] PANTHER:PTN000365848|SGD:S000003048) /// 0005739 // mitochondrion (GO_REF:0000052|RGD:1624291 [ISO] UniProtKB:Q9Y5U8) /// 0005739 // mitochondrion (GO_REF:0000052|RGD:1624291 [ISO] UniProtKB:Q9Y5U8,UniProtKB:Q5TI65)	0050833 // pyruvate transmembrane transporter activity (PMID:21873635 [IBA] PANTHER:PTN000365848|SGD:S000003048) /// 0050833 // pyruvate transmembrane transporter activity (RGD:1624291 [ISO] MGI:1915240)	mitochondrial pyruvate carrier 1		gene	taxon:10116	20201119	RGD			328	4.57223	7.56638	77.8075	351	4.48352	8.60891	59.7457	247	4.68165	8.96587	57.7655	356	4.61654	10.3841	52.631	435	7.08672	14.7133	86.7316	320	4.29671	9.63602	51.8548
Ccr6	1	complement(53065025..53087474)	ENSRNOG00000012964	0.028604	5.00402	2.32309	0.0474089	0.365943	1	Ccr6	RGD	1308562	Ccr6	involved_in	0019722 // calcium-mediated signaling (RGD:1624291 [ISO] UniProtKB:P51684) /// 0072678 // T cell migration (RGD:1624291 [ISO] MGI:1333797) /// 0070098 // chemokine-mediated signaling pathway (GO_REF:0000108|RGD:1600115 [IEA] GO:0004950) /// 0007204 // positive regulation of cytosolic calcium ion concentration (PMID:19233848|RGD:9685141 [IMP]) /// 0060326 // cell chemotaxis (PMID:21873635 [IBA] PA…	0097228 // sperm principal piece (RGD:1624291 [ISO] MGI:1333797) /// 0097524 // sperm plasma membrane (RGD:1624291 [ISO] MGI:1333797) /// 0036126 // sperm flagellum (RGD:1624291 [ISO] UniProtKB:P51684) /// 0009897 // external side of plasma membrane (PMID:21873635 [IBA] PANTHER:PTN001200797|MGI:MGI:107182|MGI:MGI:103011|MGI:MGI:1277207|UniProtKB:P32246|UniProtKB:P51681|MGI:MGI:1333797|MGI:MGI:109…	0016493 // C-C chemokine receptor activity (RGD:1624291 [ISO] MGI:1333797) /// 0003674 // molecular_function (RGD:1598407 [ND]) /// 0019957 // C-C chemokine binding (RGD:1624291 [ISO] MGI:1333797) /// 0016493 // C-C chemokine receptor activity (RGD:1624291 [ISO] UniProtKB:P51684) /// 0019957 // C-C chemokine binding (PMID:21873635 [IBA] PANTHER:PTN001200797|UniProtKB:P51681|UniProtKB:P61073|MGI:M…	C-C motif chemokine receptor 6		gene	taxon:10116	20160608	RGD			0	0	0	0	2	0.0132253	0.0253943	0.340431	11	0.107934	0.206706	2.57255	2	0.0134265	0.0302005	0.29568	1	0.00843375	0.0175099	0.199383	0	0	0	0
Fgfr1op	1	complement(53122322..53152866)	ENSRNOG00000055093	0.201505	1.32146	0.402136	0.214475	0.65284	1																	22	0.116686	0.193098	5.2188	47	0.228428	0.438611	8.00013	14	0.100965	0.193359	3.27416	56	0.276309	0.62151	8.27904	46	0.285138	0.591996	9.17162	34	0.173702	0.389554	5.50958
Rnaset2	1	53174879..53192048	ENSRNOG00000013190	0.49882	1.00275	0.00396789	0.986994	0.995277	1	Rnaset2	RGD	1309918	Rnaset2	enables	0006401 // RNA catabolic process (RGD:1624291 [ISO] UniProtKB:O00584) /// 0090502 // RNA phosphodiester bond hydrolysis, endonucleolytic (GO_REF:0000108|RGD:1600115 [IEA] GO:0004521) /// 0090502 // RNA phosphodiester bond hydrolysis, endonucleolytic (GO_REF:0000108|RGD:1600115 [IEA] GO:0033897) /// 0006401 // RNA catabolic process (PMID:21873635 [IBA] PANTHER:PTN000133244|TAIR:locus:2063964|UniPr…	0005788 // endoplasmic reticulum lumen (RGD:1624291 [ISO] UniProtKB:O00584) /// 0005615 // extracellular space (RGD:1624291 [ISO] UniProtKB:O00584) /// 0005764 // lysosome (RGD:1624291 [ISO] UniProtKB:O00584) /// 0005576 // extracellular region (PMID:21873635 [IBA] PANTHER:PTN000133244|TAIR:locus:2056755|SGD:S000006044|UniProtKB:O00584) /// 0043202 // lysosomal lumen (GO_REF:0000044|RGD:1600115 […	0033897 // ribonuclease T2 activity (GO_REF:0000002|RGD:1600115 [IEA] InterPro:IPR001568|InterPro:IPR018188|InterPro:IPR036430) /// 0004540 // ribonuclease activity (RGD:1624291 [ISO] UniProtKB:O00584) /// 0004521 // endoribonuclease activity (PMID:21873635 [IBA] PANTHER:PTN000133244|SGD:S000006044|TAIR:locus:2063964) /// 0003723 // RNA binding (GO_REF:0000002|RGD:1600115 [IEA] InterPro:IPR001568…	ribonuclease T2		gene	taxon:10116	20210612	InterPro			35	0.330242	0.546503	8.30263	49	0.423661	0.813482	8.34057	48	0.61582	1.17936	11.2257	59	0.51788	1.16488	8.72256	55	0.606498	1.2592	10.9661	65	0.590758	1.32487	10.533
AABR07001573.2	1	53220397..53284319	ENSRNOG00000057484	0.0230199	1.85352	0.890265	0.159314	0.586249	1																	2	0.00506883	0.00838818	0.474436	5	0.011612	0.0222964	0.851078	8	0.0275687	0.052797	1.87095	20	0.0471542	0.106065	2.9568	8	0.0236957	0.0491965	1.59506	4	0.00976494	0.0218994	0.648185
AABR07001573.1	1	complement(53236650..53236764)	ENSRNOG00000052521	0	#N/A	#N/A	#N/A	#N/A	#N/A																	0	0	0	0	0	0	0	0	0	0	0	0	0	0	0	0	0	0	0	0	0	0	0	0
Rps6ka2	1	53360157..53499445	ENSRNOG00000013194	0.279088	-1.00071	-0.001024	0.996217	0.998651	1	Rps6ka2	RGD	620676	Rps6ka2	enables	0018105 // peptidyl-serine phosphorylation (PMID:21873635 [IBA] PANTHER:PTN007797242|SGD:S000004710|FB:FBgn0020412|SGD:S000000232|UniProtKB:O75582|UniProtKB:O75676|MGI:MGI:1342290|MGI:MGI:1270849|UniProtKB:P23443) /// 0008285 // negative regulation of cell proliferation (RGD:1624291 [ISO] UniProtKB:Q15349) /// 0010628 // positive regulation of gene expression (RGD:1624291 [ISO] MGI:1342290) /// 0…	0005819 // spindle (RGD:1624291 [ISO] MGI:1342290) /// 0005737 // cytoplasm (RGD:1624291 [ISO] MGI:1342290) /// 0072687 // meiotic spindle (RGD:1624291 [ISO] MGI:1342290) /// 0005737 // cytoplasm (PMID:21873635 [IBA] PANTHER:PTN007797243|FB:FBgn0262866|UniProtKB:Q15349|UniProtKB:P51812|RGD:620675|FB:FBgn0283473|UniProtKB:O75676|UniProtKB:O75582|MGI:MGI:1342290|UniProtKB:Q9UK32|UniProtKB:Q15418) /…	0004674 // protein serine/threonine kinase activity (GO_REF:0000003|RGD:1600115 [IEA] EC:2.7.11.1) /// 0004711 // ribosomal protein S6 kinase activity (RGD:1624291 [ISO] MGI:1342290) /// 0000287 // magnesium ion binding (GO_REF:0000002|RGD:1600115 [IEA] InterPro:IPR016239) /// 0004712 // protein serine/threonine/tyrosine kinase activity (RGD:1624291 [ISO] UniProtKB:Q15349) /// 0004674 // protein …	ribosomal protein S6 kinase A2		gene	taxon:10116	20210612	InterPro			281	0.326832	0.54086	66.6583	345	0.367701	0.706032	58.7244	100	0.158149	0.302872	23.3869	278	0.300799	0.676594	41.0995	178	0.241958	0.502348	35.4902	318	0.356268	0.798986	51.5307
U6_14	1	complement(53434962..53435066)	ENSRNOG00000060227	0	#N/A	#N/A	#N/A	#N/A	#N/A																	0	0	0	0	0	0	0	0	0	0	0	0	0	0	0	0	0	0	0	0	0	0	0	0
Gpr31	1	complement(53519829..53520788)	ENSRNOG00000039255	0.313645	5.67577	2.50482	0.0581965	#N/A	1	Gpr31	RGD	1305187	Gpr31	involved_in	0007186 // G-protein coupled receptor signaling pathway (RGD:1624291 [ISO] UniProtKB:O00270) /// 0002931 // response to ischemia (RGD:1624291 [ISO] MGI:1354372) /// 0010447 // response to acidic pH (RGD:1624291 [ISO] UniProtKB:O00270) /// 0050728 // negative regulation of inflammatory response (RGD:1624291 [ISO] MGI:1354372) /// 0002237 // response to molecule of bacterial origin (RGD:1624291 [IS…	0016021 // integral component of membrane (GO_REF:0000043|RGD:1600115 [IEA] UniProtKB-KW:KW-0812) /// 0005886 // plasma membrane (RGD:1624291 [ISO] UniProtKB:O00270)	0050544 // arachidonic acid binding (RGD:1624291 [ISO] UniProtKB:O00270) /// 0004930 // G-protein coupled receptor activity (RGD:1624291 [ISO] UniProtKB:O00270) /// 0045125 // bioactive lipid receptor activity (RGD:1624291 [ISO] MGI:1354372)	G protein-coupled receptor 31		gene	taxon:10116	20190709	RGD			1	0.168758	0.27927	0.237218	4	0.618559	1.18771	0.680863	1	0.229462	0.439445	0.233869	1	0.156992	0.353125	0.14784	2	0.394454	0.818955	0.398766	1	0.162553	0.36455	0.162046
Tcp10b	1	53531076..53554113	ENSRNOG00000013374	0.00140644	2.37249	1.2464	0.555586	#N/A	1	Tcp10b	RGD	1307454	Tcp10b	involved_in	0045892 // negative regulation of transcription, DNA-templated (GO_REF:0000108|RGD:1600115 [IEA] GO:0003714)	0005634 // nucleus (PMID:21873635 [IBA] PANTHER:PTN000035614|UniProtKB:Q9HC77|UniProtKB:Q8TDR4) /// 0005814 // centriole (PMID:21873635 [IBA] PANTHER:PTN000035614|MGI:MGI:2684927|UniProtKB:Q9HC77)	0003714 // transcription corepressor activity (PMID:21873635 [IBA] PANTHER:PTN000035656|UniProtKB:Q8TDR4)	t-complex protein 10b		gene	taxon:10116	20210613	GOC		UniProtKB:D3ZUW1	1	0.00703218	0.0116372	0.237218	0	0	0	0	0	0	0	0	0	0	0	0	0	0	0	0	0	0	0	0
Ttll2	1	complement(53561218..53563032)	ENSRNOG00000033901	0.0498221	1.17487	0.232497	0.869142	#N/A	1	Ttll2	RGD	1305200	Ttll2	is_active_in	0018095 // protein polyglutamylation (PMID:21873635 [IBA] PANTHER:PTN000260978|MGI:MGI:1913589|ZFIN:ZDB-GENE-080107-1|WB:WBGene00014232|MGI:MGI:1921660|MGI:MGI:1914784|MGI:MGI:1918142|UniProtKB:F7E540|UniProtKB:Q6ZT98|MGI:MGI:2683461|MGI:MGI:2443657|WB:WBGene00019230|MGI:MGI:2443047) /// 0000226 // microtubule cytoskeleton organization (PMID:21873635 [IBA] PANTHER:PTN000260978|MGI:MGI:2683461|ZFI…	0005929 // cilium (PMID:21873635 [IBA] PANTHER:PTN000260978|MGI:MGI:2443657|MGI:MGI:2443047|UniProtKB:Q8N841|MGI:MGI:1918142|MGI:MGI:2683461|MGI:MGI:1921660|MGI:MGI:1914784|MGI:MGI:1913589|ZFIN:ZDB-GENE-080107-1)	0015631 // tubulin binding (PMID:21873635 [IBA] PANTHER:PTN000260978|MGI:MGI:2683461|UniProtKB:Q6ZT98|MGI:MGI:1914784) /// 0070740 // tubulin-glutamic acid ligase activity (PMID:21873635 [IBA] PANTHER:PTN000260978|ZFIN:ZDB-GENE-080107-1|WB:WBGene00014232|FB:FBgn0051108|MGI:MGI:1918142|UniProtKB:F7E540|UniProtKB:Q6ZT98|MGI:MGI:2443047|WB:WBGene00019230)	Tubulin tyrosine ligase-like 2	UniProtKB:D3ZF82|PTN000261039	protein	taxon:10116	20200929	GO_Central			0	0	0	0	0	0	0	0	0	0	0	0	3	0.249111	0.560331	0.44352	0	0	0	0	0	0	0	0
Unc93a	1	complement(53573128..53589844)	ENSRNOG00000047027	0.0201088	-19.0578	-4.25231	0.0378623	#N/A	1	Unc93a	RGD	1583290	Unc93a	located_in		0016021 // integral component of membrane (GO_REF:0000043|RGD:1600115 [IEA] UniProtKB-KW:KW-0812) /// 0005886 // plasma membrane (RGD:1624291 [ISO] UniProtKB:Q86WB7)		unc-93 homolog A		gene	taxon:10116	20050613	RGD			0	0	0	0	0	0	0	0	0	0	0	0	0	0	0	0	0	0	0	0	1	0.00933487	0.0209349	0.162046
U1_2	1	complement(53584248..53584410)	ENSRNOG00000053284	0	#N/A	#N/A	#N/A	#N/A	#N/A																	0	0	0	0	0	0	0	0	0	0	0	0	0	0	0	0	0	0	0	0	0	0	0	0
Afdn	1	complement(53715693..53802658)	ENSRNOG00000023753	0.43232	1.00114	0.00163663	0.992656	0.997386	1	Afdn	RGD	708561	Afdn	enables	2000049 // positive regulation of cell-cell adhesion mediated by cadherin (RGD:1624291 [ISO] UniProtKB:P55196,UniProtKB:P55196-3) /// 0021537 // telencephalon development (RGD:1624291 [ISO] MGI:1314653) /// 0032880 // regulation of protein localization (PMID:21873635 [IBA] PANTHER:PTN000044747|FB:FBgn0259212) /// 0010628 // positive regulation of gene expression (RGD:1624291 [ISO] UniProtKB:P5519…	0005911 // cell-cell junction (RGD:1624291 [ISO] MGI:1314653) /// 0030054 // cell junction (GO_REF:0000052|RGD:1624291 [ISO] UniProtKB:P55196,UniProtKB:H0YA98) /// 0030054 // cell junction (GO_REF:0000052|RGD:1624291 [ISO] UniProtKB:P55196) /// 0005829 // cytosol (GO_REF:0000052|RGD:1624291 [ISO] UniProtKB:P55196,UniProtKB:H0YA98) /// 0016607 // nuclear speck (GO_REF:0000052|RGD:1624291 [ISO] Uni…	0005515 // protein binding (PMID:23990464|RGD:13792516 [IPI] UniProtKB:Q3UIL6) /// 0031267 // small GTPase binding (RGD:1624291 [ISO] UniProtKB:P55196) /// 0051015 // actin filament binding (RGD:1624291 [ISO] UniProtKB:P55196,UniProtKB:P55196-3) /// 0051015 // actin filament binding (RGD:1624291 [ISO] UniProtKB:P55196) /// 0005515 // protein binding (PMID:10974003|RGD:8553258 [IPI] UniProtKB:P262…	afadin, adherens junction formation factor		gene	taxon:10116	20210612	IntAct			163	0.30365	0.502497	38.6666	266	0.454072	0.871875	45.2774	170	0.430608	0.824661	39.7576	240	0.41592	0.935539	35.4816	256	0.557349	1.15716	51.0421	342	0.613682	1.37628	55.4199
AABR07001591.1	1	53841653..53844518	ENSRNOG00000051938	0.195215	1.88338	0.913323	0.269631	0.699197	1																	0	0	0	0	7	0.362589	0.696216	1.19151	3	0.230583	0.441592	0.701606	1	0.0525862	0.118283	0.14784	5	0.330317	0.685796	0.996915	3	0.163347	0.366331	0.486139
AABR07001592.2	1	53874860..53892369	ENSRNOG00000058564	0.0674903	-1.36267	-0.446438	0.466458	0.824914	1																	6	0.0555137	0.0918671	1.42331	5	0.0423913	0.0813966	0.851078	1	0.0125805	0.024093	0.233869	9	0.0774647	0.174243	1.33056	7	0.0756918	0.15715	1.39568	19	0.16933	0.379749	3.07888
U6_15	1	complement(53939948..53940051)	ENSRNOG00000056439	0	#N/A	#N/A	#N/A	#N/A	#N/A																	0	0	0	0	0	0	0	0	0	0	0	0	0	0	0	0	0	0	0	0	0	0	0	0
AABR07001592.1	1	53982941..53983745	ENSRNOG00000054756	0.66673	1.68571	0.753355	0.295731	0.720951	1																	3	0.603755	0.999126	0.711654	4	0.737661	1.4164	0.680863	3	0.820934	1.57218	0.701606	5	0.936099	2.10559	0.7392	1	0.235202	0.488321	0.199383	2	0.387704	0.869487	0.324093
U6_16	1	54029416..54029520	ENSRNOG00000052956	0	#N/A	#N/A	#N/A	#N/A	#N/A																	0	0	0	0	0	0	0	0	0	0	0	0	0	0	0	0	0	0	0	0	0	0	0	0
RGD1560718	1	complement(54034174..54036068)	ENSRNOG00000059551	0	#N/A	#N/A	#N/A	#N/A	#N/A	RGD1560718	RGD	1560718	RGD1560718	enables	0035556 // intracellular signal transduction (PMID:21873635 [IBA] PANTHER:PTN000678822|SGD:S000000529|ZFIN:ZDB-GENE-040426-896|FB:FBgn0261278|WB:WBGene00000498|MGI:MGI:2445031|UniProtKB:Q13131|SGD:S000002915|UniProtKB:Q8IWQ3|SGD:S000005759|PomBase:SPCC74.03c|MGI:MGI:104754|UniProtKB:P57059|UniProtKB:Q8TDC3|UniProtKB:O14757|MGI:MGI:1202065|SGD:S000001124|SGD:S000001584|MGI:MGI:106924|UniProtKB:Q9H…		0004674 // protein serine/threonine kinase activity (PMID:21873635 [IBA] PANTHER:PTN000678822|UniProtKB:P54646|WB:WBGene00003919|UniProtKB:Q9BXA7|PomBase:SPAC644.06c|RGD:1359167|MGI:MGI:2445031|ZFIN:ZDB-GENE-040426-1724|UniProtKB:O14757|UniProtKB:Q6SA08|WB:WBGene00020142|PomBase:SPCC74.03c|SGD:S000004086|UniProtKB:Q0D4J7|RGD:3387|SGD:S000001584|WB:WBGene00002210|PomBase:SPBC4F6.06|RGD:1563268|Pom…	similar to putative protein kinase		gene	taxon:10116	20210612	UniProt			0	0	0	0	0	0	0	0	0	0	0	0	0	0	0	0	0	0	0	0	0	0	0	0
LOC103690980	1	54062186..54063901	ENSRNOG00000051553	0	#N/A	#N/A	#N/A	#N/A	#N/A																	0	0	0	0	0	0	0	0	0	0	0	0	0	0	0	0	0	0	0	0	0	0	0	0
AABR07001599.1	1	complement(54126216..54127569)	ENSRNOG00000059913	0	#N/A	#N/A	#N/A	#N/A	#N/A																	0	0	0	0	0	0	0	0	0	0	0	0	0	0	0	0	0	0	0	0	0	0	0	0
AABR07001610.1	1	complement(54223577..54287747)	ENSRNOG00000055136	0.000462683	-1.06179	-0.0864993	0.956932	#N/A	1																	0	0	0	0	1	0.00231342	0.00444205	0.170216	0	0	0	0	0	0	0	0	0	0	0	0	0	0	0	0
LOC102551080	1	54297868..54300583	ENSRNOG00000053004	0	#N/A	#N/A	#N/A	#N/A	#N/A																	0	0	0	0	0	0	0	0	0	0	0	0	0	0	0	0	0	0	0	0	0	0	0	0
AABR07001623.1	1	54324892..54325372	ENSRNOG00000061719	0	#N/A	#N/A	#N/A	#N/A	#N/A																	0	0	0	0	0	0	0	0	0	0	0	0	0	0	0	0	0	0	0	0	0	0	0	0
AABR07001634.1	1	complement(54439977..54441579)	ENSRNOG00000060438	1.87832	-1.23054	-0.299289	0.455629	0.820229	1																	26	2.62769	4.34845	6.16767	19	1.75959	3.37864	3.2341	7	0.961939	1.84222	1.63708	13	1.22224	2.74922	1.92192	13	1.53549	3.18795	2.59198	16	1.55759	3.49313	2.59274
AABR07001640.1	1	complement(54499775..54506755)	ENSRNOG00000055577	0	#N/A	#N/A	#N/A	#N/A	#N/A																	0	0	0	0	0	0	0	0	0	0	0	0	0	0	0	0	0	0	0	0	0	0	0	0
LOC100911027	1	complement(54719971..54748763)	ENSRNOG00000046250	0	#N/A	#N/A	#N/A	#N/A	#N/A	LOC100911027	RGD	6495253	LOC100911027	is_active_in	0042552 // myelination (PMID:21873635 [IBA] PANTHER:PTN000512260|MGI:MGI:892970|RGD:3037|RGD:621478)	0016021 // integral component of membrane (PMID:21873635 [IBA] PANTHER:PTN001103553|RGD:735066|UniProtKB:Q9UBR5)	0019911 // structural constituent of myelin sheath (PMID:21873635 [IBA] PANTHER:PTN000512260|UniProtKB:P21145|RGD:3037)	Protein MAL2-like	UniProtKB:M0RCJ9|PTN001479660	protein	taxon:10116	20201206	GO_Central			0	0	0	0	0	0	0	0	0	0	0	0	0	0	0	0	0	0	0	0	0	0	0	0
Smok2a	1	complement(54852537..54854353)	ENSRNOG00000052093	0.0221987	-2.85652	-1.51426	0.488357	#N/A	1	Smok2a	RGD	1565233	Smok2a	enables	0035556 // intracellular signal transduction (PMID:21873635 [IBA] PANTHER:PTN000678822|SGD:S000000529|ZFIN:ZDB-GENE-040426-896|FB:FBgn0261278|WB:WBGene00000498|MGI:MGI:2445031|UniProtKB:Q13131|SGD:S000002915|UniProtKB:Q8IWQ3|SGD:S000005759|PomBase:SPCC74.03c|MGI:MGI:104754|UniProtKB:P57059|UniProtKB:Q8TDC3|UniProtKB:O14757|MGI:MGI:1202065|SGD:S000001124|SGD:S000001584|MGI:MGI:106924|UniProtKB:Q9H…		0004674 // protein serine/threonine kinase activity (PMID:21873635 [IBA] PANTHER:PTN000678822|UniProtKB:P54646|WB:WBGene00003919|UniProtKB:Q9BXA7|PomBase:SPAC644.06c|RGD:1359167|MGI:MGI:2445031|ZFIN:ZDB-GENE-040426-1724|UniProtKB:O14757|UniProtKB:Q6SA08|WB:WBGene00020142|PomBase:SPCC74.03c|SGD:S000004086|UniProtKB:Q0D4J7|RGD:3387|SGD:S000001584|WB:WBGene00002210|PomBase:SPBC4F6.06|RGD:1563268|Pom…	sperm motility kinase 2A		gene	taxon:10116	20210612	UniProt			0	0	0	0	0	0	0	0	0	0	0	0	0	0	0	0	0	0	0	0	0	0	0	0
AABR07001662.1	1	complement(54879971..54883562)	ENSRNOG00000054056	0	#N/A	#N/A	#N/A	#N/A	#N/A																	0	0	0	0	0	0	0	0	0	0	0	0	0	0	0	0	0	0	0	0	0	0	0	0
RGD1561667	1	55219773..55221609	ENSRNOG00000030145	0	#N/A	#N/A	#N/A	#N/A	#N/A	RGD1561667	RGD	1561667	RGD1561667	involved_in	0035556 // intracellular signal transduction (PMID:21873635 [IBA] PANTHER:PTN000678822|SGD:S000000529|ZFIN:ZDB-GENE-040426-896|FB:FBgn0261278|WB:WBGene00000498|MGI:MGI:2445031|UniProtKB:Q13131|SGD:S000002915|UniProtKB:Q8IWQ3|SGD:S000005759|PomBase:SPCC74.03c|MGI:MGI:104754|UniProtKB:P57059|UniProtKB:Q8TDC3|UniProtKB:O14757|MGI:MGI:1202065|SGD:S000001124|SGD:S000001584|MGI:MGI:106924|UniProtKB:Q9H…		0004674 // protein serine/threonine kinase activity (PMID:21873635 [IBA] PANTHER:PTN000678822|UniProtKB:P54646|WB:WBGene00003919|UniProtKB:Q9BXA7|PomBase:SPAC644.06c|RGD:1359167|MGI:MGI:2445031|ZFIN:ZDB-GENE-040426-1724|UniProtKB:O14757|UniProtKB:Q6SA08|WB:WBGene00020142|PomBase:SPCC74.03c|SGD:S000004086|UniProtKB:Q0D4J7|RGD:3387|SGD:S000001584|WB:WBGene00002210|PomBase:SPBC4F6.06|RGD:1563268|Pom…	Similar to putative protein kinase	UniProtKB:F1M3Z2|PTN000679366	protein	taxon:10116	20210531	GO_Central			0	0	0	0	0	0	0	0	0	0	0	0	0	0	0	0	0	0	0	0	0	0	0	0
AABR07001700.1	1	complement(55298757..55436914)	ENSRNOG00000055830	0.00044943	3.86301	1.94972	0.32764	#N/A	1																	1	0.00117262	0.00194052	0.237218	1	0.00107452	0.00206322	0.170216	0	0	0	0	0	0	0	0	0	0	0	0	0	0	0	0
AABR07001699.1	1	complement(55356075..55360127)	ENSRNOG00000052700	0	#N/A	#N/A	#N/A	#N/A	#N/A																	0	0	0	0	0	0	0	0	0	0	0	0	0	0	0	0	0	0	0	0	0	0	0	0
AABR07001700.2	1	complement(55375767..55380487)	ENSRNOG00000059261	0.0151547	-1.04528	-0.0638931	0.960689	#N/A	1																	1	0.0343163	0.0567886	0.237218	1	0.0314455	0.0603793	0.170216	0	0	0	0	0	0	0	0	0	0	0	0	1	0.0330547	0.0741301	0.162046
Y_RNA_1	1	complement(55623849..55623960)	ENSRNOG00000057320	0	#N/A	#N/A	#N/A	#N/A	#N/A																	0	0	0	0	0	0	0	0	0	0	0	0	0	0	0	0	0	0	0	0	0	0	0	0
AABR07001734.1	1	55707398..55754357	ENSRNOG00000054834	0.0180938	1.159	0.212882	0.793204	0.947986	1																	1	0.0034499	0.00570909	0.237218	6	0.0189677	0.0364205	1.02129	3	0.0140727	0.0269507	0.701606	3	0.00962811	0.0216568	0.44352	11	0.0443508	0.0920801	2.19321	1	0.00332306	0.00745248	0.162046
Vom2r9	1	complement(55862061..55895636)	ENSRNOG00000013671	0	#N/A	#N/A	#N/A	#N/A	#N/A	Vom2r9	RGD	1591347	Vom2r9	involved_in	0007186 // G-protein coupled receptor signaling pathway (GO_REF:0000002|RGD:1600115 [IEA] InterPro:IPR000068|InterPro:IPR000337|InterPro:IPR004073|InterPro:IPR011500|InterPro:IPR017978)	0005887 // integral component of plasma membrane (PMID:21873635 [IBA] PANTHER:PTN002373557|UniProtKB:P41180)	0004930 // G-protein coupled receptor activity (PMID:21873635 [IBA] PANTHER:PTN002373557|MGI:MGI:3646674|MGI:MGI:3645892|MGI:MGI:3644483|MGI:MGI:3646522|MGI:MGI:2429498|MGI:MGI:2678394|UniProtKB:P41180|MGI:MGI:3644559|MGI:MGI:3642776|MGI:MGI:2684056)	vomeronasal 2 receptor, 9		gene	taxon:10116	20210612	InterPro			0	0	0	0	0	0	0	0	0	0	0	0	0	0	0	0	0	0	0	0	0	0	0	0
Dact2	1	complement(56159426..56168351)	ENSRNOG00000022921	1.21785	-1.04343	-0.061328	0.837394	0.960482	1	Dact2	RGD	1310742	Dact2	acts_upstream_of_or_within	0002244 // hematopoietic progenitor cell differentiation (RGD:1624291 [ISO] MGI:1920347) /// 0043588 // skin development (RGD:1624291 [ISO] MGI:1920347) /// 0072061 // inner medullary collecting duct development (RGD:1624291 [ISO] MGI:1920347) /// 0003382 // epithelial cell morphogenesis (RGD:1624291 [ISO] MGI:1920347) /// 1900108 // negative regulation of nodal signaling pathway (RGD:1624291 [IS…	0005737 // cytoplasm (PMID:21873635 [IBA] PANTHER:PTN000408463|MGI:MGI:3654828|UniProtKB:Q9NYF0)	0005080 // protein kinase C binding (RGD:1624291 [ISO] MGI:1920347) /// 0070097 // delta-catenin binding (RGD:1624291 [ISO] MGI:1920347) /// 0008013 // beta-catenin binding (RGD:1624291 [ISO] MGI:1920347) /// 0051018 // protein kinase A binding (RGD:1624291 [ISO] MGI:1920347)	dishevelled-binding antagonist of beta-catenin 2		gene	taxon:10116	20140407	RGD			49	0.889353	1.47175	11.6237	98	1.6299	3.12962	16.6811	26	0.641652	1.22883	6.08058	137	2.31319	5.20312	20.2541	29	0.615146	1.27715	5.78211	56	0.979034	2.19563	9.0746
Smoc2	1	56242346..56374120	ENSRNOG00000014166	0.0062988	2.47695	1.30857	0.132402	0.545026	1	Smoc2	RGD	1306681	Smoc2	enables	2000573 // positive regulation of DNA biosynthetic process (RGD:1624291 [ISO] UniProtKB:Q9H3U7) /// 0045931 // positive regulation of mitotic cell cycle (RGD:1624291 [ISO] UniProtKB:Q9H3U7) /// 0010595 // positive regulation of endothelial cell migration (RGD:1624291 [ISO] UniProtKB:Q9H3U7) /// 1900748 // positive regulation of vascular endothelial growth factor signaling pathway (RGD:1624291 [IS…	0005614 // interstitial matrix (RGD:1624291 [ISO] MGI:1929881) /// 0005615 // extracellular space (RGD:1624291 [ISO] UniProtKB:Q9H3U7) /// 0031012 // extracellular matrix (RGD:1624291 [ISO] MGI:1929881) /// 0005615 // extracellular space (PMID:21873635 [IBA] PANTHER:PTN000961168|UniProtKB:Q9VCR3|UniProtKB:Q9H3U7) /// 0005604 // basement membrane (PMID:21873635 [IBA] PANTHER:PTN000269943|MGI:MGI:1…	0008201 // heparin binding (PMID:21873635 [IBA] PANTHER:PTN000269943|MGI:MGI:1929881) /// 0050840 // extracellular matrix binding (PMID:21873635 [IBA] PANTHER:PTN000269943|MGI:MGI:1929878) /// 0005509 // calcium ion binding (RGD:1624291 [ISO] MGI:1929881) /// 0008201 // heparin binding (RGD:1624291 [ISO] MGI:1929881) /// 0005539 // glycosaminoglycan binding (RGD:1624291 [ISO] MGI:1929881)	SPARC related modular calcium binding 2		gene	taxon:10116	20180503	RGD			1	0.00122942	0.00203452	0.237218	0	0	0	0	8	0.0133733	0.0256114	1.87095	11	0.0125808	0.0282983	1.62624	3	0.00431048	0.00894931	0.598149	1	0.00118422	0.0026558	0.162046
AABR07001762.1	1	complement(56538964..56541508)	ENSRNOG00000061057	0	#N/A	#N/A	#N/A	#N/A	#N/A																	0	0	0	0	0	0	0	0	0	0	0	0	0	0	0	0	0	0	0	0	0	0	0	0
Thbs2	1	complement(56653938..56683731)	ENSRNOG00000010529	0.107343	-1.41689	-0.502729	0.343964	0.759979	1	Thbs2	RGD	1310979	Thbs2	enables	0016525 // negative regulation of angiogenesis (RGD:1624291 [ISO] UniProtKB:P35442) /// 0051965 // positive regulation of synapse assembly (PMID:15707899|RGD:1580068 [IMP]) /// 0016525 // negative regulation of angiogenesis (PMID:12511771|RGD:1580067 [IEP]) /// 0016525 // negative regulation of angiogenesis (RGD:1624291 [ISO] MGI:98738) /// 0007155 // cell adhesion (GO_REF:0000043|RGD:1600115 [IE…	0062023 /// 0005576 // extracellular region (GO_REF:0000002|RGD:1600115 [IEA] InterPro:IPR008859) /// 0031091 // platelet alpha granule (RGD:1624291 [ISO] UniProtKB:P35442) /// 0031012 // extracellular matrix (RGD:1624291 [ISO] MGI:98738) /// 0005604 // basement membrane (RGD:1624291 [ISO] MGI:98738)	0008201 // heparin binding (GO_REF:0000043|RGD:1600115 [IEA] UniProtKB-KW:KW-0358) /// 0005509 // calcium ion binding (GO_REF:0000104|RGD:1600115 [IEA] UniRule:UR000413704)	thrombospondin 2		gene	taxon:10116	20210612	UniProt			10	0.0543759	0.0899842	2.37218	6	0.0298961	0.0574043	1.02129	2	0.0147871	0.028319	0.467737	43	0.217514	0.48926	6.35712	14	0.0889685	0.184714	2.79136	58	0.303785	0.681284	9.39869
AABR07001764.1	1	complement(56732566..56746083)	ENSRNOG00000058989	0.00560254	3.86401	1.9501	0.327745	#N/A	1																	0	0	0	0	0	0	0	0	0	0	0	0	0	0	0	0	2	0.0280127	0.0581592	0.398766	0	0	0	0
U7_4	1	complement(56774827..56774889)	ENSRNOG00000061383	0	#N/A	#N/A	#N/A	#N/A	#N/A																	0	0	0	0	0	0	0	0	0	0	0	0	0	0	0	0	0	0	0	0	0	0	0	0
Wdr27	1	complement(56808450..56942556)	ENSRNOG00000015609	0.0356764	1.68217	0.75032	0.0342779	0.316308	1	Wdr27	RGD	1309633	Wdr27	located_in		0005654 // nucleoplasm (GO_REF:0000052|RGD:1624291 [ISO] UniProtKB:A2RRH5) /// 0005654 // nucleoplasm (GO_REF:0000052|RGD:1624291 [ISO] UniProtKB:A2RRH5,UniProtKB:H7C3H5) /// 0005654 // nucleoplasm (GO_REF:0000107|RGD:1600115 [IEA] UniProtKB:A2RRH5|ensembl:ENSP00000416289)		WD repeat domain 27		gene	taxon:10116	20111111	RGD			22	0.026577	0.0439811	5.2188	17	0.0188187	0.0361343	2.89367	40	0.0657039	0.12583	9.35474	36	0.0404575	0.0910021	5.32224	19	0.026825	0.0556933	3.78828	17	0.0197817	0.0443635	2.75479
SNORD115_1	1	complement(56860067..56860144)	ENSRNOG00000059948	0	#N/A	#N/A	#N/A	#N/A	#N/A																	0	0	0	0	0	0	0	0	0	0	0	0	0	0	0	0	0	0	0	0	0	0	0	0
SNORD115_2	1	complement(56862958..56863036)	ENSRNOG00000055517	0	#N/A	#N/A	#N/A	#N/A	#N/A																	0	0	0	0	0	0	0	0	0	0	0	0	0	0	0	0	0	0	0	0	0	0	0	0
SNORD115_3	1	complement(56864797..56864874)	ENSRNOG00000053938	0	#N/A	#N/A	#N/A	#N/A	#N/A																	0	0	0	0	0	0	0	0	0	0	0	0	0	0	0	0	0	0	0	0	0	0	0	0
SNORD115_4	1	complement(56872995..56873072)	ENSRNOG00000058803	0	#N/A	#N/A	#N/A	#N/A	#N/A																	0	0	0	0	0	0	0	0	0	0	0	0	0	0	0	0	0	0	0	0	0	0	0	0
SNORD115_5	1	complement(56875234..56875310)	ENSRNOG00000060933	0	#N/A	#N/A	#N/A	#N/A	#N/A																	0	0	0	0	0	0	0	0	0	0	0	0	0	0	0	0	0	0	0	0	0	0	0	0
SNORD115_6	1	complement(56880544..56880620)	ENSRNOG00000051787	0	#N/A	#N/A	#N/A	#N/A	#N/A																	0	0	0	0	0	0	0	0	0	0	0	0	0	0	0	0	0	0	0	0	0	0	0	0
LOC100125364	1	56949712..56952431	ENSRNOG00000015597	4.56867	1.16209	0.216725	0.370177	0.777715	1	LOC100125364	RGD	1642424	LOC100125364	located_in	0006915 // apoptotic process (GO_REF:0000043|RGD:1600115 [IEA] UniProtKB-KW:KW-0053)	0005576 // extracellular region (GO_REF:0000044|RGD:1600115 [IEA] UniProtKB-SubCell:SL-0243)		hypothetical protein LOC100125364		gene	taxon:10116	20210612	UniProt			57	3.39501	5.61825	13.5214	82	4.47546	8.59344	13.9577	52	4.21131	8.06512	12.1612	100	5.54088	12.4632	14.784	75	5.22071	10.8391	14.9537	109	6.25351	14.0245	17.6631
Phf10	1	complement(56951518..56967895)	ENSRNOG00000061312	2.41087	1.15335	0.205834	0.225259	0.663186	1	Phf10	RGD	1305266	Phf10	enables	0045944 // positive regulation of transcription from RNA polymerase II promoter (PMID:21873635 [IBA] PANTHER:PTN000064894|RGD:621061|UniProtKB:M0R4T9|MGI:MGI:1932051|UniProtKB:Q92993|UniProtKB:O95251|FB:FBgn0028387|MGI:MGI:2182799|SGD:S000005770) /// 0007399 // nervous system development (GO_REF:0000043|RGD:1600115 [IEA] UniProtKB-KW:KW-0524) /// 1990403 // embryonic brain development (PMID:24056…	0071564 // npBAF complex (GO_REF:0000002|RGD:1600115 [IEA] InterPro:IPR038045) /// 0005654 // nucleoplasm (GO_REF:0000052|RGD:1624291 [ISO] UniProtKB:Q8WUB8) /// 0005654 // nucleoplasm (GO_REF:0000052|RGD:1624291 [ISO] UniProtKB:Q8WUB8,UniProtKB:S5FZ81) /// 0005654 // nucleoplasm (GO_REF:0000107|RGD:1600115 [IEA] UniProtKB:Q8WUB8|ensembl:ENSP00000341805) /// 0071564 // npBAF complex (GO_REF:00000…	0003674 // molecular_function (RGD:1598407 [ND]) /// 0003712 // transcription cofactor activity (PMID:21873635 [IBA] PANTHER:PTN000064894|FB:FBgn0087008|SGD:S000005770|FB:FBgn0028387|UniProtKB:Q92993|MGI:MGI:1932051) /// 0046872 // metal ion binding (GO_REF:0000043|RGD:1600115 [IEA] UniProtKB-KW:KW-0479) /// 0042393 // histone binding (PMID:21873635 [IBA] PANTHER:PTN000064894|UniProtKB:Q92785|Uni…	PHD finger protein 10		gene	taxon:10116	20141022	RGD			180	1.78052	2.9465	42.6993	240	2.17542	4.17708	40.8518	216	2.9052	5.56377	50.5156	244	2.24531	5.05044	36.0729	255	2.94793	6.12041	50.8427	259	2.46777	5.53436	41.97
Tcte3	1	complement(56970654..56982642)	ENSRNOG00000015293	0.0268051	-1.26442	-0.338478	0.701125	0.916562	1																	1	0.013513	0.0223621	0.237218	3	0.0371476	0.0713281	0.510647	0	0	0	0	3	0.0377126	0.0848279	0.44352	1	0.0157926	0.0327882	0.199383	2	0.0260324	0.0583816	0.324093
Ermard	1	56982821..57001665	ENSRNOG00000015230	0.539594	1.68059	0.748969	0.0130622	0.208915	1	Ermard	RGD	1309374	Ermard	located_in		0005789 // endoplasmic reticulum membrane (GO_REF:0000044|RGD:1600115 [IEA] UniProtKB-SubCell:SL-0097) /// 0016021 // integral component of membrane (GO_REF:0000043|RGD:1600115 [IEA] UniProtKB-KW:KW-0812)		ER membrane-associated RNA degradation		gene	taxon:10116	20210612	UniProt			35	0.300889	0.497928	8.30263	40	0.315106	0.605043	6.80863	54	0.63122	1.20885	12.6289	101	0.807743	1.81688	14.9318	64	0.643015	1.33501	12.7605	26	0.2153	0.482843	4.21321
Dll1	1	complement(57318708..57327379)	ENSRNOG00000059984	0.436745	1.31309	0.392964	0.2412	0.678527	1	Dll1	RGD	70949	Dll1	involved_in	0007219 // Notch signaling pathway (RGD:1624291 [ISO] UniProtKB:O00548) /// 0035265 // organ growth (RGD:1624291 [ISO] MGI:104659) /// 0072070 // loop of Henle development (GO_REF:0000107|RGD:1600115 [IEA] UniProtKB:Q61483|ensembl:ENSMUSP00000014917) /// 0045807 // positive regulation of endocytosis (RGD:1624291 [ISO] MGI:104659) /// 0007267 // cell-cell signaling (RGD:1624291 [ISO] MGI:104659) /…	0005912 // adherens junction (RGD:1624291 [ISO] MGI:104659) /// 0016324 // apical plasma membrane (RGD:1624291 [ISO] MGI:104659) /// 0005886 // plasma membrane (RGD:1624291 [ISO] MGI:104659) /// 0045121 // membrane raft (RGD:1624291 [ISO] MGI:104659) /// 0016324 // apical plasma membrane (GO_REF:0000107|RGD:1600115 [IEA] UniProtKB:Q61483|ensembl:ENSMUSP00000014917) /// 0005912 // adherens junctio…	0005509 // calcium ion binding (GO_REF:0000002|RGD:1600115 [IEA] InterPro:IPR001881|InterPro:IPR018097) /// 0005112 // Notch binding (GO_REF:0000107|RGD:1600115 [IEA] UniProtKB:Q61483|ensembl:ENSMUSP00000014917) /// 0005515 // protein binding (PMID:22658936|RGD:10402035 [IPI] UniProtKB:O88339) /// 0005112 // Notch binding (PMID:21873635 [IBA] PANTHER:PTN002371879|MGI:MGI:104659|MGI:MGI:107471|Uni…	delta like canonical Notch ligand 1		gene	taxon:10116	20050217	RGD			19	0.354952	0.587394	4.50714	19	0.325257	0.624535	3.2341	22	0.558838	1.07024	5.14511	33	0.573512	1.29002	4.87872	17	0.371165	0.770603	3.38951	25	0.44987	1.0089	4.05116
Fam120b	1	57345577..57392113	ENSRNOG00000058790	1.00569	-1.06118	-0.0856677	0.612171	0.888802	1	Fam120b	RGD	1310304	Fam120b	located_in	0035357 // peroxisome proliferator activated receptor signaling pathway (RGD:1624291 [ISO] MGI:1914794) /// 0045444 // fat cell differentiation (RGD:1624291 [ISO] MGI:1914794) /// 0045444 // fat cell differentiation (PMID:21873635 [IBA] PANTHER:PTN000410116|MGI:MGI:1914794) /// 0035357 // peroxisome proliferator activated receptor signaling pathway (PMID:21873635 [IBA] PANTHER:PTN000410116|MGI:MG…	0005634 // nucleus (PMID:21873635 [IBA] PANTHER:PTN000410110|MGI:MGI:1914794) /// 0005634 // nucleus (RGD:1624291 [ISO] MGI:1914794)		family with sequence similarity 120B		gene	taxon:10116	20160217	RGD			212	0.738027	1.22133	50.2902	380	1.21221	2.32759	64.6819	185	0.875702	1.67706	43.2657	361	1.16911	2.62972	53.3702	254	1.03341	2.14554	50.6433	416	1.39496	3.12841	67.4113
Psmb1	1	complement(57470632..57489727)	ENSRNOG00000001488	2.0834	-1.03566	-0.0505547	0.758396	0.936497	1	Psmb1	RGD	621092	Psmb1	part_of	0010498 // proteasomal protein catabolic process (PMID:21873635 [IBA] PANTHER:PTN000174701|SGD:S000006307|FB:FBgn0002284|FB:FBgn0032596|SGD:S000002979|FB:FBgn0263121|UniProtKB:Q5B698|SGD:S000005398|SGD:S000005889|FB:FBgn0023175|UniProtKB:Q60177|SGD:S000004557|SGD:S000000137|SGD:S000000814|FB:FBgn0029134|FB:FBgn0026380|SGD:S000001946|UniProtKB:Q58634|FB:FBgn0016697|SGD:S000003538|MGI:MGI:1920927|S…	0005654 // nucleoplasm (GO_REF:0000052|RGD:1624291 [ISO] UniProtKB:P20618) /// 0019774 // proteasome core complex, beta-subunit complex (GO_REF:0000024|RGD:1600115 [ISS] UniProtKB:P23724) /// 0005654 // nucleoplasm (GO_REF:0000107|RGD:1600115 [IEA] UniProtKB:P20618|ensembl:ENSP00000262193) /// 0005737 // cytoplasm (GO_REF:0000044|RGD:1600115 [IEA] UniProtKB-SubCell:SL-0086) /// 0005839 // proteas…	0008233 // peptidase activity (PMID:21873635 [IBA] PANTHER:PTN000175315|dictyBase:DDB_G0272969) /// 0004298 // threonine-type endopeptidase activity (GO_REF:0000002|RGD:1600115 [IEA] InterPro:IPR016050|InterPro:IPR035202)	proteasome 20S subunit beta 1		gene	taxon:10116	20140721	RGD			167	1.4168	2.3446	39.6154	281	2.18452	4.19456	47.8306	181	2.08795	3.99864	42.3302	344	2.71496	6.10684	50.8569	203	2.01275	4.17883	40.4748	300	2.45158	5.49804	48.6139
Tbp	1	57491643..57508449	ENSRNOG00000001489	0.436955	-1.11318	-0.154689	0.531262	0.852998	1	Tbp	RGD	67398	Tbp	located_in	0006366 // transcription from RNA polymerase II promoter (RGD:1624291 [ISO] UniProtKB:P20226) /// 0051123 // RNA polymerase II transcriptional preinitiation complex assembly (RGD:1624291 [ISO] UniProtKB:P20226) /// 0007283 // spermatogenesis (PMID:8776734|RGD:2306551 [IEP]) /// 0045893 // positive regulation of transcription, DNA-templated (PMID:7980586|RGD:2306552 [IDA]) /// 0006366 // transcrip…	0005669 // transcription factor TFIID complex (RGD:1624291 [ISO] UniProtKB:P20226) /// 0045120 // pronucleus (RGD:1624291 [ISO] MGI:101838) /// 0005634 // nucleus (PMID:7980586|RGD:2306552 [IDA]) /// 0005654 // nucleoplasm (GO_REF:0000052|RGD:1624291 [ISO] UniProtKB:P20226,UniProtKB:Q7Z6S5) /// 0005654 // nucleoplasm (GO_REF:0000052|RGD:1624291 [ISO] UniProtKB:P20226,UniProtKB:Q7Z6S4) /// 0001939…	0003677 // DNA binding (PMID:16112330|RGD:5684346 [IDA]) /// 0005515 // protein binding (PMID:12379483|RGD:9681731 [IPI] UniProtKB:P26663) /// 0005515 // protein binding (PMID:10471789|RGD:632913 [IPI] RGD:620366) /// 0061629 // RNA polymerase II sequence-specific DNA binding transcription factor binding (RGD:1624291 [ISO] MGI:101838) /// 0001046 // core promoter sequence-specific DNA binding (RG…	TATA box binding protein		gene	taxon:10116	20210107	RGD	coincident_with(SO:0001668),exists_during(GO:0034644)		45	0.433768	0.717823	10.6748	50	0.441644	0.848012	8.51078	28	0.366987	0.70282	6.54832	55	0.493197	1.10936	8.1312	37	0.41682	0.865392	7.37717	79	0.733506	1.645	12.8017
Pdcd2	1	complement(57512968..57518458)	ENSRNOG00000001490	1.36151	1.24051	0.310932	0.318036	0.739495	1	Pdcd2	RGD	61887	Pdcd2	enables	1901532 // regulation of hematopoietic progenitor cell differentiation (RGD:1624291 [ISO] UniProtKB:Q16342) /// 0006915 // apoptotic process (GO_REF:0000043|RGD:1600115 [IEA] UniProtKB-KW:KW-0053) /// 0012501 // programmed cell death (PMID:2072913|RGD:61688 [IEP]) /// 0043065 // positive regulation of apoptotic process (RGD:1624291 [ISO] UniProtKB:Q16342) /// 1902035 // positive regulation of hem…	0005737 // cytoplasm (GO_REF:0000002|RGD:1600115 [IEA] InterPro:IPR007320) /// 0005634 // nucleus (PMID:21873635 [IBA] PANTHER:PTN000265998|RGD:61887|FB:FBgn0021875) /// 0005634 // nucleus (PMID:15942958|RGD:1598733 [IDA])	0003677 // DNA binding (GO_REF:0000043|RGD:1600115 [IEA] UniProtKB-KW:KW-0238) /// 0019899 // enzyme binding (RGD:1624291 [ISO] UniProtKB:Q16342) /// 0046872 // metal ion binding (GO_REF:0000043|RGD:1600115 [IEA] UniProtKB-KW:KW-0479)	programmed cell death 2		gene	taxon:10116	20210612	UniProt			29	0.855621	1.41593	6.87933	39	1.0544	2.02458	6.63841	61	2.44715	4.68656	14.266	34	0.933201	2.09907	5.02656	44	1.51718	3.14994	8.77286	25	0.710485	1.59337	4.05116
Prdm9	1	complement(57533577..57555048)	ENSRNOG00000021493	0.199388	1.93031	0.94883	0.011373	0.193149	1	Prdm9	RGD	1305247	Prdm9	located_in	1990918 // double-strand break repair involved in meiotic recombination (GO_REF:0000024|RGD:1600115 [ISS] UniProtKB:Q96EQ9) /// 0007129 // synapsis (GO_REF:0000024|RGD:1600115 [ISS] UniProtKB:Q96EQ9) /// 0010845 // positive regulation of reciprocal meiotic recombination (RGD:1624291 [ISO] MGI:2384854) /// 0044648 // histone H3-K4 dimethylation (GO_REF:0000024|RGD:1600115 [ISS] UniProtKB:Q96EQ9) /…	0005634 // nucleus (PMID:21873635 [IBA] PANTHER:PTN001818762|RGD:619929|RGD:1594531|MGI:MGI:2684938|MGI:MGI:1920093|MGI:MGI:1930121|MGI:MGI:2448528|UniProtKB:Q9Y462|FB:FBgn0035625|UniProtKB:Q9NQX1|MGI:MGI:2384854|ZFIN:ZDB-GENE-030131-2709|UniProtKB:Q13029|UniProtKB:Q9GZV8|UniProtKB:Q9H4Q4|MGI:MGI:3588194|MGI:MGI:99655|WB:WBGene00003847|UniProtKB:O75626|UniProtKB:Q9NQV5) /// 0005634 // nucleus (GO…	0046975 // histone methyltransferase activity (H3-K36 specific) (RGD:1624291 [ISO] UniProtKB:Q9NQV7) /// 0046975 // histone methyltransferase activity (H3-K36 specific) (GO_REF:0000024|RGD:1600115 [ISS] UniProtKB:Q9NQV7) /// 0042800 // histone methyltransferase activity (H3-K4 specific) (RGD:1624291 [ISO] MGI:2384854) /// 0043565 // sequence-specific DNA binding (RGD:1624291 [ISO] UniProtKB:Q9NQV…	PR/SET domain 9		gene	taxon:10116	20190814	RGD			11	0.0829956	0.137346	2.6094	20	0.138277	0.265509	3.40431	19	0.194923	0.373299	4.4435	35	0.245665	0.552581	5.1744	38	0.33508	0.695684	7.57656	12	0.0872118	0.195586	1.94456
AABR07001780.1	1	57666864..57667632	ENSRNOG00000056729	0.4418	1.27209	0.347201	0.722067	0.926032	1																	1	0.210673	0.348633	0.237218	4	0.772193	1.48271	0.680863	0	0	0	0	5	0.979922	2.20416	0.7392	1	0.246213	0.511181	0.199383	0	0	0	0
Chd1	1	57692836..57755485	ENSRNOG00000014434	0.219147	-1.01423	-0.0203806	0.921831	0.978311	1	Chd1	RGD	1306794	Chd1	enables	0008150 // biological_process (RGD:1598407 [ND]) /// 0032508 // DNA duplex unwinding (GO_REF:0000108|RGD:1600115 [IEA] GO:0003678) /// 0006338 // chromatin remodeling (RGD:1624291 [ISO] MGI:88393) /// 0043923 // positive regulation by host of viral transcription (RGD:1624291 [ISO] UniProtKB:O14646)	0005737 // cytoplasm (RGD:1624291 [ISO] UniProtKB:O14646) /// 0005634 // nucleus (RGD:1624291 [ISO] UniProtKB:O14646) /// 0005575 // cellular_component (RGD:1598407 [ND])	0003674 // molecular_function (RGD:1598407 [ND]) /// 0140658 /// 0005524 // ATP binding (GO_REF:0000043|RGD:1600115 [IEA] UniProtKB-KW:KW-0067) /// 0003678 // DNA helicase activity (GO_REF:0000003|RGD:1600115 [IEA] EC:3.6.4.12) /// 0035064 // methylated histone binding (RGD:1624291 [ISO] UniProtKB:O14646)	chromodomain helicase DNA binding protein 1		gene	taxon:10116	20141016	RGD			56	0.144811	0.239641	13.2842	81	0.191936	0.368541	13.7875	61	0.214482	0.410757	14.266	107	0.257401	0.578979	15.8189	95	0.287104	0.596079	18.9414	90	0.224175	0.502748	14.5842
Rgmb	1	complement(57796709..57815038)	ENSRNOG00000048190	0.49072	1.11044	0.151135	0.602388	0.883847	1	Rgmb	RGD	1595392	Rgmb	located_in	0030509 // BMP signaling pathway (PMID:21873635 [IBA] PANTHER:PTN001265550|MGI:MGI:1916049|MGI:MGI:2679262|UniProtKB:Q6ZVN8|MGI:MGI:1916835) /// 0030509 // BMP signaling pathway (RGD:1624291 [ISO] MGI:1916049) /// 0007155 // cell adhesion (RGD:1624291 [ISO] MGI:1916049) /// 0007165 // signal transduction (RGD:1624291 [ISO] MGI:1916049) /// 0045893 // positive regulation of transcription, DNA-temp…	0005886 // plasma membrane (PMID:21873635 [IBA] PANTHER:PTN001265550|UniProtKB:Q6ZVN8|WB:WBGene00022154|MGI:MGI:1916049|RGD:1310195) /// 0005793 // endoplasmic reticulum-Golgi intermediate compartment (RGD:1624291 [ISO] MGI:1916049) /// 0046658 // anchored component of plasma membrane (RGD:1624291 [ISO] MGI:1916049)	0015026 // coreceptor activity (PMID:21873635 [IBA] PANTHER:PTN001265550|MGI:MGI:1916835|UniProtKB:Q6ZVN8|MGI:MGI:2679262) /// 0042802 // identical protein binding (RGD:1624291 [ISO] MGI:1916049)	repulsive guidance molecule BMP co-receptor b		gene	taxon:10116	20060726	RGD			39	0.344697	0.570423	9.25151	51	0.413048	0.793104	8.681	54	0.648954	1.24282	12.6289	62	0.509773	1.14665	9.16608	52	0.537128	1.11517	10.3679	98	0.834315	1.87108	15.8805
AABR07001799.1	1	57999495..58094608	ENSRNOG00000052286	0.000796256	3.86401	1.9501	0.327745	#N/A	1																	0	0	0	0	0	0	0	0	0	0	0	0	0	0	0	0	2	0.00398128	0.00826583	0.398766	0	0	0	0
AABR07001807.2	1	58335057..58335196	ENSRNOG00000061593	0	#N/A	#N/A	#N/A	#N/A	#N/A																	0	0	0	0	0	0	0	0	0	0	0	0	0	0	0	0	0	0	0	0	0	0	0	0
U6_17	1	58787377..58787483	ENSRNOG00000057242	0	#N/A	#N/A	#N/A	#N/A	#N/A																	0	0	0	0	0	0	0	0	0	0	0	0	0	0	0	0	0	0	0	0	0	0	0	0
Riok2	1	59129951..59146776	ENSRNOG00000012692	0.417238	-1.04561	-0.0643393	0.803506	0.951535	1	Riok2	RGD	1311588	Riok2	enables	0030490 // maturation of SSU-rRNA (RGD:1624291 [ISO] UniProtKB:Q9BVS4) /// 0030490 // maturation of SSU-rRNA (PMID:21873635 [IBA] PANTHER:PTN001634686|UniProtKB:Q9BVS4|SGD:S000005151) /// 2000208 // positive regulation of ribosomal small subunit export from nucleus (RGD:1624291 [ISO] UniProtKB:Q9BVS4) /// 0008150 // biological_process (RGD:1598407 [ND]) /// 2000234 // positive regulation of rRNA …	0005737 // cytoplasm (RGD:1624291 [ISO] UniProtKB:Q9BVS4) /// 0030688 // preribosome, small subunit precursor (RGD:1624291 [ISO] UniProtKB:Q9BVS4) /// 0030688 // preribosome, small subunit precursor (PMID:21873635 [IBA] PANTHER:PTN001634686|UniProtKB:Q9BVS4) /// 0005829 // cytosol (PMID:21873635 [IBA] PANTHER:PTN001634686|SGD:S000005151) /// 0005634 // nucleus (PMID:21873635 [IBA] PANTHER:PTN0000…	0004674 // protein serine/threonine kinase activity (GO_REF:0000003|RGD:1600115 [IEA] EC:2.7.11.1) /// 0003674 // molecular_function (RGD:1598407 [ND]) /// 0004674 // protein serine/threonine kinase activity (GO_REF:0000116|RGD:1600115 [IEA] RHEA:46608) /// 0005524 // ATP binding (GO_REF:0000043|RGD:1600115 [IEA] UniProtKB-KW:KW-0067) /// 0046872 // metal ion binding (GO_REF:0000043|RGD:1600115 […	RIO kinase 2		gene	taxon:10116	20160209	RGD			28	0.269595	0.446141	6.64211	62	0.54702	1.05035	10.5534	21	0.274929	0.52652	4.91124	52	0.465769	1.04767	7.68768	47	0.528876	1.09804	9.371	54	0.500817	1.12316	8.7505
Lix1	1	59156251..59214452	ENSRNOG00000012988	3.45229	-1.31074	-0.39038	0.141427	0.561382	1	Lix1	RGD	1309454	Lix1	is_active_in	0097352 // autophagosome maturation (PMID:21873635 [IBA] PANTHER:PTN001579556|MGI:MGI:1918673)	0005737 // cytoplasm (PMID:21873635 [IBA] PANTHER:PTN001579556|FB:FBgn0032230|WB:WBGene00016968|UniProtKB:Q9HCE0)		Limb and CNS-expressed 1	UniProtKB:D3ZAG6|PTN001259243	protein	taxon:10116	20200809	GO_Central			1444	4.01943	6.65157	342.543	1294	3.30057	6.33751	220.259	679	2.56989	4.92162	158.797	862	2.23212	5.02076	127.438	627	2.0397	4.23478	125.013	1117	2.9949	6.71652	181.006
Lnpep	1	complement(59297294..59347472)	ENSRNOG00000047387	0	#N/A	#N/A	#N/A	#N/A	#N/A	Lnpep	RGD	621752	Lnpep	enables	0045777 // positive regulation of blood pressure (PMID:11390024|RGD:1582107 [IMP]) /// 0043171 // peptide catabolic process (PMID:16967782|RGD:2306436 [IMP]) /// 0043171 // peptide catabolic process (PMID:7559527|RGD:631975 [IDA]) /// 0060395 // SMAD protein signal transduction (RGD:1624291 [ISO] MGI:2387123) /// 0048169 // regulation of long-term neuronal synaptic plasticity (PMID:11282364|RGD:1…	0009986 // cell surface (PMID:16967782|RGD:2306436 [IDA]) /// 0005887 // integral component of plasma membrane (RGD:1624291 [ISO] UniProtKB:Q9UIQ6) /// 0005886 // plasma membrane (PMID:16870704|RGD:2306291 [IDA]) /// 0031982 // vesicle (PMID:11489215|RGD:1582104 [IDA]) /// 0031982 // vesicle (PMID:12709058|RGD:634521 [IDA]) /// 0005886 // plasma membrane (PMID:11489215|RGD:1582104 [IDA]) /// 0043…	0042277 // peptide binding (PMID:21873635 [IBA] PANTHER:PTN000164250|RGD:2991|RGD:621228) /// 0004177 // aminopeptidase activity (GO_REF:0000043|RGD:1600115 [IEA] UniProtKB-KW:KW-0031) /// 0004177 // aminopeptidase activity (RGD:1624291 [ISO] MGI:2387123) /// 0004177 // aminopeptidase activity (PMID:16771832|RGD:2306435 [IMP]) /// 0004177 // aminopeptidase activity (PMID:16967782|RGD:2306436 [IMP…	leucyl and cystinyl aminopeptidase		gene	taxon:10116	20210612	UniProt		UniProtKB:A0A0G2JYN3	0	0	0	0	0	0	0	0	0	0	0	0	0	0	0	0	0	0	0	0	0	0	0	0
Mir99b	1	59704216..59704285	ENSRNOG00000035654	0	#N/A	#N/A	#N/A	#N/A	#N/A	Mir99b	RGD	2325431	Mir99b	acts_upstream_of_or_within	0007605 // sensory perception of sound (RGD:1624291 [ISO] MGI:2676913)			microRNA 99b		gene	taxon:10116	20170823	RGD			0	0	0	0	0	0	0	0	0	0	0	0	0	0	0	0	0	0	0	0	0	0	0	0
Mir3596c	1	complement(59704372..59704488)	ENSRNOG00000035453	0	#N/A	#N/A	#N/A	#N/A	#N/A																	0	0	0	0	0	0	0	0	0	0	0	0	0	0	0	0	0	0	0	0	0	0	0	0
Mir125a	1	59704827..59704911	ENSRNOG00000035572	0	#N/A	#N/A	#N/A	#N/A	#N/A	Mir125a	RGD	2325387	Mir125a	acts_upstream_of_or_within	0071635 // negative regulation of transforming growth factor beta production (PMID:29700287|RGD:26884455 [IDA]) /// 0071222 // cellular response to lipopolysaccharide (RGD:1624291 [ISO] MGI:2676809) /// 0035195 // gene silencing by miRNA (RGD:1624291 [ISO] MGI:2676809) /// 0045668 // negative regulation of osteoblast differentiation (PMID:29319166|RGD:26884461 [IMP]) /// 0030509 // BMP signaling …	0045202 // synapse (RGD:1624291 [ISO] MGI:2676809)		microRNA 125a		gene	taxon:10116	20170125	RGD			0	0	0	0	0	0	0	0	0	0	0	0	0	0	0	0	0	0	0	0	0	0	0	0
Spaca6	1	59704998..59715763	ENSRNOG00000039076	1.69801	1.83855	0.878567	9.93449e-05	0.0106222	1	Spaca6	RGD	1588836	Spaca6	located_in	0007342 // fusion of sperm to egg plasma membrane (RGD:1624291 [ISO] MGI:1922452) /// 0007342 // fusion of sperm to egg plasma membrane (PMID:21873635 [IBA] PANTHER:PTN002204675|MGI:MGI:1922452)	0016021 // integral component of membrane (GO_REF:0000043|RGD:1600115 [IEA] UniProtKB-KW:KW-0812) /// 0001669 // acrosomal vesicle (RGD:1624291 [ISO] MGI:1922452)		sperm acrosome associated 6		gene	taxon:10116	20200609	RGD			79	1.1888	1.96729	18.7402	94	1.29618	2.48883	16.0003	97	1.98472	3.80096	22.6852	149	2.08583	4.69172	22.0282	110	1.93453	4.01642	21.9321	38	0.550802	1.23526	6.15776
Has1	1	complement(59720612..59732409)	ENSRNOG00000010994	0.516187	1.87841	0.909515	0.0232598	0.272197	1	Has1	RGD	708528	Has1	located_in	0045226 // extracellular polysaccharide biosynthetic process (PMID:21873635 [IBA] PANTHER:PTN000530809|MGI:MGI:109599|MGI:MGI:107821|MGI:MGI:106590) /// 0010764 // negative regulation of fibroblast migration (RGD:1624291 [ISO] UniProtKB:Q92839) /// 0036120 // cellular response to platelet-derived growth factor stimulus (RGD:1624291 [ISO] UniProtKB:Q92839) /// 0030213 // hyaluronan biosynthetic pr…	0005737 // cytoplasm (RGD:1624291 [ISO] MGI:106590) /// 0016020 // membrane (RGD:1624291 [ISO] MGI:106590) /// 0005887 // integral component of plasma membrane (PMID:21873635 [IBA] PANTHER:PTN000530809|UniProtKB:Q92819)	0050501 // hyaluronan synthase activity (RGD:1624291 [ISO] MGI:106590) /// 0050501 // hyaluronan synthase activity (PMID:21873635 [IBA] PANTHER:PTN000530809|UniProtKB:O00219|UniProtKB:Q92819|MGI:MGI:109599|MGI:MGI:106590|RGD:2781|MGI:MGI:107821) /// 0042802 // identical protein binding (RGD:1624291 [ISO] UniProtKB:Q92839)	hyaluronan synthase 1		gene	taxon:10116	20130924	RGD			11	0.15105	0.249965	2.6094	20	0.25166	0.483219	3.40431	62	1.15762	2.21697	14.4998	51	0.651493	1.46542	7.53984	23	0.369111	0.766338	4.58581	14	0.185177	0.415287	2.26865
Fpr1	1	59765835..59767042	ENSRNOG00000011174	0.137552	8.29842	3.05284	0.123979	#N/A	1	Fpr1	RGD	1310883	Fpr1	enables	0007200 // phospholipase C-activating G-protein coupled receptor signaling pathway (PMID:21873635 [IBA] PANTHER:PTN001200752|UniProtKB:Q16581|UniProtKB:P21462|MGI:MGI:1278319|MGI:MGI:107443) /// 0007204 // positive regulation of cytosolic calcium ion concentration (PMID:21873635 [IBA] PANTHER:PTN001200752|RGD:620537|RGD:70553|UniProtKB:Q16581) /// 0007186 // G-protein coupled receptor signaling p…	0016021 // integral component of membrane (GO_REF:0000043|RGD:1600115 [IEA] UniProtKB-KW:KW-0812) /// 0005737 // cytoplasm (PMID:20141570|RGD:12907556 [IDA]) /// 0005886 // plasma membrane (PMID:20141570|RGD:12907556 [IDA]) /// 0005886 // plasma membrane (PMID:21873635 [IBA] PANTHER:PTN001200752|UniProtKB:P25090|RGD:1310883|RGD:620537|RGD:1584013|UniProtKB:P21730|UniProtKB:Q99788|RGD:70553|UniPro…	0004875 // complement receptor activity (PMID:21873635 [IBA] PANTHER:PTN001200752|MGI:MGI:88232|UniProtKB:P21730|RGD:620537|UniProtKB:Q16581|RGD:70553) /// 0004930 // G-protein coupled receptor activity (PMID:21873635 [IBA] PANTHER:PTN001200752|MGI:MGI:1278319|MGI:MGI:107443|UniProtKB:Q16581|MGI:MGI:1278318|MGI:MGI:2448176|UniProtKB:P21462|UniProtKB:P21730|MGI:MGI:2448177|MGI:MGI:1278317) /// 000…	formyl peptide receptor 1		gene	taxon:10116	20180807	RGD			0	0	0	0	0	0	0	0	0	0	0	0	3	0.374285	0.841888	0.44352	2	0.313473	0.650825	0.398766	0	0	0	0
U6_18	1	59770116..59770222	ENSRNOG00000060169	0	#N/A	#N/A	#N/A	#N/A	#N/A																	0	0	0	0	0	0	0	0	0	0	0	0	0	0	0	0	0	0	0	0	0	0	0	0
Fpr2	1	complement(59800984..59802401)	ENSRNOG00000042605	0.021257	2.37226	1.24626	0.555636	#N/A	1	Fpr2	RGD	1584013	Fpr2	enables	0061903 /// 0070374 // positive regulation of ERK1 and ERK2 cascade (PMID:20141570|RGD:12907556 [IMP]) /// 0007200 // phospholipase C-activating G-protein coupled receptor signaling pathway (PMID:21873635 [IBA] PANTHER:PTN001200752|UniProtKB:Q16581|UniProtKB:P21462|MGI:MGI:1278319|MGI:MGI:107443) /// 1904646 // cellular response to beta-amyloid (PMID:18723082|RGD:12910993 [IDA]) /// 0007166 // ce…	0016021 // integral component of membrane (GO_REF:0000043|RGD:1600115 [IEA] UniProtKB-KW:KW-0812) /// 0005737 // cytoplasm (PMID:20141570|RGD:12907556 [IDA]) /// 0005737 // cytoplasm (PMID:18723082|RGD:12910993 [IDA]) /// 0005737 // cytoplasm (RGD:1624291 [ISO] UniProtKB:P25090) /// 0005886 // plasma membrane (PMID:20141570|RGD:12907556 [IDA]) /// 0005886 // plasma membrane (RGD:1624291 [ISO] Uni…	0004875 // complement receptor activity (PMID:21873635 [IBA] PANTHER:PTN001200752|MGI:MGI:88232|UniProtKB:P21730|RGD:620537|UniProtKB:Q16581|RGD:70553) /// 0004930 // G-protein coupled receptor activity (PMID:21873635 [IBA] PANTHER:PTN001200752|MGI:MGI:1278319|MGI:MGI:107443|UniProtKB:Q16581|MGI:MGI:1278318|MGI:MGI:2448176|UniProtKB:P21462|UniProtKB:P21730|MGI:MGI:2448177|MGI:MGI:1278317) /// 000…	formyl peptide receptor 2		gene	taxon:10116	20181226	RGD			0	0	0	0	0	0	0	0	0	0	0	0	1	0.106285	0.239069	0.14784	0	0	0	0	0	0	0	0
Fpr-rs3	1	complement(59902308..59903339)	ENSRNOG00000045732	0	#N/A	#N/A	#N/A	#N/A	#N/A	Fpr-rs3	RGD	1309032	Fpr-rs3	located_in	0007200 // phospholipase C-activating G-protein coupled receptor signaling pathway (PMID:21873635 [IBA] PANTHER:PTN001200752|UniProtKB:Q16581|UniProtKB:P21462|MGI:MGI:1278319|MGI:MGI:107443) /// 0007204 // positive regulation of cytosolic calcium ion concentration (PMID:21873635 [IBA] PANTHER:PTN001200752|RGD:620537|RGD:70553|UniProtKB:Q16581) /// 0002430 // complement receptor mediated signaling…	0016021 // integral component of membrane (GO_REF:0000043|RGD:1600115 [IEA] UniProtKB-KW:KW-0812) /// 0005886 // plasma membrane (PMID:21873635 [IBA] PANTHER:PTN001200752|UniProtKB:P25090|RGD:1310883|RGD:620537|RGD:1584013|UniProtKB:P21730|UniProtKB:Q99788|RGD:70553|UniProtKB:Q9P296)	0004875 // complement receptor activity (PMID:21873635 [IBA] PANTHER:PTN001200752|MGI:MGI:88232|UniProtKB:P21730|RGD:620537|UniProtKB:Q16581|RGD:70553) /// 0004930 // G-protein coupled receptor activity (PMID:21873635 [IBA] PANTHER:PTN001200752|MGI:MGI:1278319|MGI:MGI:107443|UniProtKB:Q16581|MGI:MGI:1278318|MGI:MGI:2448176|UniProtKB:P21462|UniProtKB:P21730|MGI:MGI:2448177|MGI:MGI:1278317) /// 000…	formyl peptide receptor, related sequence 3		gene	taxon:10116	20210612	UniProt			0	0	0	0	0	0	0	0	0	0	0	0	0	0	0	0	0	0	0	0	0	0	0	0
Vom1r6	1	60044985..60045881	ENSRNOG00000052154	0	#N/A	#N/A	#N/A	#N/A	#N/A	Vom1r6	RGD	1359507	Vom1r6	located_in	0007186 // G-protein coupled receptor signaling pathway (GO_REF:0000043|RGD:1600115 [IEA] UniProtKB-KW:KW-0297) /// 0019236 // response to pheromone (GO_REF:0000043|RGD:1600115 [IEA] UniProtKB-KW:KW-0589)	0016021 // integral component of membrane (GO_REF:0000043|RGD:1600115 [IEA] UniProtKB-KW:KW-0812) /// 0005886 // plasma membrane (GO_REF:0000044|RGD:1600115 [IEA] UniProtKB-SubCell:SL-0039)	0016503 // pheromone receptor activity (GO_REF:0000002|RGD:1600115 [IEA] InterPro:IPR004072)	vomeronasal 1 receptor 6		gene	taxon:10116	20210612	UniProt			0	0	0	0	0	0	0	0	0	0	0	0	0	0	0	0	0	0	0	0	0	0	0	0
Vom1r7	1	complement(60087495..60088406)	ENSRNOG00000061043	0	#N/A	#N/A	#N/A	#N/A	#N/A	Vom1r7	RGD	1359169	Vom1r7	located_in	0007186 // G-protein coupled receptor signaling pathway (GO_REF:0000043|RGD:1600115 [IEA] UniProtKB-KW:KW-0297) /// 0019236 // response to pheromone (GO_REF:0000043|RGD:1600115 [IEA] UniProtKB-KW:KW-0589)	0016021 // integral component of membrane (GO_REF:0000043|RGD:1600115 [IEA] UniProtKB-KW:KW-0812) /// 0005886 // plasma membrane (GO_REF:0000044|RGD:1600115 [IEA] UniProtKB-SubCell:SL-0039)	0016503 // pheromone receptor activity (GO_REF:0000002|RGD:1600115 [IEA] InterPro:IPR004072)	vomeronasal 1 receptor 7		gene	taxon:10116	20210612	UniProt			0	0	0	0	0	0	0	0	0	0	0	0	0	0	0	0	0	0	0	0	0	0	0	0
LOC690283	1	60106034..60107039	ENSRNOG00000011234	0.505584	1.03953	0.0559273	0.936895	0.98431	1	LOC690283	RGD	D3ZIZ2, 1582831	LOC690283	part_of	0045893 // positive regulation of transcription, DNA-templated (GO_REF:0000108|RGD:1600115 [IEA] GO:0003713) /// 0006355 // regulation of transcription, DNA-templated (PMID:21873635 [IBA] PANTHER:PTN002716608|MGI:MGI:1919039) /// 0016573 // histone acetylation (PMID:21873635 [IBA] PANTHER:PTN002716608|UniProtKB:O75529)	0140513 /// 0000124 // SAGA complex (GO_REF:0000002|RGD:1600115 [IEA] InterPro:IPR037826) /// 0000123 // histone acetyltransferase complex (PMID:21873635 [IBA] PANTHER:PTN002716608|UniProtKB:O75529) /// 0033276 // transcription factor TFTC complex (GO_REF:0000002|RGD:1600115 [IEA] InterPro:IPR037826) /// 0005669 // transcription factor TFIID complex (PMID:21873635 [IBA] PANTHER:PTN002716608|PANTH…	0003713 // transcription coactivator activity (PMID:21873635 [IBA] PANTHER:PTN002716608|UniProtKB:O75529)	similar to TAF5-like RNA polymerase II, p300/CBP-associated factor (PCAF)-associated factor		gene	taxon:10116	20210612	InterPro			2	0.322082	0.533	0.474436	3	0.442706	0.850052	0.510647	0	0	0	0	8	1.1985	2.69583	1.18272	3	0.564625	1.17226	0.598149	3	0.465361	1.04364	0.486139
Vom1r8	1	60117804..60118715	ENSRNOG00000051757	0	#N/A	#N/A	#N/A	#N/A	#N/A	Vom1r8	RGD	1359374	Vom1r8	located_in	0007186 // G-protein coupled receptor signaling pathway (GO_REF:0000043|RGD:1600115 [IEA] UniProtKB-KW:KW-0297) /// 0019236 // response to pheromone (GO_REF:0000043|RGD:1600115 [IEA] UniProtKB-KW:KW-0589)	0016021 // integral component of membrane (GO_REF:0000043|RGD:1600115 [IEA] UniProtKB-KW:KW-0812) /// 0005886 // plasma membrane (GO_REF:0000044|RGD:1600115 [IEA] UniProtKB-SubCell:SL-0039)	0016503 // pheromone receptor activity (GO_REF:0000002|RGD:1600115 [IEA] InterPro:IPR004072)	vomeronasal 1 receptor 8		gene	taxon:10116	20210612	UniProt			0	0	0	0	0	0	0	0	0	0	0	0	0	0	0	0	0	0	0	0	0	0	0	0
Vom1r9	1	60248695..60249645	ENSRNOG00000054409	0	#N/A	#N/A	#N/A	#N/A	#N/A	Vom1r9	RGD	2316475	Vom1r9	located_in	0007186 // G-protein coupled receptor signaling pathway (GO_REF:0000043|RGD:1600115 [IEA] UniProtKB-KW:KW-0297) /// 0019236 // response to pheromone (GO_REF:0000043|RGD:1600115 [IEA] UniProtKB-KW:KW-0589)	0016021 // integral component of membrane (GO_REF:0000043|RGD:1600115 [IEA] UniProtKB-KW:KW-0812) /// 0005886 // plasma membrane (GO_REF:0000044|RGD:1600115 [IEA] UniProtKB-SubCell:SL-0039)	0016503 // pheromone receptor activity (GO_REF:0000002|RGD:1600115 [IEA] InterPro:IPR004072)	vomeronasal 1 receptor 9		gene	taxon:10116	20210612	UniProt			0	0	0	0	0	0	0	0	0	0	0	0	0	0	0	0	0	0	0	0	0	0	0	0
Vom1r10	1	complement(60280451..60281386)	ENSRNOG00000052260	0	#N/A	#N/A	#N/A	#N/A	#N/A	Vom1r10	RGD	1359612	Vom1r10	located_in	0007186 // G-protein coupled receptor signaling pathway (GO_REF:0000043|RGD:1600115 [IEA] UniProtKB-KW:KW-0297) /// 0019236 // response to pheromone (GO_REF:0000043|RGD:1600115 [IEA] UniProtKB-KW:KW-0589)	0016021 // integral component of membrane (GO_REF:0000043|RGD:1600115 [IEA] UniProtKB-KW:KW-0812) /// 0005886 // plasma membrane (GO_REF:0000044|RGD:1600115 [IEA] UniProtKB-SubCell:SL-0039)	0016503 // pheromone receptor activity (GO_REF:0000002|RGD:1600115 [IEA] InterPro:IPR004072)	vomeronasal 1 receptor 10		gene	taxon:10116	20210612	UniProt			0	0	0	0	0	0	0	0	0	0	0	0	0	0	0	0	0	0	0	0	0	0	0	0
Vom1r11	1	complement(60331979..60332899)	ENSRNOG00000060271	0	#N/A	#N/A	#N/A	#N/A	#N/A	Vom1r11	RGD	1359457	Vom1r11	located_in	0007186 // G-protein coupled receptor signaling pathway (GO_REF:0000043|RGD:1600115 [IEA] UniProtKB-KW:KW-0297) /// 0019236 // response to pheromone (GO_REF:0000043|RGD:1600115 [IEA] UniProtKB-KW:KW-0589)	0016021 // integral component of membrane (GO_REF:0000043|RGD:1600115 [IEA] UniProtKB-KW:KW-0812) /// 0005886 // plasma membrane (GO_REF:0000044|RGD:1600115 [IEA] UniProtKB-SubCell:SL-0039)	0016503 // pheromone receptor activity (GO_REF:0000002|RGD:1600115 [IEA] InterPro:IPR004072)	vomeronasal 1 receptor 11		gene	taxon:10116	20210612	UniProt			0	0	0	0	0	0	0	0	0	0	0	0	0	0	0	0	0	0	0	0	0	0	0	0
Vom1r12	1	complement(60406375..60407295)	ENSRNOG00000055538	0	#N/A	#N/A	#N/A	#N/A	#N/A	Vom1r12	RGD	1359512	Vom1r12	located_in	0007186 // G-protein coupled receptor signaling pathway (GO_REF:0000043|RGD:1600115 [IEA] UniProtKB-KW:KW-0297) /// 0019236 // response to pheromone (GO_REF:0000043|RGD:1600115 [IEA] UniProtKB-KW:KW-0589)	0016021 // integral component of membrane (GO_REF:0000043|RGD:1600115 [IEA] UniProtKB-KW:KW-0812) /// 0005886 // plasma membrane (GO_REF:0000044|RGD:1600115 [IEA] UniProtKB-SubCell:SL-0039)	0016503 // pheromone receptor activity (GO_REF:0000002|RGD:1600115 [IEA] InterPro:IPR004072)	vomeronasal 1 receptor 12		gene	taxon:10116	20210612	UniProt			0	0	0	0	0	0	0	0	0	0	0	0	0	0	0	0	0	0	0	0	0	0	0	0
LOC108348087	1	complement(60516995..60517915)	ENSRNOG00000056833	0	#N/A	#N/A	#N/A	#N/A	#N/A																	0	0	0	0	0	0	0	0	0	0	0	0	0	0	0	0	0	0	0	0	0	0	0	0
Vom1r15	1	complement(60633626..60634546)	ENSRNOG00000047498	0	#N/A	#N/A	#N/A	#N/A	#N/A	Vom1r15	RGD	1359235	Vom1r15	located_in	0007186 // G-protein coupled receptor signaling pathway (GO_REF:0000043|RGD:1600115 [IEA] UniProtKB-KW:KW-0297) /// 0019236 // response to pheromone (GO_REF:0000043|RGD:1600115 [IEA] UniProtKB-KW:KW-0589)	0016021 // integral component of membrane (GO_REF:0000043|RGD:1600115 [IEA] UniProtKB-KW:KW-0812) /// 0005886 // plasma membrane (GO_REF:0000044|RGD:1600115 [IEA] UniProtKB-SubCell:SL-0039)	0016503 // pheromone receptor activity (GO_REF:0000002|RGD:1600115 [IEA] InterPro:IPR004072)	vomeronasal 1 receptor 15		gene	taxon:10116	20210612	UniProt			0	0	0	0	0	0	0	0	0	0	0	0	0	0	0	0	0	0	0	0	0	0	0	0
Ppp2r1a	1	60717386..60736609	ENSRNOG00000011282	6.16292	-1.14766	-0.198698	0.280934	0.709693	1	Ppp2r1a	RGD	620907	Ppp2r1a	part_of	2001241 // positive regulation of extrinsic apoptotic signaling pathway in absence of ligand (RGD:1624291 [ISO] MGI:1926334) /// 0050790 // regulation of catalytic activity (GO_REF:0000108|RGD:1600115 [IEA] GO:0019888) /// 0065003 // macromolecular complex assembly (GO_REF:0000002|RGD:1600115 [IEA] InterPro:IPR031090) /// 0007059 // chromosome segregation (PMID:21873635 [IBA] PANTHER:PTN000068671…	0000159 // protein phosphatase type 2A complex (PMID:21873635 [IBA] PANTHER:PTN000068663|dictyBase:DDB_G0283601|SGD:S000000014|UniProtKB:P30153|MGI:MGI:1926334|WB:WBGene00003901|CGD:CAL0000188510|PomBase:SPAP8A3.09c) /// 0005737 // cytoplasm (PMID:21873635 [IBA] PANTHER:PTN000068663|FB:FBgn0260439|WB:WBGene00003901|PomBase:SPAP8A3.09c|UniProtKB:A5D973|MGI:MGI:1926334|SGD:S000000014|dictyBase:DDB_…	0046982 // protein heterodimerization activity (RGD:1624291 [ISO] UniProtKB:P30153) /// 0004722 // protein serine/threonine phosphatase activity (RGD:1624291 [ISO] MGI:1926334) /// 1990405 // protein antigen binding (RGD:1624291 [ISO] UniProtKB:P30153) /// 0019888 // protein phosphatase regulator activity (PMID:21873635 [IBA] PANTHER:PTN000068596|TAIR:locus:2031165)	protein phosphatase 2 scaffold subunit A alpha		gene	taxon:10116	20080508	RGD	part_of(EMAPA:16894)		617	5.19968	8.60471	146.364	956	7.38255	14.1754	162.726	399	4.57206	8.75599	93.3135	907	7.11068	15.9942	134.091	512	5.0427	10.4695	102.084	921	7.47623	16.7666	149.245
Vom1r-ps112	1	complement(60827313..60828260)	ENSRNOG00000050623	0	#N/A	#N/A	#N/A	#N/A	#N/A	Vom1r-ps112	RGD	2318913	Vom1r-ps112	located_in	0007186 // G-protein coupled receptor signaling pathway (GO_REF:0000043|RGD:1600115 [IEA] UniProtKB-KW:KW-0297) /// 0019236 // response to pheromone (GO_REF:0000043|RGD:1600115 [IEA] UniProtKB-KW:KW-0589)	0016021 // integral component of membrane (GO_REF:0000043|RGD:1600115 [IEA] UniProtKB-KW:KW-0812) /// 0005886 // plasma membrane (GO_REF:0000044|RGD:1600115 [IEA] UniProtKB-SubCell:SL-0039)	0016503 // pheromone receptor activity (GO_REF:0000002|RGD:1600115 [IEA] InterPro:IPR004072)	vomeronasal 1 receptor pseudogene 112		gene	taxon:10116	20210612	UniProt			0	0	0	0	0	0	0	0	0	0	0	0	0	0	0	0	0	0	0	0	0	0	0	0
LOC100365363	1	60884761..60894948	ENSRNOG00000059492	0.966766	-1.0223	-0.031818	0.89072	0.972469	1	LOC100365363	RGD	2319215	LOC100365363	involved_in	0006355 // regulation of transcription, DNA-templated (GO_REF:0000002|RGD:1600115 [IEA] InterPro:IPR001909)		0046872 // metal ion binding (GO_REF:0000043|RGD:1600115 [IEA] UniProtKB-KW:KW-0479)	vomeronasal 1 receptor, F4-like		gene	taxon:10116	20210612	InterPro			63	1.00181	1.65786	14.9447	69	1.00543	1.93056	11.7449	45	0.972986	1.86337	10.5241	65	0.961551	2.16284	9.6096	48	0.89205	1.85205	9.57039	94	1.43981	3.229	15.2324
Vom1r19	1	61095171..61096112	ENSRNOG00000032996	0	#N/A	#N/A	#N/A	#N/A	#N/A	Vom1r19	RGD	1359134	Vom1r19	located_in	0007186 // G-protein coupled receptor signaling pathway (GO_REF:0000043|RGD:1600115 [IEA] UniProtKB-KW:KW-0297) /// 0019236 // response to pheromone (GO_REF:0000043|RGD:1600115 [IEA] UniProtKB-KW:KW-0589)	0016021 // integral component of membrane (GO_REF:0000043|RGD:1600115 [IEA] UniProtKB-KW:KW-0812) /// 0005886 // plasma membrane (GO_REF:0000044|RGD:1600115 [IEA] UniProtKB-SubCell:SL-0039)	0016503 // pheromone receptor activity (GO_REF:0000002|RGD:1600115 [IEA] InterPro:IPR004072)	vomeronasal 1 receptor 19		gene	taxon:10116	20210612	UniProt			0	0	0	0	0	0	0	0	0	0	0	0	0	0	0	0	0	0	0	0	0	0	0	0
Vom1r20	1	61132818..61133726	ENSRNOG00000028807	0	#N/A	#N/A	#N/A	#N/A	#N/A	Vom1r20	RGD	1359652	Vom1r20	located_in	0007186 // G-protein coupled receptor signaling pathway (GO_REF:0000043|RGD:1600115 [IEA] UniProtKB-KW:KW-0297) /// 0019236 // response to pheromone (GO_REF:0000043|RGD:1600115 [IEA] UniProtKB-KW:KW-0589)	0016021 // integral component of membrane (GO_REF:0000043|RGD:1600115 [IEA] UniProtKB-KW:KW-0812) /// 0005886 // plasma membrane (GO_REF:0000044|RGD:1600115 [IEA] UniProtKB-SubCell:SL-0039)	0016503 // pheromone receptor activity (GO_REF:0000002|RGD:1600115 [IEA] InterPro:IPR004072)	vomeronasal 1 receptor 20		gene	taxon:10116	20210612	UniProt			0	0	0	0	0	0	0	0	0	0	0	0	0	0	0	0	0	0	0	0	0	0	0	0
LOC102552527	1	61268248..61276755	ENSRNOG00000052406	0.577864	-1.10433	-0.143172	0.650897	0.900269	1	LOC102552527	RGD	A0A0G2K3T8, 7689541	LOC102552527	enables	0006357 // regulation of transcription from RNA polymerase II promoter (PMID:21873635 [IBA] PANTHER:PTN007798770|UniProtKB:Q96RE9|CGD:CAL0000189549|FB:FBgn0038418|UniProtKB:Q9HCX3|MGI:MGI:1351476|MGI:MGI:2142347|FB:FBgn0001981|RGD:2967|MGI:MGI:1916754|UniProtKB:P52738|MGI:MGI:3044162|MGI:MGI:2389445|UniProtKB:Q9Y473|FB:FBgn0040305|UniProtKB:P52737)	0005634 // nucleus (PMID:21873635 [IBA] PANTHER:PTN007798770|MGI:MGI:2143362|UniProtKB:Q02386|UniProtKB:Q5FWF6|MGI:MGI:1916754|MGI:MGI:2389445|FB:FBgn0005642|MGI:MGI:1929114|UniProtKB:Q16587|UniProtKB:Q96RE9|FB:FBgn0001981|MGI:MGI:99206|UniProtKB:O60765|UniProtKB:Q6ECI4|UniProtKB:P17032|UniProtKB:Q09FC8|UniProtKB:Q8N720|FB:FBgn0040305|MGI:MGI:105921|UniProtKB:Q9Y473|UniProtKB:P17020|MGI:MGI:13283…	0000978 // RNA polymerase II core promoter proximal region sequence-specific DNA binding (PMID:21873635 [IBA] PANTHER:PTN007798770|MGI:MGI:1916754) /// 0000981 // RNA polymerase II transcription factor activity, sequence-specific DNA binding (PMID:21873635 [IBA] PANTHER:PTN007798770|UniProtKB:Q96RE9|UniProtKB:P52738|FB:FBgn0001981|UniProtKB:Q9Y473) /// 0046872 // metal ion binding (GO_REF:0000043…	zinc finger protein 420-like		gene	taxon:10116	20210612	UniProt			32	0.609337	1.00836	7.59098	43	0.750297	1.44067	7.31927	10	0.258914	0.495848	2.33869	37	0.655423	1.47426	5.47008	26	0.578606	1.20129	5.18396	40	0.733667	1.64536	6.48185
Zfp54	1	61314070..61326280	ENSRNOG00000051578	0.172992	1.15165	0.203697	0.640237	0.897179	1	Zfp54	RGD	1307738	Zfp54	enables	0006357 // regulation of transcription from RNA polymerase II promoter (PMID:21873635 [IBA] PANTHER:PTN007798770|UniProtKB:Q96RE9|CGD:CAL0000189549|FB:FBgn0038418|UniProtKB:Q9HCX3|MGI:MGI:1351476|MGI:MGI:2142347|FB:FBgn0001981|RGD:2967|MGI:MGI:1916754|UniProtKB:P52738|MGI:MGI:3044162|MGI:MGI:2389445|UniProtKB:Q9Y473|FB:FBgn0040305|UniProtKB:P52737)	0005634 // nucleus (PMID:21873635 [IBA] PANTHER:PTN007798770|MGI:MGI:2143362|UniProtKB:Q02386|UniProtKB:Q5FWF6|MGI:MGI:1916754|MGI:MGI:2389445|FB:FBgn0005642|MGI:MGI:1929114|UniProtKB:Q16587|UniProtKB:Q96RE9|FB:FBgn0001981|MGI:MGI:99206|UniProtKB:O60765|UniProtKB:Q6ECI4|UniProtKB:P17032|UniProtKB:Q09FC8|UniProtKB:Q8N720|FB:FBgn0040305|MGI:MGI:105921|UniProtKB:Q9Y473|UniProtKB:P17020|MGI:MGI:13283…	0000978 // RNA polymerase II core promoter proximal region sequence-specific DNA binding (PMID:21873635 [IBA] PANTHER:PTN007798770|MGI:MGI:1916754) /// 0000981 // RNA polymerase II transcription factor activity, sequence-specific DNA binding (PMID:21873635 [IBA] PANTHER:PTN007798770|UniProtKB:Q96RE9|UniProtKB:P52738|FB:FBgn0001981|UniProtKB:Q9Y473) /// 0046872 // metal ion binding (GO_REF:0000043…	zinc finger protein 54		gene	taxon:10116	20210612	UniProt			15	0.19901	0.329333	3.55827	8	0.0972593	0.18675	1.36173	13	0.234517	0.449126	3.04029	12	0.148108	0.333143	1.77408	12	0.186066	0.386306	2.3926	11	0.140575	0.315261	1.78251
AABR07001896.1	1	61374379..61377590	ENSRNOG00000042347	0.791182	-1.14324	-0.193126	0.653111	0.90106	1	AABR07001896.1	RGD	15004591	AABR07001896.1	involved_in	0045944 // positive regulation of transcription from RNA polymerase II promoter (GO_REF:0000108|RGD:1600115 [IEA] GO:0001228)					gene	taxon:10116	20210613	GOC			10	0.504382	0.834679	2.37218	22	1.01681	1.9524	3.74474	17	1.16589	2.2328	3.97576	13	0.60998	1.37204	1.92192	9	0.530523	1.10146	1.79445	24	1.16601	2.61496	3.88911
Zfp52	1	61382118..61426320	ENSRNOG00000042826	0.0751944	1.96708	0.976056	0.0321895	0.309354	1	Zfp52	RGD	1359149	Zfp52	involved_in	0006357 // regulation of transcription from RNA polymerase II promoter (GO_REF:0000108|RGD:1600115 [IEA] GO:0000981) /// 0006355 // regulation of transcription, DNA-templated (PMID:21873635 [IBA] PANTHER:PTN002810793|RGD:1305662|UniProtKB:Q8TD23|UniProtKB:P28698|UniProtKB:Q15928|FB:FBgn0027339|UniProtKB:Q9H116)		0046872 // metal ion binding (GO_REF:0000043|RGD:1600115 [IEA] UniProtKB-KW:KW-0479) /// 0000981 // RNA polymerase II transcription factor activity, sequence-specific DNA binding (PMID:21873635 [IBA] PANTHER:PTN002810793|UniProtKB:P28698|UniProtKB:Q9H116|UniProtKB:Q03923) /// 0000978 // RNA polymerase II core promoter proximal region sequence-specific DNA binding (PMID:21873635 [IBA] PANTHER:PTN0…	zinc finger protein 52		gene	taxon:10116	20210613	GOC			17	0.0623063	0.103108	4.03271	14	0.0470185	0.0902814	2.38302	29	0.14452	0.276772	6.78219	22	0.0750099	0.168722	3.25248	11	0.047117	0.0978232	2.19321	15	0.0529549	0.118759	2.4307
RNaseP_nuc_3	1	complement(61398148..61398383)	ENSRNOG00000060256	0.120718	-2.85637	-1.51418	0.488382	#N/A	1																	0	0	0	0	0	0	0	0	0	0	0	0	0	0	0	0	0	0	0	0	0	0	0	0
LOC108348215	1	61445672..61509765	ENSRNOG00000058436	0.203438	1.69542	0.76164	0.00658949	0.150223	1	LOC108348215	RGD	11371780, A0A0G2JX65	LOC108348215	involved_in	0006357 // regulation of transcription from RNA polymerase II promoter (PMID:21873635 [IBA] PANTHER:PTN004700594|UniProtKB:Q9NZL3|MGI:MGI:1916160|MGI:MGI:2442943|MGI:MGI:1916455|MGI:MGI:109447|UniProtKB:Q14587) /// 0045944 // positive regulation of transcription from RNA polymerase II promoter (GO_REF:0000108|RGD:1600115 [IEA] GO:0001228)	0005634 // nucleus (PMID:21873635 [IBA] PANTHER:PTN004700594|UniProtKB:Q8N393|UniProtKB:Q96JF6|UniProtKB:Q14587|MGI:MGI:1890618|MGI:MGI:109447|MGI:MGI:1916455|UniProtKB:P59923|UniProtKB:Q8WTR7|MGI:MGI:1916160|MGI:MGI:2143340|UniProtKB:Q05481|UniProtKB:Q9NZL3|UniProtKB:A0A0B4K7S6|WB:WBGene00018740|UniProtKB:Q8WXB4|UniProtKB:Q96K83)	0000978 // RNA polymerase II core promoter proximal region sequence-specific DNA binding (PMID:21873635 [IBA] PANTHER:PTN004700594|MGI:MGI:2442943|MGI:MGI:1916160) /// 0046872 // metal ion binding (GO_REF:0000043|RGD:1600115 [IEA] UniProtKB-KW:KW-0479) /// 0001228 // transcriptional activator activity, RNA polymerase II transcription regulatory region sequence-specific binding (PMID:21873635 [IBA…	zinc finger protein 420-like		gene	taxon:10116	20210613	GOC			33	0.0834126	0.138036	7.8282	61	0.141288	0.271291	10.3832	110	0.378058	0.724022	25.7255	77	0.181059	0.407262	11.3837	79	0.233371	0.484519	15.7513	38	0.0925194	0.207489	6.15776
Zfp51	1	61522298..61533178	ENSRNOG00000043341	0.341404	-1.07581	-0.105424	0.791798	0.947503	1	Zfp51	RGD	1560046, D4A813	Zfp51	involved_in	0006357 // regulation of transcription from RNA polymerase II promoter (PMID:21873635 [IBA] PANTHER:PTN004700594|UniProtKB:Q9NZL3|MGI:MGI:1916160|MGI:MGI:2442943|MGI:MGI:1916455|MGI:MGI:109447|UniProtKB:Q14587) /// 0045944 // positive regulation of transcription from RNA polymerase II promoter (GO_REF:0000108|RGD:1600115 [IEA] GO:0001228)	0005634 // nucleus (PMID:21873635 [IBA] PANTHER:PTN004700594|UniProtKB:Q8N393|UniProtKB:Q96JF6|UniProtKB:Q14587|MGI:MGI:1890618|MGI:MGI:109447|MGI:MGI:1916455|UniProtKB:P59923|UniProtKB:Q8WTR7|MGI:MGI:1916160|MGI:MGI:2143340|UniProtKB:Q05481|UniProtKB:Q9NZL3|UniProtKB:A0A0B4K7S6|WB:WBGene00018740|UniProtKB:Q8WXB4|UniProtKB:Q96K83)	0000978 // RNA polymerase II core promoter proximal region sequence-specific DNA binding (PMID:21873635 [IBA] PANTHER:PTN004700594|MGI:MGI:2442943|MGI:MGI:1916160) /// 0046872 // metal ion binding (GO_REF:0000043|RGD:1600115 [IEA] UniProtKB-KW:KW-0479) /// 0001228 // transcriptional activator activity, RNA polymerase II transcription regulatory region sequence-specific binding (PMID:21873635 [IBA…	zinc finger protein 51		gene	taxon:10116	20210613	GOC			7	0.104223	0.172474	1.66053	24	0.327442	0.628731	4.08518	27	0.54661	1.04682	6.31445	30	0.415528	0.934658	4.4352	18	0.313214	0.650287	3.5889	45	0.645372	1.44735	7.29209
AABR07001902.1	1	61553449..61553970	ENSRNOG00000042547	39.278	-1.322	-0.402725	0.066827	0.423034	1	AABR07001902.1	RGD	15004606	AABR07001902.1	enables	0006412 // translation (GO_REF:0000002|RGD:1600115 [IEA] InterPro:IPR021138|InterPro:IPR023573)		0003735 // structural constituent of ribosome (GO_REF:0000002|RGD:1600115 [IEA] InterPro:IPR021138|InterPro:IPR023573)			gene	taxon:10116	20210612	InterPro			90	27.9323	46.224	21.3496	151	42.9436	82.4572	25.7026	60	25.32	48.4905	14.0321	143	41.287	92.8679	21.1411	70	25.3901	52.7143	13.9568	127	37.9664	85.1456	20.5799
Vom1r22	1	complement(61625441..61626454)	ENSRNOG00000025949	0	#N/A	#N/A	#N/A	#N/A	#N/A	Vom1r22	RGD	1359531	Vom1r22	located_in	0007186 // G-protein coupled receptor signaling pathway (GO_REF:0000043|RGD:1600115 [IEA] UniProtKB-KW:KW-0297) /// 0019236 // response to pheromone (GO_REF:0000043|RGD:1600115 [IEA] UniProtKB-KW:KW-0589)	0016021 // integral component of membrane (GO_REF:0000043|RGD:1600115 [IEA] UniProtKB-KW:KW-0812) /// 0005886 // plasma membrane (GO_REF:0000044|RGD:1600115 [IEA] UniProtKB-SubCell:SL-0039)	0016503 // pheromone receptor activity (GO_REF:0000002|RGD:1600115 [IEA] InterPro:IPR004072)	vomeronasal 1 receptor 22		gene	taxon:10116	20210612	UniProt			0	0	0	0	0	0	0	0	0	0	0	0	0	0	0	0	0	0	0	0	0	0	0	0
Vom1r23	1	complement(61685997..61686944)	ENSRNOG00000047128	0	#N/A	#N/A	#N/A	#N/A	#N/A	Vom1r23	RGD	1359420	Vom1r23	located_in	0007186 // G-protein coupled receptor signaling pathway (GO_REF:0000043|RGD:1600115 [IEA] UniProtKB-KW:KW-0297) /// 0019236 // response to pheromone (GO_REF:0000043|RGD:1600115 [IEA] UniProtKB-KW:KW-0589)	0016021 // integral component of membrane (GO_REF:0000043|RGD:1600115 [IEA] UniProtKB-KW:KW-0812) /// 0005886 // plasma membrane (GO_REF:0000044|RGD:1600115 [IEA] UniProtKB-SubCell:SL-0039)	0016503 // pheromone receptor activity (GO_REF:0000002|RGD:1600115 [IEA] InterPro:IPR004072)	vomeronasal 1 receptor 23		gene	taxon:10116	20210612	UniProt			0	0	0	0	0	0	0	0	0	0	0	0	0	0	0	0	0	0	0	0	0	0	0	0
AABR07001905.2	1	61733805..61740311	ENSRNOG00000058030	0.746179	1.26122	0.334815	0.30842	0.731209	1																	20	0.497948	0.824032	4.74436	26	0.593178	1.13898	4.42561	26	0.880188	1.68566	6.08058	32	0.741168	1.66713	4.73088	35	1.01841	2.11441	6.97841	40	0.959281	2.15133	6.48185
AABR07001905.1	1	61786900..61818159	ENSRNOG00000057250	0.0748052	1.6556	0.727357	0.109934	0.505986	1	AABR07001905.1	RGD	15010865	AABR07001905.1	enables			0046872 // metal ion binding (GO_REF:0000043|RGD:1600115 [IEA] UniProtKB-KW:KW-0479)			gene	taxon:10116	20210612	UniProt			13	0.0673735	0.111493	3.08384	11	0.0522392	0.100306	1.87237	14	0.0986556	0.188936	3.27416	21	0.101246	0.227735	3.10464	9	0.0545118	0.113176	1.79445	13	0.0648965	0.14554	2.1066
AABR07001910.1	1	complement(61870347..61872975)	ENSRNOG00000051570	1.82951	1.16366	0.218664	0.513252	0.845195	1	AABR07001910.1	RGD	15006505	AABR07001910.1	involved_in	0045944 // positive regulation of transcription from RNA polymerase II promoter (GO_REF:0000108|RGD:1600115 [IEA] GO:0001228)					gene	taxon:10116	20210613	GOC			24	1.47896	2.44746	5.69323	22	1.24229	2.38536	3.74474	17	1.42443	2.72794	3.97576	37	2.12109	4.77102	5.47008	40	2.88076	5.98095	7.97532	39	2.31494	5.19162	6.31981
U6_19	1	complement(61974106..61974212)	ENSRNOG00000054919	0	#N/A	#N/A	#N/A	#N/A	#N/A																	0	0	0	0	0	0	0	0	0	0	0	0	0	0	0	0	0	0	0	0	0	0	0	0
U6_20	1	complement(62062165..62062271)	ENSRNOG00000055824	0	#N/A	#N/A	#N/A	#N/A	#N/A																	0	0	0	0	0	0	0	0	0	0	0	0	0	0	0	0	0	0	0	0	0	0	0	0
AABR07001923.1	1	complement(62112797..62114672)	ENSRNOG00000047884	0.860035	1.03185	0.0452293	0.934966	0.983457	1																	6	0.518148	0.857459	1.42331	17	1.34527	2.58308	2.89367	0	0	0	0	14	1.12472	2.52985	2.06976	13	1.31204	2.72403	2.59198	16	1.33093	2.9848	2.59274
LOC102555377	1	62133816..62174310	ENSRNOG00000026569	0.179753	1.32641	0.407523	0.148625	0.570275	1	LOC102555377	RGD	7744154	LOC102555377	located_in	0006357 // regulation of transcription from RNA polymerase II promoter (PMID:21873635 [IBA] PANTHER:PTN007798770|UniProtKB:Q96RE9|CGD:CAL0000189549|FB:FBgn0038418|UniProtKB:Q9HCX3|MGI:MGI:1351476|MGI:MGI:2142347|FB:FBgn0001981|RGD:2967|MGI:MGI:1916754|UniProtKB:P52738|MGI:MGI:3044162|MGI:MGI:2389445|UniProtKB:Q9Y473|FB:FBgn0040305|UniProtKB:P52737)	0005654 // nucleoplasm (GO_REF:0000052|RGD:1624291 [ISO] UniProtKB:Q8IZ26) /// 0005829 // cytosol (GO_REF:0000052|RGD:1624291 [ISO] UniProtKB:Q8IZ26,UniProtKB:A0A0C4DG42) /// 0005829 // cytosol (GO_REF:0000052|RGD:1624291 [ISO] UniProtKB:Q8IZ26,UniProtKB:E9PNZ6) /// 0005654 // nucleoplasm (GO_REF:0000052|RGD:1624291 [ISO] UniProtKB:Q8IZ26,UniProtKB:E9PSD0) /// 0005829 // cytosol (GO_REF:0000052|R…	0000978 // RNA polymerase II core promoter proximal region sequence-specific DNA binding (PMID:21873635 [IBA] PANTHER:PTN007798770|MGI:MGI:1916754) /// 0000981 // RNA polymerase II transcription factor activity, sequence-specific DNA binding (PMID:21873635 [IBA] PANTHER:PTN007798770|UniProtKB:Q96RE9|UniProtKB:P52738|FB:FBgn0001981|UniProtKB:Q9Y473) /// 0046872 // metal ion binding (GO_REF:0000043…	zinc finger protein 182-like		gene	taxon:10116	20161204	RGD			39	0.156026	0.258201	9.25151	63	0.230957	0.443467	10.7236	31	0.168633	0.322951	7.24992	52	0.193531	0.435313	7.68768	32	0.149619	0.310635	6.38026	52	0.200387	0.449398	8.42641
AABR07001926.1	1	complement(62190247..62191818)	ENSRNOG00000028767	0.0240888	-1.06175	-0.0864392	0.956961	#N/A	1																	0	0	0	0	0	0	0	0	0	0	0	0	0	0	0	0	1	0.120444	0.250063	0.199383	0	0	0	0
AABR07001926.2	1	complement(62207548..62223307)	ENSRNOG00000051875	0	#N/A	#N/A	#N/A	#N/A	#N/A																	0	0	0	0	0	0	0	0	0	0	0	0	0	0	0	0	0	0	0	0	0	0	0	0
[truncated: 30,424 more rows]
[truncated: 16 more columns]
