# Supplementary material for: Long-Term Calorie Restriction Alters Anxiety-like Behaviour and the Brain and Adrenal Gland Transcriptomes of the Ageing Male Rat
Source: Nutrients. 2022 Nov 4;14(21):4670. doi: 10.3390/nu14214670 (PMC9654051; doi:10.3390/nu14214670)
Supplement: Supplementary file 1 [file nutrients-14-04670-s001.zip › Final Supplementary/File S1 Differentially expressed genes/DE_Hypothalamus CR vs Control.xlsx]

## Sheet: EB S2_C1_Hypothalamus CR vs...
Name	Chromosome	Region	Identifier	S2_C1_Hypothalamus CR vs Cont - Max group means	S2_C1_Hypothalamus CR vs Cont - Fold change	S2_C1_Hypothalamus CR vs Cont - Log fold change	S2_C1_Hypothalamus CR vs Cont - P-value	S2_C1_Hypothalamus CR vs Cont - FDR p-value	S2_C1_Hypothalamus CR vs Cont - Bonferroni	Feature ID	Database	Database identifier	Database symbol	Qualifier	GO biological process	GO cellular component	GO molecular function	Database object name	Synonym	Database object type	Taxon ID	Date	Assigned by	Annotation extension	Gene product form ID	CR-1-1-H_S33_L003 (GE) - Total counts	CR-1-1-H_S33_L003 (GE) - FPKM	CR-1-1-H_S33_L003 (GE) - TPM	CR-1-1-H_S33_L003 (GE) - CPM	CR-1-3-H_S37_L003 (GE) - Total counts	CR-1-3-H_S37_L003 (GE) - FPKM	CR-1-3-H_S37_L003 (GE) - TPM	CR-1-3-H_S37_L003 (GE) - CPM	CR-4-1-H_S41_L003 (GE) - Total counts	CR-4-1-H_S41_L003 (GE) - FPKM	CR-4-1-H_S41_L003 (GE) - TPM	CR-4-1-H_S41_L003 (GE) - CPM	CR-4-3-H_S45_L003 (GE) - Total counts	CR-4-3-H_S45_L003 (GE) - FPKM	CR-4-3-H_S45_L003 (GE) - TPM	CR-4-3-H_S45_L003 (GE) - CPM	CR-4-4-H_S49_L003 (GE) - Total counts	CR-4-4-H_S49_L003 (GE) - FPKM	CR-4-4-H_S49_L003 (GE) - TPM	CR-4-4-H_S49_L003 (GE) - CPM	Con-2-1-H_S13_L003 (GE) - Total counts	Con-2-1-H_S13_L003 (GE) - FPKM	Con-2-1-H_S13_L003 (GE) - TPM	Con-2-1-H_S13_L003 (GE) - CPM
AABR07000046.1	1	396700..409750	ENSRNOG00000046319	0	#N/A	#N/A	#N/A	#N/A	#N/A																	0	0	0	0	0	0	0	0	0	0	0	0	0	0	0	0	0	0	0	0	0	0	0	0
AABR07000089.1	1	699413..708065	ENSRNOG00000047964	0	#N/A	#N/A	#N/A	#N/A	#N/A																	0	0	0	0	0	0	0	0	0	0	0	0	0	0	0	0	0	0	0	0	0	0	0	0
Vom2r6	1	complement(744616..755645)	ENSRNOG00000050370	0	#N/A	#N/A	#N/A	#N/A	#N/A	Vom2r6	RGD	1562697	Vom2r6	involved_in	0007186 // G-protein coupled receptor signaling pathway (GO_REF:0000002|RGD:1600115 [IEA] InterPro:IPR000068|InterPro:IPR000337|InterPro:IPR004073|InterPro:IPR011500|InterPro:IPR017978)	0005887 // integral component of plasma membrane (PMID:21873635 [IBA] PANTHER:PTN002373557|UniProtKB:P41180)	0004930 // G-protein coupled receptor activity (PMID:21873635 [IBA] PANTHER:PTN002373557|MGI:MGI:3646674|MGI:MGI:3645892|MGI:MGI:3644483|MGI:MGI:3646522|MGI:MGI:2429498|MGI:MGI:2678394|UniProtKB:P41180|MGI:MGI:3644559|MGI:MGI:3642776|MGI:MGI:2684056)	vomeronasal 2 receptor, 6		gene	taxon:10116	20210612	InterPro			0	0	0	0	0	0	0	0	0	0	0	0	0	0	0	0	0	0	0	0	0	0	0	0
Vom2r5	1	complement(804862..813517)	ENSRNOG00000032365	0	#N/A	#N/A	#N/A	#N/A	#N/A	Vom2r5	RGD	1585898	Vom2r5	involved_in	0007186 // G-protein coupled receptor signaling pathway (GO_REF:0000002|RGD:1600115 [IEA] InterPro:IPR000068|InterPro:IPR000337|InterPro:IPR004073|InterPro:IPR011500|InterPro:IPR017978)	0005887 // integral component of plasma membrane (PMID:21873635 [IBA] PANTHER:PTN002373557|UniProtKB:P41180)	0004930 // G-protein coupled receptor activity (PMID:21873635 [IBA] PANTHER:PTN002373557|MGI:MGI:3646674|MGI:MGI:3645892|MGI:MGI:3644483|MGI:MGI:3646522|MGI:MGI:2429498|MGI:MGI:2678394|UniProtKB:P41180|MGI:MGI:3644559|MGI:MGI:3642776|MGI:MGI:2684056)	vomeronasal 2 receptor, 5		gene	taxon:10116	20210612	InterPro			0	0	0	0	0	0	0	0	0	0	0	0	0	0	0	0	0	0	0	0	0	0	0	0
Raet1e	1	complement(1101965..1116926)	ENSRNOG00000040300	0.0153657	-1.03505	-0.0497026	0.951977	0.999483	1	Raet1e	RGD	1311118	Raet1e	acts_upstream_of_or_within	0006955 // immune response (PMID:21873635 [IBA] PANTHER:PTN002703355|MGI:MGI:109477|MGI:MGI:109432|UniProtKB:Q9BZM4|UniProtKB:Q95460|MGI:MGI:3649078|UniProtKB:P29017|UniProtKB:Q29983|MGI:MGI:95936|UniProtKB:P01891|MGI:MGI:95938|MGI:MGI:2675273|UniProtKB:P17693|UniProtKB:Q6H3X3|UniProtKB:Q9BZM6|UniProtKB:Q9BZM5|MGI:MGI:95915|UniProtKB:Q31612|MGI:MGI:109431|MGI:MGI:1861032|UniProtKB:Q8TD07|MGI:MGI:…	0031225 // anchored component of membrane (GO_REF:0000043|RGD:1600115 [IEA] UniProtKB-KW:KW-0336) /// 0009897 // external side of plasma membrane (PMID:21873635 [IBA] PANTHER:PTN002703355|MGI:MGI:95938|MGI:MGI:95904|MGI:MGI:107674|UniProtKB:Q30201|MGI:MGI:2179989|MGI:MGI:1861032|MGI:MGI:95896|MGI:MGI:2179988|MGI:MGI:109431|MGI:MGI:95915|MGI:MGI:109432|MGI:MGI:1925027) /// 0005615 // extracellular…	0046703 // natural killer cell lectin-like receptor binding (RGD:1624291 [ISO] MGI:2675273) /// 0046703 // natural killer cell lectin-like receptor binding (RGD:1624291 [ISO] UniProtKB:Q8TD07)	retinoic acid early transcript 1E		gene	taxon:10116	20130227	RGD			1	0.0110082	0.0237293	0.222464	1	0.010559	0.0296348	0.178909	0	0	0	0	1	0.0102454	0.0263209	0.179124	5	0.0435409	0.128065	0.701202	1	0.00713567	0.0166807	0.138313
AABR07000109.1	1	1115869..1115990	ENSRNOG00000058808	0	#N/A	#N/A	#N/A	#N/A	#N/A																	0	0	0	0	0	0	0	0	0	0	0	0	0	0	0	0	0	0	0	0	0	0	0	0
Ulbp1	1	1180932..1220916	ENSRNOG00000061316	0.0131468	-1.54301	-0.625752	0.37405	0.999483	1	Ulbp1	RGD	7509852	Ulbp1	acts_upstream_of_or_within	0002839 // positive regulation of immune response to tumor cell (RGD:1624291 [ISO] MGI:1925027) /// 0043032 // positive regulation of macrophage activation (RGD:1624291 [ISO] MGI:1925027) /// 0032816 // positive regulation of natural killer cell activation (RGD:1624291 [ISO] MGI:1925027) /// 0042271 // susceptibility to natural killer cell mediated cytotoxicity (RGD:1624291 [ISO] MGI:1925027) ///…	0009897 // external side of plasma membrane (RGD:1624291 [ISO] MGI:1925027) /// 0046658 // anchored component of plasma membrane (RGD:1624291 [ISO] UniProtKB:Q9BZM6) /// 0005886 // plasma membrane (GO_REF:0000052|RGD:1624291 [ISO] UniProtKB:Q9BZM6) /// 0005887 // integral component of plasma membrane (RGD:1624291 [ISO] MGI:1925027) /// 0005829 // cytosol (GO_REF:0000052|RGD:1624291 [ISO] UniProtK…	0046703 // natural killer cell lectin-like receptor binding (RGD:1624291 [ISO] MGI:1925027) /// 0046703 // natural killer cell lectin-like receptor binding (RGD:1624291 [ISO] UniProtKB:Q9BZM6)	UL16 binding protein 1		gene	taxon:10116	20070115	RGD	regulates_o_has_participant(CL:0000084)		0	0	0	0	3	0.0118533	0.0332672	0.536727	5	0.0188824	0.0518189	0.859005	3	0.0115012	0.0295471	0.537373	1	0.00325851	0.00958415	0.14024	0	0	0	0
AABR07000137.1	1	complement(1390128..1392329)	ENSRNOG00000050129	0.0675241	-2.37127	-1.24566	0.246135	0.999483	1	AABR07000137.1	RGD	15005889	AABR07000137.1	located_in		0031225 // anchored component of membrane (GO_REF:0000043|RGD:1600115 [IEA] UniProtKB-KW:KW-0336)				gene	taxon:10116	20210612	UniProt			0	0	0	0	0	0	0	0	1	0.0685752	0.188191	0.171801	1	0.0696148	0.178844	0.179124	0	0	0	0	2	0.09697	0.226682	0.276626
AABR07000145.1	1	complement(1439099..1442186)	ENSRNOG00000040316	0	#N/A	#N/A	#N/A	#N/A	#N/A																	0	0	0	0	0	0	0	0	0	0	0	0	0	0	0	0	0	0	0	0	0	0	0	0
AABR07000147.1	1	complement(1454868..1474846)	ENSRNOG00000023659	0.0143807	-1.58795	-0.667164	0.441258	0.999483	1	AABR07000147.1	RGD	15003569	AABR07000147.1	located_in		0016021 // integral component of membrane (GO_REF:0000043|RGD:1600115 [IEA] UniProtKB-KW:KW-0812) /// 0031225 // anchored component of membrane (GO_REF:0000043|RGD:1600115 [IEA] UniProtKB-KW:KW-0336)				gene	taxon:10116	20210612	UniProt			1	0.00824386	0.0177706	0.222464	0	0	0	0	2	0.0151161	0.0414832	0.343602	2	0.0153453	0.0394228	0.358249	1	0.00652143	0.0191813	0.14024	0	0	0	0
AABR07000156.1	1	1545134..1546169	ENSRNOG00000029897	0.420862	-1.43264	-0.518679	0.483656	0.999483	1	AABR07000156.1	RGD	15003781	AABR07000156.1	enables	0098655 // cation transmembrane transport (GO_REF:0000108|RGD:1600115 [IEA] GO:0019829)	0016021 // integral component of membrane (GO_REF:0000104|RGD:1600115 [IEA] UniRule:UR000169786)	0005524 // ATP binding (GO_REF:0000104|RGD:1600115 [IEA] UniRule:UR000169786) /// 0019829 // cation-transporting ATPase activity (GO_REF:0000002|RGD:1600115 [IEA] InterPro:IPR006544) /// 0046872 // metal ion binding (GO_REF:0000104|RGD:1600115 [IEA] UniRule:UR000169786)			gene	taxon:10116	20210612	UniProt			3	0.476942	1.0281	0.667393	2	0.304989	0.855977	0.357818	1	0.145755	0.399996	0.171801	0	0	0	0	5	0.628821	1.84953	0.701202	9	0.927486	2.16814	1.24482
AABR07000158.1	1	1617385..1619634	ENSRNOG00000042852	0.071173	-1.0676	-0.094368	0.923035	0.999483	1	AABR07000158.1	RGD	15004624	AABR07000158.1	located_in		0031225 // anchored component of membrane (GO_REF:0000043|RGD:1600115 [IEA] UniProtKB-KW:KW-0336)				gene	taxon:10116	20210612	UniProt			3	0.219605	0.473384	0.667393	0	0	0	0	0	0	0	0	2	0.136259	0.350057	0.358249	0	0	0	0	3	0.142352	0.332769	0.414939
AABR07000158.2	1	complement(1628117..1628234)	ENSRNOG00000061806	0	#N/A	#N/A	#N/A	#N/A	#N/A																	0	0	0	0	0	0	0	0	0	0	0	0	0	0	0	0	0	0	0	0	0	0	0	0
AABR07000159.4	1	complement(1669086..1669361)	ENSRNOG00000055877	0	#N/A	#N/A	#N/A	#N/A	#N/A																	0	0	0	0	0	0	0	0	0	0	0	0	0	0	0	0	0	0	0	0	0	0	0	0
Lrp11	1	1702696..1731210	ENSRNOG00000014303	3.9923	-1.0042	-0.00604686	0.965818	0.999483	1	Lrp11	RGD	1308602	Lrp11	acts_upstream_of_or_within	0009414 // response to water deprivation (RGD:1624291 [ISO] MGI:2442989) /// 0035902 // response to immobilization stress (RGD:1624291 [ISO] MGI:2442989) /// 0009408 // response to heat (RGD:1624291 [ISO] MGI:2442989) /// 0009409 // response to cold (RGD:1624291 [ISO] MGI:2442989) /// 0033555 // multicellular organismal response to stress (RGD:1624291 [ISO] MGI:2442989) /// 0042594 // response to…	0016021 // integral component of membrane (GO_REF:0000043|RGD:1600115 [IEA] UniProtKB-KW:KW-0812)	0051219 // phosphoprotein binding (RGD:1624291 [ISO] UniProtKB:Q86VZ4)	LDL receptor related protein 11		gene	taxon:10116	20170620	RGD			599	3.45985	7.45811	133.256	788	4.36583	12.2531	140.98	702	3.71748	10.2019	120.604	750	4.03187	10.3581	134.343	960	4.38646	12.9018	134.631	1173	4.39187	10.2667	162.241
AABR07000159.1	1	complement(1726382..1726514)	ENSRNOG00000051899	0	#N/A	#N/A	#N/A	#N/A	#N/A																	0	0	0	0	0	0	0	0	0	0	0	0	0	0	0	0	0	0	0	0	0	0	0	0
Pcmt1	1	complement(1736276..1767618)	ENSRNOG00000014330	1.35455	1.00763	0.0109611	0.944822	0.999483	1	Pcmt1	RGD	3268	Pcmt1	enables	0006479 // protein methylation (PMID:1886138|RGD:10448957 [IDA]) /// 0006479 // protein methylation (RGD:1624291 [ISO] MGI:97502) /// 0007568 // aging (PMID:7639720|RGD:10448282 [IEP]) /// 0010667 // negative regulation of cardiac muscle cell apoptotic process (PMID:23647599|RGD:10448278 [IMP]) /// 0045471 // response to ethanol (PMID:17336420|RGD:10448923 [IEP]) /// 0046500 // S-adenosylmethioni…	0005829 // cytosol (PMID:7639720|RGD:10448282 [IDA]) /// 0016323 // basolateral plasma membrane (PMID:7639720|RGD:10448282 [IDA]) /// 0043204 // perikaryon (PMID:7783974|RGD:10448924 [IDA]) /// 0005829 // cytosol (GO_REF:0000052|RGD:1624291 [ISO] UniProtKB:P22061) /// 0005829 // cytosol (GO_REF:0000052|RGD:1624291 [ISO] UniProtKB:P22061,UniProtKB:F6S8N6) /// 0005737 // cytoplasm (PMID:23647599|RG…	0004719 // protein-L-isoaspartate (D-aspartate) O-methyltransferase activity (GO_REF:0000003|RGD:1600115 [IEA] EC:2.1.1.77) /// 0004719 // protein-L-isoaspartate (D-aspartate) O-methyltransferase activity (RGD:1624291 [ISO] MGI:97502) /// 0004719 // protein-L-isoaspartate (D-aspartate) O-methyltransferase activity (PMID:21873635 [IBA] PANTHER:PTN000171727|RGD:3268|UniProtKB:P0A7A5|FB:FBgn0086768|…	protein-L-isoaspartate (D-aspartate) O-methyltransferase 1		gene	taxon:10116	20210612	UniProt		UniProtKB:A0A140TAB9	188	0.98792	2.12957	41.8233	283	1.42646	4.00348	50.6313	271	1.30561	3.58298	46.5581	291	1.42322	3.65631	52.1252	392	1.62953	4.79288	54.9742	417	1.42043	3.32047	57.6765
Nup43	1	1771710..1782091	ENSRNOG00000049505	0.574281	1.02496	0.0355626	0.883864	0.999483	1	Nup43	RGD	1596513	Nup43	colocalizes_with	0008150 // biological_process (RGD:1598407 [ND])	0005654 // nucleoplasm (GO_REF:0000052|RGD:1624291 [ISO] UniProtKB:Q8NFH3,UniProtKB:F5H0E3) /// 0016607 // nuclear speck (GO_REF:0000052|RGD:1624291 [ISO] UniProtKB:Q8NFH3) /// 0005654 // nucleoplasm (GO_REF:0000052|RGD:1624291 [ISO] UniProtKB:Q8NFH3) /// 0016607 // nuclear speck (GO_REF:0000052|RGD:1624291 [ISO] UniProtKB:Q8NFH3,UniProtKB:F5H0E3) /// 0016607 // nuclear speck (GO_REF:0000107|RGD:…	0003674 // molecular_function (RGD:1598407 [ND])	nucleoporin 43		gene	taxon:10116	20090721	RGD			29	0.460067	0.991727	6.45146	35	0.5326	1.49479	6.26182	54	0.785411	2.1554	9.27725	29	0.428189	1.10004	5.19461	53	0.665138	1.95635	7.43274	50	0.514178	1.20197	6.91564
Lats1	1	1784078..1817310	ENSRNOG00000014916	1.25606	-1.01979	-0.0282774	0.860109	0.999483	1	Lats1	RGD	1564085	Lats1	involved_in	0030833 // regulation of actin filament polymerization (RGD:1624291 [ISO] UniProtKB:O95835) /// 0035329 // hippo signaling (RGD:1624291 [ISO] UniProtKB:O95835) /// 0000082 // G1/S transition of mitotic cell cycle (PMID:21873635 [IBA] PANTHER:PTN002390470|UniProtKB:Q9NRM7|MGI:MGI:1354386) /// 0009755 // hormone-mediated signaling pathway (RGD:1624291 [ISO] MGI:1333883) /// 0030216 // keratinocyte …	0000922 // spindle pole (PMID:21873635 [IBA] PANTHER:PTN000683385|UniProtKB:O95835) /// 0000922 // spindle pole (RGD:1624291 [ISO] UniProtKB:O95835)	0000287 // magnesium ion binding (RGD:1624291 [ISO] UniProtKB:O95835) /// 0004674 // protein serine/threonine kinase activity (PMID:21873635 [IBA] PANTHER:PTN000683254|UniProtKB:P17252|RGD:3396|UniProtKB:Q9NRM7|SGD:S000005460|SGD:S000001248|RGD:620968|WB:WBGene00004034|CGD:CAL0000198853|WB:WBGene00000102|RGD:620307|RGD:2082|RGD:621888|FB:FBgn0003091|SGD:S000006315|WB:WBGene00004032|UniProtKB:Q96G…	large tumor suppressor kinase 1		gene	taxon:10116	20041018	RGD			236	1.16963	2.52126	52.5016	247	1.1742	3.29549	44.1906	286	1.29951	3.56625	49.1351	230	1.06091	2.72552	41.1986	402	1.57606	4.63562	56.3766	437	1.4039	3.28183	60.4427
Katna1	1	1825872..1867787	ENSRNOG00000014996	0.120039	-1.19806	-0.260697	0.324645	0.999483	1	Katna1	RGD	1303062	Katna1	involved_in	0008104 // protein localization (RGD:1624291 [ISO] MGI:1344353) /// 0031122 // cytoplasmic microtubule organization (RGD:1624291 [ISO] MGI:1344353) /// 0051013 // microtubule severing (GO_REF:0000104|RGD:1600115 [IEA] UniRule:UR000107267) /// 0000278 // mitotic cell cycle (PMID:15215300|RGD:1304006 [TAS]) /// 0051013 // microtubule severing (RGD:1624291 [ISO] MGI:1344353) /// 0001578 // microtubu…	0030424 // axon (RGD:1624291 [ISO] MGI:1344353) /// 0005737 // cytoplasm (RGD:1624291 [ISO] UniProtKB:O75449) /// 0043025 // neuronal cell body (PMID:15944385|RGD:2316489 [IDA]) /// 0005819 // spindle (RGD:1624291 [ISO] UniProtKB:O75449) /// 0005886 // plasma membrane (RGD:1624291 [ISO] MGI:1344353) /// 0030496 // midbody (RGD:1624291 [ISO] UniProtKB:O75449) /// 0005737 // cytoplasm (GO_REF:00000…	0016887 // ATPase activity (RGD:1624291 [ISO] MGI:1344353) /// 0046982 // protein heterodimerization activity (RGD:1624291 [ISO] UniProtKB:O75449) /// 0070840 // dynein complex binding (RGD:1624291 [ISO] MGI:1344353) /// 0046982 // protein heterodimerization activity (GO_REF:0000107|RGD:1600115 [IEA] UniProtKB:O75449|ensembl:ENSP00000356381) /// 0005524 // ATP binding (GO_REF:0000043|RGD:1600115 …	katanin catalytic subunit A1		gene	taxon:10116	20060127	RGD			23	0.0903758	0.194815	5.11668	19	0.0716123	0.200986	3.39927	40	0.1441	0.395454	6.87204	23	0.0841137	0.216092	4.11986	45	0.139878	0.411418	6.31082	38	0.0967895	0.22626	5.25589
Ginm1	1	complement(1870388..1885981)	ENSRNOG00000015239	0.715273	-1.12834	-0.174207	0.378439	0.999483	1																	59	0.623159	1.34329	13.1254	63	0.638259	1.79133	11.2713	75	0.726253	1.99306	12.8851	83	0.815905	2.0961	14.8673	77	0.643354	1.89227	10.7985	92	0.629876	1.47243	12.7248
AABR07000159.2	1	complement(1888877..1889236)	ENSRNOG00000053710	0	#N/A	#N/A	#N/A	#N/A	#N/A	AABR07000159.2	RGD	15008123	AABR07000159.2	involved_in	0006412 // translation (GO_REF:0000002|RGD:1600115 [IEA] InterPro:IPR001848|InterPro:IPR005729)					gene	taxon:10116	20210612	InterPro			0	0	0	0	0	0	0	0	0	0	0	0	0	0	0	0	0	0	0	0	0	0	0	0
Ppil4	1	1897338..1929763	ENSRNOG00000015552	0.691226	1.13153	0.178279	0.30122	0.999483	1	Ppil4	RGD	1311051	Ppil4	involved_in	0000413 // protein peptidyl-prolyl isomerization (GO_REF:0000002|RGD:1600115 [IEA] InterPro:IPR002130) /// 1901407 // regulation of phosphorylation of RNA polymerase II C-terminal domain (PMID:21873635 [IBA] PANTHER:PTN000116816|PomBase:SPBC17G9.05|WB:WBGene00000890)	0005634 // nucleus (PMID:21873635 [IBA] PANTHER:PTN000116816|WB:WBGene00000890|UniProtKB:Q8WUA2|TAIR:locus:2024852|PomBase:SPBC17G9.05) /// 0005829 // cytosol (GO_REF:0000052|RGD:1624291 [ISO] UniProtKB:Q8WUA2) /// 0005654 // nucleoplasm (GO_REF:0000107|RGD:1600115 [IEA] UniProtKB:Q8WUA2|ensembl:ENSP00000253329) /// 0005829 // cytosol (GO_REF:0000107|RGD:1600115 [IEA] UniProtKB:Q8WUA2|ensembl:ENS…	0003755 // peptidyl-prolyl cis-trans isomerase activity (GO_REF:0000003|RGD:1600115 [IEA] EC:5.2.1.8) /// 0003755 // peptidyl-prolyl cis-trans isomerase activity (GO_REF:0000116|RGD:1600115 [IEA] RHEA:16237) /// 0003723 // RNA binding (GO_REF:0000104|RGD:1600115 [IEA] UniRule:UR000414619) /// 0003723 // RNA binding (GO_REF:0000104|RGD:1600115 [IEA] UniRule:UR001029760)	peptidylprolyl isomerase like 4		gene	taxon:10116	20210612	InterPro			121	0.614605	1.32485	26.9182	157	0.764927	2.14683	28.0887	129	0.600732	1.64859	22.1623	132	0.624021	1.60314	23.6444	212	0.851842	2.50549	29.731	135	0.444493	1.03907	18.6722
Zc3h12d	1	1938419..1972918	ENSRNOG00000016041	0.0146784	-1.15192	-0.204041	0.728093	0.999483	1	Zc3h12d	RGD	1597152	Zc3h12d	located_in	2000134 // negative regulation of G1/S transition of mitotic cell cycle (RGD:1624291 [ISO] UniProtKB:A2A288,UniProtKB:A2A288-4) /// 0042130 // negative regulation of T cell proliferation (RGD:1624291 [ISO] MGI:3045313) /// 0090502 // RNA phosphodiester bond hydrolysis, endonucleolytic (PMID:21873635 [IBA] PANTHER:PTN001767779|UniProtKB:Q5D1E8|WB:WBGene00022620|MGI:MGI:2385891) /// 0006402 // mRNA…	0005737 // cytoplasm (RGD:1624291 [ISO] UniProtKB:A2A288,UniProtKB:A2A288-1) /// 0036464 // cytoplasmic ribonucleoprotein granule (GO_REF:0000052|RGD:1624291 [ISO] UniProtKB:A2A288) /// 0005654 // nucleoplasm (GO_REF:0000052|RGD:1624291 [ISO] UniProtKB:A2A288,UniProtKB:B7ZBA4) /// 0005737 // cytoplasm (RGD:1624291 [ISO] UniProtKB:A2A288,UniProtKB:A2A288-4) /// 0005634 // nucleus (RGD:1624291 [ISO…	0004521 // endoribonuclease activity (PMID:21873635 [IBA] PANTHER:PTN001767779|MGI:MGI:2385891|WB:WBGene00022620) /// 0003729 // mRNA binding (PMID:21873635 [IBA] PANTHER:PTN001767779|WB:WBGene00022620|UniProtKB:O75113|UniProtKB:Q5D1E8|MGI:MGI:2385891) /// 0046872 // metal ion binding (GO_REF:0000043|RGD:1600115 [IEA] UniProtKB-KW:KW-0479)	zinc finger CCCH type containing 12D		gene	taxon:10116	20160111	RGD			2	0.00954806	0.0205819	0.444928	2	0.00915851	0.0257041	0.357818	3	0.0131307	0.0360344	0.515403	2	0.00888648	0.0228298	0.358249	6	0.0226594	0.0666474	0.841442	1	0.00309461	0.00723411	0.138313
Tab2	1	complement(1999596..2073896)	ENSRNOG00000016054	1.14932	-1.07719	-0.107276	0.447797	0.999483	1	Tab2	RGD	1309527	Tab2	enables	0007507 // heart development (GO_REF:0000024|RGD:1600115 [ISS] UniProtKB:Q9NYJ8) /// 0043123 // positive regulation of I-kappaB kinase/NF-kappaB signaling (PMID:21873635 [IBA] PANTHER:PTN000819852|UniProtKB:Q9NYJ8|UniProtKB:Q8N5C8) /// 0008150 // biological_process (RGD:1598407 [ND]) /// 0043123 // positive regulation of I-kappaB kinase/NF-kappaB signaling (GO_REF:0000024|RGD:1600115 [ISS] UniPro…	0005829 // cytosol (GO_REF:0000044|RGD:1600115 [IEA] UniProtKB-SubCell:SL-0091) /// 0016020 // membrane (GO_REF:0000044|RGD:1600115 [IEA] UniProtKB-SubCell:SL-0162)	0005515 // protein binding (PMID:18299187|RGD:5507831 [IPI] UniProtKB:A1L1I3) /// 0008270 // zinc ion binding (RGD:1624291 [ISO] UniProtKB:Q9NYJ8) /// 0043130 // ubiquitin binding (GO_REF:0000002|RGD:1600115 [IEA] InterPro:IPR003892) /// 0070530 // K63-linked polyubiquitin binding (PMID:21873635 [IBA] PANTHER:PTN002921822|UniProtKB:Q9NYJ8) /// 0005515 // protein binding (PMID:18299187|RGD:5507831…	TGF-beta activated kinase 1/MAP3K7 binding protein 2		gene	taxon:10116	20111004	RGD			471	1.04407	2.25062	104.781	518	1.10141	3.0912	92.6749	585	1.1889	3.2627	100.504	553	1.1409	2.93104	99.0558	725	1.27134	3.73933	101.674	801	1.15097	2.69056	110.789
Ust	1	complement(2333778..2627747)	ENSRNOG00000016381	0.021949	-1.21599	-0.282135	0.21782	0.999483	1	Ust	RGD	1304743	Ust	located_in	0030010 // establishment of cell polarity (RGD:1624291 [ISO] MGI:2442406) /// 0050770 // regulation of axonogenesis (RGD:1624291 [ISO] MGI:2442406)	0000139 // Golgi membrane (GO_REF:0000044|RGD:1600115 [IEA] UniProtKB-SubCell:SL-0134) /// 0016021 // integral component of membrane (GO_REF:0000043|RGD:1600115 [IEA] UniProtKB-KW:KW-0812)	0008146 // sulfotransferase activity (PMID:21873635 [IBA] PANTHER:PTN000951070|FB:FBgn0003089|WB:WBGene00002029|FB:FBgn0024230|ZFIN:ZDB-GENE-070112-2312|MGI:MGI:1346049)	uronyl-2-sulfotransferase		gene	taxon:10116	20210612	UniProt			28	0.0156877	0.0338166	6.229	33	0.0177347	0.049774	5.904	39	0.020033	0.0549765	6.70024	38	0.0198152	0.0509063	6.80673	56	0.02482	0.0730022	7.85346	67	0.024333	0.0568822	9.26696
U6_1	1	2720299..2720403	ENSRNOG00000054005	0	#N/A	#N/A	#N/A	#N/A	#N/A																	0	0	0	0	0	0	0	0	0	0	0	0	0	0	0	0	0	0	0	0	0	0	0	0
AABR07000173.1	1	complement(2750892..2762394)	ENSRNOG00000059137	0.011374	-3.30336	-1.72393	0.194498	0.999483	1																	1	0.0143184	0.0308648	0.222464	0	0	0	0	0	0	0	0	0	0	0	0	0	0	0	0	0	0	0	0
Sash1	1	complement(2782864..2846200)	ENSRNOG00000013160	2.32499	-1.09143	-0.12622	0.431329	0.999483	1	Sash1	RGD	1566017	Sash1	acts_upstream_of_or_within	1901224 // positive regulation of NIK/NF-kappaB signaling (PMID:21873635 [IBA] PANTHER:PTN000959214|UniProtKB:O94885) /// 0043507 // positive regulation of JUN kinase activity (PMID:21873635 [IBA] PANTHER:PTN000959214|UniProtKB:O94885) /// 1901224 // positive regulation of NIK/NF-kappaB signaling (RGD:1624291 [ISO] UniProtKB:O94885) /// 1900745 // positive regulation of p38MAPK cascade (RGD:16242…	0005737 // cytoplasm (RGD:1624291 [ISO] UniProtKB:O94885) /// 0032991 // macromolecular complex (RGD:1624291 [ISO] UniProtKB:O94885) /// 0016020 // membrane (RGD:1624291 [ISO] MGI:1917347)	0019901 // protein kinase binding (RGD:1624291 [ISO] UniProtKB:O94885) /// 0031435 // mitogen-activated protein kinase kinase kinase binding (RGD:1624291 [ISO] UniProtKB:O94885) /// 0060090 // binding, bridging (RGD:1624291 [ISO] UniProtKB:O94885) /// 0001965 // G-protein alpha-subunit binding (RGD:1624291 [ISO] UniProtKB:O94885) /// 0031435 // mitogen-activated protein kinase kinase kinase bindi…	SAM and SH3 domain containing 1		gene	taxon:10116	20140304	RGD			923	2.40021	5.17392	205.334	878	2.19003	6.14652	157.082	968	2.30782	6.33335	166.303	1006	2.43478	6.25506	180.199	1091	2.24432	6.60113	153.002	1176	1.98232	4.63398	162.656
gene:ENSRNOG00000052788	1	complement(2886222..2886353)	ENSRNOG00000052788	0	#N/A	#N/A	#N/A	#N/A	#N/A																	0	0	0	0	0	0	0	0	0	0	0	0	0	0	0	0	0	0	0	0	0	0	0	0
Samd5	1	complement(3713750..3763392)	ENSRNOG00000023549	0.0966456	1.0506	0.0712166	0.805303	0.999483	1	Samd5	RGD	1311012	Samd5	located_in		0005737 // cytoplasm (RGD:1624291 [ISO] MGI:2444815) /// 0005737 // cytoplasm (RGD:1624291 [ISO] UniProtKB:Q5TGI4)		sterile alpha motif domain containing 5		gene	taxon:10116	20181116	RGD			29	0.0962153	0.207403	6.45146	38	0.120932	0.339404	6.79855	22	0.0669189	0.183646	3.77962	22	0.0679334	0.174524	3.94074	50	0.131229	0.385978	7.01202	59	0.126887	0.296619	8.16046
RGD1560633	1	complement(3848619..3849080)	ENSRNOG00000031859	0	#N/A	#N/A	#N/A	#N/A	#N/A	RGD1560633	RGD	1560633	RGD1560633	involved_in	0006412 // translation (GO_REF:0000002|RGD:1600115 [IEA] InterPro:IPR001196)	0022625 // cytosolic large ribosomal subunit (PMID:21873635 [IBA] PANTHER:PTN000197373|SGD:S000003071|RGD:1309771)	0003735 // structural constituent of ribosome (PMID:21873635 [IBA] PANTHER:PTN000197373|MGI:MGI:1347076|FB:FBgn0285948|UniProtKB:P46776)	similar to ribosomal protein L27a		gene	taxon:10116	20210612	InterPro			0	0	0	0	0	0	0	0	0	0	0	0	0	0	0	0	0	0	0	0	0	0	0	0
Stxbp5	1	complement(3858909..4011511)	ENSRNOG00000013351	0.536948	1.05088	0.0716025	0.605944	0.999483	1	Stxbp5	RGD	708517	Stxbp5	located_in	0099504 // synaptic vesicle cycle (PMID:27807164|RGD:13702312 [IDA]) /// 0099504 // synaptic vesicle cycle (PMID:27807164|RGD:13702312 [IMP]) /// 0006887 // exocytosis (RGD:1624291 [ISO] MGI:1926058) /// 0050708 // regulation of protein secretion (PMID:21873635 [IBA] PANTHER:PTN000028273|MGI:MGI:2443815) /// 0015031 // protein transport (GO_REF:0000043|RGD:1600115 [IEA] UniProtKB-KW:KW-0653) /// …	0030141 // secretory granule (PMID:16787939|RGD:8554552 [TAS]) /// 0098686 /// 0005829 // cytosol (GO_REF:0000052|RGD:1624291 [ISO] UniProtKB:Q5T5C0,UniProtKB:Q5JRH0) /// 0098674 /// 0098685 /// 0005829 // cytosol (GO_REF:0000052|RGD:1624291 [ISO] UniProtKB:Q5T5C0) /// 0031201 // SNARE complex (PMID:21873635 [IBA] PANTHER:PTN000813016|UniProtKB:A0A0K3ATN9) /// 0099523 // presynaptic cytosol (PMID…	0005096 // GTPase activator activity (PMID:21873635 [IBA] PANTHER:PTN000028271|RGD:3012) /// 0019905 // syntaxin binding (PMID:21873635 [IBA] PANTHER:PTN000028271|MGI:MGI:2443815|MGI:MGI:1926058|RGD:708517) /// 0017075 // syntaxin-1 binding (PMID:9620695|RGD:1299498 [IDA]) /// 0019905 // syntaxin binding (RGD:1624291 [ISO] MGI:1926058) /// 0045159 // myosin II binding (PMID:21873635 [IBA] PANTHER…	syntaxin binding protein 5		gene	taxon:10116	20120912	RGD			389	0.419847	0.905027	86.5386	481	0.497962	1.39757	86.0553	581	0.574907	1.57772	99.8164	522	0.524356	1.3471	93.503	782	0.667668	1.96379	109.668	704	0.492532	1.15137	97.3722
gene:ENSRNOG00000061755	1	complement(3952552..3952682)	ENSRNOG00000061755	0	#N/A	#N/A	#N/A	#N/A	#N/A																	0	0	0	0	0	0	0	0	0	0	0	0	0	0	0	0	0	0	0	0	0	0	0	0
AABR07000200.1	1	complement(4328345..4356492)	ENSRNOG00000053182	0.00556307	-3.86964	-1.9522	0.155323	0.999483	1																	0	0	0	0	0	0	0	0	0	0	0	0	0	0	0	0	1	0.00462881	0.0136146	0.14024	0	0	0	0
Adgb	1	complement(4445027..4560789)	ENSRNOG00000042741	0.0883623	1.34852	0.431373	0.0853085	0.999483	1	Adgb	RGD	1564259	Adgb	enables	0006508 // proteolysis (GO_REF:0000002|RGD:1600115 [IEA] InterPro:IPR001300)		0004198 // calcium-dependent cysteine-type endopeptidase activity (GO_REF:0000002|RGD:1600115 [IEA] InterPro:IPR001300)	androglobin		gene	taxon:10116	20210612	InterPro			51	0.0725612	0.156414	11.3457	65	0.0887069	0.248963	11.6291	66	0.0860911	0.23626	11.3389	78	0.103287	0.265348	13.9717	81	0.0911658	0.268143	11.3595	28	0.0258234	0.0603661	3.87276
Rab32	1	complement(4637491..4653210)	ENSRNOG00000014258	0.343233	-1.31397	-0.393933	0.202849	0.999483	1	Rab32	RGD	1559997	Rab32	enables	0032438 // melanosome organization (PMID:21873635 [IBA] PANTHER:PTN000636041|UniProtKB:Q13637|UniProtKB:P57729) /// 0016192 // vesicle-mediated transport (GO_REF:0000002|RGD:1600115 [IEA] InterPro:IPR030697) /// 0006886 // intracellular protein transport (PMID:21873635 [IBA] PANTHER:PTN001292747|SGD:S000001856|TAIR:locus:2123010|SGD:S000004252|UniProtKB:A0A1D8PFT9|FB:FBgn0015797|SGD:S000005037|Un…	0012505 // endomembrane system (PMID:21873635 [IBA] PANTHER:PTN001292747|RGD:1307095|TAIR:locus:2140045|UniProtKB:Q53S08|SGD:S000001722|MGI:MGI:97842|MGI:MGI:894313|FB:FBgn0015791|TAIR:locus:2042321|UniProtKB:Q0ILQ6|UniProtKB:P62822|UniProtKB:Q586J5|UniProtKB:F1PVP9|dictyBase:DDB_G0282537|MGI:MGI:99833|UniProtKB:Q9H0N0|UniProtKB:Q9UL25|RGD:619736|FB:FBgn0015797|SGD:S000005037|UniProtKB:P20340|Uni…	0005525 // GTP binding (GO_REF:0000104|RGD:1600115 [IEA] UniRule:UR001453765) /// 0035651 // AP-3 adaptor complex binding (RGD:1624291 [ISO] UniProtKB:Q13637) /// 0003924 // GTPase activity (RGD:1624291 [ISO] UniProtKB:Q13637) /// 0035612 // AP-2 adaptor complex binding (RGD:1624291 [ISO] UniProtKB:Q13637) /// 0003924 // GTPase activity (PMID:21873635 [IBA] PANTHER:PTN001292747|PomBase:SPBC1703.1…	RAB32, member RAS oncogene family		gene	taxon:10116	20140826	RGD			36	0.377185	0.813065	8.00871	29	0.291447	0.81797	5.18837	26	0.24975	0.685388	4.46683	22	0.21453	0.551139	3.94074	37	0.306666	0.901987	5.18889	56	0.38033	0.889078	7.74552
gene:ENSRNOG00000057302	1	4731937..4732067	ENSRNOG00000057302	0	#N/A	#N/A	#N/A	#N/A	#N/A																	0	0	0	0	0	0	0	0	0	0	0	0	0	0	0	0	0	0	0	0	0	0	0	0
Grm1	1	complement(4753144..5165859)	ENSRNOG00000014290	0.0914769	1.10161	0.139608	0.553294	0.999483	1	Grm1	RGD	2742	Grm1	enables	0019722 // calcium-mediated signaling (PMID:15229243|RGD:1358718 [IDA]) /// 0007186 // G-protein coupled receptor signaling pathway (RGD:1624291 [ISO] UniProtKB:Q13255) /// 0007626 // locomotory behavior (RGD:1624291 [ISO] MGI:1351338) /// 0051930 // regulation of sensory perception of pain (RGD:1624291 [ISO] MGI:1351338) /// 0007206 // phospholipase C-activating G-protein coupled glutamate recep…	0014069 // postsynaptic density (GO_REF:0000107|RGD:1600115 [IEA] UniProtKB:P97772|ensembl:ENSMUSP00000037255) /// 0042734 // presynaptic membrane (PMID:11530226|RGD:8553469 [IDA]) /// 0030425 // dendrite (RGD:1624291 [ISO] MGI:1351338) /// 0062023 /// 0005887 // integral component of plasma membrane (GO_REF:0000024|RGD:1600115 [ISS] UniProtKB:Q13255) /// 0014069 // postsynaptic density (RGD:1624…	0005515 // protein binding (PMID:14519764|RGD:8553385 [IPI] UniProtKB:P63088) /// 0008066 // glutamate receptor activity (GO_REF:0000107|RGD:1600115 [IEA] UniProtKB:Q13255|ensembl:ENSP00000282753) /// 0098872 // G-protein coupled neurotransmitter receptor activity involved in regulation of postsynaptic cytosolic calcium ion concentration (RGD:1624291 [ISO] MGI:1351338) /// 0005515 // protein bind…	glutamate metabotropic receptor 1		gene	taxon:10116	20060306	UniProt			146	0.0582647	0.125596	32.4798	288	0.110244	0.309409	51.5258	253	0.0925664	0.25403	43.4656	203	0.0753987	0.193703	36.3623	383	0.120911	0.35563	53.7121	372	0.0962313	0.224955	51.4524
AABR07000220.1	1	complement(5168027..5168116)	ENSRNOG00000041566	0	#N/A	#N/A	#N/A	#N/A	#N/A																	0	0	0	0	0	0	0	0	0	0	0	0	0	0	0	0	0	0	0	0	0	0	0	0
Shprh	1	5240180..5313054	ENSRNOG00000014450	0.298543	1.17279	0.229946	0.189806	0.999483	1	Shprh	RGD	1310342	Shprh	involved_in	0000209 // protein polyubiquitination (PMID:21873635 [IBA] PANTHER:PTN002473924|UniProtKB:Q149N8) /// 0006974 // cellular response to DNA damage stimulus (RGD:1624291 [ISO] UniProtKB:Q149N8) /// 0006974 // cellular response to DNA damage stimulus (PMID:21873635 [IBA] PANTHER:PTN002473924|UniProtKB:Q149N8) /// 0000209 // protein polyubiquitination (RGD:1624291 [ISO] UniProtKB:Q149N8) /// 0006334 /…	0000786 // nucleosome (GO_REF:0000002|RGD:1600115 [IEA] InterPro:IPR005818)	0003677 // DNA binding (GO_REF:0000002|RGD:1600115 [IEA] InterPro:IPR005818) /// 0004386 // helicase activity (GO_REF:0000043|RGD:1600115 [IEA] UniProtKB-KW:KW-0347) /// 0031625 // ubiquitin protein ligase binding (RGD:1624291 [ISO] UniProtKB:Q149N8) /// 0140658 /// 0005524 // ATP binding (GO_REF:0000043|RGD:1600115 [IEA] UniProtKB-KW:KW-0067) /// 0004842 // ubiquitin-protein transferase activity…	SNF2 histone linker PHD RING helicase		gene	taxon:10116	20140424	RGD			108	0.24409	0.526163	24.0261	156	0.338189	0.949157	27.9098	142	0.294235	0.807468	24.3957	117	0.246108	0.632264	20.9576	207	0.370091	1.08854	29.0298	153	0.224149	0.523983	21.1619
Fbxo30	1	5366379..5388069	ENSRNOG00000014852	0.588079	1.01655	0.0236833	0.921329	0.999483	1	Fbxo30	RGD	1359367	Fbxo30	enables	0016567 // protein ubiquitination (GO_REF:0000041|RGD:1600115 [IEA] UniPathway:UPA00143)		0008270 // zinc ion binding (GO_REF:0000002|RGD:1600115 [IEA] InterPro:IPR001293) /// 0061630 // ubiquitin protein ligase activity (GO_REF:0000002|RGD:1600115 [IEA] InterPro:IPR031890)	F-box protein 30		gene	taxon:10116	20210612	InterPro			56	0.425219	0.916608	12.458	73	0.531689	1.49223	13.0604	109	0.758807	2.08239	18.7263	56	0.395756	1.01672	10.031	138	0.828927	2.43809	19.3532	119	0.585723	1.36922	16.4592
SNORA70_1	1	complement(5437972..5438109)	ENSRNOG00000052274	0	#N/A	#N/A	#N/A	#N/A	#N/A																	0	0	0	0	0	0	0	0	0	0	0	0	0	0	0	0	0	0	0	0	0	0	0	0
Epm2a	1	5448958..5571512	ENSRNOG00000040242	0.0199435	-1.30725	-0.386531	0.293831	0.999483	1	Epm2a	RGD	71047	Epm2a	acts_upstream_of_or_within	0032007 // negative regulation of TOR signaling (RGD:1624291 [ISO] UniProtKB:B3EWF7) /// 0010923 // negative regulation of phosphatase activity (RGD:1624291 [ISO] UniProtKB:B3EWF7,UniProtKB:O95278-2) /// 0006816 // calcium ion transport (RGD:1624291 [ISO] MGI:1341085) /// 0010629 // negative regulation of gene expression (RGD:1624291 [ISO] MGI:1341085) /// 0016311 // dephosphorylation (GO_REF:000…	0005634 // nucleus (RGD:1624291 [ISO] UniProtKB:B3EWF7,UniProtKB:O95278-2) /// 0005654 // nucleoplasm (GO_REF:0000052|RGD:1624291 [ISO] UniProtKB:B3EWF7,UniProtKB:A0A1W2PPT8) /// 0005844 // polysome (GO_REF:0000107|RGD:1600115 [IEA] UniProtKB:O95278|ensembl:ENSP00000356489) /// 0005737 // cytoplasm (RGD:1624291 [ISO] UniProtKB:B3EWF7,UniProtKB:O95278-2) /// 0098556 // cytoplasmic side of rough en…	0004725 // protein tyrosine phosphatase activity (PMID:21873635 [IBA] PANTHER:PTN000806962|MGI:MGI:1341085) /// 0004722 // protein serine/threonine phosphatase activity (RGD:1624291 [ISO] MGI:1341085) /// 2001070 // starch binding (RGD:1624291 [ISO] MGI:1341085) /// 0019203 // carbohydrate phosphatase activity (RGD:1624291 [ISO] MGI:1341085) /// 0042803 // protein homodimerization activity (RGD:1…	EPM2A glucan phosphatase, laforin		gene	taxon:10116	20190130	RGD			18	0.0241906	0.0521455	4.00436	16	0.0206254	0.057887	2.86255	12	0.0147854	0.0405757	2.06161	10	0.012508	0.0321336	1.79124	11	0.0116944	0.0343964	1.54264	42	0.0365884	0.0855308	5.80914
AABR07000239.1	1	5740144..5740273	ENSRNOG00000054906	0	#N/A	#N/A	#N/A	#N/A	#N/A																	0	0	0	0	0	0	0	0	0	0	0	0	0	0	0	0	0	0	0	0	0	0	0	0
AABR07000247.1	1	6038601..6038727	ENSRNOG00000058048	0	#N/A	#N/A	#N/A	#N/A	#N/A																	0	0	0	0	0	0	0	0	0	0	0	0	0	0	0	0	0	0	0	0	0	0	0	0
SNORA73_1	1	6440055..6440244	ENSRNOG00000053880	0	#N/A	#N/A	#N/A	#N/A	#N/A																	0	0	0	0	0	0	0	0	0	0	0	0	0	0	0	0	0	0	0	0	0	0	0	0
Utrn	1	complement(6451810..6970040)	ENSRNOG00000011058	0.164662	-1.11266	-0.154013	0.289592	0.999483	1	Utrn	RGD	3947	Utrn	involved_in	0001954 // positive regulation of cell-matrix adhesion (RGD:1624291 [ISO] UniProtKB:P46939) /// 0014894 // response to denervation involved in regulation of muscle adaptation (PMID:8906620|RGD:11552584 [IEP]) /// 0030036 // actin cytoskeleton organization (PMID:21873635 [IBA] PANTHER:PTN001566526|UniProtKB:P35609|UniProtKB:P05094|MGI:MGI:2137706|RGD:621714|MGI:MGI:1890773|ZFIN:ZDB-GENE-010426-1|P…	0030864 // cortical actin cytoskeleton (PMID:21873635 [IBA] PANTHER:PTN001566526|UniProtKB:O15020|UniProtKB:Q9H254|PomBase:SPAC15A10.08|MGI:MGI:98385|RGD:3947|UniProtKB:P05094|MGI:MGI:98388|MGI:MGI:98386) /// 0042383 // sarcolemma (RGD:1624291 [ISO] MGI:104631) /// 0045211 // postsynaptic membrane (GO_REF:0000044|RGD:1600115 [IEA] UniProtKB-SubCell:SL-0219) /// 0031594 // neuromuscular junction (…	0008270 // zinc ion binding (GO_REF:0000002|RGD:1600115 [IEA] InterPro:IPR000433) /// 0051015 // actin filament binding (PMID:12742015|RGD:1580543 [IDA]) /// 0019901 // protein kinase binding (RGD:1624291 [ISO] UniProtKB:P46939) /// 0005178 // integrin binding (GO_REF:0000107|RGD:1600115 [IEA] UniProtKB:P46939|ensembl:ENSP00000356515) /// 0017166 // vinculin binding (GO_REF:0000107|RGD:1600115 [I…	utrophin		gene	taxon:10116	20210612	Ensembl		UniProtKB:A0A0G2JW60	450	0.143019	0.308293	100.109	544	0.16584	0.465444	97.3266	648	0.188815	0.518164	111.327	502	0.148491	0.381479	89.9205	646	0.162415	0.477705	90.5953	774	0.159457	0.372754	107.054
Stx11	1	complement(7039162..7064870)	ENSRNOG00000014902	0.0335075	-2.32814	-1.21918	0.0280341	0.999483	1	Stx11	RGD	1304744, A0A0G2K516	Stx11	acts_upstream_of_or_within	0001913 // T cell mediated cytotoxicity (RGD:1624291 [ISO] MGI:1921982) /// 0006887 // exocytosis (PMID:21873635 [IBA] PANTHER:PTN000461524|MGI:MGI:1930705|RGD:3784|MGI:MGI:109355|MGI:MGI:1921982|MGI:MGI:103077|UniProtKB:Q16623|RGD:621019|WB:WBGene00006374|FB:FBgn0013343|RGD:69430) /// 0042267 // natural killer cell mediated cytotoxicity (RGD:1624291 [ISO] MGI:1921982) /// 0043312 // neutrophil d…	0005794 // Golgi apparatus (GO_REF:0000002|RGD:1600115 [IEA] InterPro:IPR028672) /// 0031201 // SNARE complex (PMID:21873635 [IBA] PANTHER:PTN000461349|SGD:S000004016|RGD:621019|RGD:61917|SGD:S000003180|UniProtKB:O43752|UniProtKB:P56962|FB:FBgn0013343|SGD:S000006153|FB:FBgn0035540|RGD:68426|MGI:MGI:103077|SGD:S000005378|UniProtKB:Q16623|TAIR:locus:2081476|RGD:619747|UniProtKB:O14662|RGD:69430|SGD…	0000149 // SNARE binding (PMID:21873635 [IBA] PANTHER:PTN000461349|RGD:619747|UniProtKB:O14662|RGD:69430|RGD:2558|MGI:MGI:109355|MGI:MGI:893577|ZFIN:ZDB-GENE-040426-1360|RGD:621019|UniProtKB:P56962|UniProtKB:O43752|FB:FBgn0013343|RGD:708499|FB:FBgn0035540|UniProtKB:O60499|UniProtKB:O15400|UniProtKB:Q9UNK0) /// 0005484 // SNAP receptor activity (PMID:21873635 [IBA] PANTHER:PTN000461349|UniProtKB:Q…	syntaxin 11		gene	taxon:10116	20130510	RGD	has_participant(CL:0000910)		2	0.0128129	0.0276198	0.444928	2	0.0122902	0.0344935	0.357818	5	0.0293676	0.0805936	0.859005	0	0	0	0	4	0.0202718	0.0596246	0.560961	5	0.0207639	0.0485388	0.691564
Sf3b5	1	7101715..7102426	ENSRNOG00000014908	32.3946	-1.02469	-0.0351898	0.847887	0.999483	1	Sf3b5	RGD	1586993	Sf3b5	involved_in	0008150 // biological_process (RGD:1598407 [ND]) /// 0000398 // mRNA splicing, via spliceosome (PMID:21873635 [IBA] PANTHER:PTN000469546|SGD:S000028509|UniProtKB:Q9BWJ5) /// 0000398 // mRNA splicing, via spliceosome (RGD:1624291 [ISO] UniProtKB:Q9BWJ5)	0071005 // U2-type precatalytic spliceosome (RGD:1624291 [ISO] UniProtKB:Q9BWJ5) /// 0005634 // nucleus (RGD:1624291 [ISO] UniProtKB:Q9BWJ5) /// 0071011 // precatalytic spliceosome (PMID:21873635 [IBA] PANTHER:PTN000469546|UniProtKB:Q9BWJ5) /// 0005654 // nucleoplasm (GO_REF:0000107|RGD:1600115 [IEA] UniProtKB:Q9BWJ5|ensembl:ENSP00000356541) /// 0005686 // U2 snRNP (PMID:21873635 [IBA] PANTHER:PT…	0003674 // molecular_function (RGD:1598407 [ND]) /// 0003723 // RNA binding (RGD:1624291 [ISO] UniProtKB:Q9BWJ5) /// 1990935 // splicing factor binding (RGD:1624291 [ISO] UniProtKB:Q9BWJ5)	splicing factor 3b, subunit 5		gene	taxon:10116	20180307	RGD			112	25.9085	55.8487	24.916	168	37.2772	104.622	30.0567	124	26.2982	72.1701	21.3033	199	42.8442	110.069	35.6458	162	29.645	87.1939	22.7189	248	37.1874	86.9313	34.3016
AABR07000257.1	1	7171507..7171614	ENSRNOG00000036310	0	#N/A	#N/A	#N/A	#N/A	#N/A																	0	0	0	0	0	0	0	0	0	0	0	0	0	0	0	0	0	0	0	0	0	0	0	0
Plagl1	1	7252349..7259035	ENSRNOG00000025587	22.3041	1.35543	0.438747	0.134302	0.999483	1	Plagl1	RGD	3014	Plagl1	enables	0010468 // regulation of gene expression (RGD:1624291 [ISO] MGI:1100874) /// 0035914 // skeletal muscle cell differentiation (RGD:1624291 [ISO] MGI:1100874) /// 0045944 // positive regulation of transcription from RNA polymerase II promoter (RGD:1624291 [ISO] UniProtKB:Q9UM63) /// 0006355 // regulation of transcription, DNA-templated (PMID:21873635 [IBA] PANTHER:PTN001227002|UniProtKB:Q6DJT9|MGI:…	0005794 // Golgi apparatus (GO_REF:0000052|RGD:1624291 [ISO] UniProtKB:Q9UM63,UniProtKB:Q68DN7) /// 0016604 // nuclear body (GO_REF:0000052|RGD:1624291 [ISO] UniProtKB:Q9UM63,UniProtKB:Q68DN7) /// 0043231 // intracellular membrane-bounded organelle (GO_REF:0000052|RGD:1624291 [ISO] UniProtKB:Q9UM63) /// 0016604 // nuclear body (GO_REF:0000052|RGD:1624291 [ISO] UniProtKB:Q9UM63) /// 0005794 // Gol…	0001228 // transcriptional activator activity, RNA polymerase II transcription regulatory region sequence-specific binding (RGD:1624291 [ISO] UniProtKB:Q9UM63) /// 0003677 // DNA binding (RGD:1624291 [ISO] UniProtKB:Q9UM63) /// 0000978 // RNA polymerase II core promoter proximal region sequence-specific DNA binding (PMID:21873635 [IBA] PANTHER:PTN002810938|MGI:MGI:1859823|UniProtKB:O43623|UniProt…	PLAG1 like zinc finger 1		gene	taxon:10116	20140501	RGD			586	14.4335	31.113	130.364	820	19.373	54.3719	146.706	983	22.1976	60.9169	168.88	738	16.9178	43.4626	132.194	1981	38.5985	113.528	277.816	966	15.4231	36.0537	133.61
Zc2hc1b	1	complement(7294027..7322455)	ENSRNOG00000042705	0.00491555	-1.70631	-0.770877	0.453088	0.999483	1																	0	0	0	0	0	0	0	0	2	0.0106231	0.0291531	0.343602	0	0	0	0	1	0.00458306	0.01348	0.14024	3	0.0112664	0.0263369	0.414939
AABR07000261.1	1	7305658..7313200	ENSRNOG00000043188	0.00751912	4.12526	2.04449	0.298064	0.999483	1																	0	0	0	0	0	0	0	0	0	0	0	0	1	0.0203224	0.0522092	0.179124	1	0.0172732	0.050805	0.14024	0	0	0	0
Ltv1	1	complement(7323040..7335936)	ENSRNOG00000015217	1.06176	1.08167	0.113265	0.529814	0.999483	1	Ltv1	RGD	1311264	Ltv1	enables	0042274 // ribosomal small subunit biogenesis (PMID:21873635 [IBA] PANTHER:PTN000488416|SGD:S000001626|FB:FBgn0027525) /// 0000056 // ribosomal small subunit export from nucleus (PMID:21873635 [IBA] PANTHER:PTN000488416|FB:FBgn0027525|SGD:S000001626) /// 0008150 // biological_process (RGD:1598407 [ND])	0005829 // cytosol (PMID:21873635 [IBA] PANTHER:PTN000488416|UniProtKB:Q96GA3) /// 0005654 // nucleoplasm (GO_REF:0000052|RGD:1624291 [ISO] UniProtKB:Q96GA3) /// 0005634 // nucleus (PMID:21873635 [IBA] PANTHER:PTN000488416|UniProtKB:Q96GA3|SGD:S000001626) /// 0005575 // cellular_component (RGD:1598407 [ND]) /// 0030688 // preribosome, small subunit precursor (PMID:21873635 [IBA] PANTHER:PTN000488…	0003674 // molecular_function (RGD:1598407 [ND])	LTV1 ribosome biogenesis factor		gene	taxon:10116	20160205	RGD			62	0.791785	1.70678	13.7928	94	1.15147	3.2317	16.8175	103	1.20596	3.30951	17.6955	78	0.927096	2.38175	13.9717	122	1.2325	3.62512	17.1093	94	0.778151	1.81905	13.0014
Phactr2	1	complement(7355154..7480825)	ENSRNOG00000015473	0.0465687	1.08103	0.112406	0.690032	0.999483	1	Phactr2	RGD	1303141	Phactr2	enables	0030036 // actin cytoskeleton organization (PMID:21873635 [IBA] PANTHER:PTN000297672|UniProtKB:Q9C0D0|MGI:MGI:2140327|MGI:MGI:2659021) /// 0043086 // negative regulation of catalytic activity (GO_REF:0000108|RGD:1600115 [IEA] GO:0004864)		0004864 // protein phosphatase inhibitor activity (GO_REF:0000104|RGD:1600115 [IEA] UniRule:UR000079219) /// 0004864 // protein phosphatase inhibitor activity (GO_REF:0000043|RGD:1600115 [IEA] UniProtKB-KW:KW-0650) /// 0003779 // actin binding (PMID:21873635 [IBA] PANTHER:PTN000297672|MGI:MGI:2659021|RGD:1303029|MGI:MGI:2140327) /// 0003779 // actin binding (GO_REF:0000043|RGD:1600115 [IEA] UniPr…	phosphatase and actin regulator 2		gene	taxon:10116	20210612	UniProt		UniProtKB:G3V9F4	20	0.0262117	0.0565024	4.44928	52	0.06537	0.183467	9.30328	36	0.0432562	0.118708	6.18484	20	0.0243955	0.0626733	3.58249	71	0.07361	0.216506	9.95707	56	0.0475745	0.111213	7.74552
Fuca2	1	7658890..7673683	ENSRNOG00000015551	1.64564	-1.0877	-0.121287	0.447468	0.999483	1	Fuca2	RGD	1303053	Fuca2	enables	0009617 // response to bacterium (RGD:1624291 [ISO] UniProtKB:Q9BTY2) /// 0005975 // carbohydrate metabolic process (PMID:1365839|RGD:1304527 [TAS]) /// 0006004 // fucose metabolic process (PMID:21873635 [IBA] PANTHER:PTN000003123|dictyBase:DDB_G0274391|UniProtKB:P04066|UniProtKB:Q9BTY2) /// 0016139 // glycoside catabolic process (PMID:21873635 [IBA] PANTHER:PTN000003123|UniProtKB:P04066|UniProtK…	0005615 // extracellular space (RGD:1624291 [ISO] UniProtKB:Q9BTY2) /// 0005764 // lysosome (PMID:21873635 [IBA] PANTHER:PTN000003123|dictyBase:DDB_G0274391|RGD:2636)	0004560 // alpha-L-fucosidase activity (PMID:1365839|RGD:1304527 [TAS]) /// 0004560 // alpha-L-fucosidase activity (RGD:1624291 [ISO] UniProtKB:Q9BTY2) /// 0004560 // alpha-L-fucosidase activity (PMID:21873635 [IBA] PANTHER:PTN000003123|UniProtKB:P04066|UniProtKB:Q9BTY2|TAIR:locus:2046173|UniProtKB:Q2KIM0|dictyBase:DDB_G0274391)	alpha-L-fucosidase 2		gene	taxon:10116	20060127	RGD			163	1.81471	3.91181	36.2617	164	1.75135	4.9153	29.3411	149	1.52085	4.17365	25.5983	153	1.58535	4.07283	27.406	174	1.53243	4.50728	24.4018	232	1.67428	3.91387	32.0886
Pex3	1	complement(7685338..7726401)	ENSRNOG00000015660	0.377764	1.00003	3.66908e-05	0.999838	0.999986	1	Pex3	RGD	621636	Pex3	enables	0045046 // protein import into peroxisome membrane (PMID:21873635 [IBA] PANTHER:PTN001489815|SGD:S000002737|UniProtKB:P56589) /// 0007031 // peroxisome organization (RGD:1624291 [ISO] UniProtKB:P56589) /// 0007031 // peroxisome organization (PMID:10848631|RGD:633588 [IMP]) /// 0016557 // peroxisome membrane biogenesis (PMID:10848631|RGD:633588 [IDA]) /// 0045046 // protein import into peroxisome …	0005777 // peroxisome (RGD:1624291 [ISO] UniProtKB:P56589) /// 0005654 // nucleoplasm (GO_REF:0000052|RGD:1624291 [ISO] UniProtKB:P56589) /// 0005779 // integral component of peroxisomal membrane (RGD:1624291 [ISO] UniProtKB:P56589) /// 0005777 // peroxisome (PMID:14561759|RGD:1580664 [IDA]) /// 0005778 // peroxisomal membrane (PMID:19114594|RGD:8553480 [IDA]) /// 0005783 // endoplasmic reticulum…	0005515 // protein binding (PMID:19114594|RGD:8553480 [IPI] UniProtKB:P40855) /// 0005515 // protein binding (PMID:10848631|RGD:633588 [IPI] RGD:1315796) /// 0008289 // lipid binding (RGD:1624291 [ISO] UniProtKB:P56589) /// 0005515 // protein binding (PMID:19114594|RGD:8553480 [IPI] UniProtKB:Q9Y5Y5) /// 0030674 // protein binding, bridging (PMID:21873635 [IBA] PANTHER:PTN001489815|SGD:S000002737)	peroxisomal biogenesis factor 3		gene	taxon:10116	20070607	RGD			93	0.373015	0.804076	20.6892	99	0.38088	1.06897	17.712	95	0.349339	0.95869	16.3211	94	0.350902	0.901483	16.8377	137	0.434686	1.27853	19.2129	152	0.395191	0.923819	21.0236
Adat2	1	7726529..7742484	ENSRNOG00000046983	0.0145632	-1.06784	-0.094695	0.915722	0.999483	1	Adat2	RGD	M0RA73, 1309642	Adat2	located_in	0002100 // tRNA wobble adenosine to inosine editing (PMID:21873635 [IBA] PANTHER:PTN000118390|PomBase:SPBC16D10.10)	0016021 // integral component of membrane (GO_REF:0000043|RGD:1600115 [IEA] UniProtKB-KW:KW-0812)	0052717 // tRNA-specific adenosine-34 deaminase activity (PMID:21873635 [IBA] PANTHER:PTN000118390|PomBase:SPBC16D10.10)	adenosine deaminase, tRNA-specific 2		gene	taxon:10116	20210612	UniProt			2	0.0206448	0.0445022	0.444928	1	0.00990125	0.0277887	0.178909	0	0	0	0	1	0.00960716	0.0246812	0.179124	4	0.0326628	0.0960698	0.560961	0	0	0	0
AABR07000276.1	1	complement(7800941..7801438)	ENSRNOG00000016624	0.121287	1.67437	0.74362	0.615065	0.999483	1	AABR07000276.1	RGD	15003441	AABR07000276.1	located_in		0005634 // nucleus (GO_REF:0000043|RGD:1600115 [IEA] UniProtKB-KW:KW-0539) /// 0032587 // ruffle membrane (GO_REF:0000044|RGD:1600115 [IEA] UniProtKB-SubCell:SL-0301) /// 0031258 // lamellipodium membrane (GO_REF:0000044|RGD:1600115 [IEA] UniProtKB-SubCell:SL-0292)				gene	taxon:10116	20210612	UniProt			0	0	0	0	0	0	0	0	2	0.606436	1.66424	0.343602	0	0	0	0	0	0	0	0	0	0	0	0
Aig1	1	complement(7816838..8038665)	ENSRNOG00000010753	0.153994	1.10224	0.140441	0.34716	0.999483	1	Aig1	RGD	1562920	Aig1	located_in	0042758 // long-chain fatty acid catabolic process (RGD:1624291 [ISO] UniProtKB:Q9NVV5)	0016021 // integral component of membrane (GO_REF:0000043|RGD:1600115 [IEA] UniProtKB-KW:KW-0812) /// 0012505 // endomembrane system (PMID:21873635 [IBA] PANTHER:PTN001659973|SGD:S000001182) /// 0016020 // membrane (RGD:1624291 [ISO] UniProtKB:Q9NVV5)	0016787 // hydrolase activity (RGD:1624291 [ISO] UniProtKB:Q9NVV5)	androgen-induced 1		gene	taxon:10116	20171108	RGD			201	0.14924	0.321703	44.7153	199	0.141726	0.397767	35.6029	236	0.16065	0.440871	40.545	221	0.15272	0.392344	39.5865	282	0.165634	0.487174	39.5478	227	0.109253	0.255396	31.397
Hivep2	1	8310577..8333885	ENSRNOG00000011015	2.66012	-1.10234	-0.140565	0.37433	0.999483	1	Hivep2	RGD	61988	Hivep2	enables	0045944 // positive regulation of transcription from RNA polymerase II promoter (PMID:10207097|RGD:12790649 [IDA]) /// 0006357 // regulation of transcription from RNA polymerase II promoter (PMID:21873635 [IBA] PANTHER:PTN002914906|RGD:61988|MGI:MGI:96100|UniProtKB:P15822|UniProtKB:A0A0B4KFC0)	0005654 // nucleoplasm (GO_REF:0000052|RGD:1624291 [ISO] UniProtKB:P31629) /// 0005654 // nucleoplasm (GO_REF:0000107|RGD:1600115 [IEA] UniProtKB:P31629|ensembl:ENSP00000356575) /// 0005634 // nucleus (PMID:21873635 [IBA] PANTHER:PTN002914906|UniProtKB:P31629|UniProtKB:A0A0B4KFC0|MGI:MGI:106589|MGI:MGI:96100|UniProtKB:P15822)	0001228 // transcriptional activator activity, RNA polymerase II transcription regulatory region sequence-specific binding (PMID:10207097|RGD:12790649 [IDA]) /// 0000978 // RNA polymerase II core promoter proximal region sequence-specific DNA binding (PMID:21873635 [IBA] PANTHER:PTN002914906|RGD:61988|MGI:MGI:96100) /// 0000981 // RNA polymerase II transcription factor activity, sequence-specific…	HIVEP zinc finger 2		gene	taxon:10116	20161206	NTNU_SB	has_input(NCBI_Gene:6752)		292	2.06331	4.44769	64.9595	432	2.92802	8.21773	77.2888	438	2.83749	7.78693	75.2488	363	2.38727	6.13301	65.0222	513	2.86755	8.43421	71.9433	750	3.43528	8.03049	103.735
Adgrg6	1	complement(8593075..8751198)	ENSRNOG00000011411	0.136042	-1.01061	-0.01522	0.920669	0.999483	1	Adgrg6	RGD	1308551	Adgrg6	enables	0014037 // Schwann cell differentiation (RGD:1624291 [ISO] UniProtKB:Q86SQ4) /// 0060347 // heart trabecula formation (RGD:1624291 [ISO] MGI:1916151) /// 0022011 // myelination in peripheral nervous system (PMID:21873635 [IBA] PANTHER:PTN002634664|ZFIN:ZDB-GENE-041014-357|MGI:MGI:1916151) /// 0007189 // adenylate cyclase-activating G-protein coupled receptor signaling pathway (PMID:21873635 [IBA]…	0009986 // cell surface (RGD:1624291 [ISO] UniProtKB:Q86SQ4) /// 0005887 // integral component of plasma membrane (PMID:21873635 [IBA] PANTHER:PTN000244280|WB:WBGene00002251|MGI:MGI:2441950|UniProtKB:Q9HAR2|RGD:1305608|MGI:MGI:2139714|RGD:620768) /// 0005737 // cytoplasm (RGD:1624291 [ISO] UniProtKB:Q86SQ4) /// 0005886 // plasma membrane (RGD:1624291 [ISO] UniProtKB:Q86SQ4)	0004930 // G-protein coupled receptor activity (PMID:21873635 [IBA] PANTHER:PTN000244280|UniProtKB:O60241|UniProtKB:Q86SQ4|UniProtKB:Q6QNK2|UniProtKB:O14514|MGI:MGI:1340051|ZFIN:ZDB-GENE-041014-357|RGD:620768) /// 0043236 // laminin binding (PMID:21873635 [IBA] PANTHER:PTN002634664|MGI:MGI:1916151) /// 0043236 // laminin binding (RGD:1624291 [ISO] MGI:1916151) /// 0004930 // G-protein coupled rec…	adhesion G protein-coupled receptor G6		gene	taxon:10116	20160930	RGD			116	0.120827	0.260457	25.8058	139	0.138877	0.389771	24.8684	146	0.139425	0.382623	25.0829	131	0.126997	0.32626	23.4653	187	0.154085	0.453205	26.2249	194	0.130987	0.306202	26.8327
Vta1	1	complement(8830411..8878244)	ENSRNOG00000011540	0.53617	-1.16557	-0.221039	0.156614	0.999483	1	Vta1	RGD	1305031	Vta1	located_in	0046755 // viral budding (RGD:1624291 [ISO] UniProtKB:Q9NP79) /// 0032511 // late endosome to vacuole transport via multivesicular body sorting pathway (PMID:21873635 [IBA] PANTHER:PTN000297055|SGD:S000004171) /// 0015031 // protein transport (GO_REF:0000043|RGD:1600115 [IEA] UniProtKB-KW:KW-0653) /// 0071985 // multivesicular body sorting pathway (RGD:1624291 [ISO] UniProtKB:Q9NP79)	0005654 // nucleoplasm (GO_REF:0000052|RGD:1624291 [ISO] UniProtKB:Q9NP79,UniProtKB:Q5TGM0) /// 0005771 // multivesicular body (PMID:21873635 [IBA] PANTHER:PTN000297055|SGD:S000004171|TAIR:locus:2116437) /// 0005654 // nucleoplasm (GO_REF:0000052|RGD:1624291 [ISO] UniProtKB:Q9NP79,UniProtKB:A0A087WY55) /// 0043231 // intracellular membrane-bounded organelle (GO_REF:0000052|RGD:1624291 [ISO] UniPr…	0008022 // protein C-terminus binding (RGD:1624291 [ISO] UniProtKB:Q9NP79)	vesicle trafficking 1		gene	taxon:10116	20161204	RGD			132	0.454508	0.979744	29.3653	178	0.587892	1.64997	31.8458	152	0.479834	1.31681	26.1137	145	0.464676	1.19377	25.973	188	0.51208	1.50616	26.3652	244	0.5446	1.27309	33.7483
Gje1	1	complement(8883961..8885967)	ENSRNOG00000012092	0.0314867	1.67454	0.743761	0.611282	0.999483	1	Gje1	RGD	1598009	Gje1	acts_upstream_of_or_within	0035265 // organ growth (RGD:1624291 [ISO] MGI:1923993) /// 0055085 // transmembrane transport (GO_REF:0000108|RGD:1600115 [IEA] GO:0005243) /// 0000902 // cell morphogenesis (RGD:1624291 [ISO] MGI:1923993) /// 0007267 // cell-cell signaling (PMID:21873635 [IBA] PANTHER:PTN000748665|MGI:MGI:95722|UniProtKB:P17302|MGI:MGI:95713|RGD:628889|MGI:MGI:2153060|RGD:2690|ZFIN:ZDB-GENE-030911-1|MGI:MGI:957…	0016021 // integral component of membrane (GO_REF:0000043|RGD:1600115 [IEA] UniProtKB-KW:KW-0812) /// 0005922 // connexin complex (PMID:21873635 [IBA] PANTHER:PTN000748665|UniProtKB:P48165|MGI:MGI:2384150|RGD:2692|RGD:2690|ZFIN:ZDB-GENE-030911-1|UniProtKB:P29033|UniProtKB:P28228|RGD:628890|UniProtKB:Q9Y6H8|MGI:MGI:95718|UniProtKB:P36382|UniProtKB:J9P7X9|MGI:MGI:95722|UniProtKB:Q8N144|MGI:MGI:9572…	0005243 // gap junction channel activity (PMID:21873635 [IBA] PANTHER:PTN000748665|UniProtKB:P29033|RGD:61926|UniProtKB:P17302|MGI:MGI:95716|UniProtKB:Q5T442|ZFIN:ZDB-GENE-050616-11|ZFIN:ZDB-GENE-050616-5|ZFIN:ZDB-GENE-010607-3|MGI:MGI:95720|RGD:728891|UniProtKB:P36382|ZFIN:ZDB-GENE-040310-6|MGI:MGI:2153060|ZFIN:ZDB-GENE-050320-121|RGD:621820|UniProtKB:O95452|ZFIN:ZDB-GENE-991105-4|UniProtKB:Q9Y6…	gap junction protein, epsilon 1		gene	taxon:10116	20080710	RGD	occurs_in(EMAPA:17838),has_participant(CL:0000306)		0	0	0	0	2	0.157433	0.44185	0.357818	0	0	0	0	0	0	0	0	0	0	0	0	0	0	0	0
Nmbr	1	8933831..8944987	ENSRNOG00000012103	0.083196	1.01595	0.0228322	0.966033	0.999483	1	Nmbr	RGD	3181, 2319368	Nmbr	enables	0031989 // bombesin receptor signaling pathway (GO_REF:0000002|RGD:1600115 [IEA] InterPro:IPR001642) /// 0007186 // G-protein coupled receptor signaling pathway (PMID:21873635 [IBA] PANTHER:PTN001203169|UniProtKB:Q8TDV0|FB:FBgn0033058|FB:FBgn0050106|FB:FBgn0035610|MGI:MGI:95836|RGD:2750) /// 0007218 // neuropeptide signaling pathway (GO_REF:0000108|RGD:1600115 [IEA] GO:0008188)	0016021 // integral component of membrane (GO_REF:0000043|RGD:1600115 [IEA] UniProtKB-KW:KW-0812) /// 0005829 // cytosol (GO_REF:0000107|RGD:1600115 [IEA] UniProtKB:P28336|ensembl:ENSP00000258042) /// 0005886 // plasma membrane (GO_REF:0000052|RGD:1624291 [ISO] UniProtKB:P28336) /// 0005829 // cytosol (GO_REF:0000052|RGD:1624291 [ISO] UniProtKB:P28336) /// 0005887 // integral component of plasma …	0008188 // neuropeptide receptor activity (PMID:1848080|RGD:69905 [IPI] RGD:1562710) /// 0004946 // bombesin receptor activity (GO_REF:0000002|RGD:1600115 [IEA] InterPro:IPR001642) /// 0004930 // G-protein coupled receptor activity (PMID:21873635 [IBA] PANTHER:PTN001203169|MGI:MGI:95836|FB:FBgn0033058|FB:FBgn0003248|UniProtKB:P30550|RGD:2750|UniProtKB:Q8TDV0|FB:FBgn0050106|RGD:3181)	neuromedin B receptor		gene	taxon:10116	20210612	InterPro		UniProtKB:F1M5M1	1	0.0147624	0.031822	0.222464	3	0.0424803	0.119225	0.536727	6	0.081206	0.222854	1.03081	10	0.137395	0.352975	1.79124	12	0.140136	0.412178	1.68288	4	0.0382769	0.0894782	0.553251
AABR07000304.1	1	9201884..9202014	ENSRNOG00000059930	0	#N/A	#N/A	#N/A	#N/A	#N/A																	0	0	0	0	0	0	0	0	0	0	0	0	0	0	0	0	0	0	0	0	0	0	0	0
AABR07000325.1	1	9848303..9849453	ENSRNOG00000059032	0	#N/A	#N/A	#N/A	#N/A	#N/A																	0	0	0	0	0	0	0	0	0	0	0	0	0	0	0	0	0	0	0	0	0	0	0	0
U7_1	1	10193440..10193504	ENSRNOG00000056005	0	#N/A	#N/A	#N/A	#N/A	#N/A																	0	0	0	0	0	0	0	0	0	0	0	0	0	0	0	0	0	0	0	0	0	0	0	0
U7_2	1	10195251..10195312	ENSRNOG00000055342	0	#N/A	#N/A	#N/A	#N/A	#N/A																	0	0	0	0	0	0	0	0	0	0	0	0	0	0	0	0	0	0	0	0	0	0	0	0
AABR07000332.1	1	complement(10206594..10206692)	ENSRNOG00000047798	0	#N/A	#N/A	#N/A	#N/A	#N/A																	0	0	0	0	0	0	0	0	0	0	0	0	0	0	0	0	0	0	0	0	0	0	0	0
AABR07000356.1	1	10775639..10775765	ENSRNOG00000059769	0	#N/A	#N/A	#N/A	#N/A	#N/A																	0	0	0	0	0	0	0	0	0	0	0	0	0	0	0	0	0	0	0	0	0	0	0	0
Olr905	1	11758230..11759168	ENSRNOG00000047193	0	#N/A	#N/A	#N/A	#N/A	#N/A	Olr905	RGD	1333582	Olr905	enables	0007186 // G-protein coupled receptor signaling pathway (PMID:15057822|RGD:1303377 [IEA] RGD:5131483) /// 0007186 // G-protein coupled receptor signaling pathway (GO_REF:0000043|RGD:1600115 [IEA] UniProtKB-KW:KW-0297) /// 0050911 // detection of chemical stimulus involved in sensory perception of smell (GO_REF:0000108|RGD:1600115 [IEA] GO:0004984) /// 0050911 // detection of chemical stimulus inv…	0016021 // integral component of membrane (GO_REF:0000043|RGD:1600115 [IEA] UniProtKB-KW:KW-0812) /// 0016021 // integral component of membrane (PMID:15057822|RGD:1303377 [IEA] RGD:5131483) /// 0005886 // plasma membrane (GO_REF:0000044|RGD:1600115 [IEA] UniProtKB-SubCell:SL-0039)	0004984 // olfactory receptor activity (PMID:15057822|RGD:1303377 [IEA] RGD:5131483) /// 0004984 // olfactory receptor activity (PMID:21873635 [IBA] PANTHER:PTN001245872|MGI:MGI:1333764) /// 0004930 // G-protein coupled receptor activity (GO_REF:0000043|RGD:1600115 [IEA] UniProtKB-KW:KW-0297)	olfactory receptor 905		gene	taxon:10116	20210612	UniProt			0	0	0	0	0	0	0	0	0	0	0	0	0	0	0	0	0	0	0	0	0	0	0	0
AABR07000382.1	1	11766992..11772215	ENSRNOG00000060990	0	#N/A	#N/A	#N/A	#N/A	#N/A																	0	0	0	0	0	0	0	0	0	0	0	0	0	0	0	0	0	0	0	0	0	0	0	0
AABR07000385.2	1	complement(11834038..11840581)	ENSRNOG00000058425	0.0199101	1.22969	0.298294	0.804449	0.999483	1																	0	0	0	0	0	0	0	0	0	0	0	0	0	0	0	0	5	0.0995505	0.292804	0.701202	0	0	0	0
AABR07000385.1	1	11873206..11873466	ENSRNOG00000055421	0	#N/A	#N/A	#N/A	#N/A	#N/A	AABR07000385.1	RGD	15009446	AABR07000385.1	located_in		0016021 // integral component of membrane (GO_REF:0000043|RGD:1600115 [IEA] UniProtKB-KW:KW-0812)				gene	taxon:10116	20210612	UniProt			0	0	0	0	0	0	0	0	0	0	0	0	0	0	0	0	0	0	0	0	0	0	0	0
5_8S_rRNA_1	1	complement(11906441..11906593)	ENSRNOG00000051831	0	#N/A	#N/A	#N/A	#N/A	#N/A																	0	0	0	0	0	0	0	0	0	0	0	0	0	0	0	0	0	0	0	0	0	0	0	0
AABR07000392.1	1	complement(11915537..11915623)	ENSRNOG00000052007	0	#N/A	#N/A	#N/A	#N/A	#N/A																	0	0	0	0	0	0	0	0	0	0	0	0	0	0	0	0	0	0	0	0	0	0	0	0
AABR07000398.2	1	11962750..11962836	ENSRNOG00000061685	0	#N/A	#N/A	#N/A	#N/A	#N/A																	0	0	0	0	0	0	0	0	0	0	0	0	0	0	0	0	0	0	0	0	0	0	0	0
AABR07000398.1	1	11963836..11968939	ENSRNOG00000047746	0.00836708	-4.31098	-2.10802	0.317674	0.999483	1																	0	0	0	0	0	0	0	0	0	0	0	0	0	0	0	0	0	0	0	0	2	0.0418354	0.0977966	0.276626
5_8S_rRNA_2	1	11970092..11970244	ENSRNOG00000053888	0	#N/A	#N/A	#N/A	#N/A	#N/A																	0	0	0	0	0	0	0	0	0	0	0	0	0	0	0	0	0	0	0	0	0	0	0	0
AABR07000402.1	1	11974142..11974190	ENSRNOG00000055836	0	#N/A	#N/A	#N/A	#N/A	#N/A																	0	0	0	0	0	0	0	0	0	0	0	0	0	0	0	0	0	0	0	0	0	0	0	0
AABR07000404.1	1	11975022..11975070	ENSRNOG00000060657	0	#N/A	#N/A	#N/A	#N/A	#N/A																	0	0	0	0	0	0	0	0	0	0	0	0	0	0	0	0	0	0	0	0	0	0	0	0
LOC100909599	1	complement(11982257..11995787)	ENSRNOG00000059898	0.00645641	-5.91863	-2.56526	0.217452	0.999483	1																	0	0	0	0	0	0	0	0	0	0	0	0	0	0	0	0	0	0	0	0	0	0	0	0
AABR07000411.1	1	12006598..12136637	ENSRNOG00000055789	0.0188278	3.62829	1.85929	0.00181369	0.999483	1																	12	0.0151988	0.0327627	2.66957	11	0.0133638	0.0375066	1.968	18	0.0209016	0.0573603	3.09242	9	0.0106092	0.0272556	1.61212	34	0.0340658	0.100197	4.76817	0	0	0	0
Mcc_1	1	12006660..12128845	ENSRNOG00000062232	0.0114482	-92.3211	-6.52859	0.00109959	0.999483	1																	0	0	0	0	0	0	0	0	0	0	0	0	0	0	0	0	0	0	0	0	12	0.0104854	0.0245112	1.65975
AABR07000433.1	1	12400648..12410192	ENSRNOG00000055660	0.00891121	5.73237	2.51913	0.186481	0.999483	1																	1	0.0172555	0.0371963	0.222464	0	0	0	0	0	0	0	0	0	0	0	0	2	0.0273005	0.080298	0.280481	0	0	0	0
AABR07000436.1	1	complement(12483436..12485729)	ENSRNOG00000060284	0	#N/A	#N/A	#N/A	#N/A	#N/A																	0	0	0	0	0	0	0	0	0	0	0	0	0	0	0	0	0	0	0	0	0	0	0	0
AC128394.2	1	complement(12683024..12757959)	ENSRNOG00000056019	0.001166	1.06331	0.0885612	0.935138	0.999483	1																	0	0	0	0	0	0	0	0	0	0	0	0	2	0.00409127	0.0105107	0.358249	1	0.00173871	0.005114	0.14024	1	0.00142474	0.00333053	0.138313
AC128394.3	1	complement(12776937..12798803)	ENSRNOG00000059861	0.00692644	1.65619	0.727868	0.516928	0.999483	1																	0	0	0	0	0	0	0	0	4	0.027622	0.075803	0.687204	1	0.00701019	0.0180095	0.179124	0	0	0	0	1	0.00488242	0.0114134	0.138313
Cited2	1	12823363..12825786	ENSRNOG00000056940	17.7082	1.14187	0.191393	0.256267	0.999483	1	Cited2	RGD	620112	Cited2	involved_in	0070986 // left/right axis specification (RGD:1624291 [ISO] MGI:1306784) /// 0045892 // negative regulation of transcription, DNA-templated (RGD:1624291 [ISO] UniProtKB:Q99967) /// 0061428 // negative regulation of transcription from RNA polymerase II promoter in response to hypoxia (RGD:1624291 [ISO] UniProtKB:Q99967) /// 0001841 // neural tube formation (RGD:1624291 [ISO] MGI:1306784) /// 00075…	0005634 // nucleus (PMID:21873635 [IBA] PANTHER:PTN001048321|UniProtKB:Q99966|MGI:MGI:1861694|UniProtKB:Q99967|MGI:MGI:108023|MGI:MGI:1306784) /// 0005634 // nucleus (RGD:1624291 [ISO] UniProtKB:Q99967,UniProtKB:Q99967-1) /// 0005634 // nucleus (RGD:1624291 [ISO] UniProtKB:Q99967) /// 0005634 // nucleus (RGD:1624291 [ISO] MGI:1306784) /// 0005634 // nucleus (GO_REF:0000024|RGD:1600115 [ISS] UniPr…	0003674 // molecular_function (RGD:1598407 [ND]) /// 0046332 // SMAD binding (RGD:1624291 [ISO] MGI:1306784) /// 0003713 // transcription coactivator activity (RGD:1624291 [ISO] UniProtKB:Q99967,UniProtKB:Q99967-1) /// 0035035 // histone acetyltransferase binding (RGD:1624291 [ISO] UniProtKB:Q99967) /// 0003713 // transcription coactivator activity (GO_REF:0000024|RGD:1600115 [ISS] UniProtKB:Q999…	Cbp/p300-interacting transactivator, with Glu/Asp-rich carboxy-terminal domain, 2		gene	taxon:10116	20080925	RGD			218	14.8125	31.93	48.4972	271	17.6624	49.5711	48.4844	282	17.5671	48.2094	48.4479	245	15.4936	39.8038	43.8855	428	23.0053	67.6647	60.0229	349	15.3715	35.9333	48.2712
Txlnb	1	12915734..12961670	ENSRNOG00000060021	0.0214283	-1.11378	-0.155471	0.738004	0.999483	1	Txlnb	RGD	1307979	Txlnb	located_in		0005737 // cytoplasm (GO_REF:0000107|RGD:1600115 [IEA] UniProtKB:Q8N3L3|ensembl:ENSP00000351206) /// 0005737 // cytoplasm (GO_REF:0000054|RGD:1624291 [ISO] UniProtKB:Q8N3L3)	0019905 // syntaxin binding (GO_REF:0000002|RGD:1600115 [IEA] InterPro:IPR026183)	taxilin beta		gene	taxon:10116	20100607	RGD			7	0.025098	0.0541017	1.55725	9	0.0309524	0.0868704	1.61018	5	0.0164358	0.0451048	0.859005	5	0.016685	0.0428645	0.895622	6	0.0170179	0.0500541	0.841442	6	0.0139448	0.0325982	0.829877
AABR07071848.1	1	complement(12952553..12952906)	ENSRNOG00000060610	0	#N/A	#N/A	#N/A	#N/A	#N/A																	0	0	0	0	0	0	0	0	0	0	0	0	0	0	0	0	0	0	0	0	0	0	0	0
Heca	1	complement(13036909..13050644)	ENSRNOG00000060972	2.26962	-1.08306	-0.115119	0.443938	0.999483	1	Heca	RGD	1304818	Heca	located_in	0045930 // negative regulation of mitotic cell cycle (RGD:1624291 [ISO] UniProtKB:Q9UBI9)	0005634 // nucleus (RGD:1624291 [ISO] UniProtKB:Q9UBI9) /// 0005737 // cytoplasm (RGD:1624291 [ISO] UniProtKB:Q9UBI9)		hdc homolog, cell cycle regulator		gene	taxon:10116	20150723	RGD			197	2.36217	5.09192	43.8254	210	2.41531	6.77877	37.5709	202	2.22063	6.09406	34.7038	196	2.18733	5.61936	35.1084	228	2.16268	6.361	31.9748	313	2.43281	5.68707	43.2919
Abracl	1	complement(13165572..13175876)	ENSRNOG00000051450	0.684878	1.07273	0.101288	0.662247	0.999483	1	Abracl	RGD	1583256	Abracl	involved_in	0032970 // regulation of actin filament-based process (PMID:21873635 [IBA] PANTHER:PTN000507089|dictyBase:DDB_G0272861)			ABRA C-terminal-like	UniProtKB:D3ZSL2|PTN001100489	protein	taxon:10116	20170608	GO_Central			34	0.543419	1.1714	7.56378	45	0.689888	1.93623	8.05091	47	0.688707	1.89002	8.07465	33	0.490891	1.26112	5.91111	80	1.01148	2.97504	11.2192	44	0.455858	1.06564	6.08577
Reps1	1	13212324..13298347	ENSRNOG00000059224	0.127949	1.19059	0.251679	0.24472	0.999483	1	Reps1	RGD	1307131	Reps1	enables	0006898 // receptor-mediated endocytosis (GO_REF:0000002|RGD:1600115 [IEA] InterPro:IPR026814) /// 0016197 // endosomal transport (PMID:21873635 [IBA] PANTHER:PTN000130974|UniProtKB:Q9H4M9|MGI:MGI:1341878|TAIR:locus:2092419|WB:WBGene00004373|FB:FBgn0023388|UniProtKB:Q9H223|RGD:1305550|UniProtKB:Q9NZN3|UniProtKB:Q9NZN4) /// 0006897 // endocytosis (PMID:21873635 [IBA] PANTHER:PTN000130974|TAIR:locu…	0005886 // plasma membrane (RGD:1624291 [ISO] UniProtKB:Q96D71) /// 0005886 // plasma membrane (PMID:21873635 [IBA] PANTHER:PTN000130974|UniProtKB:P42566|FB:FBgn0023388|dictyBase:DDB_G0287325|RGD:1305550|UniProtKB:Q96D71|MGI:MGI:1341878|MGI:MGI:104583|TAIR:locus:2135462|RGD:628883|UniProtKB:Q15811|MGI:MGI:104582|UniProtKB:Q9NZN4|UniProtKB:Q9NZN3|MGI:MGI:2154274|UniProtKB:Q9H4M9|MGI:MGI:1338069|WB…	0017124 // SH3 domain binding (RGD:1624291 [ISO] UniProtKB:Q96D71) /// 0005509 // calcium ion binding (GO_REF:0000002|RGD:1600115 [IEA] InterPro:IPR002048)	RALBP1 associated Eps domain containing 1		gene	taxon:10116	20210612	InterPro		UniProtKB:A0A0G2KB70	40	0.0765852	0.165088	8.89857	67	0.123046	0.34534	11.9869	88	0.154471	0.423915	15.1185	77	0.137211	0.352502	13.7926	98	0.148431	0.436573	13.7436	78	0.0968054	0.226297	10.7884
Ect2l	1	complement(13302256..13341952)	ENSRNOG00000055142	0.00847189	2.71223	1.43948	0.090193	0.999483	1	Ect2l	RGD	9246970	Ect2l	enables	0050790 // regulation of catalytic activity (GO_REF:0000108|RGD:1600115 [IEA] GO:0005085)		0005085 // guanyl-nucleotide exchange factor activity (GO_REF:0000002|RGD:1600115 [IEA] InterPro:IPR000219)	epithelial cell transforming 2 like		gene	taxon:10116	20210612	InterPro			3	0.0124471	0.0268311	0.667393	2	0.00795951	0.022339	0.357818	1	0.00380388	0.010439	0.171801	3	0.0115846	0.0297615	0.537373	2	0.00656431	0.0193074	0.280481	0	0	0	0
AABR07000452.1	1	complement(13344901..13382067)	ENSRNOG00000052189	0.0207677	-1.5097	-0.59426	0.291145	0.999483	1																	8	0.0354517	0.0764201	1.77971	4	0.0170026	0.0477193	0.715637	2	0.00812563	0.0222991	0.343602	4	0.0164976	0.0423832	0.716498	0	0	0	0	9	0.0258529	0.0604351	1.24482
AABR07000451.1	1	13351242..13354315	ENSRNOG00000053331	0.0323395	-1.54433	-0.626982	0.641415	0.999483	1																	0	0	0	0	0	0	0	0	2	0.098245	0.269614	0.343602	0	0	0	0	0	0	0	0	0	0	0	0
Ccdc28a	1	complement(13384156..13395370)	ENSRNOG00000053347	1.14538	1.19093	0.252092	0.237016	0.999483	1																	72	1.0574	2.27934	16.0174	84	1.1833	3.32102	15.0284	93	1.25218	3.43637	15.9775	64	0.874781	2.24735	11.464	117	1.35926	3.99795	16.4081	58	0.552145	1.29072	8.02214
U6_2	1	complement(13582340..13582424)	ENSRNOG00000059393	0	#N/A	#N/A	#N/A	#N/A	#N/A																	0	0	0	0	0	0	0	0	0	0	0	0	0	0	0	0	0	0	0	0	0	0	0	0
Nhsl1	1	13595295..13705396	ENSRNOG00000060603	0.291499	-1.22009	-0.286982	0.111661	0.999483	1	Nhsl1	RGD	1308124	Nhsl1	involved_in	0030154 // cell differentiation (PMID:21873635 [IBA] PANTHER:PTN001126776|MGI:MGI:2684894|ZFIN:ZDB-GENE-040910-1)			NHS-like 1	UniProtKB:A0A0G2JZL4|PTN001126796	protein	taxon:10116	20200809	GO_Central			176	0.263282	0.567535	39.1537	192	0.275499	0.773211	34.3506	179	0.245495	0.673711	30.7524	204	0.284023	0.729669	36.5414	201	0.237858	0.699603	28.1883	297	0.287996	0.673234	41.0789
Hebp2	1	complement(13714440..13719829)	ENSRNOG00000053735	0.772735	1.08902	0.123028	0.653645	0.999483	1	Hebp2	RGD	1311553	Hebp2	located_in	0010917 // negative regulation of mitochondrial membrane potential (RGD:1624291 [ISO] UniProtKB:Q9Y5Z4) /// 1901031 // regulation of response to reactive oxygen species (RGD:1624291 [ISO] UniProtKB:Q9Y5Z4) /// 0010940 // positive regulation of necrotic cell death (RGD:1624291 [ISO] UniProtKB:Q9Y5Z4) /// 0035794 // positive regulation of mitochondrial membrane permeability (RGD:1624291 [ISO] UniPr…	0005737 // cytoplasm (PMID:21873635 [IBA] PANTHER:PTN002599267|MGI:MGI:1860084|UniProtKB:Q9Y5Z4) /// 0005737 // cytoplasm (RGD:1624291 [ISO] MGI:1860084) /// 0005737 // cytoplasm (RGD:1624291 [ISO] UniProtKB:Q9Y5Z4) /// 0005739 // mitochondrion (RGD:1624291 [ISO] UniProtKB:Q9Y5Z4)	0020037 // heme binding (PMID:21873635 [IBA] PANTHER:PTN000131725|MGI:MGI:1333880)	heme binding protein 2		gene	taxon:10116	20021227	RGD			24	0.733376	1.58088	5.33914	27	0.791387	2.22109	4.83055	24	0.672368	1.84518	4.12322	28	0.796321	2.04579	5.01548	36	0.870223	2.55956	5.04865	27	0.53481	1.2502	3.73445
AABR07000458.1	1	13723249..13723349	ENSRNOG00000053184	0	#N/A	#N/A	#N/A	#N/A	#N/A																	0	0	0	0	0	0	0	0	0	0	0	0	0	0	0	0	0	0	0	0	0	0	0	0
Arfgef3	1	complement(13838707..13915594)	ENSRNOG00000011460	0.22414	-1.24172	-0.312343	0.348208	0.999483	1	Arfgef3	RGD	1309903	Arfgef3	enables	0032012 // regulation of ARF protein signal transduction (GO_REF:0000002|RGD:1600115 [IEA] InterPro:IPR000904) /// 0050790 // regulation of catalytic activity (GO_REF:0000108|RGD:1600115 [IEA] GO:0005085) /// 0030036 // actin cytoskeleton organization (PMID:21873635 [IBA] PANTHER:PTN000070822|FB:FBgn0026179)		0005085 // guanyl-nucleotide exchange factor activity (GO_REF:0000043|RGD:1600115 [IEA] UniProtKB-KW:KW-0344)	ARFGEF family member 3		gene	taxon:10116	20210612	UniProt			41	0.0878273	0.189322	9.12103	105	0.215747	0.605512	18.7855	102	0.200321	0.54974	17.5237	107	0.213326	0.548045	19.1663	147	0.249101	0.732672	20.6153	327	0.454061	1.06144	45.2283
RGD1560303	1	complement(14115148..14117021)	ENSRNOG00000025799	0	#N/A	#N/A	#N/A	#N/A	#N/A	RGD1560303	RGD	1560303	RGD1560303	enables	0035556 // intracellular signal transduction (PMID:21873635 [IBA] PANTHER:PTN000678822|SGD:S000000529|ZFIN:ZDB-GENE-040426-896|FB:FBgn0261278|WB:WBGene00000498|MGI:MGI:2445031|UniProtKB:Q13131|SGD:S000002915|UniProtKB:Q8IWQ3|SGD:S000005759|PomBase:SPCC74.03c|MGI:MGI:104754|UniProtKB:P57059|UniProtKB:Q8TDC3|UniProtKB:O14757|MGI:MGI:1202065|SGD:S000001124|SGD:S000001584|MGI:MGI:106924|UniProtKB:Q9H…		0005524 // ATP binding (GO_REF:0000002|RGD:1600115 [IEA] InterPro:IPR000719) /// 0004674 // protein serine/threonine kinase activity (PMID:21873635 [IBA] PANTHER:PTN000678822|UniProtKB:P54646|WB:WBGene00003919|UniProtKB:Q9BXA7|PomBase:SPAC644.06c|RGD:1359167|MGI:MGI:2445031|ZFIN:ZDB-GENE-040426-1724|UniProtKB:O14757|UniProtKB:Q6SA08|WB:WBGene00020142|PomBase:SPCC74.03c|SGD:S000004086|UniProtKB:Q0…	similar to hypothetical protein 4933423E17		gene	taxon:10116	20210612	InterPro			0	0	0	0	0	0	0	0	0	0	0	0	0	0	0	0	0	0	0	0	0	0	0	0
Perp	1	14224393..14236846	ENSRNOG00000011994	0.405198	1.00261	0.00375627	0.987684	0.999483	1	Perp	RGD	1310294	Perp	acts_upstream_of_or_within	0007219 // Notch signaling pathway (RGD:1624291 [ISO] MGI:1929938) /// 0097202 // activation of cysteine-type endopeptidase activity (RGD:1624291 [ISO] UniProtKB:Q96FX8) /// 0045862 // positive regulation of proteolysis (RGD:1624291 [ISO] UniProtKB:Q96FX8) /// 0072332 // intrinsic apoptotic signaling pathway by p53 class mediator (RGD:1624291 [ISO] MGI:1929938) /// 0098609 // cell-cell adhesion (…	0005794 // Golgi apparatus (RGD:1624291 [ISO] MGI:1929938) /// 0005887 // integral component of plasma membrane (RGD:1624291 [ISO] MGI:1929938) /// 0005739 // mitochondrion (RGD:1624291 [ISO] MGI:1929938) /// 0005911 // cell-cell junction (PMID:21873635 [IBA] PANTHER:PTN001425944|MGI:MGI:2177570)		p53 apoptosis effector related to PMP22		gene	taxon:10116	20130304	RGD			26	0.34385	0.741207	5.78407	38	0.482046	1.3529	6.79855	30	0.363745	0.998224	5.15403	28	0.344642	0.885401	5.01548	47	0.491706	1.44624	6.5913	37	0.317189	0.741476	5.11758
Tnfaip3	1	complement(14402913..14412807)	ENSRNOG00000049517	0.405496	-1.12887	-0.174874	0.570023	0.999483	1	Tnfaip3	RGD	1589275	Tnfaip3	involved_in	2000352 // negative regulation of endothelial cell apoptotic process (RGD:1624291 [ISO] UniProtKB:P21580) /// 0002237 // response to molecule of bacterial origin (RGD:1624291 [ISO] UniProtKB:P21580) /// 2000347 // positive regulation of hepatocyte proliferation (RGD:1624291 [ISO] MGI:1196377) /// 0048662 // negative regulation of smooth muscle cell proliferation (RGD:1624291 [ISO] UniProtKB:P2158…	0005737 // cytoplasm (RGD:1624291 [ISO] MGI:1196377) /// 0005737 // cytoplasm (PMID:21873635 [IBA] PANTHER:PTN001001090|UniProtKB:Q9UGI0|MGI:MGI:1196377|UniProtKB:Q6GQQ9|MGI:MGI:2654703) /// 0005634 // nucleus (PMID:21873635 [IBA] PANTHER:PTN001001090|UniProtKB:Q9UGI0|UniProtKB:Q6GQQ9|UniProtKB:P21580) /// 0005634 // nucleus (RGD:1624291 [ISO] UniProtKB:P21580)	0008022 // protein C-terminus binding (RGD:1624291 [ISO] MGI:1196377) /// 0004843 // thiol-dependent ubiquitin-specific protease activity (PMID:21873635 [IBA] PANTHER:PTN001001090|MGI:MGI:2654703|UniProtKB:P21580|UniProtKB:Q6GQQ9|UniProtKB:Q8TE49|UniProtKB:Q9UGI0) /// 0061578 // Lys63-specific deubiquitinase activity (RGD:1624291 [ISO] UniProtKB:P21580) /// 0042802 // identical protein binding (R…	TNF alpha induced protein 3		gene	taxon:10116	20110131	RGD			17	0.282968	0.60997	3.78189	21	0.335288	0.941013	3.75709	34	0.518857	1.4239	5.84123	21	0.325329	0.835785	3.76161	40	0.526697	1.54916	5.60961	37	0.399218	0.933234	5.11758
LOC102550206	1	14507956..14512887	ENSRNOG00000058088	0.00503911	-2.70435	-1.43528	0.517212	0.999483	1																	0	0	0	0	0	0	0	0	0	0	0	0	0	0	0	0	0	0	0	0	0	0	0	0
AABR07000484.1	1	14527716..14549472	ENSRNOG00000054373	0	#N/A	#N/A	#N/A	#N/A	#N/A																	0	0	0	0	0	0	0	0	0	0	0	0	0	0	0	0	0	0	0	0	0	0	0	0
Olig3	1	14797766..14799835	ENSRNOG00000012057	0	#N/A	#N/A	#N/A	#N/A	#N/A	Olig3	RGD	1305997	Olig3	acts_upstream_of_or_within	0097476 // spinal cord motor neuron migration (RGD:1624291 [ISO] MGI:2149955) /// 0006357 // regulation of transcription from RNA polymerase II promoter (PMID:21873635 [IBA] PANTHER:PTN001454287|FB:FBgn0023091|MGI:MGI:106593|MGI:MGI:2153710|WB:WBGene00001961|RGD:3165|MGI:MGI:1339708|MGI:MGI:893591|UniProtKB:Q13562|FB:FBgn0010433|MGI:MGI:107755|MGI:MGI:1355331|MGI:MGI:104654|UniProtKB:Q9Y4Z2|MGI:M…	0005634 // nucleus (PMID:21873635 [IBA] PANTHER:PTN001454287|MGI:MGI:107755|MGI:MGI:1355331|MGI:MGI:104654|UniProtKB:Q13562|FB:FBgn0010433|UniProtKB:Q9Y4Z2|UniProtKB:Q90XB3|MGI:MGI:893591|MGI:MGI:1339708|MGI:MGI:1918343|UniProtKB:Q96SQ7|MGI:MGI:891976|MGI:MGI:109619|FB:FBgn0015550|MGI:MGI:1930001|RGD:631350|FB:FBgn0023091|RGD:3091|WB:WBGene00000561|RGD:3165|WB:WBGene00003018)	0000978 // RNA polymerase II core promoter proximal region sequence-specific DNA binding (PMID:21873635 [IBA] PANTHER:PTN001454287|UniProtKB:Q96SQ7|MGI:MGI:107754|MGI:MGI:109619|FB:FBgn0263118|UniProtKB:Q13562|MGI:MGI:107755|MGI:MGI:104654|UniProtKB:Q9Y4Z2|UniProtKB:Q92886|MGI:MGI:1339708|MGI:MGI:893591|MGI:MGI:106593) /// 0046983 // protein dimerization activity (GO_REF:0000002|RGD:1600115 [IEA]…	oligodendrocyte transcription factor 3		gene	taxon:10116	20130606	RGD			0	0	0	0	0	0	0	0	0	0	0	0	0	0	0	0	0	0	0	0	0	0	0	0
AABR07000493.1	1	14938230..14950781	ENSRNOG00000053291	0.00415206	1.67436	0.743606	0.605405	0.999483	1																	0	0	0	0	0	0	0	0	0	0	0	0	0	0	0	0	2	0.0207603	0.0610616	0.280481	0	0	0	0
Ifngr1	1	15062432..15080907	ENSRNOG00000012074	1.68944	-1.06578	-0.0919042	0.584019	0.999483	1	Ifngr1	RGD	620570	Ifngr1	involved_in	0008150 // biological_process (RGD:1598407 [ND]) /// 0048143 // astrocyte activation (RGD:1624291 [ISO] MGI:107655) /// 1902004 // positive regulation of beta-amyloid formation (RGD:1624291 [ISO] MGI:107655) /// 0001774 // microglial cell activation (PMID:27094552|RGD:14397550 [IGI] UniProtKB:D4A109,UniProtKB:P01581) /// 1904783 // positive regulation of NMDA glutamate receptor activity (PMID:270…	0005887 // integral component of plasma membrane (PMID:21873635 [IBA] PANTHER:PTN001074510|MGI:MGI:107658|UniProtKB:P17181|UniProtKB:Q8IU57|UniProtKB:P48551) /// 0031982 // vesicle (PMID:10640190|RGD:1624282 [IDA]) /// 0005783 // endoplasmic reticulum (PMID:10640190|RGD:1624282 [IDA]) /// 0030425 // dendrite (PMID:10640190|RGD:1624282 [IDA]) /// 0014069 // postsynaptic density (PMID:10640190|RGD:…	0004896 // cytokine receptor activity (PMID:21873635 [IBA] PANTHER:PTN001074510|ZFIN:ZDB-GENE-070905-4|UniProtKB:Q969J5|RGD:620138|UniProtKB:P17181|ZFIN:ZDB-GENE-070905-2|MGI:MGI:107658|MGI:MGI:109380|ZFIN:ZDB-GENE-030131-8673|ZFIN:ZDB-GENE-050909-1|UniProtKB:P48551|MGI:MGI:1098243) /// 0003674 // molecular_function (RGD:1598407 [ND]) /// 0019955 // cytokine binding (GO_REF:0000002|RGD:1600115 [I…	interferon gamma receptor 1		gene	taxon:10116	20190318	ARUK-UCL	occurs_in(UBERON:0002181),occurs_in(CL:0000129),positively_regulates(GO:0004972)		221	1.9701	4.24678	49.1646	201	1.71871	4.8237	35.9607	189	1.54468	4.23906	32.4704	191	1.58469	4.07114	34.2128	231	1.629	4.79132	32.3955	234	1.35217	3.16091	32.3652
Il22ra2	1	15093599..15106954	ENSRNOG00000012259	0.157694	2.2314	1.15795	0.0131402	0.999483	1	Il22ra2	RGD	1303169	Il22ra2	located_in	0042509 // regulation of tyrosine phosphorylation of STAT protein (RGD:1624291 [ISO] MGI:2665114) /// 0050728 // negative regulation of inflammatory response (RGD:1624291 [ISO] MGI:2665114) /// 0019221 // cytokine-mediated signaling pathway (PMID:21873635 [IBA] PANTHER:PTN001074510|MGI:MGI:107658|UniProtKB:P17181|MGI:MGI:3605069|RGD:1305399|UniProtKB:P48551)	0005887 // integral component of plasma membrane (PMID:21873635 [IBA] PANTHER:PTN001074510|MGI:MGI:107658|UniProtKB:P17181|UniProtKB:Q8IU57|UniProtKB:P48551) /// 0005829 // cytosol (RGD:1624291 [ISO] MGI:2665114) /// 0005576 // extracellular region (GO_REF:0000044|RGD:1600115 [IEA] UniProtKB-SubCell:SL-0243)	0004896 // cytokine receptor activity (PMID:21873635 [IBA] PANTHER:PTN001074510|ZFIN:ZDB-GENE-070905-4|UniProtKB:Q969J5|RGD:620138|UniProtKB:P17181|ZFIN:ZDB-GENE-070905-2|MGI:MGI:107658|MGI:MGI:109380|ZFIN:ZDB-GENE-030131-8673|ZFIN:ZDB-GENE-050909-1|UniProtKB:P48551|MGI:MGI:1098243) /// 0042017 // interleukin-22 binding (RGD:1624291 [ISO] UniProtKB:Q969J5) /// 0042018 // interleukin-22 receptor a…	interleukin 22 receptor subunit alpha 2		gene	taxon:10116	20210612	UniProt			9	0.110987	0.239244	2.00218	4	0.0473149	0.132793	0.715637	23	0.260037	0.71362	3.95142	11	0.126251	0.324345	1.97037	25	0.243882	0.717323	3.50601	5	0.0399685	0.0934325	0.691564
Il20ra	1	15180328..15222785	ENSRNOG00000012286	0.0210298	1.32064	0.401242	0.486392	0.999483	1	Il20ra	RGD	1307335	Il20ra	acts_upstream_of_or_within	0019221 // cytokine-mediated signaling pathway (RGD:1624291 [ISO] MGI:3605069) /// 2001244 // positive regulation of intrinsic apoptotic signaling pathway (RGD:1624291 [ISO] MGI:3605069) /// 0045124 // regulation of bone resorption (RGD:1624291 [ISO] MGI:3605069) /// 0019221 // cytokine-mediated signaling pathway (PMID:21873635 [IBA] PANTHER:PTN001074510|MGI:MGI:107658|UniProtKB:P17181|MGI:MGI:36…	0005887 // integral component of plasma membrane (PMID:21873635 [IBA] PANTHER:PTN001074510|MGI:MGI:107658|UniProtKB:P17181|UniProtKB:Q8IU57|UniProtKB:P48551)	0042015 // interleukin-20 binding (RGD:1624291 [ISO] MGI:3605069) /// 0004896 // cytokine receptor activity (PMID:21873635 [IBA] PANTHER:PTN001074510|ZFIN:ZDB-GENE-070905-4|UniProtKB:Q969J5|RGD:620138|UniProtKB:P17181|ZFIN:ZDB-GENE-070905-2|MGI:MGI:107658|MGI:MGI:109380|ZFIN:ZDB-GENE-030131-8673|ZFIN:ZDB-GENE-050909-1|UniProtKB:P48551|MGI:MGI:1098243) /// 0042015 // interleukin-20 binding (PMID:2…	interleukin 20 receptor subunit alpha		gene	taxon:10116	20130104	RGD			6	0.0232753	0.0501726	1.33479	4	0.0148838	0.0417727	0.715637	3	0.0106695	0.0292804	0.515403	2	0.00722087	0.0185507	0.358249	16	0.0490995	0.144415	2.24385	3	0.00754374	0.0176346	0.414939
AC136053.1	1	15247333..15255928	ENSRNOG00000057719	0.00303145	2.51809	1.33233	0.524269	0.999483	1																	0	0	0	0	0	0	0	0	0	0	0	0	0	0	0	0	1	0.0151572	0.0445815	0.14024	0	0	0	0
Slc35d3	1	complement(15298526..15301998)	ENSRNOG00000012311	2.56902	-1.03631	-0.0514607	0.819278	0.999483	1	Slc35d3	RGD	1309428	Slc35d3	located_in	0015789 // UDP-N-acetylgalactosamine transport (GO_REF:0000108|RGD:1600115 [IEA] GO:0005463) /// 0070863 // positive regulation of protein exit from endoplasmic reticulum (RGD:1624291 [ISO] MGI:1923407) /// 0015787 // UDP-glucuronic acid transport (GO_REF:0000108|RGD:1600115 [IEA] GO:0005461) /// 1990569 // UDP-N-acetylglucosamine transmembrane transport (GO_REF:0000108|RGD:1600115 [IEA] GO:00054…	0005783 // endoplasmic reticulum (RGD:1624291 [ISO] MGI:1923407) /// 0005794 // Golgi apparatus (PMID:21873635 [IBA] PANTHER:PTN002540544|FB:FBgn0042641|TAIR:locus:2145487|FB:FBgn0035449|UniProtKB:Q76EJ3|UniProtKB:Q96A29|RGD:1311250|UniProtKB:Q96K37|TAIR:locus:2074713|PomBase:SPAC22F8.04|PomBase:SPAC144.18|PomBase:SPAC22E12.01|PomBase:SPBC83.11|UniProtKB:A8MRY9|TAIR:locus:2118514|TAIR:locus:20090…	0005463 // UDP-N-acetylgalactosamine transmembrane transporter activity (PMID:21873635 [IBA] PANTHER:PTN000123234|WB:WBGene00005025) /// 0015297 // antiporter activity (PMID:21873635 [IBA] PANTHER:PTN002540544|TAIR:locus:2147655|TAIR:locus:2084203|UniProtKB:Q69VR7|TAIR:locus:2145944|UniProtKB:Q8I0U9|TAIR:locus:2030076|TAIR:locus:2033097|TAIR:locus:2064316|TAIR:locus:2009076|TAIR:locus:2118514|Uni…	solute carrier family 35, member D3		gene	taxon:10116	20160302	RGD			49	2.32378	5.00918	10.9007	56	2.5474	7.14949	10.0189	83	3.60876	9.90351	14.2595	53	2.33932	6.00983	9.4936	54	2.02584	5.95854	7.57298	55	1.69076	3.95241	7.60721
Pex7	1	complement(15311770..15374850)	ENSRNOG00000012322	0.0600106	-1.00146	-0.00209895	0.994349	0.999767	1	Pex7	RGD	1308483	Pex7	acts_upstream_of_or_within	0016558 // protein import into peroxisome matrix (RGD:1624291 [ISO] UniProtKB:O00628) /// 0001764 // neuron migration (RGD:1624291 [ISO] MGI:1321392) /// 0008150 // biological_process (RGD:1598407 [ND]) /// 0001958 // endochondral ossification (RGD:1624291 [ISO] MGI:1321392) /// 0006625 // protein targeting to peroxisome (RGD:1624291 [ISO] MGI:1321392) /// 0006635 // fatty acid beta-oxidation (RG…	0005829 // cytosol (RGD:1624291 [ISO] MGI:1321392) /// 0005782 // peroxisomal matrix (RGD:1624291 [ISO] UniProtKB:O00628) /// 0005829 // cytosol (RGD:1624291 [ISO] UniProtKB:O00628) /// 0005829 // cytosol (PMID:21873635 [IBA] PANTHER:PTN000522958|MGI:MGI:1321392|FB:FBgn0035922|UniProtKB:O00628|SGD:S000002549) /// 0005782 // peroxisomal matrix (PMID:21873635 [IBA] PANTHER:PTN000522958|UniProtKB:O0…	0003674 // molecular_function (RGD:1598407 [ND]) /// 0005053 // peroxisome matrix targeting signal-2 binding (RGD:1624291 [ISO] UniProtKB:O00628) /// 0019899 // enzyme binding (RGD:1624291 [ISO] UniProtKB:O00628) /// 0042803 // protein homodimerization activity (RGD:1624291 [ISO] UniProtKB:O00628) /// 0005053 // peroxisome matrix targeting signal-2 binding (PMID:21873635 [IBA] PANTHER:PTN00052295…	peroxisomal biogenesis factor 7		gene	taxon:10116	20051006	RGD			21	0.0548309	0.118194	4.67175	27	0.0676206	0.189783	4.83055	21	0.0502696	0.137955	3.60782	15	0.0364512	0.0936448	2.68687	44	0.0908805	0.267304	6.17058	32	0.0541597	0.126606	4.42601
Map3k5	1	15412603..15613746	ENSRNOG00000031700	0.0393923	-1.0911	-0.125786	0.537338	0.999483	1	Map3k5	RGD	1306565	Map3k5	involved_in	0008631 // intrinsic apoptotic signaling pathway in response to oxidative stress (RGD:1624291 [ISO] UniProtKB:Q99683) /// 0042060 // wound healing (PMID:9564892|RGD:10412333 [IEP]) /// 0043065 // positive regulation of apoptotic process (RGD:1624291 [ISO] UniProtKB:Q99683) /// 0046330 // positive regulation of JNK cascade (RGD:1624291 [ISO] MGI:1346876) /// 1900745 // positive regulation of p38MA…	0032991 // macromolecular complex (RGD:1624291 [ISO] UniProtKB:Q99683) /// 0005737 // cytoplasm (RGD:1624291 [ISO] UniProtKB:Q99683) /// 1902911 // protein kinase complex (RGD:1624291 [ISO] UniProtKB:Q99683) /// 1990604 // IRE1-TRAF2-ASK1 complex (RGD:1624291 [ISO] UniProtKB:Q99683) /// 0005737 // cytoplasm (PMID:12786973|RGD:2298728 [IDA]) /// 0005829 // cytosol (PMID:20716917|RGD:10412640 [IDA]…	0004709 // MAP kinase kinase kinase activity (PMID:20550965|RGD:7243113 [IDA]) /// 0004709 // MAP kinase kinase kinase activity (RGD:1624291 [ISO] MGI:1346876) /// 0005524 // ATP binding (RGD:1624291 [ISO] UniProtKB:Q99683) /// 0004709 // MAP kinase kinase kinase activity (PMID:21873635 [IBA] PANTHER:PTN000684847|UniProtKB:O95382|MGI:MGI:1346876|RGD:1306565|UniProtKB:Q99683) /// 0005515 // protei…	mitogen-activated protein kinase kinase kinase 5		gene	taxon:10116	20110830	RGD			38	0.0311158	0.0670736	8.45364	47	0.0369152	0.103605	8.40873	51	0.0382867	0.10507	8.76185	49	0.0373429	0.0959356	8.7771	78	0.0505248	0.148607	10.9387	82	0.0435243	0.101745	11.3417
AABR07000497.1	1	complement(15540605..15540739)	ENSRNOG00000054452	0	#N/A	#N/A	#N/A	#N/A	#N/A																	0	0	0	0	0	0	0	0	0	0	0	0	0	0	0	0	0	0	0	0	0	0	0	0
Map7	1	15620653..15748203	ENSRNOG00000012701	0.857525	1.00219	0.00315871	0.98349	0.999483	1	Map7	RGD	1308866	Map7	acts_upstream_of_or_within	0032526 // response to retinoic acid (RGD:1624291 [ISO] MGI:1328328) /// 0033327 // Leydig cell differentiation (RGD:1624291 [ISO] MGI:1328328) /// 0072659 // protein localization to plasma membrane (RGD:1624291 [ISO] MGI:1328328) /// 0007283 // spermatogenesis (RGD:1624291 [ISO] MGI:1328328) /// 0001578 // microtubule bundle formation (RGD:1624291 [ISO] MGI:1328328) /// 0006687 // glycosphingoli…	0005829 // cytosol (GO_REF:0000052|RGD:1624291 [ISO] UniProtKB:Q14244,UniProtKB:A0A087WZ40) /// 0015630 // microtubule cytoskeleton (GO_REF:0000052|RGD:1624291 [ISO] UniProtKB:Q14244) /// 0015630 // microtubule cytoskeleton (GO_REF:0000052|RGD:1624291 [ISO] UniProtKB:Q14244,UniProtKB:A0A087WZ40) /// 0015630 // microtubule cytoskeleton (PMID:21873635 [IBA] PANTHER:PTN001030845|UniProtKB:Q3KQU3|Uni…	0005102 // receptor binding (RGD:1624291 [ISO] MGI:1328328)	microtubule-associated protein 7		gene	taxon:10116	20080708	RGD	has_participant(CL:0000216)		611	0.788972	1.70072	135.926	652	0.807565	2.2665	116.649	704	0.833438	2.2872	120.948	819	0.984281	2.52866	146.703	855	0.873372	2.56882	119.906	626	0.523981	1.22488	86.5838
U6_3	1	15778173..15778279	ENSRNOG00000053505	0	#N/A	#N/A	#N/A	#N/A	#N/A																	0	0	0	0	0	0	0	0	0	0	0	0	0	0	0	0	0	0	0	0	0	0	0	0
Bclaf1	1	15782477..15860624	ENSRNOG00000058050	1.83265	1.07985	0.110837	0.468695	0.999483	1	Bclaf1	RGD	1309704	Bclaf1	enables	0043065 // positive regulation of apoptotic process (RGD:1624291 [ISO] UniProtKB:Q9NYF8) /// 0043620 // regulation of DNA-templated transcription in response to stress (RGD:1624291 [ISO] UniProtKB:Q9NYF8) /// 1990830 // cellular response to leukemia inhibitory factor (RGD:1624291 [ISO] MGI:1917580) /// 2001022 // positive regulation of response to DNA damage stimulus (RGD:1624291 [ISO] UniProtKB:…	0016607 // nuclear speck (GO_REF:0000052|RGD:1624291 [ISO] UniProtKB:Q9NYF8,UniProtKB:E9PKI6) /// 0005654 // nucleoplasm (RGD:1624291 [ISO] UniProtKB:Q9NYF8) /// 0005634 // nucleus (RGD:1624291 [ISO] UniProtKB:Q9NYF8) /// 0016607 // nuclear speck (GO_REF:0000052|RGD:1624291 [ISO] UniProtKB:Q9NYF8,UniProtKB:E9PK91) /// 0016607 // nuclear speck (GO_REF:0000052|RGD:1624291 [ISO] UniProtKB:Q9NYF8,Uni…	0003677 // DNA binding (RGD:1624291 [ISO] UniProtKB:Q9NYF8)	BCL2-associated transcription factor 1		gene	taxon:10116	20060110	RGD			681	1.43527	3.09389	151.498	940	1.90031	5.33337	168.175	998	1.9284	5.2921	171.457	854	1.67517	4.30359	152.972	1334	2.2241	6.54167	187.081	1361	1.85937	4.34655	188.244
Pde7b	1	complement(15893533..16203909)	ENSRNOG00000013436	0.0366888	1.09459	0.130387	0.50778	0.999483	1	Pde7b	RGD	621016	Pde7b	enables	0019933 // cAMP-mediated signaling (PMID:11772393|RGD:625534 [TAS]) /// 0019933 // cAMP-mediated signaling (PMID:21873635 [IBA] PANTHER:PTN002259949|RGD:68391) /// 0007165 // signal transduction (PMID:21873635 [IBA] PANTHER:PTN000141984|SGD:S000005887|WB:WBGene00011146|MGI:MGI:2446107|WB:WBGene00016328|RGD:621035|dictyBase:DDB_G0268634|UniProtKB:Q07343|dictyBase:DDB_G0284331|RGD:68391|WB:WBGene00…		0004114 // 3',5'-cyclic-nucleotide phosphodiesterase activity (PMID:21873635 [IBA] PANTHER:PTN000141984|UniProtKB:O76074|dictyBase:DDB_G0284331|MGI:MGI:99558|RGD:621035|MGI:MGI:2651499|UniProtKB:P14100|MGI:MGI:99557|MGI:MGI:2446107|UniProtKB:Q13370|SGD:S000005887|UniProtKB:P27815|UniProtKB:Q08499|UniProtKB:O95263|UniProtKB:Q13946|RGD:68329|MGI:MGI:1352752|RGD:620995|MGI:MGI:1201792|UniProtKB:Q8IK…	phosphodiesterase 7B		gene	taxon:10116	20050217	RGD			58	0.0307782	0.0663458	12.9029	62	0.0315585	0.0885715	11.0924	86	0.0418402	0.114822	14.7749	67	0.0330906	0.0850112	12.0013	110	0.0461764	0.135817	15.4264	64	0.0220148	0.051463	8.85202
AABR07000521.1	1	16389826..16389966	ENSRNOG00000058518	0	#N/A	#N/A	#N/A	#N/A	#N/A																	0	0	0	0	0	0	0	0	0	0	0	0	0	0	0	0	0	0	0	0	0	0	0	0
AABR07000523.1	1	16449176..16463107	ENSRNOG00000053617	0.037804	-1.1396	-0.188528	0.772648	0.999483	1																	2	0.023644	0.0509673	0.444928	3	0.034019	0.0954772	0.536727	1	0.0108385	0.0297442	0.171801	3	0.0330086	0.0848005	0.537373	7	0.0654638	0.192546	0.981682	0	0	0	0
Ahi1	1	16478127..16601769	ENSRNOG00000013969	1.05612	1.04102	0.058001	0.827265	0.999483	1	Ahi1	RGD	1303040	Ahi1	involved_in	0033365 // protein localization to organelle (RGD:1624291 [ISO] MGI:87971) /// 0007169 // transmembrane receptor protein tyrosine kinase signaling pathway (GO_REF:0000024|RGD:1600115 [ISS] UniProtKB:Q8K3E5) /// 0002092 // positive regulation of receptor internalization (RGD:1624291 [ISO] MGI:87971) /// 0046548 // retinal rod cell development (RGD:1624291 [ISO] MGI:87971) /// 0071599 // otic vesic…	0001750 // photoreceptor outer segment (RGD:1624291 [ISO] MGI:87971) /// 0005813 // centrosome (RGD:1624291 [ISO] UniProtKB:Q8N157) /// 0005814 // centriole (GO_REF:0000024|RGD:1600115 [ISS] UniProtKB:Q8K3E5) /// 0036064 // ciliary basal body (RGD:1624291 [ISO] UniProtKB:Q8N157) /// 0005929 // cilium (RGD:1624291 [ISO] MGI:87971) /// 0005737 // cytoplasm (PMID:23658157|RGD:11537396 [IDA]) /// 000…	0042802 // identical protein binding (RGD:1624291 [ISO] UniProtKB:Q8N157) /// 0005515 // protein binding (PMID:23658157|RGD:11537396 [IPI] RGD:68327)	Abelson helper integration site 1		gene	taxon:10116	20111123	UniProt			383	0.510192	1.09978	85.2038	1015	1.29691	3.63989	181.593	932	1.13823	3.12365	160.119	788	0.976957	2.50985	141.15	1289	1.35831	3.99516	180.77	1770	1.52837	3.5728	244.814
Myb	1	complement(16659442..16687817)	ENSRNOG00000055858	0.0493319	1.03954	0.0559456	0.891279	0.999483	1	Myb	RGD	1560020, A0A0G2K2A4	Myb	acts_upstream_of_or_within	0000122 // negative regulation of transcription from RNA polymerase II promoter (RGD:1624291 [ISO] UniProtKB:P10242) /// 0051571 // positive regulation of histone H3-K4 methylation (RGD:1624291 [ISO] UniProtKB:P10242) /// 0030183 // B cell differentiation (RGD:1624291 [ISO] MGI:97249) /// 1990830 // cellular response to leukemia inhibitory factor (RGD:1624291 [ISO] MGI:97249) /// 0060252 // posit…	0005829 // cytosol (GO_REF:0000052|RGD:1624291 [ISO] UniProtKB:P10242,UniProtKB:F8W8G5) /// 0005829 // cytosol (RGD:1624291 [ISO] MGI:97249) /// 0005654 // nucleoplasm (GO_REF:0000052|RGD:1624291 [ISO] UniProtKB:P10242,UniProtKB:Q708E1) /// 0005654 // nucleoplasm (GO_REF:0000052|RGD:1624291 [ISO] UniProtKB:P10242,UniProtKB:E9PLN0) /// 0005829 // cytosol (GO_REF:0000052|RGD:1624291 [ISO] UniProtKB…	0001228 // transcriptional activator activity, RNA polymerase II transcription regulatory region sequence-specific binding (RGD:1624291 [ISO] UniProtKB:P10242) /// 0003674 // molecular_function (RGD:1598407 [ND]) /// 0000978 // RNA polymerase II core promoter proximal region sequence-specific DNA binding (RGD:1624291 [ISO] UniProtKB:P10242) /// 0000981 // RNA polymerase II transcription factor ac…	MYB proto-oncogene, transcription factor		gene	taxon:10116	20040122	RGD			6	0.0348261	0.0750715	1.33479	5	0.0278377	0.0781287	0.894546	6	0.0319289	0.0876225	1.03081	12	0.064826	0.166541	2.14949	19	0.0872407	0.256598	2.66457	10	0.0376247	0.0879535	1.38313
Hbs1l	1	16819170..16896219	ENSRNOG00000014531	0.386774	1.05424	0.0762016	0.593737	0.999483	1	Hbs1l	RGD	1308509	Hbs1l	enables	0008150 // biological_process (RGD:1598407 [ND]) /// 0006417 // regulation of translation (GO_REF:0000043|RGD:1600115 [IEA] UniProtKB-KW:KW-0810) /// 0006412 // translation (PMID:21873635 [IBA] PANTHER:PTN000561878|PomBase:SPCC584.04|SGD:S000000322|SGD:S000002579|MGI:MGI:1096317|dictyBase:DDB_G0269134|PomBase:SPBC839.15c|PomBase:SPCC794.09c|FB:FBgn0020443|PomBase:SPAC23A1.10|CGD:CAL0000176993|dic…	0005575 // cellular_component (RGD:1598407 [ND])	0003746 // translation elongation factor activity (GO_REF:0000043|RGD:1600115 [IEA] UniProtKB-KW:KW-0251) /// 0003674 // molecular_function (RGD:1598407 [ND]) /// 0003924 // GTPase activity (GO_REF:0000002|RGD:1600115 [IEA] InterPro:IPR000795) /// 0005525 // GTP binding (GO_REF:0000043|RGD:1600115 [IEA] UniProtKB-KW:KW-0342) /// 0003924 // GTPase activity (PMID:21873635 [IBA] PANTHER:PTN000561878…	HBS1-like translational GTPase		gene	taxon:10116	20160404	RGD			147	0.314231	0.677361	32.7022	187	0.383427	1.07612	33.456	206	0.403719	1.10792	35.391	217	0.431724	1.10912	38.87	237	0.400768	1.17876	33.237	264	0.36581	0.855137	36.5146
Aldh8a1	1	16910069..16930481	ENSRNOG00000014907	0.0104233	1.46212	0.548064	0.53338	0.999483	1	Aldh8a1	RGD	1590218	Aldh8a1	enables	0042904 // 9-cis-retinoic acid biosynthetic process (RGD:1624291 [ISO] MGI:2653900) /// 0042573 // retinoic acid metabolic process (RGD:1624291 [ISO] UniProtKB:Q9H2A2) /// 0042573 // retinoic acid metabolic process (PMID:21873635 [IBA] PANTHER:PTN002885814|MGI:MGI:2653900|UniProtKB:Q9H2A2) /// 0042574 // retinal metabolic process (RGD:1624291 [ISO] UniProtKB:Q9H2A2)		0001758 // retinal dehydrogenase activity (PMID:21873635 [IBA] PANTHER:PTN002885814|MGI:MGI:2653900|UniProtKB:Q9H2A2) /// 0001758 // retinal dehydrogenase activity (RGD:1624291 [ISO] MGI:2653900) /// 0016620 // oxidoreductase activity, acting on the aldehyde or oxo group of donors, NAD or NADP as acceptor (PMID:21873635 [IBA] PANTHER:PTN001709112|UniProtKB:Q9H2A2|SGD:S000004779|MGI:MGI:2653900|SG…	aldehyde dehydrogenase 8 family, member A1		gene	taxon:10116	20030624	RGD			1	0.00806859	0.0173928	0.222464	1	0.0077394	0.0217213	0.178909	1	0.00739737	0.0203006	0.171801	3	0.0225286	0.0578769	0.537373	1	0.00638278	0.0187734	0.14024	1	0.00523019	0.0122264	0.138313
AABR07000533.1	1	complement(16958481..16967945)	ENSRNOG00000052464	0.00225597	-2.70438	-1.4353	0.517206	0.999483	1																	0	0	0	0	0	0	0	0	0	0	0	0	0	0	0	0	0	0	0	0	1	0.0112799	0.0263684	0.138313
U6_4	1	16969943..16970046	ENSRNOG00000058612	0	#N/A	#N/A	#N/A	#N/A	#N/A																	0	0	0	0	0	0	0	0	0	0	0	0	0	0	0	0	0	0	0	0	0	0	0	0
AABR07000534.1	1	complement(16987382..16989482)	ENSRNOG00000048762	0	#N/A	#N/A	#N/A	#N/A	#N/A																	0	0	0	0	0	0	0	0	0	0	0	0	0	0	0	0	0	0	0	0	0	0	0	0
RNaseP_nuc_1	1	16995739..16995982	ENSRNOG00000058363	0	#N/A	#N/A	#N/A	#N/A	#N/A																	0	0	0	0	0	0	0	0	0	0	0	0	0	0	0	0	0	0	0	0	0	0	0	0
Themis	1	complement(17171631..17378047)	ENSRNOG00000014979	0.000873419	1.07167	0.0998619	0.916436	0.999483	1	Themis	RGD	1560849	Themis	located_in	0043383 // negative T cell selection (RGD:1624291 [ISO] MGI:2443552) /// 0050852 // T cell receptor signaling pathway (PMID:21873635 [IBA] PANTHER:PTN000789288|MGI:MGI:2443552|MGI:MGI:2446213) /// 0043368 // positive T cell selection (RGD:1624291 [ISO] MGI:2443552) /// 0050852 // T cell receptor signaling pathway (RGD:1624291 [ISO] MGI:2443552)	0005634 // nucleus (RGD:1624291 [ISO] MGI:2443552) /// 0005634 // nucleus (PMID:21873635 [IBA] PANTHER:PTN001032896|MGI:MGI:2446213|MGI:MGI:2443552) /// 0005737 // cytoplasm (RGD:1624291 [ISO] MGI:2443552) /// 0008180 // COP9 signalosome (RGD:1624291 [ISO] MGI:2443552) /// 0005911 // cell-cell junction (RGD:1624291 [ISO] MGI:2443552) /// 0005737 // cytoplasm (PMID:21873635 [IBA] PANTHER:PTN001032…		thymocyte selection associated		gene	taxon:10116	20090721	RGD			0	0	0	0	1	0.000765365	0.00214806	0.178909	0	0	0	0	4	0.00297053	0.00763142	0.716498	1	0.000631206	0.00185654	0.14024	0	0	0	0
AABR07000544.1	1	17432106..17432481	ENSRNOG00000055971	0	#N/A	#N/A	#N/A	#N/A	#N/A																	0	0	0	0	0	0	0	0	0	0	0	0	0	0	0	0	0	0	0	0	0	0	0	0
Ptprk	1	complement(17446417..18058055)	ENSRNOG00000047605	0.0360018	1.00379	0.00545919	0.975994	0.999483	1	Ptprk	RGD	619706	Ptprk	located_in	0007179 // transforming growth factor beta receptor signaling pathway (RGD:1624291 [ISO] UniProtKB:Q15262) /// 0016477 // cell migration (RGD:1624291 [ISO] UniProtKB:Q15262) /// 0045786 // negative regulation of cell cycle (RGD:1624291 [ISO] UniProtKB:Q15262) /// 0034614 // cellular response to reactive oxygen species (RGD:1624291 [ISO] UniProtKB:Q15262) /// 0030336 // negative regulation of cell…	0043025 // neuronal cell body (RGD:1624291 [ISO] MGI:103310) /// 0043231 // intracellular membrane-bounded organelle (GO_REF:0000052|RGD:1624291 [ISO] UniProtKB:Q15262,UniProtKB:E9PRW2) /// 0030425 // dendrite (RGD:1624291 [ISO] MGI:103310) /// 0043231 // intracellular membrane-bounded organelle (GO_REF:0000107|RGD:1600115 [IEA] UniProtKB:Q15262|ensembl:ENSP00000357209) /// 0009986 // cell surfac…	0004725 // protein tyrosine phosphatase activity (RGD:1624291 [ISO] MGI:103310) /// 0004725 // protein tyrosine phosphatase activity (RGD:1624291 [ISO] UniProtKB:Q15262) /// 0004725 // protein tyrosine phosphatase activity (PMID:10383829|RGD:634006 [TAS]) /// 0008013 // beta-catenin binding (RGD:1624291 [ISO] UniProtKB:Q15262) /// 0045295 // gamma-catenin binding (RGD:1624291 [ISO] UniProtKB:Q152…	protein tyrosine phosphatase, receptor type, K		gene	taxon:10116	20081205	RGD			79	0.0212734	0.0458572	17.5747	144	0.0371947	0.10439	25.7629	150	0.0370323	0.101628	25.7701	157	0.0393481	0.101087	28.1225	212	0.0451604	0.132829	29.731	211	0.0368309	0.0860977	29.184
LOC103690149	1	17602281..17625197	ENSRNOG00000046617	0	#N/A	#N/A	#N/A	#N/A	#N/A																	0	0	0	0	0	0	0	0	0	0	0	0	0	0	0	0	0	0	0	0	0	0	0	0
AABR07000574.1	1	complement(18086052..18086154)	ENSRNOG00000047754	0	#N/A	#N/A	#N/A	#N/A	#N/A																	0	0	0	0	0	0	0	0	0	0	0	0	0	0	0	0	0	0	0	0	0	0	0	0
AABR07000581.1	1	18353812..18354534	ENSRNOG00000028519	0	#N/A	#N/A	#N/A	#N/A	#N/A	AABR07000581.1	RGD	15003694	AABR07000581.1	enables	0050790 // regulation of catalytic activity (GO_REF:0000108|RGD:1600115 [IEA] GO:0005085)		0005085 // guanyl-nucleotide exchange factor activity (GO_REF:0000043|RGD:1600115 [IEA] UniProtKB-KW:KW-0344)			gene	taxon:10116	20210612	UniProt			0	0	0	0	0	0	0	0	0	0	0	0	0	0	0	0	0	0	0	0	0	0	0	0
Lama2	1	18491384..19143269	ENSRNOG00000011134	0.0129484	-1.01001	-0.0143753	0.950304	0.999483	1	Lama2	RGD	1308889	Lama2	enables	0014037 // Schwann cell differentiation (PMID:11869039|RGD:1600202 [IEP]) /// 0030155 // regulation of cell adhesion (GO_REF:0000002|RGD:1600115 [IEA] InterPro:IPR009254) /// 0045995 // regulation of embryonic development (GO_REF:0000002|RGD:1600115 [IEA] InterPro:IPR009254) /// 0032224 // positive regulation of synaptic transmission, cholinergic (RGD:1624291 [ISO] MGI:99912) /// 0009888 // tissu…	0005604 // basement membrane (PMID:21873635 [IBA] PANTHER:PTN000832138|WB:WBGene00006787|UniProtKB:D3ZN05|WB:WBGene00001328|UniProtKB:P25391|RGD:1308889|MGI:MGI:99892|FB:FBgn0261563|UniProtKB:P24043|MGI:MGI:96257|MGI:MGI:99909|RGD:621023|MGI:MGI:105382|WB:WBGene00002248|MGI:MGI:2146149|UniProtKB:O15230|FB:FBgn0002526|MGI:MGI:99912) /// 0031594 // neuromuscular junction (RGD:1624291 [ISO] MGI:9991…	0005102 // receptor binding (GO_REF:0000002|RGD:1600115 [IEA] InterPro:IPR009254) /// 0003674 // molecular_function (RGD:1598407 [ND]) /// 0005201 // extracellular matrix structural constituent (PMID:21873635 [IBA] PANTHER:PTN000708003|MGI:MGI:99892)	laminin subunit alpha 2		gene	taxon:10116	20070302	RGD			53	0.0133909	0.0288655	11.7906	47	0.0113904	0.0319682	8.40873	61	0.01413	0.038777	10.4799	58	0.0136388	0.0350386	10.3892	61	0.012192	0.0358599	8.55466	51	0.00835263	0.0195255	7.05396
AABR07000583.1	1	complement(18511024..18511695)	ENSRNOG00000046438	0	#N/A	#N/A	#N/A	#N/A	#N/A	AABR07000583.1	RGD	15005043	AABR07000583.1	enables	0050790 // regulation of catalytic activity (GO_REF:0000108|RGD:1600115 [IEA] GO:0005085)		0005085 // guanyl-nucleotide exchange factor activity (GO_REF:0000043|RGD:1600115 [IEA] UniProtKB-KW:KW-0344)			gene	taxon:10116	20210612	UniProt			0	0	0	0	0	0	0	0	0	0	0	0	0	0	0	0	0	0	0	0	0	0	0	0
U6_5	1	18578036..18578142	ENSRNOG00000057281	0	#N/A	#N/A	#N/A	#N/A	#N/A																	0	0	0	0	0	0	0	0	0	0	0	0	0	0	0	0	0	0	0	0	0	0	0	0
U6_6	1	complement(19151129..19151235)	ENSRNOG00000058772	0	#N/A	#N/A	#N/A	#N/A	#N/A																	0	0	0	0	0	0	0	0	0	0	0	0	0	0	0	0	0	0	0	0	0	0	0	0
Arhgap18	1	complement(19227121..19376301)	ENSRNOG00000011245	0.0814285	1.18366	0.243259	0.275986	0.999483	1	Arhgap18	RGD	1305053	Arhgap18	located_in	0030833 // regulation of actin filament polymerization (RGD:1624291 [ISO] UniProtKB:Q8N392) /// 0008150 // biological_process (RGD:1598407 [ND]) /// 0007264 // small GTPase mediated signal transduction (RGD:1624291 [ISO] UniProtKB:Q8N392) /// 0008360 // regulation of cell shape (RGD:1624291 [ISO] UniProtKB:Q8N392) /// 0051056 // regulation of small GTPase mediated signal transduction (PMID:218736…	0001726 // ruffle (RGD:1624291 [ISO] UniProtKB:Q8N392) /// 0005886 // plasma membrane (GO_REF:0000052|RGD:1624291 [ISO] UniProtKB:Q8N392) /// 0016607 // nuclear speck (GO_REF:0000107|RGD:1600115 [IEA] UniProtKB:Q8N392|ensembl:ENSP00000357131) /// 0005829 // cytosol (GO_REF:0000052|RGD:1624291 [ISO] UniProtKB:Q8N392) /// 0016607 // nuclear speck (GO_REF:0000052|RGD:1624291 [ISO] UniProtKB:Q8N392) …	0003674 // molecular_function (RGD:1598407 [ND]) /// 0005096 // GTPase activator activity (PMID:21873635 [IBA] PANTHER:PTN000384138|UniProtKB:Q8N392|FB:FBgn0039994) /// 0005096 // GTPase activator activity (RGD:1624291 [ISO] UniProtKB:Q8N392)	Rho GTPase activating protein 18		gene	taxon:10116	20171116	RGD			60	0.0662433	0.142795	13.3479	60	0.0635407	0.178332	10.7345	82	0.0830013	0.22778	14.0877	88	0.0904249	0.232306	15.763	119	0.103932	0.305692	16.6886	60	0.04294	0.100379	8.29877
AABR07000595.1	1	complement(19521208..19522171)	ENSRNOG00000030796	0	#N/A	#N/A	#N/A	#N/A	#N/A	AABR07000595.1	RGD	15003837	AABR07000595.1	enables	0050790 // regulation of catalytic activity (GO_REF:0000108|RGD:1600115 [IEA] GO:0005085)		0005085 // guanyl-nucleotide exchange factor activity (GO_REF:0000043|RGD:1600115 [IEA] UniProtKB-KW:KW-0344)			gene	taxon:10116	20210612	UniProt			0	0	0	0	0	0	0	0	0	0	0	0	0	0	0	0	0	0	0	0	0	0	0	0
LOC102554576	1	complement(19638106..19640329)	ENSRNOG00000051380	0	#N/A	#N/A	#N/A	#N/A	#N/A																	0	0	0	0	0	0	0	0	0	0	0	0	0	0	0	0	0	0	0	0	0	0	0	0
L3mbtl3	1	20022793..20097099	ENSRNOG00000011720	0.0863661	-1.0224	-0.0319626	0.889918	0.999483	1	L3mbtl3	RGD	1305474	L3mbtl3	located_in	0043249 // erythrocyte maturation (RGD:1624291 [ISO] MGI:2143628) /// 0030851 // granulocyte differentiation (RGD:1624291 [ISO] MGI:2143628) /// 0006325 // chromatin organization (GO_REF:0000043|RGD:1600115 [IEA] UniProtKB-KW:KW-0156) /// 0030099 // myeloid cell differentiation (RGD:1624291 [ISO] MGI:2143628) /// 0045892 // negative regulation of transcription, DNA-templated (PMID:21873635 [IBA] …	0005654 // nucleoplasm (GO_REF:0000052|RGD:1624291 [ISO] UniProtKB:Q96JM7,UniProtKB:E9PLL7) /// 0005654 // nucleoplasm (GO_REF:0000107|RGD:1600115 [IEA] UniProtKB:Q96JM7|ensembl:ENSP00000354526) /// 0005634 // nucleus (PMID:21873635 [IBA] PANTHER:PTN002284114|MGI:MGI:1860454|FB:FBgn0004861|UniProtKB:Q969R5|FB:FBgn0003334|MGI:MGI:1923203|UniProtKB:Q9UQR0|FB:FBgn0032475|FB:FBgn0004860|MGI:MGI:24435…	0008270 // zinc ion binding (GO_REF:0000002|RGD:1600115 [IEA] InterPro:IPR002515) /// 0003682 // chromatin binding (PMID:21873635 [IBA] PANTHER:PTN002284114|UniProtKB:Q9Y468|MGI:MGI:2443584|MGI:MGI:103248|FB:FBgn0002441|FB:FBgn0004861|FB:FBgn0004860|FB:FBgn0032475) /// 0042802 // identical protein binding (RGD:1624291 [ISO] UniProtKB:Q96JM7) /// 0042802 // identical protein binding (RGD:1624291 […	L3MBTL histone methyl-lysine binding protein 3		gene	taxon:10116	20140326	RGD			28	0.062063	0.133784	6.229	43	0.0914224	0.256585	7.69309	45	0.0914465	0.250956	7.73104	43	0.0887069	0.227892	7.70235	56	0.0981918	0.288808	7.85346	73	0.104886	0.245187	10.0968
Samd3	1	complement(20125966..20155960)	ENSRNOG00000039955	0.00365967	1.35258	0.435717	0.697716	0.999483	1																	0	0	0	0	1	0.00526702	0.0147823	0.178909	0	0	0	0	0	0	0	0	3	0.0130313	0.0383286	0.420721	2	0.00711878	0.0166412	0.276626
Tmem200a	1	20331976..20412381	ENSRNOG00000047783	0.110793	1.16785	0.223859	0.296901	0.999483	1	Tmem200a	RGD	1564024	Tmem200a	located_in		0016021 // integral component of membrane (GO_REF:0000043|RGD:1600115 [IEA] UniProtKB-KW:KW-0812)		transmembrane protein 200A		gene	taxon:10116	20210612	UniProt			48	0.0983234	0.211947	10.6783	59	0.115925	0.325354	10.5556	54	0.101412	0.278305	9.27725	57	0.108669	0.279175	10.2101	80	0.129634	0.381287	11.2192	78	0.103569	0.242109	10.7884
AABR07000629.1	1	20332371..20332844	ENSRNOG00000011855	0.666703	-1.64679	-0.719656	0.328674	0.999483	1																	0	0	0	0	1	0.3333	0.935435	0.178909	2	0.637142	1.74851	0.343602	2	0.646801	1.66166	0.358249	2	0.549754	1.61697	0.280481	6	1.35144	3.1592	0.829877
AABR07000631.1	1	20388991..20389124	ENSRNOG00000053931	0	#N/A	#N/A	#N/A	#N/A	#N/A																	0	0	0	0	0	0	0	0	0	0	0	0	0	0	0	0	0	0	0	0	0	0	0	0
RGD1559962	1	complement(20417008..20417637)	ENSRNOG00000026462	0.0735217	-4.3112	-2.10809	0.317655	0.999483	1	RGD1559962	RGD	1559962	RGD1559962	located_in	0050830 // defense response to Gram-positive bacterium (GO_REF:0000024|RGD:1600115 [ISS] UniProtKB:P26583) /// 0006357 // regulation of transcription from RNA polymerase II promoter (PMID:21873635 [IBA] PANTHER:PTN001787466|UniProtKB:P09429|WB:WBGene00001972|UniProtKB:P26583|MGI:MGI:96113|MGI:MGI:96157|FB:FBgn0278608) /// 0002437 // inflammatory response to antigenic stimulus (GO_REF:0000024|RGD:…	0005615 // extracellular space (GO_REF:0000024|RGD:1600115 [ISS] UniProtKB:P30681) /// 0000785 // chromatin (GO_REF:0000024|RGD:1600115 [ISS] UniProtKB:Q3U566) /// 0005634 // nucleus (GO_REF:0000024|RGD:1600115 [ISS] UniProtKB:P30681) /// 0005634 // nucleus (GO_REF:0000024|RGD:1600115 [ISS] UniProtKB:Q3U566) /// 0000785 // chromatin (GO_REF:0000024|RGD:1600115 [ISS] UniProtKB:P30681) /// 0005615 …	0003677 // DNA binding (GO_REF:0000024|RGD:1600115 [ISS] UniProtKB:P17741) /// 0097100 // supercoiled DNA binding (GO_REF:0000024|RGD:1600115 [ISS] UniProtKB:F1RJ01) /// 0003674 // molecular_function (RGD:1598407 [ND]) /// 0003690 // double-stranded DNA binding (GO_REF:0000024|RGD:1600115 [ISS] UniProtKB:P17741) /// 0008301 // DNA binding, bending (PMID:21873635 [IBA] PANTHER:PTN000346026|UniProt…	similar to High mobility group protein 2 (HMG-2)		gene	taxon:10116	20150512	AgBase			0	0	0	0	0	0	0	0	0	0	0	0	0	0	0	0	0	0	0	0	1	0.169467	0.396154	0.138313
AABR07000639.1	1	complement(20735756..20737305)	ENSRNOG00000056218	0.0335225	-4.31535	-2.10948	0.317286	0.999483	1																	0	0	0	0	0	0	0	0	0	0	0	0	0	0	0	0	0	0	0	0	0	0	0	0
Smlr1	1	20856187..20877716	ENSRNOG00000047821	0.00456473	-1.19571	-0.257869	0.813226	0.999483	1	Smlr1	RGD	1586664	Smlr1	located_in		0016021 // integral component of membrane (GO_REF:0000043|RGD:1600115 [IEA] UniProtKB-KW:KW-0812)		small leucine-rich protein 1		gene	taxon:10116	20210612	UniProt			2	0.0153	0.0329808	0.444928	0	0	0	0	1	0.00701359	0.0192474	0.171801	0	0	0	0	0	0	0	0	1	0.00495885	0.0115921	0.138313
Epb41l2	1	complement(20893995..20962526)	ENSRNOG00000012346	0.806369	-1.12639	-0.171703	0.261529	0.999483	1	Epb41l2	RGD	1563977	Epb41l2	enables	1904778 // positive regulation of protein localization to cell cortex (RGD:1624291 [ISO] UniProtKB:O43491) /// 0030866 // cortical actin cytoskeleton organization (GO_REF:0000002|RGD:1600115 [IEA] InterPro:IPR007477) /// 0031032 // actomyosin structure organization (PMID:21873635 [IBA] PANTHER:PTN001150527|UniProtKB:Q9H329|MGI:MGI:103006)	0005654 // nucleoplasm (GO_REF:0000052|RGD:1624291 [ISO] UniProtKB:O43491,UniProtKB:E9PMV8) /// 0030054 // cell junction (GO_REF:0000052|RGD:1624291 [ISO] UniProtKB:O43491,UniProtKB:E9PQD2) /// 0005886 // plasma membrane (GO_REF:0000052|RGD:1624291 [ISO] UniProtKB:O43491,UniProtKB:E9PII3) /// 0005654 // nucleoplasm (GO_REF:0000052|RGD:1624291 [ISO] UniProtKB:O43491,UniProtKB:E9PIG0) /// 0005654 /…	0003779 // actin binding (GO_REF:0000002|RGD:1600115 [IEA] InterPro:IPR008379) /// 0042731 // PH domain binding (RGD:1624291 [ISO] MGI:103009) /// 0030507 // spectrin binding (RGD:1624291 [ISO] MGI:103009) /// 0005198 // structural molecule activity (GO_REF:0000002|RGD:1600115 [IEA] InterPro:IPR008379)	erythrocyte membrane protein band 4.1-like 2		gene	taxon:10116	20210612	InterPro			351	0.843564	1.8184	78.0849	300	0.691579	1.94097	53.6727	358	0.788813	2.16474	61.5047	330	0.738141	1.89632	59.1111	432	0.82131	2.41569	60.5838	507	0.78984	1.84637	70.1246
Akap7	1	21141970..21263850	ENSRNOG00000013202	0.054613	-1.02994	-0.0425582	0.850842	0.999483	1	Akap7	RGD	1303071	Akap7	enables	0008104 // protein localization (PMID:15037626|RGD:1303982 [TAS]) /// 0010738 // regulation of protein kinase A signaling (PMID:21873635 [IBA] PANTHER:PTN001439959|RGD:1303071) /// 0050804 // modulation of synaptic transmission (GO_REF:0000107|RGD:1600115 [IEA] UniProtKB:Q7TN79|ensembl:ENSMUSP00000043624) /// 1901381 // positive regulation of potassium ion transmembrane transport (RGD:1624291 [IS…	0005634 // nucleus (RGD:1624291 [ISO] MGI:1859150) /// 0016529 // sarcoplasmic reticulum (PMID:17901878|RGD:2312630 [IDA]) /// 0070382 // exocytic vesicle (PMID:15037626|RGD:1303982 [IDA]) /// 0016328 // lateral plasma membrane (RGD:1624291 [ISO] UniProtKB:Q9P0M2,UniProtKB:O43687) /// 0032991 // macromolecular complex (RGD:1624291 [ISO] UniProtKB:Q9P0M2) /// 0098686 /// 0005829 // cytosol (PMID:1…	0034237 // protein kinase A regulatory subunit binding (RGD:1624291 [ISO] MGI:1859150) /// 0034237 // protein kinase A regulatory subunit binding (GO_REF:0000107|RGD:1600115 [IEA] UniProtKB:Q7TN79|ensembl:ENSMUSP00000043624) /// 0034237 // protein kinase A regulatory subunit binding (PMID:15037626|RGD:1303982 [IDA]) /// 0034237 // protein kinase A regulatory subunit binding (PMID:18550536|RGD:231…	A-kinase anchoring protein 7		gene	taxon:10116	20210612	IntAct			46	0.0621622	0.133998	10.2334	52	0.0674033	0.189173	9.30328	37	0.0458406	0.1258	6.35664	36	0.0452778	0.116321	6.44848	49	0.0523814	0.154067	6.87178	58	0.0508062	0.118767	8.02214
AABR07000658.1	1	21165673..21165796	ENSRNOG00000054921	0	#N/A	#N/A	#N/A	#N/A	#N/A																	0	0	0	0	0	0	0	0	0	0	0	0	0	0	0	0	0	0	0	0	0	0	0	0
AABR07071851.2	1	complement(21405802..21434888)	ENSRNOG00000053999	0	#N/A	#N/A	#N/A	#N/A	#N/A																	0	0	0	0	0	0	0	0	0	0	0	0	0	0	0	0	0	0	0	0	0	0	0	0
AABR07071851.1	1	21437789..21465729	ENSRNOG00000052696	0	#N/A	#N/A	#N/A	#N/A	#N/A																	0	0	0	0	0	0	0	0	0	0	0	0	0	0	0	0	0	0	0	0	0	0	0	0
Arg1	1	21525421..21537863	ENSRNOG00000013304	0.414356	-1.22588	-0.293821	0.305599	0.999483	1	Arg1	RGD	2150	Arg1	involved_in	0007568 // aging (PMID:17704205|RGD:8693646 [IEP]) /// 0000050 // urea cycle (GO_REF:0000041|RGD:1600115 [IEA] UniPathway:UPA00158) /// 0002250 // adaptive immune response (GO_REF:0000043|RGD:1600115 [IEA] UniProtKB-KW:KW-1064) /// 0070301 // cellular response to hydrogen peroxide (PMID:18001708|RGD:4142843 [IEP]) /// 0042130 // negative regulation of T cell proliferation (RGD:1624291 [ISO] UniPr…	0005737 // cytoplasm (PMID:21873635 [IBA] PANTHER:PTN000144386|MGI:MGI:1330806|PomBase:SPBP26C9.02c|SGD:S000006032|RGD:2151|RGD:2150) /// 0043025 // neuronal cell body (PMID:16914676|RGD:4143186 [IDA]) /// 0043005 // neuron projection (PMID:16914676|RGD:4143186 [IDA]) /// 0005737 // cytoplasm (PMID:11931836|RGD:1626298 [IDA]) /// 0005741 // mitochondrial outer membrane (PMID:15753084|RGD:8693655 …	0030145 // manganese ion binding (PMID:21873635 [IBA] PANTHER:PTN000144386|RGD:2150|SGD:S000006032) /// 0004053 // arginase activity (PMID:4062872|RGD:2300098 [IDA]) /// 0004053 // arginase activity (RGD:1624291 [ISO] MGI:88070) /// 0030145 // manganese ion binding (PMID:12820884|RGD:4142797 [IDA]) /// 0004053 // arginase activity (PMID:21873635 [IBA] PANTHER:PTN000144386|UniProtKB:A0A1D8PP00|Uni…	arginase 1		gene	taxon:10116	20210612	UniProt			20	0.264734	0.570664	4.44928	31	0.393596	1.10466	5.54618	32	0.388337	1.06571	5.49763	30	0.369586	0.949483	5.37373	37	0.38743	1.13953	5.18889	63	0.540555	1.26363	8.71371
Med23	1	complement(21539765..21586910)	ENSRNOG00000013422	0.38823	1.13265	0.179706	0.308048	0.999483	1	Med23	RGD	1307671	Med23	part_of	0006357 // regulation of transcription from RNA polymerase II promoter (PMID:21873635 [IBA] PANTHER:PTN000294122|WB:WBGene00006349) /// 0016567 // protein ubiquitination (PMID:12149480|RGD:2304264 [IDA]) /// 2000409 // positive regulation of T cell extravasation (RGD:1624291 [ISO] MGI:1917458) /// 0006355 // regulation of transcription, DNA-templated (RGD:1624291 [ISO] UniProtKB:Q9ULK4) /// 00106…	0016592 // mediator complex (PMID:21873635 [IBA] PANTHER:PTN000294122|MGI:MGI:1917458|TAIR:locus:2028040|WB:WBGene00006349) /// 0005667 // transcription factor complex (RGD:1624291 [ISO] UniProtKB:Q9ULK4) /// 0016592 // mediator complex (RGD:1624291 [ISO] MGI:1917458) /// 0000151 // ubiquitin ligase complex (PMID:12149480|RGD:2304264 [IDA]) /// 0005667 // transcription factor complex (PMID:218736…	0061630 // ubiquitin protein ligase activity (PMID:12149480|RGD:2304264 [IDA])	mediator complex subunit 23		gene	taxon:10116	20141203	RGD			88	0.307427	0.662694	19.5768	101	0.338447	0.94988	18.0698	132	0.422779	1.16023	22.6777	123	0.399926	1.02743	22.0323	171	0.472572	1.38996	23.9811	100	0.226454	0.52937	13.8313
Enpp3	1	21613148..21684480	ENSRNOG00000013791	0.0205606	-1.01757	-0.0251244	0.953707	0.999483	1	Enpp3	RGD	708511	Enpp3	involved_in	0033007 // negative regulation of mast cell activation involved in immune response (RGD:1624291 [ISO] MGI:2143702) /// 0050728 // negative regulation of inflammatory response (GO_REF:0000024|RGD:1600115 [ISS] UniProtKB:Q6DYE8) /// 0030505 // inorganic diphosphate transport (RGD:1624291 [ISO] UniProtKB:O14638) /// 0006220 // pyrimidine nucleotide metabolic process (GO_REF:0000024|RGD:1600115 [ISS]…	0016021 // integral component of membrane (GO_REF:0000043|RGD:1600115 [IEA] UniProtKB-KW:KW-0812) /// 0005576 // extracellular region (GO_REF:0000044|RGD:1600115 [IEA] UniProtKB-SubCell:SL-0243) /// 0016324 // apical plasma membrane (GO_REF:0000044|RGD:1600115 [IEA] UniProtKB-SubCell:SL-0015) /// 0009897 // external side of plasma membrane (RGD:1624291 [ISO] UniProtKB:O14638) /// 0009986 // cell …	0008270 // zinc ion binding (GO_REF:0000024|RGD:1600115 [ISS] UniProtKB:O14638) /// 0004528 // phosphodiesterase I activity (RGD:1624291 [ISO] UniProtKB:O14638) /// 0005509 // calcium ion binding (GO_REF:0000024|RGD:1600115 [ISS] UniProtKB:O14638) /// 0047429 // nucleoside-triphosphate diphosphatase activity (PMID:21873635 [IBA] PANTHER:PTN002562536|UniProtKB:O14638|MGI:MGI:2143702) /// 0004528 /…	ectonucleotide pyrophosphatase/phosphodiesterase 3		gene	taxon:10116	20180517	UniProt			9	0.0207805	0.0447948	2.00218	13	0.0287917	0.0808062	2.32582	12	0.0254024	0.0697118	2.06161	7	0.0150427	0.0386455	1.25387	7	0.0127857	0.0376061	0.981682	6	0.00898019	0.0209926	0.829877
AC127189.1	1	complement(21704119..21704809)	ENSRNOG00000053913	0	#N/A	#N/A	#N/A	#N/A	#N/A																	0	0	0	0	0	0	0	0	0	0	0	0	0	0	0	0	0	0	0	0	0	0	0	0
Enpp1	1	21748261..21813371	ENSRNOG00000013994	0.0796711	1.18058	0.239501	0.417493	0.999483	1	Enpp1	RGD	628825	Enpp1	involved_in	0032869 // cellular response to insulin stimulus (RGD:1624291 [ISO] UniProtKB:P22413) /// 0090305 // nucleic acid phosphodiester bond hydrolysis (RGD:1624291 [ISO] UniProtKB:P22413) /// 0030505 // inorganic diphosphate transport (RGD:1624291 [ISO] UniProtKB:P22413) /// 0050427 // 3'-phosphoadenosine 5'-phosphosulfate metabolic process (GO_REF:0000107|RGD:1600115 [IEA] UniProtKB:P22413|ensembl:ENS…	0005615 // extracellular space (GO_REF:0000107|RGD:1600115 [IEA] UniProtKB:P22413|ensembl:ENSP00000498074) /// 0016323 // basolateral plasma membrane (GO_REF:0000044|RGD:1600115 [IEA] UniProtKB-SubCell:SL-0026) /// 0043005 // neuron projection (PMID:17046728|RGD:1601061 [IDA]) /// 0009986 // cell surface (GO_REF:0000107|RGD:1600115 [IEA] UniProtKB:P22413|ensembl:ENSP00000498074) /// 0005886 // pl…	0042803 // protein homodimerization activity (GO_REF:0000024|RGD:1600115 [ISS] UniProtKB:P22413) /// 0042802 // identical protein binding (RGD:1624291 [ISO] MGI:97370) /// 0004528 // phosphodiesterase I activity (PMID:21873635 [IBA] PANTHER:PTN002562515|UniProtKB:P22413|MGI:MGI:97370|RGD:628825) /// 0004528 // phosphodiesterase I activity (RGD:1624291 [ISO] UniProtKB:P22413) /// 0046872 // metal …	ectonucleotide pyrophosphatase/phosphodiesterase 1		gene	taxon:10116	20170717	RGD			41	0.103713	0.223565	9.12103	23	0.0558068	0.156627	4.11491	37	0.0858088	0.235485	6.35664	31	0.0729838	0.187499	5.55286	40	0.0800428	0.235427	5.60961	16	0.0262356	0.0613296	2.21301
Ccn2	1	complement(21851660..21854773)	ENSRNOG00000015036	4.93581	-1.15666	-0.209961	0.313286	0.999483	1	Ccn2	RGD	621392	Ccn2	acts_upstream_of_or_within	0001934 // positive regulation of protein phosphorylation (PMID:19707545|RGD:2314476 [IMP]) /// 0043434 // response to peptide hormone (PMID:19667256|RGD:2314482 [IEP]) /// 0001502 // cartilage condensation (RGD:1624291 [ISO] MGI:95537) /// 0014070 // response to organic cyclic compound (PMID:19558898|RGD:2314502 [IEP]) /// 0032967 // positive regulation of collagen biosynthetic process (PMID:195…	0005938 // cell cortex (PMID:19359517|RGD:2314527 [IDA]) /// 0005615 // extracellular space (PMID:19570811|RGD:2314490 [IDA]) /// 0005576 // extracellular region (GO_REF:0000044|RGD:1600115 [IEA] UniProtKB-SubCell:SL-0243) /// 0005801 // cis-Golgi network (PMID:11697887|RGD:2314663 [IDA]) /// 0031012 // extracellular matrix (RGD:1624291 [ISO] MGI:95537) /// 0048471 // perinuclear region of cytopl…	0001968 // fibronectin binding (PMID:18167060|RGD:2314623 [IDA]) /// 0005520 // insulin-like growth factor binding (GO_REF:0000002|RGD:1600115 [IEA] InterPro:IPR000867) /// 0008022 // protein C-terminus binding (RGD:1624291 [ISO] UniProtKB:P29279) /// 0005178 // integrin binding (RGD:1624291 [ISO] MGI:95537) /// 0008201 // heparin binding (RGD:1624291 [ISO] MGI:95537) /// 0008201 // heparin bindi…	cellular communication network factor 2		gene	taxon:10116	20040903	RGD	has_participant(CL:0000138)		93	4.91891	10.6033	20.6892	97	4.92116	13.8116	17.3542	92	4.46122	12.2429	15.8057	70	3.44587	8.85259	12.5387	126	5.27192	15.5061	17.6703	83	2.84567	6.65218	11.48
Moxd1	1	complement(22124495..22206505)	ENSRNOG00000015321	0.0962901	1.13411	0.18156	0.440834	0.999483	1	Moxd1	RGD	1310033	Moxd1	located_in	0006589 // octopamine biosynthetic process (PMID:21873635 [IBA] PANTHER:PTN000806665|WB:WBGene00006541) /// 0042420 // dopamine catabolic process (PMID:21873635 [IBA] PANTHER:PTN000806665|MGI:MGI:94864|UniProtKB:P15101|UniProtKB:P09172) /// 0042421 // norepinephrine biosynthetic process (PMID:21873635 [IBA] PANTHER:PTN000806665|MGI:MGI:94864|RGD:2489|UniProtKB:P09172)	0030667 // secretory granule membrane (PMID:21873635 [IBA] PANTHER:PTN000806665|UniProtKB:P09172|MGI:MGI:94864|UniProtKB:P15101) /// 0005615 // extracellular space (PMID:21873635 [IBA] PANTHER:PTN000806665|UniProtKB:P09172|UniProtKB:P15101) /// 0005789 // endoplasmic reticulum membrane (RGD:1624291 [ISO] UniProtKB:Q6UVY6)	0004500 // dopamine beta-monooxygenase activity (PMID:21873635 [IBA] PANTHER:PTN000806665|UniProtKB:P15101|UniProtKB:P09172|RGD:2489) /// 0005507 // copper ion binding (PMID:21873635 [IBA] PANTHER:PTN001605435|UniProtKB:P09172|RGD:2489|UniProtKB:P15101)	monooxygenase, DBH-like 1		gene	taxon:10116	20120919	RGD			47	0.0943909	0.20347	10.4558	50	0.096319	0.270327	8.94546	57	0.104951	0.288017	9.79266	45	0.0841123	0.216088	8.0606	64	0.101677	0.29906	8.97538	54	0.0702985	0.164334	7.46889
Stx7	1	complement(22241661..22281788)	ENSRNOG00000015670	0.117673	-1.0197	-0.0281444	0.919467	0.999483	1	Stx7	RGD	619747	Stx7	enables	0016192 // vesicle-mediated transport (GO_REF:0000002|RGD:1600115 [IEA] InterPro:IPR010989) /// 0008333 // endosome to lysosome transport (PMID:15133481|RGD:4892614 [IDA]) /// 0006886 // intracellular protein transport (GO_REF:0000002|RGD:1600115 [IEA] InterPro:IPR006012) /// 0006906 // vesicle fusion (PMID:15133481|RGD:4892614 [IDA]) /// 0016079 // synaptic vesicle exocytosis (PMID:11786915|RGD:…	0005768 // endosome (RGD:1624291 [ISO] UniProtKB:O15400) /// 0005769 // early endosome (RGD:1624291 [ISO] UniProtKB:O15400) /// 0031982 // vesicle (RGD:1624291 [ISO] UniProtKB:O15400) /// 0031201 // SNARE complex (PMID:21873635 [IBA] PANTHER:PTN000461349|SGD:S000004016|RGD:621019|RGD:61917|SGD:S000003180|UniProtKB:O43752|UniProtKB:P56962|FB:FBgn0013343|SGD:S000006153|FB:FBgn0035540|RGD:68426|MGI:…	0000149 // SNARE binding (PMID:15133481|RGD:4892614 [IPI] RGD:621558) /// 0000149 // SNARE binding (PMID:21873635 [IBA] PANTHER:PTN000461349|RGD:619747|UniProtKB:O14662|RGD:69430|RGD:2558|MGI:MGI:109355|MGI:MGI:893577|ZFIN:ZDB-GENE-040426-1360|RGD:621019|UniProtKB:P56962|UniProtKB:O43752|FB:FBgn0013343|RGD:708499|FB:FBgn0035540|UniProtKB:O60499|UniProtKB:O15400|UniProtKB:Q9UNK0) /// 0005484 // SN…	syntaxin 7		gene	taxon:10116	20110225	RGD			25	0.102612	0.221191	5.5616	46	0.181102	0.508279	8.22982	20	0.0752604	0.206537	3.43602	32	0.122242	0.314046	5.73198	33	0.107148	0.31515	4.62793	53	0.141011	0.329635	7.33058
Taar9	1	22319353..22320369	ENSRNOG00000026096	0.0209959	-2.70438	-1.4353	0.517206	0.999483	1	Taar9	RGD	631383	Taar9	located_in	0007186 // G-protein coupled receptor signaling pathway (GO_REF:0000043|RGD:1600115 [IEA] UniProtKB-KW:KW-0297)	0016021 // integral component of membrane (GO_REF:0000043|RGD:1600115 [IEA] UniProtKB-KW:KW-0812) /// 0005886 // plasma membrane (GO_REF:0000044|RGD:1600115 [IEA] UniProtKB-SubCell:SL-0039)	0001594 // trace-amine receptor activity (PMID:21873635 [IBA] PANTHER:PTN000665047|MGI:MGI:2148258|ZFIN:ZDB-GENE-041014-62|UniProtKB:O14804|ZFIN:ZDB-GENE-041014-61|ZFIN:ZDB-GENE-041014-67|MGI:MGI:3527427|MGI:MGI:2685073|ZFIN:ZDB-GENE-041210-315|MGI:MGI:3527447|RGD:631382|ZFIN:ZDB-GENE-041014-70|ZFIN:ZDB-GENE-060413-20)	trace amine-associated receptor 9		gene	taxon:10116	20210612	UniProt			0	0	0	0	0	0	0	0	0	0	0	0	0	0	0	0	0	0	0	0	1	0.104979	0.245405	0.138313
Taar8b	1	22332090..22350348	ENSRNOG00000056705	0	#N/A	#N/A	#N/A	#N/A	#N/A	Taar8b	RGD	631386, A0A0G2KAF7	Taar8b	located_in	0007186 // G-protein coupled receptor signaling pathway (GO_REF:0000043|RGD:1600115 [IEA] UniProtKB-KW:KW-0297)	0016021 // integral component of membrane (GO_REF:0000043|RGD:1600115 [IEA] UniProtKB-KW:KW-0812) /// 0005886 // plasma membrane (GO_REF:0000044|RGD:1600115 [IEA] UniProtKB-SubCell:SL-0039)	0001594 // trace-amine receptor activity (PMID:21873635 [IBA] PANTHER:PTN000665047|MGI:MGI:2148258|ZFIN:ZDB-GENE-041014-62|UniProtKB:O14804|ZFIN:ZDB-GENE-041014-61|ZFIN:ZDB-GENE-041014-67|MGI:MGI:3527427|MGI:MGI:2685073|ZFIN:ZDB-GENE-041210-315|MGI:MGI:3527447|RGD:631382|ZFIN:ZDB-GENE-041014-70|ZFIN:ZDB-GENE-060413-20)	trace amine-associated receptor 8b		gene	taxon:10116	20210612	UniProt		UniProtKB:A0A0G2KAF7	0	0	0	0	0	0	0	0	0	0	0	0	0	0	0	0	0	0	0	0	0	0	0	0
LOC108348200	1	22364551..22365675	ENSRNOG00000048934	0	#N/A	#N/A	#N/A	#N/A	#N/A																	0	0	0	0	0	0	0	0	0	0	0	0	0	0	0	0	0	0	0	0	0	0	0	0
Taar8a	1	complement(22402878..22404002)	ENSRNOG00000030414	0	#N/A	#N/A	#N/A	#N/A	#N/A	Taar8a	RGD	631391	Taar8a	enables	0007186 // G-protein coupled receptor signaling pathway (GO_REF:0000043|RGD:1600115 [IEA] UniProtKB-KW:KW-0297)	0016021 // integral component of membrane (GO_REF:0000043|RGD:1600115 [IEA] UniProtKB-KW:KW-0812) /// 0005886 // plasma membrane (GO_REF:0000044|RGD:1600115 [IEA] UniProtKB-SubCell:SL-0039)	0001594 // trace-amine receptor activity (GO_REF:0000002|RGD:1600115 [IEA] InterPro:IPR009132) /// 0001594 // trace-amine receptor activity (PMID:21873635 [IBA] PANTHER:PTN000665047|MGI:MGI:2148258|ZFIN:ZDB-GENE-041014-62|UniProtKB:O14804|ZFIN:ZDB-GENE-041014-61|ZFIN:ZDB-GENE-041014-67|MGI:MGI:3527427|MGI:MGI:2685073|ZFIN:ZDB-GENE-041210-315|MGI:MGI:3527447|RGD:631382|ZFIN:ZDB-GENE-041014-70|ZFIN…	trace amine associated receptor 8A		gene	taxon:10116	20210612	InterPro		UniProtKB:A0A0G2JSV7	0	0	0	0	0	0	0	0	0	0	0	0	0	0	0	0	0	0	0	0	0	0	0	0
Taar7h	1	complement(22451225..22452301)	ENSRNOG00000048072	0	#N/A	#N/A	#N/A	#N/A	#N/A	Taar7h	RGD	631385	Taar7h	located_in	0007186 // G-protein coupled receptor signaling pathway (GO_REF:0000043|RGD:1600115 [IEA] UniProtKB-KW:KW-0297)	0016021 // integral component of membrane (GO_REF:0000043|RGD:1600115 [IEA] UniProtKB-KW:KW-0812) /// 0005886 // plasma membrane (GO_REF:0000044|RGD:1600115 [IEA] UniProtKB-SubCell:SL-0039)	0001594 // trace-amine receptor activity (PMID:21873635 [IBA] PANTHER:PTN000665047|MGI:MGI:2148258|ZFIN:ZDB-GENE-041014-62|UniProtKB:O14804|ZFIN:ZDB-GENE-041014-61|ZFIN:ZDB-GENE-041014-67|MGI:MGI:3527427|MGI:MGI:2685073|ZFIN:ZDB-GENE-041210-315|MGI:MGI:3527447|RGD:631382|ZFIN:ZDB-GENE-041014-70|ZFIN:ZDB-GENE-060413-20)	trace amine-associated receptor 7h		gene	taxon:10116	20210612	UniProt			0	0	0	0	0	0	0	0	0	0	0	0	0	0	0	0	0	0	0	0	0	0	0	0
AC128759.2	1	complement(22453877..22455381)	ENSRNOG00000052726	0	#N/A	#N/A	#N/A	#N/A	#N/A																	0	0	0	0	0	0	0	0	0	0	0	0	0	0	0	0	0	0	0	0	0	0	0	0
Taar7g	1	complement(22465092..22466168)	ENSRNOG00000048265	0	#N/A	#N/A	#N/A	#N/A	#N/A	Taar7g	RGD	631388	Taar7g	located_in	0007186 // G-protein coupled receptor signaling pathway (GO_REF:0000043|RGD:1600115 [IEA] UniProtKB-KW:KW-0297)	0016021 // integral component of membrane (GO_REF:0000043|RGD:1600115 [IEA] UniProtKB-KW:KW-0812) /// 0005886 // plasma membrane (GO_REF:0000044|RGD:1600115 [IEA] UniProtKB-SubCell:SL-0039)	0001594 // trace-amine receptor activity (PMID:21873635 [IBA] PANTHER:PTN000665047|MGI:MGI:2148258|ZFIN:ZDB-GENE-041014-62|UniProtKB:O14804|ZFIN:ZDB-GENE-041014-61|ZFIN:ZDB-GENE-041014-67|MGI:MGI:3527427|MGI:MGI:2685073|ZFIN:ZDB-GENE-041210-315|MGI:MGI:3527447|RGD:631382|ZFIN:ZDB-GENE-041014-70|ZFIN:ZDB-GENE-060413-20)	trace amine-associated receptor 7g		gene	taxon:10116	20210612	UniProt			0	0	0	0	0	0	0	0	0	0	0	0	0	0	0	0	0	0	0	0	0	0	0	0
Taar7e	1	complement(22479446..22480522)	ENSRNOG00000046903	0	#N/A	#N/A	#N/A	#N/A	#N/A	Taar7e	RGD	631394	Taar7e	enables	0007186 // G-protein coupled receptor signaling pathway (GO_REF:0000043|RGD:1600115 [IEA] UniProtKB-KW:KW-0297)	0016021 // integral component of membrane (GO_REF:0000043|RGD:1600115 [IEA] UniProtKB-KW:KW-0812) /// 0005886 // plasma membrane (GO_REF:0000044|RGD:1600115 [IEA] UniProtKB-SubCell:SL-0039)	0001594 // trace-amine receptor activity (GO_REF:0000002|RGD:1600115 [IEA] InterPro:IPR009132) /// 0001594 // trace-amine receptor activity (PMID:21873635 [IBA] PANTHER:PTN000665047|MGI:MGI:2148258|ZFIN:ZDB-GENE-041014-62|UniProtKB:O14804|ZFIN:ZDB-GENE-041014-61|ZFIN:ZDB-GENE-041014-67|MGI:MGI:3527427|MGI:MGI:2685073|ZFIN:ZDB-GENE-041210-315|MGI:MGI:3527447|RGD:631382|ZFIN:ZDB-GENE-041014-70|ZFIN…	trace-amine-associated receptor 7e		gene	taxon:10116	20210612	InterPro		UniProtKB:Q5QD19	0	0	0	0	0	0	0	0	0	0	0	0	0	0	0	0	0	0	0	0	0	0	0	0
Taar7d	1	complement(22487055..22488131)	ENSRNOG00000045914	0	#N/A	#N/A	#N/A	#N/A	#N/A	Taar7d	RGD	631395	Taar7d	enables	0007186 // G-protein coupled receptor signaling pathway (GO_REF:0000043|RGD:1600115 [IEA] UniProtKB-KW:KW-0297)	0016021 // integral component of membrane (GO_REF:0000043|RGD:1600115 [IEA] UniProtKB-KW:KW-0812) /// 0005886 // plasma membrane (GO_REF:0000044|RGD:1600115 [IEA] UniProtKB-SubCell:SL-0039)	0001594 // trace-amine receptor activity (GO_REF:0000002|RGD:1600115 [IEA] InterPro:IPR009132) /// 0001594 // trace-amine receptor activity (PMID:21873635 [IBA] PANTHER:PTN000665047|MGI:MGI:2148258|ZFIN:ZDB-GENE-041014-62|UniProtKB:O14804|ZFIN:ZDB-GENE-041014-61|ZFIN:ZDB-GENE-041014-67|MGI:MGI:3527427|MGI:MGI:2685073|ZFIN:ZDB-GENE-041210-315|MGI:MGI:3527447|RGD:631382|ZFIN:ZDB-GENE-041014-70|ZFIN…	trace-amine-associated receptor 7d		gene	taxon:10116	20210612	InterPro		UniProtKB:Q5QD20	0	0	0	0	0	0	0	0	0	0	0	0	0	0	0	0	0	0	0	0	0	0	0	0
Taar7c	1	complement(22507094..22508170)	ENSRNOG00000047825	0	#N/A	#N/A	#N/A	#N/A	#N/A	Taar7c	RGD	1359258	Taar7c	located_in	0007186 // G-protein coupled receptor signaling pathway (GO_REF:0000043|RGD:1600115 [IEA] UniProtKB-KW:KW-0297)	0016021 // integral component of membrane (GO_REF:0000043|RGD:1600115 [IEA] UniProtKB-KW:KW-0812) /// 0005886 // plasma membrane (GO_REF:0000044|RGD:1600115 [IEA] UniProtKB-SubCell:SL-0039)	0001594 // trace-amine receptor activity (PMID:21873635 [IBA] PANTHER:PTN000665047|MGI:MGI:2148258|ZFIN:ZDB-GENE-041014-62|UniProtKB:O14804|ZFIN:ZDB-GENE-041014-61|ZFIN:ZDB-GENE-041014-67|MGI:MGI:3527427|MGI:MGI:2685073|ZFIN:ZDB-GENE-041210-315|MGI:MGI:3527447|RGD:631382|ZFIN:ZDB-GENE-041014-70|ZFIN:ZDB-GENE-060413-20)	trace amine-associated receptor 7C		gene	taxon:10116	20210612	UniProt			0	0	0	0	0	0	0	0	0	0	0	0	0	0	0	0	0	0	0	0	0	0	0	0
Taar7b	1	complement(22518560..22519636)	ENSRNOG00000046302	0	#N/A	#N/A	#N/A	#N/A	#N/A	Taar7b	RGD	631392	Taar7b	located_in	0007186 // G-protein coupled receptor signaling pathway (GO_REF:0000043|RGD:1600115 [IEA] UniProtKB-KW:KW-0297)	0016021 // integral component of membrane (GO_REF:0000043|RGD:1600115 [IEA] UniProtKB-KW:KW-0812) /// 0005886 // plasma membrane (GO_REF:0000044|RGD:1600115 [IEA] UniProtKB-SubCell:SL-0039)	0001594 // trace-amine receptor activity (PMID:21873635 [IBA] PANTHER:PTN000665047|MGI:MGI:2148258|ZFIN:ZDB-GENE-041014-62|UniProtKB:O14804|ZFIN:ZDB-GENE-041014-61|ZFIN:ZDB-GENE-041014-67|MGI:MGI:3527427|MGI:MGI:2685073|ZFIN:ZDB-GENE-041210-315|MGI:MGI:3527447|RGD:631382|ZFIN:ZDB-GENE-041014-70|ZFIN:ZDB-GENE-060413-20)	trace amine-associated receptor 7b		gene	taxon:10116	20210612	UniProt			0	0	0	0	0	0	0	0	0	0	0	0	0	0	0	0	0	0	0	0	0	0	0	0
Taar6	1	22536199..22537236	ENSRNOG00000016089	0	#N/A	#N/A	#N/A	#N/A	#N/A	Taar6	RGD	631384	Taar6	located_in	0007186 // G-protein coupled receptor signaling pathway (GO_REF:0000043|RGD:1600115 [IEA] UniProtKB-KW:KW-0297)	0016021 // integral component of membrane (GO_REF:0000043|RGD:1600115 [IEA] UniProtKB-KW:KW-0812) /// 0005886 // plasma membrane (GO_REF:0000044|RGD:1600115 [IEA] UniProtKB-SubCell:SL-0039)	0001594 // trace-amine receptor activity (PMID:21873635 [IBA] PANTHER:PTN000665047|MGI:MGI:2148258|ZFIN:ZDB-GENE-041014-62|UniProtKB:O14804|ZFIN:ZDB-GENE-041014-61|ZFIN:ZDB-GENE-041014-67|MGI:MGI:3527427|MGI:MGI:2685073|ZFIN:ZDB-GENE-041210-315|MGI:MGI:3527447|RGD:631382|ZFIN:ZDB-GENE-041014-70|ZFIN:ZDB-GENE-060413-20)	trace amine-associated receptor 6		gene	taxon:10116	20210612	UniProt			0	0	0	0	0	0	0	0	0	0	0	0	0	0	0	0	0	0	0	0	0	0	0	0
Taar5	1	complement(22547662..22548675)	ENSRNOG00000039869	0	#N/A	#N/A	#N/A	#N/A	#N/A	Taar5	RGD	1359185	Taar5	located_in	0007606 // sensory perception of chemical stimulus (RGD:1624291 [ISO] MGI:2685073) /// 0007186 // G-protein coupled receptor signaling pathway (GO_REF:0000043|RGD:1600115 [IEA] UniProtKB-KW:KW-0297) /// 0007166 // cell surface receptor signaling pathway (GO_REF:0000002|RGD:1600115 [IEA] InterPro:IPR017981)	0005887 // integral component of plasma membrane (RGD:1624291 [ISO] UniProtKB:O14804) /// 0005887 // integral component of plasma membrane (GO_REF:0000024|RGD:1600115 [ISS] UniProtKB:O14804)	1990081 // trimethylamine receptor activity (RGD:1624291 [ISO] UniProtKB:O14804) /// 1990081 // trimethylamine receptor activity (RGD:1624291 [ISO] MGI:2685073) /// 0001594 // trace-amine receptor activity (PMID:21873635 [IBA] PANTHER:PTN000665047|MGI:MGI:2148258|ZFIN:ZDB-GENE-041014-62|UniProtKB:O14804|ZFIN:ZDB-GENE-041014-61|ZFIN:ZDB-GENE-041014-67|MGI:MGI:3527427|MGI:MGI:2685073|ZFIN:ZDB-GENE-…	trace amine-associated receptor 5		gene	taxon:10116	20130614	UniProt			0	0	0	0	0	0	0	0	0	0	0	0	0	0	0	0	0	0	0	0	0	0	0	0
Taar4	1	complement(22558787..22559830)	ENSRNOG00000029877	0	#N/A	#N/A	#N/A	#N/A	#N/A	Taar4	RGD	631382	Taar4	enables	0007186 // G-protein coupled receptor signaling pathway (GO_REF:0000043|RGD:1600115 [IEA] UniProtKB-KW:KW-0297) /// 0001662 // behavioral fear response (PMID:21873635 [IBA] PANTHER:PTN000665160|MGI:MGI:2685072) /// 0007635 // chemosensory behavior (PMID:21873635 [IBA] PANTHER:PTN000665160|MGI:MGI:2685072) /// 0007606 // sensory perception of chemical stimulus (GO_REF:0000107|RGD:1600115 [IEA] Uni…	0016021 // integral component of membrane (GO_REF:0000043|RGD:1600115 [IEA] UniProtKB-KW:KW-0812) /// 0005886 // plasma membrane (GO_REF:0000044|RGD:1600115 [IEA] UniProtKB-SubCell:SL-0039)	0008227 // G-protein coupled amine receptor activity (PMID:15718104|RGD:1334501 [IDA]) /// 0001594 // trace-amine receptor activity (PMID:21873635 [IBA] PANTHER:PTN000665047|MGI:MGI:2148258|ZFIN:ZDB-GENE-041014-62|UniProtKB:O14804|ZFIN:ZDB-GENE-041014-61|ZFIN:ZDB-GENE-041014-67|MGI:MGI:3527427|MGI:MGI:2685073|ZFIN:ZDB-GENE-041210-315|MGI:MGI:3527447|RGD:631382|ZFIN:ZDB-GENE-041014-70|ZFIN:ZDB-GEN…	trace amine-associated receptor 4		gene	taxon:10116	20050217	RGD			0	0	0	0	0	0	0	0	0	0	0	0	0	0	0	0	0	0	0	0	0	0	0	0
Taar3	1	complement(22569275..22570303)	ENSRNOG00000025982	0	#N/A	#N/A	#N/A	#N/A	#N/A	Taar3	RGD	1359566	Taar3	enables	0007186 // G-protein coupled receptor signaling pathway (GO_REF:0000043|RGD:1600115 [IEA] UniProtKB-KW:KW-0297) /// 0007606 // sensory perception of chemical stimulus (RGD:1624291 [ISO] MGI:3527427) /// 0007606 // sensory perception of chemical stimulus (GO_REF:0000024|RGD:1600115 [ISS] UniProtKB:Q5QD16)	0016021 // integral component of membrane (GO_REF:0000043|RGD:1600115 [IEA] UniProtKB-KW:KW-0812) /// 0005886 // plasma membrane (GO_REF:0000044|RGD:1600115 [IEA] UniProtKB-SubCell:SL-0039)	0001594 // trace-amine receptor activity (GO_REF:0000024|RGD:1600115 [ISS] UniProtKB:Q5QD16) /// 0001594 // trace-amine receptor activity (RGD:1624291 [ISO] MGI:3527427) /// 0001594 // trace-amine receptor activity (PMID:21873635 [IBA] PANTHER:PTN000665047|MGI:MGI:2148258|ZFIN:ZDB-GENE-041014-62|UniProtKB:O14804|ZFIN:ZDB-GENE-041014-61|ZFIN:ZDB-GENE-041014-67|MGI:MGI:3527427|MGI:MGI:2685073|ZFIN:…	trace amine-associated receptor 3		gene	taxon:10116	20130614	UniProt			0	0	0	0	0	0	0	0	0	0	0	0	0	0	0	0	0	0	0	0	0	0	0	0
Taar2	1	complement(22578025..22581994)	ENSRNOG00000025951	0	#N/A	#N/A	#N/A	#N/A	#N/A	Taar2	RGD	1311240	Taar2	located_in	0007186 // G-protein coupled receptor signaling pathway (GO_REF:0000043|RGD:1600115 [IEA] UniProtKB-KW:KW-0297)	0016021 // integral component of membrane (GO_REF:0000043|RGD:1600115 [IEA] UniProtKB-KW:KW-0812) /// 0005886 // plasma membrane (GO_REF:0000044|RGD:1600115 [IEA] UniProtKB-SubCell:SL-0039)	0001594 // trace-amine receptor activity (PMID:21873635 [IBA] PANTHER:PTN000665047|MGI:MGI:2148258|ZFIN:ZDB-GENE-041014-62|UniProtKB:O14804|ZFIN:ZDB-GENE-041014-61|ZFIN:ZDB-GENE-041014-67|MGI:MGI:3527427|MGI:MGI:2685073|ZFIN:ZDB-GENE-041210-315|MGI:MGI:3527447|RGD:631382|ZFIN:ZDB-GENE-041014-70|ZFIN:ZDB-GENE-060413-20)	trace amine associated receptor 2		gene	taxon:10116	20210612	UniProt			0	0	0	0	0	0	0	0	0	0	0	0	0	0	0	0	0	0	0	0	0	0	0	0
Taar1	1	complement(22595477..22596475)	ENSRNOG00000016073	0	#N/A	#N/A	#N/A	#N/A	#N/A	Taar1	RGD	621621	Taar1	enables	0007186 // G-protein coupled receptor signaling pathway (GO_REF:0000107|RGD:1600115 [IEA] UniProtKB:Q923Y8|ensembl:ENSMUSP00000049527) /// 0007186 // G-protein coupled receptor signaling pathway (RGD:1624291 [ISO] MGI:2148258) /// 0043950 // positive regulation of cAMP-mediated signaling (PMID:26372541|RGD:11531774 [IDA])	0016021 // integral component of membrane (GO_REF:0000043|RGD:1600115 [IEA] UniProtKB-KW:KW-0812) /// 0005886 // plasma membrane (GO_REF:0000044|RGD:1600115 [IEA] UniProtKB-SubCell:SL-0039)	0008227 // G-protein coupled amine receptor activity (RGD:1624291 [ISO] MGI:2148258) /// 0004930 // G-protein coupled receptor activity (RGD:1624291 [ISO] UniProtKB:Q96RJ0) /// 0001594 // trace-amine receptor activity (PMID:21873635 [IBA] PANTHER:PTN000665047|MGI:MGI:2148258|ZFIN:ZDB-GENE-041014-62|UniProtKB:O14804|ZFIN:ZDB-GENE-041014-61|ZFIN:ZDB-GENE-041014-67|MGI:MGI:3527427|MGI:MGI:2685073|ZF…	trace-amine-associated receptor 1		gene	taxon:10116	20210612	Ensembl		UniProtKB:A0A0G2JSP2	0	0	0	0	0	0	0	0	0	0	0	0	0	0	0	0	0	0	0	0	0	0	0	0
Vnn1	1	complement(22614783..22625204)	ENSRNOG00000016219	0.0194909	-1.20432	-0.268218	0.7369	0.999483	1	Vnn1	RGD	1310075	Vnn1	involved_in	0002526 // acute inflammatory response (RGD:1624291 [ISO] MGI:108395) /// 0098609 // cell-cell adhesion (RGD:1624291 [ISO] MGI:108395) /// 0008150 // biological_process (RGD:1598407 [ND]) /// 0045087 // innate immune response (RGD:1624291 [ISO] MGI:108395) /// 1902176 // negative regulation of oxidative stress-induced intrinsic apoptotic signaling pathway (RGD:1624291 [ISO] MGI:108395) /// 001593…	0005615 // extracellular space (RGD:1624291 [ISO] MGI:108395) /// 0005575 // cellular_component (RGD:1598407 [ND])	0003674 // molecular_function (RGD:1598407 [ND]) /// 0017159 // pantetheine hydrolase activity (RGD:1624291 [ISO] UniProtKB:O95497) /// 0017159 // pantetheine hydrolase activity (PMID:21873635 [IBA] PANTHER:PTN000064612|UniProtKB:O95497|UniProtKB:O95498|MGI:MGI:1347055)	vanin 1		gene	taxon:10116	20080506	RGD			0	0	0	0	1	0.0151587	0.0425443	0.178909	2	0.0289777	0.0795233	0.343602	2	0.029417	0.0755735	0.358249	1	0.0125016	0.0367705	0.14024	1	0.0102441	0.0239471	0.138313
Vnn3	1	complement(22649081..22661377)	ENSRNOG00000039865	0	#N/A	#N/A	#N/A	#N/A	#N/A	Vnn3	RGD	1560609	Vnn3	located_in	0015939 // pantothenate metabolic process (PMID:21873635 [IBA] PANTHER:PTN000064612|MGI:MGI:1347055|UniProtKB:O95498|UniProtKB:O95497) /// 0015939 // pantothenate metabolic process (RGD:1624291 [ISO] MGI:1347055)	0005615 // extracellular space (RGD:1624291 [ISO] MGI:1347055)	0017159 // pantetheine hydrolase activity (RGD:1624291 [ISO] MGI:1347055) /// 0017159 // pantetheine hydrolase activity (PMID:21873635 [IBA] PANTHER:PTN000064612|UniProtKB:O95497|UniProtKB:O95498|MGI:MGI:1347055)	vanin 3		gene	taxon:10116	20080506	RGD			0	0	0	0	0	0	0	0	0	0	0	0	0	0	0	0	0	0	0	0	0	0	0	0
Slc18b1	1	complement(22705916..22748422)	ENSRNOG00000016371	0.267459	1.00016	0.000227519	0.999002	0.999986	1	Slc18b1	RGD	1306962	Slc18b1	located_in	0055085 // transmembrane transport (GO_REF:0000002|RGD:1600115 [IEA] InterPro:IPR011701)	0016021 // integral component of membrane (GO_REF:0000043|RGD:1600115 [IEA] UniProtKB-KW:KW-0812)	0022857 // transmembrane transporter activity (PMID:21873635 [IBA] PANTHER:PTN001519357|RGD:62072|RGD:3693|RGD:3694|WB:WBGene00000295|FB:FBgn0260964|WB:WBGene00006756)	solute carrier family 18 member B1		gene	taxon:10116	20210612	UniProt			58	0.224736	0.484443	12.9029	74	0.275033	0.771904	13.2393	84	0.298403	0.818907	14.4313	73	0.263258	0.676322	13.0761	90	0.275866	0.811396	12.6216	83	0.208469	0.487329	11.48
LOC100910237	1	complement(22757012..22758012)	ENSRNOG00000060376	0.671972	-1.22575	-0.29367	0.56543	0.999483	1																	1	0.16454	0.354684	0.222464	6	0.946959	2.65772	1.07345	5	0.754259	2.06991	0.859005	5	0.765693	1.9671	0.895622	3	0.390485	1.14852	0.420721	5	0.533287	1.24664	0.691564
Rps12	1	22758212..22760370	ENSRNOG00000016411	1.22484	-1.03704	-0.0524698	0.889702	0.999483	1	Rps12	RGD	62024	Rps12	enables	0090263 // positive regulation of canonical Wnt signaling pathway (RGD:1624291 [ISO] UniProtKB:P25398) /// 0010243 // response to organonitrogen compound (PMID:21204247|RGD:11040688 [IEP]) /// 0090263 // positive regulation of canonical Wnt signaling pathway (GO_REF:0000107|RGD:1600115 [IEA] UniProtKB:P25398|ensembl:ENSP00000230050) /// 0006412 // translation (GO_REF:0000002|RGD:1600115 [IEA] Int…	0005794 // Golgi apparatus (GO_REF:0000052|RGD:1624291 [ISO] UniProtKB:P25398) /// 0022625 // cytosolic large ribosomal subunit (PMID:3366245|RGD:11040690 [IDA]) /// 0022627 // cytosolic small ribosomal subunit (GO_REF:0000107|RGD:1600115 [IEA] UniProtKB:P25398|ensembl:ENSP00000230050) /// 0005829 // cytosol (GO_REF:0000052|RGD:1624291 [ISO] UniProtKB:P25398) /// 0043231 // intracellular membrane…	0003735 // structural constituent of ribosome (RGD:1624291 [ISO] UniProtKB:P25398) /// 0003674 // molecular_function (RGD:1598407 [ND]) /// 0003735 // structural constituent of ribosome (PMID:21873635 [IBA] PANTHER:PTN000217533|UniProtKB:P25398|SGD:S000005896|FB:FBgn0286213) /// 0003735 // structural constituent of ribosome (GO_REF:0000107|RGD:1600115 [IEA] UniProtKB:P25398|ensembl:ENSP0000023005…	ribosomal protein S12		gene	taxon:10116	20080821	RGD			13	0.991734	2.13779	2.89203	12	0.878097	2.46445	2.14691	12	0.839292	2.30327	2.06161	26	1.84603	4.74255	4.65724	26	1.56905	4.615	3.64625	11	0.543957	1.27158	1.52144
gene:ENSRNOG00000057952	1	22758917..22758990	ENSRNOG00000057952	0	#N/A	#N/A	#N/A	#N/A	#N/A																	0	0	0	0	0	0	0	0	0	0	0	0	0	0	0	0	0	0	0	0	0	0	0	0
gene:ENSRNOG00000061678	1	22759629..22759703	ENSRNOG00000061678	0	#N/A	#N/A	#N/A	#N/A	#N/A																	0	0	0	0	0	0	0	0	0	0	0	0	0	0	0	0	0	0	0	0	0	0	0	0
gene:ENSRNOG00000054517	1	22759963..22760089	ENSRNOG00000054517	0	#N/A	#N/A	#N/A	#N/A	#N/A																	0	0	0	0	0	0	0	0	0	0	0	0	0	0	0	0	0	0	0	0	0	0	0	0
Eya4	1	23409408..23610164	ENSRNOG00000016627	0.00584892	-1.15269	-0.205006	0.641651	0.999483	1	Eya4	RGD	1307099	Eya4	is_active_in	0035335 // peptidyl-tyrosine dephosphorylation (GO_REF:0000108|RGD:1600115 [IEA] GO:0004725) /// 0045739 // positive regulation of DNA repair (PMID:21873635 [IBA] PANTHER:PTN000022641|UniProtKB:Q99504|UniProtKB:Q99502) /// 0042474 // middle ear morphogenesis (RGD:1624291 [ISO] MGI:1337104) /// 0048839 // inner ear development (PMID:11159937|RGD:1598918 [IEP]) /// 2001240 // negative regulation of…	0005737 // cytoplasm (GO_REF:0000044|RGD:1600115 [IEA] UniProtKB-SubCell:SL-0086) /// 0005575 // cellular_component (RGD:1598407 [ND]) /// 0005634 // nucleus (PMID:21873635 [IBA] PANTHER:PTN000022641|MGI:MGI:109344|MGI:MGI:109341|RGD:1309932|UniProtKB:Q99504|UniProtKB:Q99502|WB:WBGene00001377|MGI:MGI:109339|FB:FBgn0000320)	0004725 // protein tyrosine phosphatase activity (PMID:21873635 [IBA] PANTHER:PTN000022641|FB:FBgn0000320|MGI:MGI:109339|UniProtKB:Q99502|UniProtKB:Q99504|MGI:MGI:109341|TAIR:locus:2063414|MGI:MGI:109344|UniProtKB:O00167) /// 0046872 // metal ion binding (GO_REF:0000043|RGD:1600115 [IEA] UniProtKB-KW:KW-0479)	EYA transcriptional coactivator and phosphatase 4		gene	taxon:10116	20061222	RGD			7	0.0057429	0.0123795	1.55725	7	0.0055086	0.0154604	1.25236	8	0.00601733	0.0165133	1.37441	6	0.00458141	0.0117699	1.07475	9	0.00584102	0.01718	1.26216	10	0.00531807	0.0124318	1.38313
LOC100910446	1	complement(23543426..23556241)	ENSRNOG00000048248	0.00406653	4.12504	2.04441	0.298085	0.999483	1	LOC100910446	UniProtKB	M0R930	LOC100910446	is_active_in	0006906 // vesicle fusion (PMID:21873635 [IBA] PANTHER:PTN000461349|RGD:61917|SGD:S000004016|FB:FBgn0013343|FB:FBgn0267849|SGD:S000003180|UniProtKB:O43752|MGI:MGI:103077|RGD:68426|SGD:S000006153|MGI:MGI:1930705|dictyBase:DDB_G0287733|SGD:S000005378|RGD:619747|RGD:69430|SGD:S000002876|SGD:S000005632|MGI:MGI:893577) /// 0006886 // intracellular protein transport (PMID:21873635 [IBA] PANTHER:PTN0004…	0008021 // synaptic vesicle (PMID:21873635 [IBA] PANTHER:PTN000751604|RGD:620977|RGD:619747) /// 0031201 // SNARE complex (PMID:21873635 [IBA] PANTHER:PTN000461349|SGD:S000004016|RGD:621019|RGD:61917|SGD:S000003180|UniProtKB:O43752|UniProtKB:P56962|FB:FBgn0013343|SGD:S000006153|FB:FBgn0035540|RGD:68426|MGI:MGI:103077|SGD:S000005378|UniProtKB:Q16623|TAIR:locus:2081476|RGD:619747|UniProtKB:O14662|R…	0000149 // SNARE binding (PMID:21873635 [IBA] PANTHER:PTN000461349|RGD:619747|UniProtKB:O14662|RGD:69430|RGD:2558|MGI:MGI:109355|MGI:MGI:893577|ZFIN:ZDB-GENE-040426-1360|RGD:621019|UniProtKB:P56962|UniProtKB:O43752|FB:FBgn0013343|RGD:708499|FB:FBgn0035540|UniProtKB:O60499|UniProtKB:O15400|UniProtKB:Q9UNK0) /// 0005484 // SNAP receptor activity (PMID:21873635 [IBA] PANTHER:PTN000461349|UniProtKB:Q…	Syntaxin-7-like	UniProtKB:M0R930|PTN001461187	protein	taxon:10116	20200808	GO_Central			0	0	0	0	0	0	0	0	0	0	0	0	0	0	0	0	2	0.0203327	0.0598037	0.280481	0	0	0	0
Tcf21	1	23906717..23909566	ENSRNOG00000016700	0.142205	-1.05022	-0.0706955	0.923434	0.999483	1	Tcf21	RGD	620523	Tcf21	involved_in	0006357 // regulation of transcription from RNA polymerase II promoter (PMID:21873635 [IBA] PANTHER:PTN002360678|MGI:MGI:1333884|FB:FBgn0022740|MGI:MGI:1934960|UniProtKB:Q7RTU7|MGI:MGI:1328312|FB:FBgn0003900|MGI:MGI:98872|MGI:MGI:104664|UniProtKB:O96004|MGI:MGI:1202715|FB:FBgn0032209|MGI:MGI:104685|MGI:MGI:102934|WB:WBGene00001953|MGI:MGI:2150010|MGI:MGI:103580|UniProtKB:O43680|UniProtKB:Q15672|M…	0005634 // nucleus (RGD:1624291 [ISO] UniProtKB:O43680) /// 0005634 // nucleus (GO_REF:0000024|RGD:1600115 [ISS] UniProtKB:O43680)	0000981 // RNA polymerase II transcription factor activity, sequence-specific DNA binding (PMID:21873635 [IBA] PANTHER:PTN002360678|RGD:621207|UniProtKB:P61296|MGI:MGI:1328312|MGI:MGI:103577|MGI:MGI:1349421|UniProtKB:O96004|MGI:MGI:104664|MGI:MGI:2150010|FB:FBgn0032209|MGI:MGI:102934|MGI:MGI:1333884|MGI:MGI:1202715|UniProtKB:Q15672|UniProtKB:Q7RTU7|UniProtKB:O43680) /// 1990837 // sequence-specif…	transcription factor 21		gene	taxon:10116	20110804	UniProt			3	0.173373	0.373725	0.667393	2	0.110866	0.311155	0.357818	1	0.0529834	0.145402	0.171801	1	0.0537866	0.13818	0.179124	7	0.320015	0.941248	0.981682	0	0	0	0
Tbpl1	1	23977688..24002506	ENSRNOG00000011114	1.01832	-1.0033	-0.00475432	0.976366	0.999483	1	Tbpl1	RGD	1597456	Tbpl1	enables	0006366 // transcription from RNA polymerase II promoter (GO_REF:0000108|RGD:1600115 [IEA] GO:0016251) /// 0006235 // dTTP biosynthetic process (RGD:1624291 [ISO] MGI:1339946) /// 0007289 // spermatid nucleus differentiation (RGD:1624291 [ISO] MGI:1339946) /// 0006352 // DNA-templated transcription, initiation (PMID:21873635 [IBA] PANTHER:PTN000013136|SGD:S000000950|FB:FBgn0003687|TAIR:locus:2193…	0005634 // nucleus (RGD:1624291 [ISO] MGI:1339946) /// 0005737 // cytoplasm (RGD:1624291 [ISO] MGI:1339946) /// 0005672 // transcription factor TFIIA complex (RGD:1624291 [ISO] MGI:1339946)	0000979 // RNA polymerase II core promoter sequence-specific DNA binding (RGD:1624291 [ISO] UniProtKB:P62380) /// 0016251 // obsolete general RNA polymerase II transcription factor activity (RGD:1624291 [ISO] UniProtKB:P62380) /// 0140223	TATA-box binding protein like 1		gene	taxon:10116	20200706	RGD	has_input(NCBI_Gene:4763),occurs_at(SO:0001952)		115	0.763164	1.64509	25.5834	142	0.903895	2.53686	25.4051	180	1.09515	3.00541	30.9242	191	1.17969	3.03068	34.2128	219	1.14968	3.38151	30.7126	194	0.83453	1.95084	26.8327
Slc2a12	1	complement(24003625..24056373)	ENSRNOG00000011161	0.309808	-1.14355	-0.193515	0.29942	0.999483	1	Slc2a12	RGD	1310175	Slc2a12	located_in	1904659 // glucose transmembrane transport (RGD:1624291 [ISO] MGI:3052471)	0016021 // integral component of membrane (GO_REF:0000043|RGD:1600115 [IEA] UniProtKB-KW:KW-0812) /// 0016020 // membrane (RGD:1624291 [ISO] MGI:3052471)	0022857 // transmembrane transporter activity (GO_REF:0000002|RGD:1600115 [IEA] InterPro:IPR003663|InterPro:IPR005828|InterPro:IPR005829|InterPro:IPR020846)	solute carrier family 2 member 12		gene	taxon:10116	20130314	RGD			82	0.256038	0.551918	18.2421	91	0.272547	0.764926	16.2807	114	0.326343	0.895584	19.5853	109	0.316761	0.813773	19.5246	121	0.298874	0.879067	16.9691	115	0.23276	0.544112	15.906
AABR07000714.1	1	complement(24072549..24073514)	ENSRNOG00000051597	0	#N/A	#N/A	#N/A	#N/A	#N/A																	0	0	0	0	0	0	0	0	0	0	0	0	0	0	0	0	0	0	0	0	0	0	0	0
AABR07000714.2	1	24076918..24081784	ENSRNOG00000057722	0.0544361	1.07895	0.109633	0.892506	0.999483	1																	0	0	0	0	3	0.0973809	0.273308	0.536727	0	0	0	0	3	0.0944885	0.242745	0.537373	3	0.0803113	0.236217	0.420721	0	0	0	0
Sgk1	1	complement(24185435..24302298)	ENSRNOG00000011815	0.421517	1.35732	0.440764	0.123661	0.999483	1	Sgk1	RGD	3668	Sgk1	enables	0006974 // cellular response to DNA damage stimulus (GO_REF:0000107|RGD:1600115 [IEA] UniProtKB:Q9WVC6|ensembl:ENSMUSP00000114074) /// 0043402 // glucocorticoid mediated signaling pathway (PMID:16982696|RGD:1642763 [IMP]) /// 0032869 // cellular response to insulin stimulus (PMID:17715136|RGD:8553574 [IMP]) /// 1904045 // cellular response to aldosterone (RGD:1624291 [ISO] MGI:1340062) /// 000646…	0005789 // endoplasmic reticulum membrane (GO_REF:0000044|RGD:1600115 [IEA] UniProtKB-SubCell:SL-0097) /// 0016607 // nuclear speck (GO_REF:0000052|RGD:1624291 [ISO] UniProtKB:O00141,UniProtKB:E9PR89) /// 0005737 // cytoplasm (PMID:21873635 [IBA] PANTHER:PTN002807276|UniProtKB:O00141|RGD:3668) /// 0005829 // cytosol (GO_REF:0000052|RGD:1624291 [ISO] UniProtKB:O00141) /// 0005634 // nucleus (PMID:…	0004712 // protein serine/threonine/tyrosine kinase activity (GO_REF:0000107|RGD:1600115 [IEA] UniProtKB:O00141|ensembl:ENSP00000356832) /// 0004674 // protein serine/threonine kinase activity (PMID:21873635 [IBA] PANTHER:PTN000683254|UniProtKB:P17252|RGD:3396|UniProtKB:Q9NRM7|SGD:S000005460|SGD:S000001248|RGD:620968|WB:WBGene00004034|CGD:CAL0000198853|WB:WBGene00000102|RGD:620307|RGD:2082|RGD:62…	serum/glucocorticoid regulated kinase 1		gene	taxon:10116	20050526	RGD			554	0.780788	1.68308	123.245	400	0.540746	1.51765	71.5637	146	0.18865	0.517711	25.0829	203	0.266277	0.684079	36.3623	297	0.331125	0.973927	41.6514	321	0.293257	0.685534	44.3984
gene:ENSRNOG00000059690	1	24306050..24306156	ENSRNOG00000059690	0	#N/A	#N/A	#N/A	#N/A	#N/A																	0	0	0	0	0	0	0	0	0	0	0	0	0	0	0	0	0	0	0	0	0	0	0	0
U6_7	1	complement(24333769..24333875)	ENSRNOG00000051379	0	#N/A	#N/A	#N/A	#N/A	#N/A																	0	0	0	0	0	0	0	0	0	0	0	0	0	0	0	0	0	0	0	0	0	0	0	0
LOC100365542	1	complement(24571240..24604400)	ENSRNOG00000059251	0.0055339	2.68726	1.42614	0.187744	0.999483	1																	1	0.0049668	0.0107065	0.222464	2	0.00952832	0.026742	0.357818	0	0	0	0	2	0.00924531	0.0237516	0.358249	1	0.00392906	0.0115564	0.14024	0	0	0	0
AABR07000723.1	1	complement(24609863..24610641)	ENSRNOG00000061761	0	#N/A	#N/A	#N/A	#N/A	#N/A																	0	0	0	0	0	0	0	0	0	0	0	0	0	0	0	0	0	0	0	0	0	0	0	0
LOC102546868	1	24737825..24740179	ENSRNOG00000056881	0	#N/A	#N/A	#N/A	#N/A	#N/A																	0	0	0	0	0	0	0	0	0	0	0	0	0	0	0	0	0	0	0	0	0	0	0	0
AABR07000725.1	1	24825371..24828485	ENSRNOG00000055637	0	#N/A	#N/A	#N/A	#N/A	#N/A																	0	0	0	0	0	0	0	0	0	0	0	0	0	0	0	0	0	0	0	0	0	0	0	0
AABR07000733.1	1	complement(24854907..24858316)	ENSRNOG00000058047	0.423564	-1.08675	-0.120025	0.827025	0.999483	1																	0	0	0	0	0	0	0	0	19	0.841363	2.30895	3.26422	19	0.854118	2.19427	3.40336	11	0.420296	1.2362	1.54264	7	0.219164	0.512328	0.96819
AABR07000738.1	1	complement(24889958..24891461)	ENSRNOG00000052999	0.562918	-1.32866	-0.409968	0.468269	0.999483	1																	1	0.109511	0.236063	0.222464	2	0.210086	0.589623	0.357818	12	1.20481	3.30635	2.06161	3	0.305768	0.785533	0.537373	5	0.433151	1.27401	0.701202	4	0.283947	0.663769	0.553251
LOC501467	1	24900858..24905169	ENSRNOG00000048976	0.063693	1.18716	0.247512	0.777496	0.999483	1																	0	0	0	0	5	0.183191	0.514142	0.894546	3	0.105057	0.288309	0.515403	0	0	0	0	1	0.0302161	0.0888735	0.14024	2	0.0495195	0.115759	0.276626
AABR07000740.1	1	complement(24922304..24924918)	ENSRNOG00000048796	0.0119304	-2.70457	-1.4354	0.517173	0.999483	1																	0	0	0	0	0	0	0	0	0	0	0	0	0	0	0	0	0	0	0	0	0	0	0	0
LOC679711	1	complement(24981823..24982606)	ENSRNOG00000054246	0.737052	-1.05559	-0.0780556	0.886993	0.999483	1																	6	1.26049	2.71713	1.33479	2	0.403021	1.13111	0.357818	4	0.770421	2.11427	0.687204	3	0.586576	1.50694	0.537373	4	0.664754	1.95522	0.560961	9	1.22561	2.86504	1.24482
Clvs2	1	25173242..25296927	ENSRNOG00000012122	0.0723368	1.02601	0.0370483	0.903543	0.999483	1	Clvs2	RGD	1306801	Clvs2	located_in	0007040 // lysosome organization (PMID:19651769|RGD:8553526 [IMP]) /// 0007040 // lysosome organization (PMID:21873635 [IBA] PANTHER:PTN000808459|RGD:1306801|RGD:1564200)	0005802 // trans-Golgi network (PMID:21873635 [IBA] PANTHER:PTN000808459|RGD:1306801|RGD:1564200) /// 0005768 // endosome (RGD:1624291 [ISO] UniProtKB:Q5SYC1) /// 0030136 // clathrin-coated vesicle (PMID:19651769|RGD:8553526 [IDA]) /// 0005768 // endosome (PMID:21873635 [IBA] PANTHER:PTN000808459|UniProtKB:Q8IUQ0|UniProtKB:Q5SYC1) /// 0031901 // early endosome membrane (GO_REF:0000044|RGD:1600115…	1902936 // phosphatidylinositol bisphosphate binding (PMID:21873635 [IBA] PANTHER:PTN000019344|UniProtKB:Q8IUQ0|MGI:MGI:1354168|UniProtKB:Q5SYC1) /// 0080025 // phosphatidylinositol-3,5-bisphosphate binding (GO_REF:0000024|RGD:1600115 [ISS] UniProtKB:Q5SYC1) /// 0080025 // phosphatidylinositol-3,5-bisphosphate binding (RGD:1624291 [ISO] UniProtKB:Q5SYC1)	clavesin 2		gene	taxon:10116	20091105	UniProt			40	0.0532652	0.114819	8.89857	52	0.0664197	0.186412	9.30328	66	0.0805764	0.221126	11.3389	58	0.071883	0.184671	10.3892	85	0.0895396	0.26336	11.9204	125	0.107898	0.252228	17.2891
Trdn	1	complement(25403390..25839345)	ENSRNOG00000012609	0.00082813	1.00821	0.0118017	0.9861	0.999483	1	Trdn	RGD	619856	Trdn	enables	0060316 // positive regulation of ryanodine-sensitive calcium-release channel activity (RGD:1624291 [ISO] RGD:12256847) /// 0060047 // heart contraction (PMID:21873635 [IBA] PANTHER:PTN001019999|MGI:MGI:1924007|UniProtKB:Q13061) /// 0014902 // myotube differentiation (PMID:10713145|RGD:634424 [IEP]) /// 0060316 // positive regulation of ryanodine-sensitive calcium-release channel activity (PMID:2…	0030314 // junctional membrane complex (PMID:22505613|RGD:7327226 [IMP]) /// 0005886 // plasma membrane (GO_REF:0000107|RGD:1600115 [IEA] UniProtKB:Q13061|ensembl:ENSP00000333984) /// 0030314 // junctional membrane complex (PMID:22505613|RGD:7327226 [IDA]) /// 0005886 // plasma membrane (GO_REF:0000052|RGD:1624291 [ISO] UniProtKB:Q13061) /// 0014701 // junctional sarcoplasmic reticulum membrane (…	0005515 // protein binding (PMID:16176928|RGD:7327230 [IPI] RGD:1586637) /// 0005102 // receptor binding (GO_REF:0000002|RGD:1600115 [IEA] InterPro:IPR010798) /// 0044325 // ion channel binding (RGD:1624291 [ISO] RGD:12256847) /// 0030674 // protein binding, bridging (RGD:1624291 [ISO] RGD:12256847) /// 0044325 // ion channel binding (PMID:21873635 [IBA] PANTHER:PTN001019999|UniProtKB:P82179)	triadin		gene	taxon:10116	20210612	InterPro		UniProtKB:F1LY11	1	0.0003778	0.00081439	0.222464	2	0.000724772	0.00203413	0.357818	4	0.00138548	0.00380218	0.687204	3	0.00105487	0.00271	0.537373	2	0.000597729	0.00175808	0.280481	3	0.000734689	0.00171745	0.414939
U6_8	1	complement(27472395..27472501)	ENSRNOG00000058582	0	#N/A	#N/A	#N/A	#N/A	#N/A																	0	0	0	0	0	0	0	0	0	0	0	0	0	0	0	0	0	0	0	0	0	0	0	0
Nkain2	1	27476375..28159290	ENSRNOG00000029608	0.0125511	-1.00971	-0.0139456	0.946511	0.999483	1	Nkain2	RGD	7740967	Nkain2	located_in	0002028 // regulation of sodium ion transport (PMID:21873635 [IBA] PANTHER:PTN000991517|FB:FBgn0085442)	0016021 // integral component of membrane (GO_REF:0000043|RGD:1600115 [IEA] UniProtKB-KW:KW-0812) /// 0005886 // plasma membrane (RGD:1624291 [ISO] MGI:1923447)		sodium/potassium transporting ATPase interacting 2		gene	taxon:10116	20150423	RGD			32	0.00771768	0.0166363	7.11885	54	0.0124922	0.0350605	9.66109	54	0.0119402	0.0327674	9.27725	76	0.0170595	0.0438265	13.6135	71	0.0135459	0.0398421	9.95707	74	0.0115688	0.0270439	10.2352
AABR07000900.1	1	complement(27540846..27540948)	ENSRNOG00000052712	0	#N/A	#N/A	#N/A	#N/A	#N/A																	0	0	0	0	0	0	0	0	0	0	0	0	0	0	0	0	0	0	0	0	0	0	0	0
U4_1	1	27723197..27723313	ENSRNOG00000057890	0	#N/A	#N/A	#N/A	#N/A	#N/A																	0	0	0	0	0	0	0	0	0	0	0	0	0	0	0	0	0	0	0	0	0	0	0	0
AABR07000902.1	1	27924825..27927782	ENSRNOG00000056670	0.0103646	2.51823	1.33241	0.524242	0.999483	1																	0	0	0	0	0	0	0	0	0	0	0	0	1	0.0518228	0.133135	0.179124	0	0	0	0	0	0	0	0
Rnf217	1	28301922..28390837	ENSRNOG00000013323	0.0428496	1.00583	0.00838678	0.978092	0.999483	1	Rnf217	RGD	1306836	Rnf217	located_in	0032436 // positive regulation of proteasomal ubiquitin-dependent protein catabolic process (PMID:21873635 [IBA] PANTHER:PTN000188395|MGI:MGI:1355296) /// 0006511 // ubiquitin-dependent protein catabolic process (PMID:21873635 [IBA] PANTHER:PTN000188395|WB:WBGene00003967|UniProtKB:Q7Z419|FB:FBgn0041100|MGI:MGI:1344361|FB:FBgn0017418|TAIR:locus:2057401|MGI:MGI:1344363|UniProtKB:O60260|UniProtKB:O9…	0000151 // ubiquitin ligase complex (PMID:21873635 [IBA] PANTHER:PTN000188395|UniProtKB:O60260|WB:WBGene00003967) /// 0016021 // integral component of membrane (GO_REF:0000043|RGD:1600115 [IEA] UniProtKB-KW:KW-0812) /// 0005737 // cytoplasm (PMID:21873635 [IBA] PANTHER:PTN000188395|FB:FBgn0041100|FB:FBgn0017418|TAIR:locus:2101074|UniProtKB:O95376|TAIR:locus:2057401|ZFIN:ZDB-GENE-050417-109|UniPro…	0061630 // ubiquitin protein ligase activity (PMID:21873635 [IBA] PANTHER:PTN000188395|MGI:MGI:1355296|UniProtKB:Q6ZMZ0|UniProtKB:P50876|TAIR:locus:2050100|SGD:S000001725|TAIR:locus:2101074|FB:FBgn0017418|FB:FBgn0041100|UniProtKB:O60260|TAIR:locus:2057401) /// 0046872 // metal ion binding (GO_REF:0000043|RGD:1600115 [IEA] UniProtKB-KW:KW-0479) /// 0031624 // ubiquitin conjugating enzyme binding (…	ring finger protein 217		gene	taxon:10116	20210612	UniProt			22	0.0407518	0.0878452	4.89421	25	0.0444195	0.124667	4.47273	22	0.0373617	0.102532	3.77962	26	0.0448242	0.115155	4.65724	32	0.0468907	0.137918	4.48769	44	0.052832	0.123503	6.08577
Tpd52l1	1	28454966..28576553	ENSRNOG00000021478	0.217029	1.1754	0.233155	0.157466	0.999483	1	Tpd52l1	RGD	1594796	Tpd52l1	involved_in	0043406 // positive regulation of MAP kinase activity (PMID:21873635 [IBA] PANTHER:PTN002712566|UniProtKB:Q16890) /// 0046330 // positive regulation of JNK cascade (RGD:1624291 [ISO] UniProtKB:Q16890) /// 0043406 // positive regulation of MAP kinase activity (RGD:1624291 [ISO] UniProtKB:Q16890) /// 2001235 // positive regulation of apoptotic signaling pathway (RGD:1624291 [ISO] UniProtKB:Q16890) …	0005737 // cytoplasm (RGD:1624291 [ISO] UniProtKB:Q16890) /// 0005737 // cytoplasm (PMID:21873635 [IBA] PANTHER:PTN002320265|UniProtKB:O43399|UniProtKB:Q16890|UniProtKB:P55327|UniProtKB:Q9I8F4) /// 0048471 // perinuclear region of cytoplasm (RGD:1624291 [ISO] UniProtKB:Q16890)	0042802 // identical protein binding (RGD:1624291 [ISO] UniProtKB:Q16890) /// 0042803 // protein homodimerization activity (RGD:1624291 [ISO] UniProtKB:Q16890)	TPD52 like 1		gene	taxon:10116	20060116	RGD			145	0.196418	0.423402	32.2573	151	0.196201	0.550653	27.0153	160	0.198707	0.545312	27.4882	152	0.191634	0.492316	27.2269	282	0.302187	0.888811	39.5478	169	0.148395	0.346897	23.3749
Hddc2	1	complement(28579990..28600586)	ENSRNOG00000021442	0.18861	-1.0668	-0.0932931	0.736824	0.999483	1	Hddc2	RGD	1307562	Hddc2	involved_in	0016311 // dephosphorylation (GO_REF:0000108|RGD:1600115 [IEA] GO:0002953)		2953	HD domain containing 2		gene	taxon:10116	20210613	GOC			20	0.15993	0.344748	4.44928	30	0.230108	0.645817	5.36727	23	0.16862	0.462743	3.95142	27	0.200946	0.516239	4.83636	29	0.183447	0.539566	4.06697	35	0.181422	0.4241	4.84095
5S_rRNA_1	1	28595961..28596073	ENSRNOG00000041720	0	#N/A	#N/A	#N/A	#N/A	#N/A																	0	0	0	0	0	0	0	0	0	0	0	0	0	0	0	0	0	0	0	0	0	0	0	0
Hey2	1	29191192..29201531	ENSRNOG00000013364	1.48641	-1.00038	-0.000549201	0.997867	0.999796	1	Hey2	RGD	621405	Hey2	acts_upstream_of_or_within	0045165 // cell fate commitment (RGD:1624291 [ISO] MGI:1341884) /// 0072359 // circulatory system development (PMID:21873635 [IBA] PANTHER:PTN002590997|MGI:MGI:1341884|RGD:621405|ZFIN:ZDB-GENE-000526-1|UniProtKB:Q9UBP5) /// 0003199 // endocardial cushion to mesenchymal transition involved in heart valve formation (RGD:1624291 [ISO] MGI:1341884) /// 0000122 // negative regulation of transcription …	0005634 // nucleus (RGD:1624291 [ISO] MGI:1341884) /// 0005737 // cytoplasm (RGD:1624291 [ISO] MGI:1341884) /// 0005654 // nucleoplasm (RGD:1600115|Reactome:R-NUL-9014139 [TAS]) /// 0005634 // nucleus (PMID:11741889|RGD:70528 [IDA]) /// 0005634 // nucleus (PMID:21873635 [IBA] PANTHER:PTN004213585|MGI:MGI:104853|UniProtKB:Q14469|FB:FBgn0027788|RGD:68439|MGI:MGI:3040955|MGI:MGI:1097714|FB:FBgn00026…	0043565 // sequence-specific DNA binding (RGD:1624291 [ISO] MGI:1341884) /// 0003674 // molecular_function (RGD:1598407 [ND]) /// 0042826 // histone deacetylase binding (RGD:1624291 [ISO] UniProtKB:Q9UBP5) /// 0043565 // sequence-specific DNA binding (RGD:1624291 [ISO] UniProtKB:Q9UBP5) /// 0003700 // transcription factor activity, sequence-specific DNA binding (RGD:1624291 [ISO] MGI:1341884) ///…	hes-related family bHLH transcription factor with YRPW motif 2		gene	taxon:10116	20101228	RGD			107	1.70438	3.67399	23.8037	78	1.19176	3.34477	13.9549	133	1.9423	5.33024	22.8495	84	1.24531	3.19926	15.0465	107	1.34828	3.96565	15.0057	122	1.25969	2.94472	16.8742
Ncoa7	1	29225707..29385199	ENSRNOG00000014004	0.23358	-1.0765	-0.106353	0.628086	0.999483	1	Ncoa7	RGD	1566426	Ncoa7	enables	0006979 // response to oxidative stress (PMID:21873635 [IBA] PANTHER:PTN001156357|SGD:S000006117|WB:WBGene00018700|MGI:MGI:2179326) /// 0045944 // positive regulation of transcription from RNA polymerase II promoter (RGD:1624291 [ISO] UniProtKB:Q8NI08) /// 0006357 // regulation of transcription from RNA polymerase II promoter (PMID:21873635 [IBA] PANTHER:PTN002763768|UniProtKB:Q8NI08) /// 1902083…	0005634 // nucleus (PMID:21873635 [IBA] PANTHER:PTN001156357|UniProtKB:A0A0B4K620|MGI:MGI:2179326|RGD:621857)	0030374 // ligand-dependent nuclear receptor transcription coactivator activity (RGD:1624291 [ISO] UniProtKB:Q8NI08) /// 0030374 // ligand-dependent nuclear receptor transcription coactivator activity (PMID:21873635 [IBA] PANTHER:PTN002763768|UniProtKB:Q8NI08) /// 0016922 // ligand-dependent nuclear receptor binding (RGD:1624291 [ISO] UniProtKB:Q8NI08)	nuclear receptor coactivator 7		gene	taxon:10116	20120116	RGD			158	0.163162	0.351715	35.1493	268	0.265465	0.74505	47.9477	266	0.25184	0.691123	45.6991	205	0.197029	0.506178	36.7205	340	0.27775	0.816936	47.6817	503	0.336706	0.787102	69.5714
5S_rRNA_2	1	29352780..29352913	ENSRNOG00000045369	0	#N/A	#N/A	#N/A	#N/A	#N/A																	0	0	0	0	0	0	0	0	0	0	0	0	0	0	0	0	0	0	0	0	0	0	0	0
Hint3	1	29413365..29423347	ENSRNOG00000014190	0.576438	1.06311	0.0882911	0.718481	0.999483	1	Hint3	RGD	621603	Hint3	enables		0005634 // nucleus (GO_REF:0000107|RGD:1600115 [IEA] UniProtKB:Q9NQE9|ensembl:ENSP00000229633) /// 0005737 // cytoplasm (GO_REF:0000024|RGD:1600115 [ISS] UniProtKB:Q9NQE9) /// 0005737 // cytoplasm (RGD:1624291 [ISO] UniProtKB:Q9NQE9) /// 0005634 // nucleus (RGD:1624291 [ISO] UniProtKB:Q9NQE9) /// 0005737 // cytoplasm (GO_REF:0000107|RGD:1600115 [IEA] UniProtKB:Q9NQE9|ensembl:ENSP00000229633) /// …	0043530 // adenosine 5'-monophosphoramidase activity (RGD:1624291 [ISO] UniProtKB:Q9NQE9) /// 0043530 // adenosine 5'-monophosphoramidase activity (GO_REF:0000107|RGD:1600115 [IEA] UniProtKB:Q9NQE9|ensembl:ENSP00000229633) /// 0042802 // identical protein binding (GO_REF:0000107|RGD:1600115 [IEA] UniProtKB:Q9NQE9|ensembl:ENSP00000229633) /// 0000166 // nucleotide binding (GO_REF:0000043|RGD:16001…	histidine triad nucleotide binding protein 3		gene	taxon:10116	20210612	UniProt			31	0.511452	1.10249	6.89639	36	0.569712	1.59894	6.44073	34	0.514283	1.41135	5.84123	43	0.660277	1.69628	7.70235	48	0.626465	1.8426	6.73154	48	0.51334	1.20001	6.63902
Trmt11	1	29432152..29487473	ENSRNOG00000014240	0.0437831	1.30372	0.382636	0.251977	0.999483	1	Trmt11	RGD	727798	Trmt11	enables	0032259 // methylation (GO_REF:0000002|RGD:1600115 [IEA] InterPro:IPR002052) /// 0032259 // methylation (GO_REF:0000043|RGD:1600115 [IEA] UniProtKB-KW:KW-0489) /// 0030488 // tRNA methylation (GO_REF:0000108|RGD:1600115 [IEA] GO:0004809)	0005737 // cytoplasm (PMID:21873635 [IBA] PANTHER:PTN001001142|SGD:S000005484)	0004809 // tRNA (guanine-N2-)-methyltransferase activity (PMID:21873635 [IBA] PANTHER:PTN000332342|SGD:S000005484) /// 0008168 // methyltransferase activity (PMID:21873635 [IBA] PANTHER:PTN001001142|UniProtKB:P28638|SGD:S000005484) /// 0008168 // methyltransferase activity (GO_REF:0000002|RGD:1600115 [IEA] InterPro:IPR002052|InterPro:IPR016691) /// 0000049 // tRNA binding (GO_REF:0000043|RGD:1600…	tRNA methyltransferase 11 homolog		gene	taxon:10116	20210612	UniProt			13	0.0387035	0.0834297	2.89203	12	0.0342687	0.0961779	2.14691	12	0.0327543	0.0898874	2.06161	23	0.0637307	0.163727	4.11986	21	0.0494582	0.14547	2.94505	11	0.0212285	0.0496249	1.52144
Cenpw	1	29915443..29920598	ENSRNOG00000042944	0.010871	-1.55964	-0.641214	0.658656	0.999483	1	Cenpw	RGD	1593465	Cenpw	involved_in	0051382 // kinetochore assembly (RGD:1624291 [ISO] UniProtKB:Q5EE01) /// 0000278 // mitotic cell cycle (PMID:21873635 [IBA] PANTHER:PTN002166039|UniProtKB:Q5EE01) /// 0000278 // mitotic cell cycle (GO_REF:0000024|RGD:1600115 [ISS] UniProtKB:Q5EE01) /// 0000278 // mitotic cell cycle (RGD:1624291 [ISO] UniProtKB:Q5EE01) /// 0007059 // chromosome segregation (GO_REF:0000024|RGD:1600115 [ISS] UniProt…	0005730 // nucleolus (GO_REF:0000044|RGD:1600115 [IEA] UniProtKB-SubCell:SL-0188) /// 0000776 // kinetochore (PMID:21873635 [IBA] PANTHER:PTN002166039|UniProtKB:Q5EE01) /// 0000776 // kinetochore (RGD:1624291 [ISO] UniProtKB:Q5EE01) /// 0005654 // nucleoplasm (GO_REF:0000052|RGD:1624291 [ISO] UniProtKB:Q5EE01,UniProtKB:A0A0A0MRK5) /// 0005654 // nucleoplasm (PMID:21873635 [IBA] PANTHER:PTN0021660…	0046982 // protein heterodimerization activity (GO_REF:0000002|RGD:1600115 [IEA] InterPro:IPR009072) /// 0003677 // DNA binding (GO_REF:0000043|RGD:1600115 [IEA] UniProtKB-KW:KW-0238)	centromere protein W		gene	taxon:10116	20120329	UniProt			0	0	0	0	1	0.0306409	0.0859962	0.178909	0	0	0	0	0	0	0	0	0	0	0	0	0	0	0	0
AABR07000968.2	1	30027001..30027123	ENSRNOG00000060033	0	#N/A	#N/A	#N/A	#N/A	#N/A																	0	0	0	0	0	0	0	0	0	0	0	0	0	0	0	0	0	0	0	0	0	0	0	0
AABR07000968.1	1	complement(30085337..30085434)	ENSRNOG00000050157	0	#N/A	#N/A	#N/A	#N/A	#N/A																	0	0	0	0	0	0	0	0	0	0	0	0	0	0	0	0	0	0	0	0	0	0	0	0
U4_2	1	complement(30150303..30150446)	ENSRNOG00000056383	0	#N/A	#N/A	#N/A	#N/A	#N/A																	0	0	0	0	0	0	0	0	0	0	0	0	0	0	0	0	0	0	0	0	0	0	0	0
AABR07000968.3	1	30196152..30197158	ENSRNOG00000061372	0	#N/A	#N/A	#N/A	#N/A	#N/A																	0	0	0	0	0	0	0	0	0	0	0	0	0	0	0	0	0	0	0	0	0	0	0	0
AABR07000978.1	1	complement(30666087..30666753)	ENSRNOG00000056484	0.0452781	2.51821	1.3324	0.524246	0.999483	1																	0	0	0	0	0	0	0	0	1	0.226391	0.621283	0.171801	0	0	0	0	0	0	0	0	0	0	0	0
Rspo3	1	30681681..30766860	ENSRNOG00000011568	0.0544454	1.03237	0.045965	0.87478	0.999483	1	Rspo3	RGD	1563246	Rspo3	acts_upstream_of_or_within	0002040 // sprouting angiogenesis (RGD:1624291 [ISO] MGI:1920030) /// 0008150 // biological_process (RGD:1598407 [ND]) /// 0001974 // blood vessel remodeling (RGD:1624291 [ISO] MGI:1920030) /// 0001525 // angiogenesis (RGD:1624291 [ISO] MGI:1920030) /// 0016055 // Wnt signaling pathway (GO_REF:0000043|RGD:1600115 [IEA] UniProtKB-KW:KW-0879) /// 0060670 // branching involved in labyrinthine layer …	0005575 // cellular_component (RGD:1598407 [ND]) /// 0005576 // extracellular region (RGD:1624291 [ISO] MGI:1920030)	0003674 // molecular_function (RGD:1598407 [ND]) /// 0008201 // heparin binding (RGD:1624291 [ISO] MGI:1920030) /// 0005109 // frizzled binding (RGD:1624291 [ISO] MGI:1920030) /// 0005102 // receptor binding (RGD:1624291 [ISO] MGI:1920030) /// 0005102 // receptor binding (RGD:1624291 [ISO] UniProtKB:Q9BXY4)	R-spondin 3		gene	taxon:10116	20150121	RGD			18	0.0348048	0.0750257	4.00436	40	0.0741885	0.208216	7.15637	23	0.0407732	0.111894	3.95142	23	0.0413913	0.106336	4.11986	53	0.081069	0.238446	7.43274	37	0.0463755	0.10841	5.11758
Rnf146	1	30863217..30873808	ENSRNOG00000011588	3.12961	-1.15735	-0.210829	0.146547	0.999483	1	Rnf146	RGD	1306482	Rnf146	enables	0070936 // protein K48-linked ubiquitination (GO_REF:0000024|RGD:1600115 [ISS] UniProtKB:Q9NTX7) /// 0090263 // positive regulation of canonical Wnt signaling pathway (GO_REF:0000024|RGD:1600115 [ISS] UniProtKB:Q9NTX7) /// 1903206 // negative regulation of hydrogen peroxide-induced cell death (PMID:24842055|RGD:13524867 [IDA]) /// 0090263 // positive regulation of canonical Wnt signaling pathway …	0005829 // cytosol (GO_REF:0000052|RGD:1624291 [ISO] UniProtKB:Q9NTX7) /// 0005634 // nucleus (PMID:24842055|RGD:13524867 [IDA]) /// 0005886 // plasma membrane (GO_REF:0000052|RGD:1624291 [ISO] UniProtKB:Q9NTX7) /// 0005654 // nucleoplasm (GO_REF:0000107|RGD:1600115 [IEA] UniProtKB:Q9NTX7|ensembl:ENSP00000357297) /// 0005829 // cytosol (GO_REF:0000024|RGD:1600115 [ISS] UniProtKB:Q9NTX7) /// 00058…	0061630 // ubiquitin protein ligase activity (GO_REF:0000002|RGD:1600115 [IEA] InterPro:IPR033509) /// 0008270 // zinc ion binding (GO_REF:0000104|RGD:1600115 [IEA] UniRule:UR001427773) /// 0072572 // poly-ADP-D-ribose binding (RGD:1624291 [ISO] UniProtKB:Q9NTX7) /// 0004842 // ubiquitin-protein transferase activity (RGD:1624291 [ISO] UniProtKB:Q9NTX7) /// 0072572 // poly-ADP-D-ribose binding (GO…	ring finger protein 146		gene	taxon:10116	20110420	UniProt			185	2.87672	6.2011	41.1559	212	3.16207	8.87462	37.9287	196	2.79423	7.66821	33.673	208	3.01026	7.7335	37.2579	232	2.85382	8.39384	32.5358	335	3.37669	7.89353	46.3348
Echdc1	1	complement(30874418..30917882)	ENSRNOG00000011622	1.47738	-1.11262	-0.153957	0.360043	0.999483	1	Echdc1	RGD	1359654	Echdc1	located_in	0006635 // fatty acid beta-oxidation (PMID:21873635 [IBA] PANTHER:PTN000941828|RGD:61892|RGD:69330|MGI:MGI:94871|UniProtKB:P30084)	0005829 // cytosol (RGD:1624291 [ISO] MGI:1277169) /// 0005829 // cytosol (PMID:21873635 [IBA] PANTHER:PTN000941457|MGI:MGI:1277169) /// 0005829 // cytosol (GO_REF:0000024|RGD:1600115 [ISS] UniProtKB:Q9D9V3)	0004300 // enoyl-CoA hydratase activity (PMID:21873635 [IBA] PANTHER:PTN000941828|UniProtKB:Q13825|UniProtKB:P76082|RGD:69330|UniProtKB:P30084|MGI:MGI:1338011) /// 0016831 // carboxy-lyase activity (RGD:1624291 [ISO] MGI:1277169) /// 0016831 // carboxy-lyase activity (GO_REF:0000024|RGD:1600115 [ISS] UniProtKB:Q9D9V3)	ethylmalonyl-CoA decarboxylase 1		gene	taxon:10116	20120127	UniProt			462	1.75068	3.77379	102.778	384	1.39574	3.91727	68.7011	364	1.26458	3.47038	62.5356	374	1.31902	3.38862	66.9925	484	1.45085	4.26733	67.8763	592	1.45414	3.39928	81.8812
AABR07000986.1	1	complement(31000772..31004646)	ENSRNOG00000054753	0.0148788	1.67431	0.743566	0.603538	0.999483	1																	0	0	0	0	1	0.0407701	0.114425	0.178909	0	0	0	0	0	0	0	0	1	0.0336237	0.0988961	0.14024	0	0	0	0
Kiaa0408L	1	complement(31040142..31055453)	ENSRNOG00000042309	4.80842	1.04045	0.057214	0.700647	0.999483	1																	314	3.37755	7.2807	69.8538	460	4.74613	13.3204	82.2982	557	5.49297	15.0744	95.6931	494	4.94554	12.7053	88.4875	644	5.47988	16.1178	90.3148	682	4.75529	11.1162	94.3294
Soga3	1	complement(31066798..31122093)	ENSRNOG00000012324	0.47913	-1.19534	-0.257419	0.316055	0.999483	1	Soga3	RGD	11479453	Soga3	located_in	0010506 // regulation of autophagy (GO_REF:0000002|RGD:1600115 [IEA] InterPro:IPR027881)	0016021 // integral component of membrane (GO_REF:0000043|RGD:1600115 [IEA] UniProtKB-KW:KW-0812) /// 0005615 // extracellular space (GO_REF:0000002|RGD:1600115 [IEA] InterPro:IPR027881)		SOGA family member 3		gene	taxon:10116	20210612	InterPro			76	0.226373	0.487972	16.9073	181	0.517129	1.45137	32.3826	156	0.426006	1.16909	26.801	177	0.49068	1.26058	31.705	219	0.516021	1.51775	30.7126	474	0.915186	2.13939	65.5603
AABR07000989.1	1	31124825..31125160	ENSRNOG00000061741	0.424372	-1.70318	-0.768234	0.481093	0.999483	1																	0	0	0	0	0	0	0	0	0	0	0	0	2	0.912451	2.34413	0.358249	1	0.387773	1.14054	0.14024	4	1.271	2.97115	0.553251
AABR07000990.1	1	31163819..31163934	ENSRNOG00000054845	0	#N/A	#N/A	#N/A	#N/A	#N/A																	0	0	0	0	0	0	0	0	0	0	0	0	0	0	0	0	0	0	0	0	0	0	0	0
LOC100910528	1	complement(31261370..31262466)	ENSRNOG00000023407	0	#N/A	#N/A	#N/A	#N/A	#N/A																	0	0	0	0	0	0	0	0	0	0	0	0	0	0	0	0	0	0	0	0	0	0	0	0
LOC100912599	1	31264755..31273159	ENSRNOG00000023387	0	#N/A	#N/A	#N/A	#N/A	#N/A	LOC100912599	RGD	1584802	LOC100912599	part_of	0006120 // mitochondrial electron transport, NADH to ubiquinone (PMID:21873635 [IBA] PANTHER:PTN000322556|WB:WBGene00009051)	0005747 // mitochondrial respiratory chain complex I (PMID:21873635 [IBA] PANTHER:PTN000322556|UniProtKB:P23934|UniProtKB:O75380|MGI:MGI:107932)		NADH dehydrogenase [ubiquinone] iron-sulfur protein 6, mitochondrial	UniProtKB:D3ZCZ9|PTN004406896	protein	taxon:10116	20170228	GO_Central			0	0	0	0	0	0	0	0	0	0	0	0	0	0	0	0	0	0	0	0	0	0	0	0
RGD1311933	1	31409579..31425662	ENSRNOG00000012581	0.00204805	2.51832	1.33246	0.524222	0.999483	1	RGD1311933	RGD	1311933	RGD1311933	located_in		0005615 // extracellular space (RGD:1624291 [ISO] UniProtKB:Q6P5S2) /// 0005615 // extracellular space (PMID:21873635 [IBA] PANTHER:PTN001050406|ZFIN:ZDB-GENE-030131-1178|UniProtKB:Q6P5S2|ZFIN:ZDB-GENE-040426-2281)		similar to RIKEN cDNA 2310057J18		gene	taxon:10116	20150709	RGD	part_of(UBERON:0007311)		1	0.0102402	0.022074	0.222464	0	0	0	0	0	0	0	0	0	0	0	0	0	0	0	0	0	0	0	0
AC094217.2	1	31436712..31437203	ENSRNOG00000039788	0	#N/A	#N/A	#N/A	#N/A	#N/A	AC094217.2	RGD	15004356	AC094217.2	located_in	0045087 // innate immune response (GO_REF:0000043|RGD:1600115 [IEA] UniProtKB-KW:KW-0399)	0005694 // chromosome (GO_REF:0000044|RGD:1600115 [IEA] UniProtKB-SubCell:SL-0468) /// 0005634 // nucleus (GO_REF:0000044|RGD:1600115 [IEA] UniProtKB-SubCell:SL-0191)				gene	taxon:10116	20210612	UniProt			0	0	0	0	0	0	0	0	0	0	0	0	0	0	0	0	0	0	0	0	0	0	0	0
RNaseP_nuc_2	1	31443439..31443685	ENSRNOG00000051400	0	#N/A	#N/A	#N/A	#N/A	#N/A																	0	0	0	0	0	0	0	0	0	0	0	0	0	0	0	0	0	0	0	0	0	0	0	0
AC094217.1	1	complement(31527646..31528083)	ENSRNOG00000039783	469.198	-1.13371	-0.18105	0.283908	0.999483	1																	1438	540.741	1165.63	319.904	1232	444.376	1247.18	220.416	1165	401.639	1102.22	200.148	1236	432.577	1111.31	221.398	1402	417.052	1226.66	196.617	1824	444.606	1039.33	252.283
Lrrc14b	1	31531143..31535314	ENSRNOG00000028357	0.818837	-1.16818	-0.224263	0.44527	0.999483	1	Lrrc14b	RGD	1564978	Lrrc14b	is_active_in		0005737 // cytoplasm (PMID:21873635 [IBA] PANTHER:PTN002306527|MGI:MGI:1890541|UniProtKB:Q15048|MGI:MGI:2679150)		Leucine-rich repeat-containing 14B	UniProtKB:D3ZJ80|PTN000369174	protein	taxon:10116	20200808	GO_Central			17	0.671133	1.4467	3.78189	25	0.946694	2.65698	4.47273	17	0.615303	1.68857	2.92062	14	0.514402	1.32152	2.50774	33	1.03059	3.03124	4.62793	30	0.767718	1.79466	4.14939
Ccdc127	1	complement(31539215..31545559)	ENSRNOG00000012775	2.21013	-1.05264	-0.0740133	0.725343	0.999483	1	Ccdc127	RGD	735106	Ccdc127	located_in		0016021 // integral component of membrane (GO_REF:0000043|RGD:1600115 [IEA] UniProtKB-KW:KW-0812)		coiled-coil domain containing 127		gene	taxon:10116	20210612	UniProt		UniProtKB:G3V7Q3	60	1.55749	3.35734	13.3479	98	2.4401	6.84836	17.5331	121	2.87964	7.90259	20.7879	75	1.81196	4.65501	13.4343	115	2.36147	6.94572	16.1276	180	3.02877	7.0802	24.8963
Sdha	1	31545631..31570601	ENSRNOG00000013331	7.76497	-1.07114	-0.0991452	0.499243	0.999483	1	Sdha	RGD	621557	Sdha	contributes_to	0007399 // nervous system development (RGD:1624291 [ISO] UniProtKB:P31040) /// 0006105 // succinate metabolic process (GO_REF:0000024|RGD:1600115 [ISS] UniProtKB:P31040) /// 0022904 // respiratory electron transport chain (GO_REF:0000024|RGD:1600115 [ISS] UniProtKB:P31040) /// 0006099 // tricarboxylic acid cycle (GO_REF:0000041|RGD:1600115 [IEA] UniPathway:UPA00223) /// 0022904 // respiratory ele…	0005743 // mitochondrial inner membrane (GO_REF:0000024|RGD:1600115 [ISS] UniProtKB:Q0QF01) /// 0005743 // mitochondrial inner membrane (RGD:1624291 [ISO] RGD:13890970) /// 0005749 // mitochondrial respiratory chain complex II, succinate dehydrogenase complex (ubiquinone) (PMID:21873635 [IBA] PANTHER:PTN000180258|SGD:S000001631|UniProtKB:Q9YHT1|TAIR:locus:2173654|UniProtKB:Q0QF01) /// 0005743 // …	0009055 // electron carrier activity (PMID:21873635 [IBA] PANTHER:PTN000180228|UniProtKB:P0AC41|UniProtKB:P00363) /// 0000104 // succinate dehydrogenase activity (PMID:21873635 [IBA] PANTHER:PTN000180228|UniProtKB:P31040|RGD:621557|SGD:S000001631|SGD:S000003581|UniProtKB:P0AC41) /// 0008177 // succinate dehydrogenase (ubiquinone) activity (PMID:16520240|RGD:2306906 [IMP]) /// 0000104 // succinate…	succinate dehydrogenase complex flavoprotein subunit A		gene	taxon:10116	20091117	UniProt			1155	7.61816	16.4218	256.946	1312	8.30065	23.2965	234.729	1251	7.56494	20.7605	214.923	1236	7.58755	19.4928	221.398	1486	7.75353	22.8052	208.397	2027	8.66648	20.2592	280.36
Pdcd6	1	31576183..31591849	ENSRNOG00000014485	1.42913	-1.13394	-0.181343	0.280923	0.999483	1	Pdcd6	RGD	1311239	Pdcd6	enables	0010595 // positive regulation of endothelial cell migration (RGD:1624291 [ISO] UniProtKB:O75340) /// 0034605 // cellular response to heat (RGD:1624291 [ISO] UniProtKB:O75340) /// 0001938 // positive regulation of endothelial cell proliferation (RGD:1624291 [ISO] UniProtKB:O75340) /// 0006888 // ER to Golgi vesicle-mediated transport (RGD:1624291 [ISO] UniProtKB:O75340) /// 0014032 // neural cres…	0005737 // cytoplasm (RGD:1624291 [ISO] MGI:109283) /// 0005789 // endoplasmic reticulum membrane (GO_REF:0000044|RGD:1600115 [IEA] UniProtKB-SubCell:SL-0097) /// 0005829 // cytosol (GO_REF:0000052|RGD:1624291 [ISO] UniProtKB:O75340) /// 0070971 // endoplasmic reticulum exit site (RGD:1624291 [ISO] UniProtKB:O75340) /// 0005829 // cytosol (GO_REF:0000107|RGD:1600115 [IEA] UniProtKB:O75340|ensembl…	0042803 // protein homodimerization activity (RGD:1624291 [ISO] MGI:109283) /// 0005509 // calcium ion binding (RGD:1624291 [ISO] UniProtKB:O75340) /// 0043495 // protein anchor (RGD:1624291 [ISO] UniProtKB:O75340) /// 0048306 // calcium-dependent protein binding (RGD:1624291 [ISO] UniProtKB:O75340) /// 0046983 // protein dimerization activity (RGD:1624291 [ISO] MGI:109283) /// 0046983 // protein…	programmed cell death 6		gene	taxon:10116	20170307	UniProt			134	1.40872	3.03665	29.8102	153	1.54284	4.3301	27.3731	127	1.22406	3.35918	21.8187	139	1.36003	3.49397	24.8983	152	1.26408	3.71799	21.3165	176	1.19937	2.8037	24.3431
Ahrr	1	31603297..31698329	ENSRNOG00000014721	0.00193607	2.68751	1.42627	0.193222	0.999483	1	Ahrr	RGD	1559857	Ahrr	involved_in	0006805 // xenobiotic metabolic process (GO_REF:0000002|RGD:1600115 [IEA] InterPro:IPR039091) /// 0033235 // positive regulation of protein sumoylation (RGD:1624291 [ISO] MGI:1333776) /// 0045892 // negative regulation of transcription, DNA-templated (RGD:1624291 [ISO] MGI:1333776) /// 0030522 // intracellular receptor signaling pathway (GO_REF:0000108|RGD:1600115 [IEA] GO:0004879) /// 0000122 //…	0005829 // cytosol (GO_REF:0000052|RGD:1624291 [ISO] UniProtKB:A9YTQ3) /// 0005737 // cytoplasm (GO_REF:0000044|RGD:1600115 [IEA] UniProtKB-SubCell:SL-0086) /// 0034751 // aryl hydrocarbon receptor complex (PMID:21873635 [IBA] PANTHER:PTN004180845|UniProtKB:A0A1D5P3U2|UniProtKB:E1C4K6) /// 0005654 // nucleoplasm (GO_REF:0000052|RGD:1624291 [ISO] UniProtKB:A9YTQ3,UniProtKB:D6RE68) /// 0005634 // n…	0004879 // RNA polymerase II transcription factor activity, ligand-activated sequence-specific DNA binding (PMID:21873635 [IBA] PANTHER:PTN004180845|UniProtKB:E1C4K6|MGI:MGI:105043|RGD:2074|UniProtKB:P35869|UniProtKB:A0A1D5P3U2|ZFIN:ZDB-GENE-990714-16) /// 0046983 // protein dimerization activity (GO_REF:0000002|RGD:1600115 [IEA] InterPro:IPR011598|InterPro:IPR036638) /// 0000976 // transcription…	aryl-hydrocarbon receptor repressor		gene	taxon:10116	20090803	RGD			1	0.00173312	0.00373595	0.222464	3	0.00498725	0.0139971	0.536727	1	0.00158895	0.00436055	0.171801	0	0	0	0	1	0.00137102	0.00403252	0.14024	1	0.00112344	0.00262621	0.138313
Exoc3	1	31700953..31731815	ENSRNOG00000039776	1.00791	-1.02788	-0.0396728	0.788837	0.999483	1	Exoc3	RGD	621790	Exoc3	enables	0051601 // exocyst localization (PMID:21873635 [IBA] PANTHER:PTN000480155|SGD:S000001330) /// 0015031 // protein transport (GO_REF:0000043|RGD:1600115 [IEA] UniProtKB-KW:KW-0653) /// 0006887 // exocytosis (PMID:21873635 [IBA] PANTHER:PTN000480155|SGD:S000001330|MGI:MGI:3041195|FB:FBgn0266671)	0030426 // growth cone (GO_REF:0000044|RGD:1600115 [IEA] UniProtKB-SubCell:SL-0288) /// 0030496 // midbody (GO_REF:0000044|RGD:1600115 [IEA] UniProtKB-SubCell:SL-0469) /// 0042734 // presynaptic membrane (PMID:12763070|RGD:13702453 [IDA]) /// 0000145 // exocyst (PMID:21873635 [IBA] PANTHER:PTN000480155|FB:FBgn0266671|UniProtKB:Q94AI6|dictyBase:DDB_G0293520|SGD:S000001330|PomBase:SPCC1235.10c|MGI:…	0000149 // SNARE binding (PMID:21873635 [IBA] PANTHER:PTN000480155|SGD:S000001330) /// 0005515 // protein binding (PMID:17827149|RGD:8554303 [IPI] UniProtKB:Q8K3I4)	exocyst complex component 3		gene	taxon:10116	20120328	UniProt			152	0.811166	1.74856	33.8146	234	1.19782	3.36178	41.8647	183	0.895359	2.45713	31.4396	214	1.06291	2.73065	38.3326	254	1.07229	3.15389	35.6211	292	1.01011	2.36129	40.3874
Slc9a3	1	complement(31734327..31777070)	ENSRNOG00000015159	0.0473641	-1.21286	-0.278418	0.425374	0.999483	1	Slc9a3	RGD	3720	Slc9a3	involved_in	0007623 // circadian rhythm (PMID:15780093|RGD:1581376 [IEP]) /// 0071805 // potassium ion transmembrane transport (PMID:21873635 [IBA] PANTHER:PTN000011605|SGD:S000002864|TAIR:locus:2114810|TAIR:locus:2041100) /// 0006885 // regulation of pH (PMID:15265811|RGD:1625070 [IDA]) /// 0006814 // sodium ion transport (RGD:1624291 [ISO] MGI:105064) /// 0006814 // sodium ion transport (PMID:11880335|RGD:…	0031982 // vesicle (RGD:1624291 [ISO] MGI:105064) /// 0031526 // brush border membrane (PMID:21873635 [IBA] PANTHER:PTN002561299|MGI:MGI:105064|RGD:3720) /// 0016324 // apical plasma membrane (RGD:1624291 [ISO] MGI:105064) /// 0031526 // brush border membrane (PMID:15238256|RGD:1581378 [IDA]) /// 0016324 // apical plasma membrane (PMID:20584908|RGD:10047312 [IDA]) /// 0070062 // extracellular exo…	0015385 // sodium:proton antiporter activity (PMID:21873635 [IBA] PANTHER:PTN000011605|MGI:MGI:102462|RGD:3719|MGI:MGI:105075|TAIR:locus:2181246|RGD:3718|MGI:MGI:1924281|ZFIN:ZDB-GENE-060503-640|MGI:MGI:105064|RGD:620473|TAIR:locus:2114810|UniProtKB:P48764|TAIR:locus:2173972|WB:WBGene00003730|UniProtKB:Q96T83|SGD:S000002864|RGD:3720|UniProtKB:P19634) /// 0015385 // sodium:proton antiporter activi…	solute carrier family 9 member A3		gene	taxon:10116	20060929	RGD			11	0.0423859	0.0913677	2.44711	12	0.0443527	0.12448	2.14691	9	0.0317945	0.0872535	1.54621	16	0.0573804	0.147413	2.86599	12	0.0365782	0.107586	1.68288	12	0.029973	0.0700665	1.65975
Cep72	1	31835000..31864628	ENSRNOG00000015465	0.0120143	1.18112	0.240157	0.73217	0.999483	1	Cep72	RGD	1566336	Cep72	located_in	0033566 // gamma-tubulin complex localization (RGD:1624291 [ISO] UniProtKB:Q9P209) /// 0007099 // centriole replication (RGD:1624291 [ISO] UniProtKB:Q9P209) /// 0007051 // spindle organization (RGD:1624291 [ISO] UniProtKB:Q9P209) /// 1904779 // regulation of protein localization to centrosome (RGD:1624291 [ISO] UniProtKB:Q9P209)	0034451 // centriolar satellite (RGD:1624291 [ISO] UniProtKB:Q9P209) /// 0034451 // centriolar satellite (RGD:1624291 [ISO] MGI:1921720) /// 0005813 // centrosome (RGD:1624291 [ISO] UniProtKB:Q9P209)	0042802 // identical protein binding (RGD:1624291 [ISO] MGI:1921720,PR:Q9D3R3)	centrosomal protein 72		gene	taxon:10116	20110517	RGD			1	0.00555888	0.0119828	0.222464	2	0.0106642	0.0299299	0.357818	5	0.0254822	0.0699308	0.859005	1	0.00517371	0.0132915	0.179124	3	0.0131923	0.0388021	0.420721	2	0.00720672	0.0168468	0.276626
Tppp	1	complement(31870899..31890778)	ENSRNOG00000028261	2.66764	-1.27132	-0.346327	0.090933	0.999483	1	Tppp	RGD	1310121	Tppp	enables	0032288 // myelin assembly (PMID:19606501|RGD:14995315 [IMP]) /// 0048709 // oligodendrocyte differentiation (GO_REF:0000024|RGD:1600115 [ISS] UniProtKB:Q7TQD2) /// 0048709 // oligodendrocyte differentiation (RGD:1624291 [ISO] MGI:1920198) /// 0001578 // microtubule bundle formation (GO_REF:0000024|RGD:1600115 [ISS] UniProtKB:O94811) /// 0046785 // microtubule polymerization (GO_REF:0000024|RGD:1…	0005737 // cytoplasm (RGD:1624291 [ISO] UniProtKB:O94811) /// 0005634 // nucleus (RGD:1624291 [ISO] UniProtKB:O94811) /// 0005874 // microtubule (RGD:1624291 [ISO] UniProtKB:O94811) /// 0072686 // mitotic spindle (RGD:1624291 [ISO] UniProtKB:O94811) /// 0005874 // microtubule (RGD:1624291 [ISO] MGI:1920198) /// 0097427 // microtubule bundle (RGD:1624291 [ISO] UniProtKB:O94811) /// 0048471 // peri…	0000287 // magnesium ion binding (RGD:1624291 [ISO] UniProtKB:O94811) /// 0015631 // tubulin binding (GO_REF:0000024|RGD:1600115 [ISS] UniProtKB:Q27957) /// 0003924 // GTPase activity (RGD:1624291 [ISO] UniProtKB:O94811) /// 0042803 // protein homodimerization activity (GO_REF:0000024|RGD:1600115 [ISS] UniProtKB:O94811) /// 0042803 // protein homodimerization activity (RGD:1624291 [ISO] UniProtKB…	tubulin polymerization promoting protein		gene	taxon:10116	20191007	UniProt			213	1.76469	3.80398	47.3849	337	2.6781	7.51632	60.2924	283	2.14958	5.8991	48.6197	325	2.50603	6.4381	58.2155	360	2.35941	6.93964	50.4865	899	4.82801	11.2862	124.343
Zdhhc11	1	complement(31906064..31936537)	ENSRNOG00000039743	0.0221287	1.24647	0.31785	0.570408	0.999483	1	Zdhhc11	RGD	1564281	Zdhhc11	involved_in	0018230 // peptidyl-L-cysteine S-palmitoylation (PMID:21873635 [IBA] PANTHER:PTN000525256|UniProtKB:Q8IVQ6|UniProtKB:Q5W0Z9|UniProtKB:Q8WVZ1|MGI:MGI:1915336|MGI:MGI:1918414|UniProtKB:Q9NXF8|MGI:MGI:1918046|ZFIN:ZDB-GENE-061110-106|MGI:MGI:1923452|UniProtKB:Q9Y397|UniProtKB:Q9NUE0|ZFIN:ZDB-GENE-040718-346|RGD:628681|MGI:MGI:1913470|MGI:MGI:1926134|UniProtKB:Q96MV8|MGI:MGI:1915518|MGI:MGI:2142662|U…	0010008 // endosome membrane (RGD:1624291 [ISO] MGI:1918414) /// 0005794 // Golgi apparatus (PMID:21873635 [IBA] PANTHER:PTN000525256|ZFIN:ZDB-GENE-061110-106|TAIR:locus:2101806|RGD:1309041|UniProtKB:Q9NXF8|MGI:MGI:1915336|UniProtKB:Q8WVZ1|UniProtKB:Q5W0Z9|UniProtKB:Q8N966|UniProtKB:Q8IVQ6|FB:FBgn0042133|FB:FBgn0031495|UniProtKB:Q8WTX9|MGI:MGI:2142662|RGD:1562075|UniProtKB:Q9UIJ5|UniProtKB:Q9NPG8…	0019706 // protein-cysteine S-palmitoyltransferase activity (RGD:1624291 [ISO] MGI:1918414) /// 0019706 // protein-cysteine S-palmitoyltransferase activity (PMID:21873635 [IBA] PANTHER:PTN000525256|MGI:MGI:2142662|UniProtKB:Q9UIJ5|MGI:MGI:1918046|ZFIN:ZDB-GENE-061110-106|MGI:MGI:1915518|MGI:MGI:1915336|MGI:MGI:1918414|UniProtKB:Q9NXF8|UniProtKB:Q96MV8|MGI:MGI:1926134|PomBase:SPBC3H7.09|MGI:MGI:19…	zinc finger, DHHC-type containing 11		gene	taxon:10116	20200402	RGD			2	0.0108095	0.0233011	0.444928	3	0.0155527	0.04365	0.536727	3	0.0148654	0.040795	0.515403	7	0.0352117	0.0904606	1.25387	8	0.034204	0.100603	1.12192	6	0.0210207	0.049139	0.829877
AABR07001001.2	1	31937653..31939296	ENSRNOG00000060926	0	#N/A	#N/A	#N/A	#N/A	#N/A																	0	0	0	0	0	0	0	0	0	0	0	0	0	0	0	0	0	0	0	0	0	0	0	0
Brd9	1	complement(31939585..31967915)	ENSRNOG00000015676	1.87257	1.10044	0.138083	0.374616	0.999483	1	Brd9	RGD	1307359	Brd9	enables	0008150 // biological_process (RGD:1598407 [ND]) /// 0006357 // regulation of transcription from RNA polymerase II promoter (PMID:21873635 [IBA] PANTHER:PTN000525141|UniProtKB:Q9NPI1)	0016514 // SWI/SNF complex (RGD:1624291 [ISO] MGI:2145317) /// 0005634 // nucleus (PMID:21873635 [IBA] PANTHER:PTN000525141|UniProtKB:Q9NPI1|MGI:MGI:1349766|MGI:MGI:2145317|UniProtKB:Q9H8M2|FB:FBgn0031947) /// 0005654 // nucleoplasm (GO_REF:0000052|RGD:1624291 [ISO] UniProtKB:Q9H8M2) /// 0005575 // cellular_component (RGD:1598407 [ND]) /// 0016514 // SWI/SNF complex (RGD:1624291 [ISO] UniProtKB:Q…	0070577 // lysine-acetylated histone binding (PMID:21873635 [IBA] PANTHER:PTN000525141|UniProtKB:Q9H8M2|UniProtKB:Q9NPI1) /// 0003674 // molecular_function (RGD:1598407 [ND]) /// 0070577 // lysine-acetylated histone binding (RGD:1624291 [ISO] UniProtKB:Q9H8M2)	bromodomain containing 9		gene	taxon:10116	20141017	RGD			264	1.53478	3.30839	58.7305	289	1.61157	4.52301	51.7047	376	2.00406	5.49973	64.5972	351	1.89917	4.87906	62.8727	503	2.31325	6.80389	70.5409	280	1.05517	2.46661	38.7276
Trip13	1	31967978..32012919	ENSRNOG00000015810	0.011912	-1.08649	-0.119679	0.855097	0.999483	1	Trip13	RGD	1308516	Trip13	acts_upstream_of_or_within	0007283 // spermatogenesis (GO_REF:0000024|RGD:1600115 [ISS] UniProtKB:Q3UA06) /// 0007131 // reciprocal meiotic recombination (RGD:1624291 [ISO] MGI:1916966) /// 0007144 // female meiosis I (RGD:1624291 [ISO] MGI:1916966) /// 0007286 // spermatid development (RGD:1624291 [ISO] MGI:1916966) /// 0048477 // oogenesis (GO_REF:0000024|RGD:1600115 [ISS] UniProtKB:Q3UA06) /// 0001556 // oocyte maturati…	0001673 // male germ cell nucleus (RGD:1624291 [ISO] MGI:1916966) /// 0005694 // chromosome (PMID:21873635 [IBA] PANTHER:PTN000554401|UniProtKB:Q8H1F9|UniProtKB:Q7XK25|WB:WBGene00008641) /// 0005634 // nucleus (PMID:21873635 [IBA] PANTHER:PTN000554401|SGD:S000000390|UniProtKB:Q8H1F9|MGI:MGI:1916966|UniProtKB:Q7XK25)	0042802 // identical protein binding (RGD:1624291 [ISO] MGI:1916966,PR:Q3UA06-1) /// 0005524 // ATP binding (GO_REF:0000043|RGD:1600115 [IEA] UniProtKB-KW:KW-0067) /// 0042802 // identical protein binding (RGD:1624291 [ISO] UniProtKB:Q15645)	thyroid hormone receptor interactor 13		gene	taxon:10116	20200327	RGD	occurs_in(CL:0000023)		0	0	0	0	3	0.0105459	0.0295979	0.536727	2	0.00671989	0.0184414	0.343602	9	0.0306979	0.0788644	1.61212	4	0.0115964	0.0341082	0.560961	9	0.0213804	0.0499798	1.24482
AABR07001001.1	1	complement(31978116..31978253)	ENSRNOG00000051415	0	#N/A	#N/A	#N/A	#N/A	#N/A																	0	0	0	0	0	0	0	0	0	0	0	0	0	0	0	0	0	0	0	0	0	0	0	0
5S_rRNA_3	1	complement(32051294..32051411)	ENSRNOG00000045233	0	#N/A	#N/A	#N/A	#N/A	#N/A																	0	0	0	0	0	0	0	0	0	0	0	0	0	0	0	0	0	0	0	0	0	0	0	0
Nkd2	1	32058044..32084877	ENSRNOG00000016103	0.541856	-1.08929	-0.123388	0.484345	0.999483	1	Nkd2	RGD	1311459	Nkd2	enables	0010954 // positive regulation of protein processing (RGD:1624291 [ISO] UniProtKB:Q969F2) /// 0090090 // negative regulation of canonical Wnt signaling pathway (RGD:1624291 [ISO] UniProtKB:Q969F2) /// 1903078 // positive regulation of protein localization to plasma membrane (RGD:1624291 [ISO] UniProtKB:Q969F2) /// 0030178 // negative regulation of Wnt signaling pathway (PMID:21873635 [IBA] PANTHE…	0071944 // cell periphery (RGD:1624291 [ISO] UniProtKB:Q969F2) /// 0005737 // cytoplasm (PMID:21873635 [IBA] PANTHER:PTN001098752|FB:FBgn0002945|ZFIN:ZDB-GENE-061108-3|UniProtKB:Q969F2) /// 0005886 // plasma membrane (RGD:1624291 [ISO] UniProtKB:Q969F2) /// 0016323 // basolateral plasma membrane (RGD:1624291 [ISO] UniProtKB:Q969F2) /// 0031410 // cytoplasmic vesicle (RGD:1624291 [ISO] UniProtKB:Q…	0032036 // myosin heavy chain binding (RGD:1624291 [ISO] UniProtKB:Q969F2) /// 0031625 // ubiquitin protein ligase binding (RGD:1624291 [ISO] UniProtKB:Q969F2) /// 0005509 // calcium ion binding (GO_REF:0000002|RGD:1600115 [IEA] InterPro:IPR002048) /// 0019838 // growth factor binding (RGD:1624291 [ISO] UniProtKB:Q969F2) /// 0051117 // ATPase binding (RGD:1624291 [ISO] UniProtKB:Q969F2)	NKD inhibitor of WNT signaling pathway 2		gene	taxon:10116	20210612	InterPro			82	0.503307	1.08493	18.2421	75	0.44156	1.23928	13.4182	103	0.57961	1.59062	17.6955	107	0.611248	1.57032	19.1663	116	0.563235	1.65662	16.2679	129	0.51325	1.1998	17.8424
Slc12a7	1	complement(32086755..32141036)	ENSRNOG00000016372	0.245667	-1.03336	-0.0473486	0.814903	0.999483	1	Slc12a7	RGD	1359672	Slc12a7	located_in	0007268 // chemical synaptic transmission (GO_REF:0000002|RGD:1600115 [IEA] InterPro:IPR030358) /// 0071805 // potassium ion transmembrane transport (GO_REF:0000108|RGD:1600115 [IEA] GO:0015379) /// 1990573 // potassium ion import across plasma membrane (PMID:21873635 [IBA] PANTHER:PTN000214719|UniProtKB:Q9UHW9|MGI:MGI:101924) /// 0006884 // cell volume homeostasis (PMID:15533301|RGD:1558104 [IMP…	0005886 // plasma membrane (RGD:1624291 [ISO] MGI:1342283,PR:000045490) /// 0005887 // integral component of plasma membrane (GO_REF:0000002|RGD:1600115 [IEA] InterPro:IPR030354) /// 0005887 // integral component of plasma membrane (GO_REF:0000002|RGD:1600115 [IEA] InterPro:IPR030358) /// 0045202 // synapse (GO_REF:0000108|RGD:1600115 [IEA] GO:0007268) /// 0032991 // macromolecular complex (GO_RE…	0008519 // ammonium transmembrane transporter activity (GO_REF:0000107|RGD:1600115 [IEA] UniProtKB:Q9WVL3|ensembl:ENSMUSP00000017900) /// 0015379 // potassium:chloride symporter activity (PMID:21873635 [IBA] PANTHER:PTN000214719|UniProtKB:Q6Z0E2|RGD:620811|FB:FBgn0036279|UniProtKB:Q9UHW9|TAIR:locus:2028170|SGD:S000000439|WB:WBGene00019205|MGI:MGI:1862037|RGD:620809|MGI:MGI:103150|RGD:3685|WB:WBGe…	solute carrier family 12 member 7		gene	taxon:10116	20160105	RGD			66	0.200259	0.431681	14.6826	100	0.291044	0.816838	17.8909	74	0.205854	0.564926	12.7133	81	0.228743	0.587652	14.5091	126	0.302435	0.88954	17.6703	87	0.171115	0.400007	12.0332
AC142421.1	1	complement(32191848..32200477)	ENSRNOG00000056712	0.00301951	1.02204	0.0314534	0.984339	0.999483	1																	0	0	0	0	0	0	0	0	0	0	0	0	0	0	0	0	1	0.0150975	0.0444058	0.14024	0	0	0	0
Slc6a19	1	32199810..32220045	ENSRNOG00000026501	0	#N/A	#N/A	#N/A	#N/A	#N/A	Slc6a19	RGD	1594328	Slc6a19	enables	0007584 // response to nutrient (PMID:17264310|RGD:1600036 [IEP]) /// 0035725 // sodium ion transmembrane transport (PMID:21873635 [IBA] PANTHER:PTN000177662|UniProtKB:P30531) /// 0015804 // neutral amino acid transport (RGD:1624291 [ISO] MGI:1921588)	0016324 // apical plasma membrane (RGD:1624291 [ISO] MGI:1921588) /// 0031526 // brush border membrane (RGD:1624291 [ISO] UniProtKB:Q695T7) /// 0005575 // cellular_component (RGD:1598407 [ND]) /// 0016324 // apical plasma membrane (RGD:1624291 [ISO] UniProtKB:Q695T7) /// 0031526 // brush border membrane (RGD:1624291 [ISO] MGI:1921588) /// 0016324 // apical plasma membrane (GO_REF:0000024|RGD:1600…	0003674 // molecular_function (RGD:1598407 [ND]) /// 0015175 // neutral amino acid transmembrane transporter activity (RGD:1624291 [ISO] UniProtKB:Q695T7) /// 0015293 // symporter activity (GO_REF:0000043|RGD:1600115 [IEA] UniProtKB-KW:KW-0769) /// 0015175 // neutral amino acid transmembrane transporter activity (GO_REF:0000024|RGD:1600115 [ISS] UniProtKB:Q695T7) /// 0015175 // neutral amino acid…	solute carrier family 6 member 19		gene	taxon:10116	20070226	RGD			0	0	0	0	0	0	0	0	0	0	0	0	0	0	0	0	0	0	0	0	0	0	0	0
Slc6a18	1	32221636..32236051	ENSRNOG00000016253	0	#N/A	#N/A	#N/A	#N/A	#N/A	Slc6a18	RGD	69352	Slc6a18	acts_upstream_of_or_within	0006972 // hyperosmotic response (PMID:7943364|RGD:68841 [NAS]) /// 0055085 // transmembrane transport (GO_REF:0000108|RGD:1600115 [IEA] GO:0015293) /// 0006972 // hyperosmotic response (PMID:15056985|RGD:1580633 [IEP]) /// 0035725 // sodium ion transmembrane transport (PMID:21873635 [IBA] PANTHER:PTN000177662|UniProtKB:P30531) /// 0015804 // neutral amino acid transport (GO_REF:0000108|RGD:16001…	0031526 // brush border membrane (RGD:1624291 [ISO] MGI:1336892) /// 0005886 // plasma membrane (GO_REF:0000024|RGD:1600115 [ISS] UniProtKB:O88576) /// 0005886 // plasma membrane (RGD:1624291 [ISO] MGI:1336892) /// 0016324 // apical plasma membrane (RGD:1624291 [ISO] MGI:1336892) /// 0005887 // integral component of plasma membrane (GO_REF:0000002|RGD:1600115 [IEA] InterPro:IPR002438) /// 0016324…	0015171 // amino acid transmembrane transporter activity (RGD:1624291 [ISO] UniProtKB:Q96N87) /// 0015175 // neutral amino acid transmembrane transporter activity (RGD:1624291 [ISO] MGI:1336892) /// 0015293 // symporter activity (GO_REF:0000043|RGD:1600115 [IEA] UniProtKB-KW:KW-0769) /// 0015175 // neutral amino acid transmembrane transporter activity (GO_REF:0000107|RGD:1600115 [IEA] UniProtKB:O…	solute carrier family 6 member 18		gene	taxon:10116	20140305	RGD	occurs_in(EMAPA:17373)		0	0	0	0	0	0	0	0	0	0	0	0	0	0	0	0	0	0	0	0	0	0	0	0
AC142421.2	1	32240144..32244377	ENSRNOG00000061518	0.0418299	2.68708	1.42604	0.202273	0.999483	1																	0	0	0	0	3	0.11194	0.314168	0.536727	1	0.0356643	0.0978734	0.171801	0	0	0	0	2	0.0615454	0.181021	0.280481	0	0	0	0
Tert	1	complement(32251714..32272476)	ENSRNOG00000025327	0.0979301	1.35157	0.434636	0.235201	0.999483	1	Tert	RGD	70494	Tert	enables	0022616 // DNA strand elongation (RGD:1624291 [ISO] UniProtKB:O14746) /// 0051000 // positive regulation of nitric-oxide synthase activity (RGD:1624291 [ISO] UniProtKB:O14746) /// 0071897 // DNA biosynthetic process (RGD:1624291 [ISO] UniProtKB:O14746) /// 0007004 // telomere maintenance via telomerase (RGD:1624291 [ISO] UniProtKB:O14746) /// 0043524 // negative regulation of neuron apoptotic pro…	0005737 // cytoplasm (PMID:11485973|RGD:2291978 [IDA]) /// 0031379 // RNA-directed RNA polymerase complex (RGD:1624291 [ISO] UniProtKB:O14746) /// 0005829 // cytosol (GO_REF:0000107|RGD:1600115 [IEA] UniProtKB:O14746|ensembl:ENSP00000309572) /// 0016607 // nuclear speck (GO_REF:0000052|RGD:1624291 [ISO] UniProtKB:O14746) /// 0016607 // nuclear speck (GO_REF:0000107|RGD:1600115 [IEA] UniProtKB:O14…	0008022 // protein C-terminus binding (RGD:1624291 [ISO] UniProtKB:O14746) /// 0042802 // identical protein binding (RGD:1624291 [ISO] UniProtKB:O14746) /// 0003677 // DNA binding (RGD:1624291 [ISO] UniProtKB:O14746) /// 0003721 // telomerase RNA reverse transcriptase activity (PMID:11517337|RGD:70299 [TAS]) /// 0046872 // metal ion binding (GO_REF:0000043|RGD:1600115 [IEA] UniProtKB-KW:KW-0479) …	telomerase reverse transcriptase		gene	taxon:10116	20141027	RGD	occurs_in(GO:0005759)		11	0.0872583	0.188095	2.44711	13	0.0989162	0.277616	2.32582	13	0.0945448	0.259459	2.23341	13	0.0959781	0.246572	2.32862	18	0.112953	0.332226	2.52433	8	0.0411362	0.0961622	1.1065
Clptm1l	1	complement(32281207..32297190)	ENSRNOG00000016923	1.65338	-1.04221	-0.0596503	0.697299	0.999483	1	Clptm1l	RGD	1307896	Clptm1l	located_in		0016021 // integral component of membrane (GO_REF:0000043|RGD:1600115 [IEA] UniProtKB-KW:KW-0812) /// 0016020 // membrane (PMID:21873635 [IBA] PANTHER:PTN000482301|MGI:MGI:1927155)		CLPTM1-like		gene	taxon:10116	20210612	UniProt			114	1.17469	2.53218	25.3609	177	1.74945	4.90998	31.6669	167	1.57767	4.32959	28.6908	192	1.84134	4.73049	34.3919	236	1.92373	5.65819	33.0967	205	1.36928	3.20091	28.3541
Slc6a3	1	complement(32321580..32363983)	ENSRNOG00000017302	0.0375198	-1.15243	-0.204675	0.587889	0.999483	1	Slc6a3	RGD	3715	Slc6a3	involved_in	0051583 // dopamine uptake involved in synaptic transmission (PMID:21873635 [IBA] PANTHER:PTN000746001|WB:WBGene00000934) /// 1990384 // hyaloid vascular plexus regression (GO_REF:0000024|RGD:1600115 [ISS] UniProtKB:Q61327) /// 0090494 // dopamine uptake (RGD:1624291 [ISO] MGI:94862) /// 0007568 // aging (PMID:14643386|RGD:1625669 [IEP]) /// 0042416 // dopamine biosynthetic process (RGD:1624291 […	0043005 // neuron projection (RGD:1624291 [ISO] UniProtKB:Q01959) /// 0099055 // integral component of postsynaptic membrane (PMID:8551328|RGD:13702275 [IDA]) /// 0030424 // axon (RGD:1624291 [ISO] MGI:94862) /// 0099056 // integral component of presynaptic membrane (PMID:8551328|RGD:13702275 [IDA]) /// 0045121 // membrane raft (RGD:1624291 [ISO] UniProtKB:Q01959) /// 0043005 // neuron projection…	0002020 // protease binding (PMID:19419578|RGD:6483104 [IPI] RGD:2394) /// 0005334 // norepinephrine:sodium symporter activity (PMID:21873635 [IBA] PANTHER:PTN000178374|RGD:621822) /// 0005326 // neurotransmitter transporter activity (RGD:1624291 [ISO] MGI:94862) /// 0047485 // protein N-terminus binding (RGD:1624291 [ISO] MGI:94862) /// 0005330 // dopamine:sodium symporter activity (RGD:1624291 …	solute carrier family 6 member 3		gene	taxon:10116	20180711	RGD	occurs_in(EMAPA:17549)		5	0.0194208	0.0418638	1.11232	13	0.048434	0.135934	2.32582	13	0.0462936	0.127043	2.23341	9	0.0325353	0.0835846	1.61212	9	0.0276537	0.0813367	1.26216	12	0.0302134	0.0706283	1.65975
Lpcat1	1	complement(32379432..32429917)	ENSRNOG00000017930	0.605721	1.05805	0.0814064	0.575833	0.999483	1	Lpcat1	RGD	1311599	Lpcat1	located_in	0045732 // positive regulation of protein catabolic process (RGD:1624291 [ISO] MGI:2384812) /// 2001246 // negative regulation of phosphatidylcholine biosynthetic process (RGD:1624291 [ISO] MGI:2384812) /// 0036151 // phosphatidylcholine acyl-chain remodeling (RGD:1624291 [ISO] UniProtKB:Q8NF37) /// 0008654 // phospholipid biosynthetic process (GO_REF:0000024|RGD:1600115 [ISS] UniProtKB:Q3TFD2) /…	0005794 // Golgi apparatus (GO_REF:0000024|RGD:1600115 [ISS] UniProtKB:Q3TFD2) /// 0000139 // Golgi membrane (GO_REF:0000044|RGD:1600115 [IEA] UniProtKB-SubCell:SL-0134) /// 0005789 // endoplasmic reticulum membrane (GO_REF:0000044|RGD:1600115 [IEA] UniProtKB-SubCell:SL-0097) /// 0016021 // integral component of membrane (GO_REF:0000043|RGD:1600115 [IEA] UniProtKB-KW:KW-0812) /// 0005783 // endop…	0003841 // 1-acylglycerol-3-phosphate O-acyltransferase activity (PMID:16864775|RGD:25671386 [IDA]) /// 0047159 // 1-alkenylglycerophosphocholine O-acyltransferase activity (GO_REF:0000024|RGD:1600115 [ISS] UniProtKB:Q3TFD2) /// 0047184 // 1-acylglycerophosphocholine O-acyltransferase activity (RGD:1624291 [ISO] MGI:2384812) /// 0047191 // 1-alkylglycerophosphocholine O-acyltransferase activity (…	lysophosphatidylcholine acyltransferase 1		gene	taxon:10116	20210612	UniProt			192	0.626375	1.35022	42.7131	210	0.657147	1.84434	37.5709	171	0.511457	1.40359	29.378	204	0.61941	1.59129	36.5414	238	0.614218	1.80658	33.3772	243	0.513878	1.20127	33.61
AABR07001003.1	1	32453813..32476611	ENSRNOG00000053180	0	#N/A	#N/A	#N/A	#N/A	#N/A																	0	0	0	0	0	0	0	0	0	0	0	0	0	0	0	0	0	0	0	0	0	0	0	0
Mrpl36	1	complement(32570296..32570589)	ENSRNOG00000047971	0	#N/A	#N/A	#N/A	#N/A	#N/A	Mrpl36	RGD	1306375	Mrpl36	enables	0042254 // ribosome biogenesis (PMID:21873635 [IBA] PANTHER:PTN000428162|SGD:S000007224) /// 0006412 // translation (GO_REF:0000002|RGD:1600115 [IEA] InterPro:IPR000473|InterPro:IPR035977)	0005762 // mitochondrial large ribosomal subunit (GO_REF:0000024|RGD:1600115 [ISS] UniProtKB:Q9P0J6) /// 0016604 // nuclear body (GO_REF:0000052|RGD:1624291 [ISO] UniProtKB:Q9P0J6) /// 0005739 // mitochondrion (GO_REF:0000052|RGD:1624291 [ISO] UniProtKB:Q9P0J6) /// 0005762 // mitochondrial large ribosomal subunit (PMID:21873635 [IBA] PANTHER:PTN000428162|UniProtKB:Q9P0J6) /// 0005762 // mitochond…	0003735 // structural constituent of ribosome (GO_REF:0000002|RGD:1600115 [IEA] InterPro:IPR000473|InterPro:IPR035977)	mitochondrial ribosomal protein L36		gene	taxon:10116	20210612	InterPro			0	0	0	0	0	0	0	0	0	0	0	0	0	0	0	0	0	0	0	0	0	0	0	0
LOC679739	1	32573228..32581781	ENSRNOG00000049394	0.0335047	-2.26806	-1.18146	0.267171	0.999483	1																	1	0.0192546	0.0415055	0.222464	0	0	0	0	1	0.0176529	0.0484447	0.171801	0	0	0	0	2	0.0304633	0.0896008	0.280481	0	0	0	0
Irx4	1	complement(32634796..32643771)	ENSRNOG00000012720	0.0034757	1.02201	0.0314105	0.984361	0.999483	1	Irx4	RGD	1309309	Irx4	acts_upstream_of_or_within	0007507 // heart development (RGD:1624291 [ISO] MGI:1355275) /// 0048468 // cell development (PMID:21873635 [IBA] PANTHER:PTN002257217|MGI:MGI:1859086|ZFIN:ZDB-GENE-040426-1825|ZFIN:ZDB-GENE-040707-1|FB:FBgn0014343|FB:FBgn0015904) /// 0048561 // establishment of animal organ orientation (PMID:10882515|RGD:1582291 [IEP]) /// 0030182 // neuron differentiation (PMID:21873635 [IBA] PANTHER:PTN0001299…	0005634 // nucleus (PMID:21873635 [IBA] PANTHER:PTN002257217|MGI:MGI:1197522|WB:WBGene00007984)	0000978 // RNA polymerase II core promoter proximal region sequence-specific DNA binding (PMID:21873635 [IBA] PANTHER:PTN002257217|MGI:MGI:2687286|MGI:MGI:1197522) /// 0000981 // RNA polymerase II transcription factor activity, sequence-specific DNA binding (PMID:21873635 [IBA] PANTHER:PTN002257217|MGI:MGI:1197522|FB:FBgn0014343|UniProtKB:P78414|FB:FBgn0015904|MGI:MGI:1927642|UniProtKB:Q9BZI1|MGI…	iroquois homeobox 4		gene	taxon:10116	20070307	RGD			0	0	0	0	0	0	0	0	0	0	0	0	0	0	0	0	1	0.0145156	0.0426941	0.14024	0	0	0	0
AABR07001006.1	1	32661251..32662221	ENSRNOG00000060323	0	#N/A	#N/A	#N/A	#N/A	#N/A																	0	0	0	0	0	0	0	0	0	0	0	0	0	0	0	0	0	0	0	0	0	0	0	0
AABR07001010.1	1	complement(33061881..33068646)	ENSRNOG00000057164	0.0036732	-2.70435	-1.43528	0.517212	0.999483	1																	0	0	0	0	0	0	0	0	0	0	0	0	0	0	0	0	0	0	0	0	0	0	0	0
Irx2	1	complement(33271977..33275540)	ENSRNOG00000012742	0.334692	-1.09674	-0.133219	0.768102	0.999483	1	Irx2	RGD	1309834	Irx2	involved_in	0072086 // specification of loop of Henle identity (RGD:1624291 [ISO] MGI:1197526) /// 0000122 // negative regulation of transcription from RNA polymerase II promoter (RGD:1624291 [ISO] UniProtKB:Q9BZI1) /// 0048468 // cell development (PMID:21873635 [IBA] PANTHER:PTN002257217|MGI:MGI:1859086|ZFIN:ZDB-GENE-040426-1825|ZFIN:ZDB-GENE-040707-1|FB:FBgn0014343|FB:FBgn0015904) /// 0072272 // proximal/d…	0005634 // nucleus (PMID:21873635 [IBA] PANTHER:PTN002257217|MGI:MGI:1197522|WB:WBGene00007984)	0043565 // sequence-specific DNA binding (RGD:1624291 [ISO] UniProtKB:Q9BZI1) /// 0001227 // transcriptional repressor activity, RNA polymerase II transcription regulatory region sequence-specific binding (RGD:1624291 [ISO] UniProtKB:Q9BZI1) /// 0000978 // RNA polymerase II core promoter proximal region sequence-specific DNA binding (PMID:21873635 [IBA] PANTHER:PTN002257217|MGI:MGI:2687286|MGI:MG…	iroquois homeobox 2		gene	taxon:10116	20161122	RGD	has_input(NCBI_Gene:3627)|has_input(NCBI_Gene:6352)		9	0.415919	0.896561	2.00218	7	0.310295	0.870868	1.25236	10	0.423688	1.16273	1.71801	4	0.172045	0.441991	0.716498	9	0.329019	0.967733	1.26216	13	0.389431	0.910354	1.79807
AABR07001018.5	1	complement(33717804..33720703)	ENSRNOG00000058487	0	#N/A	#N/A	#N/A	#N/A	#N/A																	0	0	0	0	0	0	0	0	0	0	0	0	0	0	0	0	0	0	0	0	0	0	0	0
AABR07001018.3	1	33721420..33741396	ENSRNOG00000055826	0	#N/A	#N/A	#N/A	#N/A	#N/A																	0	0	0	0	0	0	0	0	0	0	0	0	0	0	0	0	0	0	0	0	0	0	0	0
AABR07001018.1	1	33794803..33797299	ENSRNOG00000053323	0	#N/A	#N/A	#N/A	#N/A	#N/A																	0	0	0	0	0	0	0	0	0	0	0	0	0	0	0	0	0	0	0	0	0	0	0	0
AABR07001018.4	1	33804875..33810864	ENSRNOG00000056842	0	#N/A	#N/A	#N/A	#N/A	#N/A																	0	0	0	0	0	0	0	0	0	0	0	0	0	0	0	0	0	0	0	0	0	0	0	0
Irx1	1	33910912..33916741	ENSRNOG00000033609	0.917604	-1.38411	-0.468955	0.0801273	0.999483	1	Irx1	RGD	1309060	Irx1	involved_in	0000122 // negative regulation of transcription from RNA polymerase II promoter (RGD:1624291 [ISO] UniProtKB:P78414) /// 0072086 // specification of loop of Henle identity (RGD:1624291 [ISO] MGI:1197515) /// 0048468 // cell development (PMID:21873635 [IBA] PANTHER:PTN002257217|MGI:MGI:1859086|ZFIN:ZDB-GENE-040426-1825|ZFIN:ZDB-GENE-040707-1|FB:FBgn0014343|FB:FBgn0015904) /// 0072272 // proximal/d…	0005634 // nucleus (PMID:21873635 [IBA] PANTHER:PTN002257217|MGI:MGI:1197522|WB:WBGene00007984)	1990837 // sequence-specific double-stranded DNA binding (RGD:1624291 [ISO] UniProtKB:P78414) /// 0001227 // transcriptional repressor activity, RNA polymerase II transcription regulatory region sequence-specific binding (RGD:1624291 [ISO] UniProtKB:P78414) /// 0043565 // sequence-specific DNA binding (RGD:1624291 [ISO] UniProtKB:P78414) /// 0000978 // RNA polymerase II core promoter proximal reg…	iroquois homeobox 1		gene	taxon:10116	20170518	RGD	has_input(NCBI_Gene:624)|has_input(NCBI_Gene:671)|has_input(NCBI_Gene:1299)|has_input(NCBI_Gene:2252)|has_input(NCBI_Gene:4884)|has_input(NCBI_Gene:5731)|has_input(NCBI_Gene:10659)|has_input(NCBI_Gene:27122)|has_input(NCBI_Gene:84457)		28	0.791031	1.70516	6.229	22	0.596167	1.67319	3.936	27	0.699326	1.91916	4.63863	28	0.736221	1.89139	5.01548	36	0.804546	2.36638	5.04865	60	1.09877	2.56855	8.29877
AABR07001018.2	1	complement(33966862..33980051)	ENSRNOG00000054020	0	#N/A	#N/A	#N/A	#N/A	#N/A																	0	0	0	0	0	0	0	0	0	0	0	0	0	0	0	0	0	0	0	0	0	0	0	0
AABR07001019.1	1	complement(34011456..34013448)	ENSRNOG00000054169	0	#N/A	#N/A	#N/A	#N/A	#N/A																	0	0	0	0	0	0	0	0	0	0	0	0	0	0	0	0	0	0	0	0	0	0	0	0
AABR07001025.1	1	complement(34269359..34271920)	ENSRNOG00000057928	0	#N/A	#N/A	#N/A	#N/A	#N/A																	0	0	0	0	0	0	0	0	0	0	0	0	0	0	0	0	0	0	0	0	0	0	0	0
Adamts16	1	35067490..35198939	ENSRNOG00000016812	0.00848871	-2.62428	-1.39192	0.019404	0.999483	1	Adamts16	RGD	1310046	Adamts16	acts_upstream_of_or_within	0048232 // male gamete generation (PMID:24983376|RGD:13434925 [IMP]) /// 1902017 // regulation of cilium assembly (PMID:23185005|RGD:9685162 [IMP]) /// 0001658 // branching involved in ureteric bud morphogenesis (RGD:1624291 [ISO] MGI:2429637) /// 0030198 // extracellular matrix organization (PMID:21873635 [IBA] PANTHER:PTN000347317|MGI:MGI:1346321|MGI:MGI:2389008|MGI:MGI:2672033|UniProtKB:E7FFX0…	0005576 // extracellular region (GO_REF:0000043|RGD:1600115 [IEA] UniProtKB-KW:KW-0964) /// 0031012 // extracellular matrix (PMID:21873635 [IBA] PANTHER:PTN000347317|MGI:MGI:1925044|WB:WBGene00003242|RGD:621241|UniProtKB:Q9H324|MGI:MGI:1913798|MGI:MGI:1347356|FB:FBgn0003137|MGI:MGI:109249|UniProtKB:Q9P2N4|MGI:MGI:2386139|FB:FBgn0032252|MGI:MGI:2389008|MGI:MGI:2672033|UniProtKB:Q6ZMM2)	0004222 // metalloendopeptidase activity (PMID:21873635 [IBA] PANTHER:PTN000347317|UniProtKB:Q9UKP4|UniProtKB:Q9UHI8|FB:FBgn0034903|MGI:MGI:1339949|UniProtKB:P58397|MGI:MGI:2660628|MGI:MGI:109249) /// 0046872 // metal ion binding (GO_REF:0000043|RGD:1600115 [IEA] UniProtKB-KW:KW-0479)	ADAM metallopeptidase with thrombospondin type 1 motif, 16		gene	taxon:10116	20140414	RGD	occurs_in(EMAPA:17373)		4	0.00501191	0.0108038	0.889857	3	0.00360558	0.0101194	0.536727	1	0.00114875	0.0031525	0.171801	1	0.00116616	0.00299592	0.179124	6	0.00594713	0.0174921	0.841442	5	0.00406101	0.00949323	0.691564
Ice1	1	35280701..35319182	ENSRNOG00000023053	1.36998	1.01238	0.0177464	0.910823	0.999483	1	Ice1	RGD	1309747	Ice1	enables	0042796 // snRNA transcription from RNA polymerase III promoter (RGD:1624291 [ISO] UniProtKB:Q9Y2F5) /// 0008150 // biological_process (RGD:1598407 [ND]) /// 0042795 // snRNA transcription from RNA polymerase II promoter (RGD:1624291 [ISO] UniProtKB:Q9Y2F5) /// 0031334 // positive regulation of protein complex assembly (RGD:1624291 [ISO] UniProtKB:Q9Y2F5) /// 0045945 // positive regulation of tra…	0015030 // Cajal body (RGD:1624291 [ISO] UniProtKB:Q9Y2F5) /// 0035327 // transcriptionally active chromatin (RGD:1624291 [ISO] UniProtKB:Q9Y2F5) /// 0035363 // histone locus body (RGD:1624291 [ISO] UniProtKB:Q9Y2F5) /// 0016604 // nuclear body (GO_REF:0000052|RGD:1624291 [ISO] UniProtKB:Q9Y2F5) /// 0005654 // nucleoplasm (GO_REF:0000052|RGD:1624291 [ISO] UniProtKB:Q9Y2F5) /// 0005575 // cellular…	0003674 // molecular_function (RGD:1598407 [ND]) /// 0030674 // protein binding, bridging (RGD:1624291 [ISO] UniProtKB:Q9Y2F5)	interactor of little elongation complex ELL subunit 1		gene	taxon:10116	20100614	RGD			263	1.12565	2.42646	58.5081	345	1.41637	3.97515	61.7237	408	1.60098	4.39358	70.0948	286	1.13927	2.92684	51.2296	463	1.56762	4.61078	64.9313	562	1.55921	3.64488	77.7318
gene:ENSRNOG00000052375	1	complement(35752471..35752597)	ENSRNOG00000052375	0	#N/A	#N/A	#N/A	#N/A	#N/A																	0	0	0	0	0	0	0	0	0	0	0	0	0	0	0	0	0	0	0	0	0	0	0	0
AABR07001054.1	1	complement(35883694..35886326)	ENSRNOG00000055337	0.0125108	2.51832	1.33246	0.524222	0.999483	1																	1	0.0625538	0.134842	0.222464	0	0	0	0	0	0	0	0	0	0	0	0	0	0	0	0	0	0	0	0
AABR07001054.2	1	complement(35922688..35996536)	ENSRNOG00000057357	0.0029746	2.32429	1.21679	0.256223	0.999483	1																	3	0.00669084	0.0144229	0.667393	3	0.00641787	0.0180123	0.536727	0	0	0	0	0	0	0	0	1	0.0017643	0.00518927	0.14024	0	0	0	0
Med10	1	complement(36107232..36112993)	ENSRNOG00000017150	2.05982	1.13926	0.188101	0.309014	0.999483	1	Med10	RGD	1310128	Med10	part_of	0016567 // protein ubiquitination (PMID:12149480|RGD:2304264 [IDA]) /// 0019827 // stem cell population maintenance (RGD:1624291 [ISO] MGI:106331) /// 0045944 // positive regulation of transcription from RNA polymerase II promoter (RGD:1624291 [ISO] MGI:106331) /// 0045944 // positive regulation of transcription from RNA polymerase II promoter (PMID:21873635 [IBA] PANTHER:PTN000331217|SGD:S000006…	0005654 // nucleoplasm (GO_REF:0000052|RGD:1624291 [ISO] UniProtKB:Q9BTT4) /// 0000151 // ubiquitin ligase complex (PMID:12149480|RGD:2304264 [IDA]) /// 0016592 // mediator complex (RGD:1624291 [ISO] MGI:106331) /// 0000785 // chromatin (PMID:21873635 [IBA] PANTHER:PTN000331217|ZFIN:ZDB-GENE-040912-118) /// 0016592 // mediator complex (PMID:21873635 [IBA] PANTHER:PTN000331217|MGI:MGI:106331|FB:FB…	0003712 // transcription cofactor activity (PMID:21873635 [IBA] PANTHER:PTN000331217|FB:FBgn0036581|UniProtKB:Q9UBK9) /// 0061630 // ubiquitin protein ligase activity (PMID:12149480|RGD:2304264 [IDA])	mediator complex subunit 10		gene	taxon:10116	20141203	RGD			61	1.74366	3.75865	13.5703	74	2.02896	5.69443	13.2393	82	2.14894	5.89734	14.0877	77	2.0485	5.2627	13.7926	103	2.32906	6.85038	14.4448	89	1.64908	3.85497	12.3098
AABR07001057.1	1	36180489..36180592	ENSRNOG00000043733	0	#N/A	#N/A	#N/A	#N/A	#N/A																	0	0	0	0	0	0	0	0	0	0	0	0	0	0	0	0	0	0	0	0	0	0	0	0
Ube2ql1	1	36185916..36226276	ENSRNOG00000034075	2.61034	1.16785	0.223856	0.109818	0.999483	1	Ube2ql1	RGD	1598121	Ube2ql1	located_in	0000209 // protein polyubiquitination (PMID:21873635 [IBA] PANTHER:PTN002514495|PomBase:SPCC338.05c|UniProtKB:P51965|FB:FBgn0011217|UniProtKB:Q96LR5|UniProtKB:P61086|UniProtKB:P62256|MGI:MGI:1934835|SGD:S000003055|FB:FBgn0000173|UniProtKB:Q96B02|UniProtKB:P68036|ZFIN:ZDB-GENE-040426-2873|UniProtKB:Q9Y2X8|UniProtKB:Q969T4|ZFIN:ZDB-GENE-051030-102|SGD:S000002499|SGD:S000002466|MGI:MGI:2384911|UniPr…	0005886 // plasma membrane (GO_REF:0000052|RGD:1624291 [ISO] UniProtKB:A1L167) /// 0005634 // nucleus (RGD:1624291 [ISO] UniProtKB:A1L167) /// 0005634 // nucleus (PMID:21873635 [IBA] PANTHER:PTN002514495|UniProtKB:Q13404|UniProtKB:P51965|MGI:MGI:107412|MGI:MGI:1934835|MGI:MGI:1914049|WB:WBGene00006730|UniProtKB:P61088|UniProtKB:Q15819|SGD:S000003055|FB:FBgn0000173|UniProtKB:A1L167|FB:FBgn0264848|…	0061631 // ubiquitin conjugating enzyme activity (PMID:21873635 [IBA] PANTHER:PTN002514495|MGI:MGI:107412|PomBase:SPAC11E3.04c|MGI:MGI:1914049|FB:FBgn0011217|MGI:MGI:104632|MGI:MGI:2384911|UniProtKB:Q96LR5|UniProtKB:P51965|UniProtKB:P61085|FB:FBgn0000173|MGI:MGI:107411|MGI:MGI:1917343|UniProtKB:P62837|UniProtKB:A1L167|PomBase:SPCC338.05c|UniProtKB:Q9Y385|PomBase:SPBC119.02|FB:FBgn0264848|MGI:MGI:…	ubiquitin-conjugating enzyme E2Q family-like 1		gene	taxon:10116	20150409	RGD			520	2.122	4.57422	115.681	719	2.81437	7.89876	128.636	739	2.76482	7.58749	126.961	671	2.54847	6.54714	120.193	868	2.80204	8.24155	121.729	925	2.44683	5.71985	127.939
Nsun2	1	complement(36295650..36319966)	ENSRNOG00000017254	1.00433	1.03317	0.0470713	0.752792	0.999483	1	Nsun2	RGD	1311954	Nsun2	acts_upstream_of_or_within	0030488 // tRNA methylation (RGD:1624291 [ISO] UniProtKB:Q08J23) /// 0080009 // mRNA methylation (RGD:1624291 [ISO] UniProtKB:Q08J23) /// 0001510 // RNA methylation (PMID:21873635 [IBA] PANTHER:PTN000516075|FB:FBgn0026079|PomBase:SPAC23C4.17|SGD:S000000120|PomBase:SPAC17D4.04|UniProtKB:Q9H649|UniProtKB:Q08J23|UniProtKB:Q96CB9|MGI:MGI:1919431|MGI:MGI:107252) /// 0030488 // tRNA methylation (PMID:2…	0005634 // nucleus (PMID:21873635 [IBA] PANTHER:PTN000516077|SGD:S000000120|UniProtKB:Q08J23|FB:FBgn0026079) /// 0005737 // cytoplasm (PMID:21873635 [IBA] PANTHER:PTN000516077|MGI:MGI:1919431|MGI:MGI:107252|UniProtKB:Q08J23) /// 0005730 // nucleolus (RGD:1624291 [ISO] UniProtKB:Q08J23) /// 0005739 // mitochondrion (RGD:1624291 [ISO] UniProtKB:Q08J23) /// 0070062 // extracellular exosome (RGD:1624…	0008168 // methyltransferase activity (PMID:21873635 [IBA] PANTHER:PTN000516075|TAIR:locus:2041213|UniProtKB:Q08J23|UniProtKB:Q9H649|MGI:MGI:107252|UniProtKB:Q96CB9|PomBase:SPAC17D4.04|SGD:S000000120|WB:WBGene00021476|PomBase:SPAC23C4.17|WB:WBGene00021686) /// 0016428 // tRNA (cytosine-5-)-methyltransferase activity (RGD:1624291 [ISO] MGI:107252) /// 0062152 /// 0016428 // tRNA (cytosine-5-)-meth…	NOP2/Sun RNA methyltransferase 2		gene	taxon:10116	20190515	RGD			147	0.995661	2.14626	32.7022	155	1.00701	2.82627	27.7309	160	0.99356	2.72663	27.4882	153	0.964496	2.47783	27.406	198	1.06089	3.12037	27.7676	183	0.803463	1.87822	25.3113
Srd5a1	1	36320461..36354756	ENSRNOG00000017601	0.752774	-1.06694	-0.0934777	0.594131	0.999483	1	Srd5a1	RGD	3757	Srd5a1	involved_in	0021510 // spinal cord development (PMID:8770891|RGD:4892048 [IEP]) /// 0060992 // response to fungicide (PMID:19728174|RGD:4891525 [IEP]) /// 0001655 // urogenital system development (PMID:8584033|RGD:4892046 [IEP]) /// 0021983 // pituitary gland development (PMID:8770891|RGD:4892048 [IEP]) /// 0009267 // cellular response to starvation (PMID:9729333|RGD:1600064 [IEP]) /// 0014850 // response to…	0005789 // endoplasmic reticulum membrane (GO_REF:0000044|RGD:1600115 [IEA] UniProtKB-SubCell:SL-0097) /// 0016021 // integral component of membrane (GO_REF:0000043|RGD:1600115 [IEA] UniProtKB-KW:KW-0812) /// 0070852 // cell body fiber (PMID:15305365|RGD:4891939 [IDA]) /// 0043209 // myelin sheath (PMID:9202401|RGD:4892033 [IDA]) /// 0048471 // perinuclear region of cytoplasm (PMID:7553073|RGD:23…	0033218 // amide binding (PMID:9090798|RGD:4892036 [IDA]) /// 0003865 // 3-oxo-5-alpha-steroid 4-dehydrogenase activity (PMID:2476440|RGD:730219 [TAS]) /// 0003865 // 3-oxo-5-alpha-steroid 4-dehydrogenase activity (RGD:1624291 [ISO] MGI:98400) /// 0003865 // 3-oxo-5-alpha-steroid 4-dehydrogenase activity (RGD:1624291 [ISO] UniProtKB:P18405) /// 0050213 // progesterone 5-alpha-reductase activity (…	steroid 5 alpha-reductase 1		gene	taxon:10116	20050217	RGD			147	0.705957	1.52177	32.7022	145	0.667942	1.87463	25.9418	183	0.805734	2.21118	31.4396	187	0.835828	2.14728	33.4963	197	0.74841	2.20127	27.6273	239	0.744011	1.73924	33.0568
AABR07001060.1	1	complement(36350944..36351073)	ENSRNOG00000052644	0	#N/A	#N/A	#N/A	#N/A	#N/A																	0	0	0	0	0	0	0	0	0	0	0	0	0	0	0	0	0	0	0	0	0	0	0	0
Tent4a	1	36400443..36433238	ENSRNOG00000017613	0.817855	-1.03972	-0.0561898	0.710328	0.999483	1	Tent4a	RGD	1307356	Tent4a	located_in	0031123 // RNA 3'-end processing (PMID:21873635 [IBA] PANTHER:PTN000558564|SGD:S000005475|UniProtKB:Q8NDF8|UniProtKB:Q5XG87|SGD:S000005243|WB:WBGene00014115|PomBase:SPAC12G12.13c) /// 0009410 // response to xenobiotic stimulus (RGD:1624291 [ISO] UniProtKB:Q5XG87) /// 1905870 /// 0071076 // RNA 3' uridylation (RGD:1624291 [ISO] UniProtKB:Q5XG87) /// 0043631 // RNA polyadenylation (GO_REF:0000002|R…	0005634 // nucleus (RGD:1624291 [ISO] UniProtKB:Q5XG87) /// 0005794 // Golgi apparatus (GO_REF:0000052|RGD:1624291 [ISO] UniProtKB:Q5XG87) /// 0031965 // nuclear membrane (GO_REF:0000052|RGD:1624291 [ISO] UniProtKB:Q5XG87) /// 0005730 // nucleolus (PMID:21873635 [IBA] PANTHER:PTN000558564|PomBase:SPAC12G12.13c|UniProtKB:Q8NDF8|SGD:S000005475) /// 0031499 // TRAMP complex (PMID:21873635 [IBA] PANT…	0070568 // guanylyltransferase activity (RGD:1624291 [ISO] UniProtKB:Q5XG87) /// 0004652 // polynucleotide adenylyltransferase activity (PMID:21873635 [IBA] PANTHER:PTN000558564|SGD:S000005475|UniProtKB:Q8NDF8|WB:WBGene00014115|SGD:S000005243|PomBase:SPAC12G12.13c)	terminal nucleotidyltransferase 4A		gene	taxon:10116	20060120	RGD			134	0.672958	1.45064	29.8102	182	0.876727	2.46061	32.5615	188	0.865608	2.37549	32.2986	155	0.724485	1.86124	27.7643	239	0.949498	2.79272	33.5174	243	0.791061	1.84923	33.61
AABR07001061.1	1	36589271..36683850	ENSRNOG00000055880	0.0228235	1.09478	0.130639	0.719305	0.999483	1																	12	0.0208971	0.0450461	2.66957	10	0.0167038	0.0468806	1.78909	16	0.0255449	0.070103	2.74882	17	0.027553	0.0707849	3.04512	17	0.0234189	0.0688812	2.38409	6	0.00677293	0.0158328	0.829877
AABR07001068.1	1	37059412..37162589	ENSRNOG00000058077	0.0500569	-1.07903	-0.109734	0.707123	0.999483	1																	36	0.0574672	0.123877	8.00871	23	0.0352172	0.09884	4.11491	31	0.045369	0.124506	5.32583	24	0.0356569	0.0916041	4.29899	56	0.070716	0.207994	7.85346	45	0.046564	0.10885	6.22408
Adcy2	1	37507276..37698390	ENSRNOG00000032150	0.528097	-1.13833	-0.186925	0.173048	0.999483	1	Adcy2	RGD	619965	Adcy2	enables	0006171 // cAMP biosynthetic process (PMID:18164588|RGD:8553431 [IDA]) /// 0007189 // adenylate cyclase-activating G-protein coupled receptor signaling pathway (PMID:7761832|RGD:10400854 [IDA]) /// 0007189 // adenylate cyclase-activating G-protein coupled receptor signaling pathway (PMID:21873635 [IBA] PANTHER:PTN002899368|RGD:619966|RGD:2036|UniProtKB:P19754|UniProtKB:O95622|RGD:619965|RGD:71014…	0032991 // macromolecular complex (PMID:16967511|RGD:1601381 [IDA]) /// 0005887 // integral component of plasma membrane (PMID:7761832|RGD:10400854 [IDA]) /// 0005887 // integral component of plasma membrane (PMID:21873635 [IBA] PANTHER:PTN002899368|RGD:619965|MGI:MGI:99677|UniProtKB:O60503|UniProtKB:P19754|MGI:MGI:1341110) /// 0016020 // membrane (GO_REF:0000024|RGD:1600115 [ISS] UniProtKB:Q80TL…	0005515 // protein binding (PMID:20664520|RGD:8553331 [IPI] UniProtKB:Q08499-2) /// 0004016 // adenylate cyclase activity (PMID:1719547|RGD:724792 [IDA]) /// 0004016 // adenylate cyclase activity (PMID:12711600|RGD:2312674 [IDA]) /// 0004016 // adenylate cyclase activity (PMID:10427002|RGD:10400857 [IDA]) /// 0004016 // adenylate cyclase activity (PMID:11738086|RGD:2312641 [IDA]) /// 0008179 // a…	adenylate cyclase 2		gene	taxon:10116	20150724	UniProt			544	0.468822	1.0106	121.021	687	0.567905	1.59387	122.911	638	0.504092	1.38338	109.609	618	0.495693	1.27346	110.699	700	0.477222	1.40363	98.1682	898	0.501656	1.1727	124.205
U6_9	1	37681259..37681365	ENSRNOG00000055957	0	#N/A	#N/A	#N/A	#N/A	#N/A																	0	0	0	0	0	0	0	0	0	0	0	0	0	0	0	0	0	0	0	0	0	0	0	0
RGD1308544	1	complement(37702041..37726151)	ENSRNOG00000047406	0.47328	-1.04368	-0.0616732	0.749416	0.999483	1	RGD1308544	RGD	1308544	RGD1308544	located_in		0036064 // ciliary basal body (RGD:1624291 [ISO] UniProtKB:A4QMS7)		LOC361192		gene	taxon:10116	20200521	RGD			58	0.396202	0.854059	12.9029	76	0.497981	1.39762	13.5971	86	0.538601	1.47808	14.7749	78	0.495905	1.274	13.9717	81	0.43771	1.28742	11.3595	125	0.553502	1.2939	17.2891
Fastkd3	1	complement(37734403..37742932)	ENSRNOG00000027422	1.58711	1.14608	0.196713	0.288799	0.999483	1	Fastkd3	RGD	1309729	Fastkd3	located_in	0044528 // regulation of mitochondrial mRNA stability (GO_REF:0000002|RGD:1600115 [IEA] InterPro:IPR010622) /// 0044528 // regulation of mitochondrial mRNA stability (RGD:1624291 [ISO] UniProtKB:Q14CZ7) /// 0000963 // mitochondrial RNA processing (PMID:21873635 [IBA] PANTHER:PTN000477113|UniProtKB:Q7L8L6|UniProtKB:Q969Z0) /// 0070131 // positive regulation of mitochondrial translation (GO_REF:000…	0005739 // mitochondrion (GO_REF:0000052|RGD:1624291 [ISO] UniProtKB:Q14CZ7,UniProtKB:D6RHY4) /// 0005654 // nucleoplasm (GO_REF:0000052|RGD:1624291 [ISO] UniProtKB:Q14CZ7) /// 0005739 // mitochondrion (RGD:1624291 [ISO] UniProtKB:Q14CZ7) /// 0005759 // mitochondrial matrix (PMID:21873635 [IBA] PANTHER:PTN000477113|UniProtKB:Q7L8L6|UniProtKB:Q9NYY8|UniProtKB:Q969Z0) /// 0005654 // nucleoplasm (GO…	0003723 // RNA binding (PMID:21873635 [IBA] PANTHER:PTN000477113|UniProtKB:Q9NYY8|TAIR:locus:2045213|UniProtKB:Q7L8L6)	FAST kinase domains 3		gene	taxon:10116	20161204	RGD			80	1.5447	3.32978	17.7971	90	1.66689	4.67827	16.1018	99	1.75255	4.80952	17.0083	71	1.27593	3.27793	12.7178	111	1.69547	4.98683	15.5667	101	1.26415	2.95513	13.9696
Mtrr	1	37743147..37774015	ENSRNOG00000017826	0.519839	1.0737	0.10259	0.547309	0.999483	1	Mtrr	RGD	1308671	Mtrr	enables	0009086 // methionine biosynthetic process (RGD:1624291 [ISO] UniProtKB:Q9UBK8) /// 0046655 // folic acid metabolic process (RGD:1624291 [ISO] MGI:1891037) /// 0009086 // methionine biosynthetic process (RGD:1624291 [ISO] MGI:1891037) /// 0046655 // folic acid metabolic process (RGD:1624291 [ISO] UniProtKB:Q9UBK8) /// 1904042 // negative regulation of cystathionine beta-synthase activity (RGD:162…	0005829 // cytosol (GO_REF:0000052|RGD:1624291 [ISO] UniProtKB:Q9UBK8) /// 0005654 // nucleoplasm (GO_REF:0000052|RGD:1624291 [ISO] UniProtKB:Q9UBK8,UniProtKB:H0Y9D5) /// 0045111 // intermediate filament cytoskeleton (GO_REF:0000107|RGD:1600115 [IEA] UniProtKB:Q9UBK8|ensembl:ENSP00000402510) /// 0005829 // cytosol (GO_REF:0000052|RGD:1624291 [ISO] UniProtKB:Q9UBK8,UniProtKB:H0Y9D5) /// 0005575 //…	0010181 // FMN binding (PMID:21873635 [IBA] PANTHER:PTN000453956|UniProtKB:O08336|RGD:68335|UniProtKB:Q9UBK8|UniProtKB:Q9UHB4|RGD:3184|UniProtKB:O08394|MGI:MGI:97361|UniProtKB:P38038) /// 0003674 // molecular_function (RGD:1598407 [ND]) /// 0003958 // NADPH-hemoprotein reductase activity (RGD:1624291 [ISO] UniProtKB:Q9UBK8) /// 0010181 // FMN binding (RGD:1624291 [ISO] UniProtKB:Q9UBK8) /// 00506…	5-methyltetrahydrofolate-homocysteine methyltransferase reductase		gene	taxon:10116	20100609	RGD			67	0.357484	0.770597	14.9051	99	0.506672	1.42202	17.712	124	0.606574	1.66462	21.3033	104	0.516452	1.32679	18.6289	145	0.612015	1.8001	20.3349	131	0.453078	1.05914	18.119
LOC680200	1	complement(37802592..37818879)	ENSRNOG00000042308	0.173878	-1.33546	-0.417334	0.186568	0.999483	1	LOC680200	RGD	1594231	LOC680200	enables	0006357 // regulation of transcription from RNA polymerase II promoter (PMID:21873635 [IBA] PANTHER:PTN007798770|UniProtKB:Q96RE9|CGD:CAL0000189549|FB:FBgn0038418|UniProtKB:Q9HCX3|MGI:MGI:1351476|MGI:MGI:2142347|FB:FBgn0001981|RGD:2967|MGI:MGI:1916754|UniProtKB:P52738|MGI:MGI:3044162|MGI:MGI:2389445|UniProtKB:Q9Y473|FB:FBgn0040305|UniProtKB:P52737)	0005634 // nucleus (PMID:21873635 [IBA] PANTHER:PTN007798770|MGI:MGI:2143362|UniProtKB:Q02386|UniProtKB:Q5FWF6|MGI:MGI:1916754|MGI:MGI:2389445|FB:FBgn0005642|MGI:MGI:1929114|UniProtKB:Q16587|UniProtKB:Q96RE9|FB:FBgn0001981|MGI:MGI:99206|UniProtKB:O60765|UniProtKB:Q6ECI4|UniProtKB:P17032|UniProtKB:Q09FC8|UniProtKB:Q8N720|FB:FBgn0040305|MGI:MGI:105921|UniProtKB:Q9Y473|UniProtKB:P17020|MGI:MGI:13283…	0000978 // RNA polymerase II core promoter proximal region sequence-specific DNA binding (PMID:21873635 [IBA] PANTHER:PTN007798770|MGI:MGI:1916754) /// 0000981 // RNA polymerase II transcription factor activity, sequence-specific DNA binding (PMID:21873635 [IBA] PANTHER:PTN007798770|UniProtKB:Q96RE9|UniProtKB:P52738|FB:FBgn0001981|UniProtKB:Q9Y473) /// 0046872 // metal ion binding (GO_REF:0000043…	similar to zinc finger protein 455		gene	taxon:10116	20210612	UniProt			5	0.0505599	0.108988	1.11232	18	0.17459	0.490001	3.22036	16	0.148333	0.407069	2.74882	12	0.112936	0.290138	2.14949	26	0.20798	0.611725	3.64625	27	0.176979	0.413714	3.73445
U7_3	1	37822932..37822996	ENSRNOG00000058041	0	#N/A	#N/A	#N/A	#N/A	#N/A																	0	0	0	0	0	0	0	0	0	0	0	0	0	0	0	0	0	0	0	0	0	0	0	0
AABR07001099.2	1	complement(37853553..37863756)	ENSRNOG00000051377	4.03364	1.04118	0.0582151	0.687374	0.999483	1	AABR07001099.2	RGD	15006365	AABR07001099.2	involved_in	0006355 // regulation of transcription, DNA-templated (GO_REF:0000002|RGD:1600115 [IEA] InterPro:IPR001909|InterPro:IPR036051)					gene	taxon:10116	20210612	InterPro			244	3.93843	8.48974	54.2813	232	3.59196	10.0811	41.5069	314	4.64669	12.7519	53.9455	254	3.81577	9.80289	45.4976	327	4.17536	12.2808	45.8586	374	3.91314	9.14757	51.729
U6_10	1	37865411..37865508	ENSRNOG00000059310	0	#N/A	#N/A	#N/A	#N/A	#N/A																	0	0	0	0	0	0	0	0	0	0	0	0	0	0	0	0	0	0	0	0	0	0	0	0
Zfp874b	1	complement(37878516..37886675)	ENSRNOG00000017963	0.81633	-1.05407	-0.0759646	0.757259	0.999483	1	Zfp874b	RGD	15003460	Zfp874b	enables			0046872 // metal ion binding (GO_REF:0000043|RGD:1600115 [IEA] UniProtKB-KW:KW-0479)	zinc finger protein 874b		gene	taxon:10116	20210612	UniProt			34	0.686267	1.47933	7.56378	35	0.677629	1.90182	6.26182	52	0.962271	2.64076	8.93365	45	0.845359	2.17177	8.0606	57	0.910126	2.67692	7.9937	91	1.19063	2.78327	12.5865
LOC102549842	1	complement(37896780..37957412)	ENSRNOG00000049259	0.441625	-1.021	-0.0299762	0.849611	0.999483	1	LOC102549842	RGD	7600894	LOC102549842	involved_in	0006357 // regulation of transcription from RNA polymerase II promoter (PMID:21873635 [IBA] PANTHER:PTN004700594|UniProtKB:Q9NZL3|MGI:MGI:1916160|MGI:MGI:2442943|MGI:MGI:1916455|MGI:MGI:109447|UniProtKB:Q14587) /// 0000122 // negative regulation of transcription from RNA polymerase II promoter (GO_REF:0000107|RGD:1600115 [IEA] UniProtKB:Q7TPL6|ensembl:ENSMUSP00000137928) /// 0045944 // positive r…	0005634 // nucleus (PMID:21873635 [IBA] PANTHER:PTN004700594|UniProtKB:Q8N393|UniProtKB:Q96JF6|UniProtKB:Q14587|MGI:MGI:1890618|MGI:MGI:109447|MGI:MGI:1916455|UniProtKB:P59923|UniProtKB:Q8WTR7|MGI:MGI:1916160|MGI:MGI:2143340|UniProtKB:Q05481|UniProtKB:Q9NZL3|UniProtKB:A0A0B4K7S6|WB:WBGene00018740|UniProtKB:Q8WXB4|UniProtKB:Q96K83)	0030674 // protein binding, bridging (GO_REF:0000107|RGD:1600115 [IEA] UniProtKB:Q7TPL6|ensembl:ENSMUSP00000137928) /// 0000978 // RNA polymerase II core promoter proximal region sequence-specific DNA binding (PMID:21873635 [IBA] PANTHER:PTN004700594|MGI:MGI:2442943|MGI:MGI:1916160) /// 0046872 // metal ion binding (GO_REF:0000043|RGD:1600115 [IEA] UniProtKB-KW:KW-0479) /// 0001228 // transcripti…	zinc finger protein 91-like		gene	taxon:10116	20210612	Ensembl			135	0.366715	0.790496	30.0327	185	0.482033	1.35287	33.0982	181	0.450769	1.23704	31.096	152	0.384285	0.987246	27.2269	244	0.524321	1.54217	34.2186	250	0.440206	1.02905	34.5782
LOC102547287	1	complement(37928102..37932084)	ENSRNOG00000016462	1.14345	-1.07391	-0.10287	0.681057	0.999483	1	LOC102547287	RGD	7718701	LOC102547287	enables	0006357 // regulation of transcription from RNA polymerase II promoter (PMID:21873635 [IBA] PANTHER:PTN007798770|UniProtKB:Q96RE9|CGD:CAL0000189549|FB:FBgn0038418|UniProtKB:Q9HCX3|MGI:MGI:1351476|MGI:MGI:2142347|FB:FBgn0001981|RGD:2967|MGI:MGI:1916754|UniProtKB:P52738|MGI:MGI:3044162|MGI:MGI:2389445|UniProtKB:Q9Y473|FB:FBgn0040305|UniProtKB:P52737)	0005634 // nucleus (PMID:21873635 [IBA] PANTHER:PTN007798770|MGI:MGI:2143362|UniProtKB:Q02386|UniProtKB:Q5FWF6|MGI:MGI:1916754|MGI:MGI:2389445|FB:FBgn0005642|MGI:MGI:1929114|UniProtKB:Q16587|UniProtKB:Q96RE9|FB:FBgn0001981|MGI:MGI:99206|UniProtKB:O60765|UniProtKB:Q6ECI4|UniProtKB:P17032|UniProtKB:Q09FC8|UniProtKB:Q8N720|FB:FBgn0040305|MGI:MGI:105921|UniProtKB:Q9Y473|UniProtKB:P17020|MGI:MGI:13283…	0000978 // RNA polymerase II core promoter proximal region sequence-specific DNA binding (PMID:21873635 [IBA] PANTHER:PTN007798770|MGI:MGI:1916754) /// 0000981 // RNA polymerase II transcription factor activity, sequence-specific DNA binding (PMID:21873635 [IBA] PANTHER:PTN007798770|UniProtKB:Q96RE9|UniProtKB:P52738|FB:FBgn0001981|UniProtKB:Q9Y473) /// 0046872 // metal ion binding (GO_REF:0000043…	zinc finger protein 728-like		gene	taxon:10116	20210612	UniProt			29	1.1992	2.58501	6.45146	36	1.42793	4.0076	6.44073	24	0.909882	2.49699	4.12322	32	1.23157	3.16396	5.73198	29	0.948647	2.79022	4.06697	46	1.23303	2.88239	6.36239
AABR07001100.1	1	complement(37988255..37990007)	ENSRNOG00000056694	0.167819	-1.20738	-0.271876	0.692717	0.999483	1	AABR07001100.1	RGD	15010448	AABR07001100.1	involved_in	0006355 // regulation of transcription, DNA-templated (GO_REF:0000002|RGD:1600115 [IEA] InterPro:IPR001909|InterPro:IPR036051)					gene	taxon:10116	20210612	InterPro			2	0.187911	0.405064	0.444928	3	0.270367	0.758807	0.536727	0	0	0	0	1	0.0874454	0.224651	0.179124	3	0.222975	0.655828	0.420721	4	0.243614	0.569485	0.553251
Mir29b-3	1	38238376..38238459	ENSRNOG00000049256	0	#N/A	#N/A	#N/A	#N/A	#N/A																	0	0	0	0	0	0	0	0	0	0	0	0	0	0	0	0	0	0	0	0	0	0	0	0
Mir3556b-2	1	complement(38238896..38239002)	ENSRNOG00000046712	0	#N/A	#N/A	#N/A	#N/A	#N/A																	0	0	0	0	0	0	0	0	0	0	0	0	0	0	0	0	0	0	0	0	0	0	0	0
AABR07001151.1	1	complement(38428386..38428472)	ENSRNOG00000054816	0	#N/A	#N/A	#N/A	#N/A	#N/A																	0	0	0	0	0	0	0	0	0	0	0	0	0	0	0	0	0	0	0	0	0	0	0	0
AABR07001160.1	1	complement(38483874..38486334)	ENSRNOG00000049881	0	#N/A	#N/A	#N/A	#N/A	#N/A																	0	0	0	0	0	0	0	0	0	0	0	0	0	0	0	0	0	0	0	0	0	0	0	0
LOC102551340	1	complement(38527519..38538987)	ENSRNOG00000047145	0.754265	-1.04944	-0.0696156	0.732918	0.999483	1	LOC102551340	RGD	A0A0G2JZD8, 7697243	LOC102551340	involved_in	0006355 // regulation of transcription, DNA-templated (GO_REF:0000002|RGD:1600115 [IEA] InterPro:IPR001909|InterPro:IPR036051) /// 0006357 // regulation of transcription from RNA polymerase II promoter (PMID:21873635 [IBA] PANTHER:PTN004700594|UniProtKB:Q9NZL3|MGI:MGI:1916160|MGI:MGI:2442943|MGI:MGI:1916455|MGI:MGI:109447|UniProtKB:Q14587) /// 0045944 // positive regulation of transcription from …	0005634 // nucleus (PMID:21873635 [IBA] PANTHER:PTN004700594|UniProtKB:Q8N393|UniProtKB:Q96JF6|UniProtKB:Q14587|MGI:MGI:1890618|MGI:MGI:109447|MGI:MGI:1916455|UniProtKB:P59923|UniProtKB:Q8WTR7|MGI:MGI:1916160|MGI:MGI:2143340|UniProtKB:Q05481|UniProtKB:Q9NZL3|UniProtKB:A0A0B4K7S6|WB:WBGene00018740|UniProtKB:Q8WXB4|UniProtKB:Q96K83)	0000978 // RNA polymerase II core promoter proximal region sequence-specific DNA binding (PMID:21873635 [IBA] PANTHER:PTN004700594|MGI:MGI:2442943|MGI:MGI:1916160) /// 0046872 // metal ion binding (GO_REF:0000043|RGD:1600115 [IEA] UniProtKB-KW:KW-0479) /// 0001228 // transcriptional activator activity, RNA polymerase II transcription regulatory region sequence-specific binding (PMID:21873635 [IBA…	zinc finger protein 728-like		gene	taxon:10116	20210612	InterPro		UniProtKB:M0R9V7	41	0.588793	1.26921	9.12103	57	0.785169	2.20364	10.1978	59	0.776803	2.13178	10.1363	66	0.882139	2.26626	11.8222	65	0.738422	2.17189	9.11562	98	0.912274	2.13258	13.5547
LOC501406	1	complement(38582629..38586563)	ENSRNOG00000046353	1.32968	1.54003	0.622959	0.0388827	0.999483	1	LOC501406	RGD	1587241	LOC501406	enables	0006357 // regulation of transcription from RNA polymerase II promoter (PMID:21873635 [IBA] PANTHER:PTN007798770|UniProtKB:Q96RE9|CGD:CAL0000189549|FB:FBgn0038418|UniProtKB:Q9HCX3|MGI:MGI:1351476|MGI:MGI:2142347|FB:FBgn0001981|RGD:2967|MGI:MGI:1916754|UniProtKB:P52738|MGI:MGI:3044162|MGI:MGI:2389445|UniProtKB:Q9Y473|FB:FBgn0040305|UniProtKB:P52737)	0005634 // nucleus (PMID:21873635 [IBA] PANTHER:PTN007798770|MGI:MGI:2143362|UniProtKB:Q02386|UniProtKB:Q5FWF6|MGI:MGI:1916754|MGI:MGI:2389445|FB:FBgn0005642|MGI:MGI:1929114|UniProtKB:Q16587|UniProtKB:Q96RE9|FB:FBgn0001981|MGI:MGI:99206|UniProtKB:O60765|UniProtKB:Q6ECI4|UniProtKB:P17032|UniProtKB:Q09FC8|UniProtKB:Q8N720|FB:FBgn0040305|MGI:MGI:105921|UniProtKB:Q9Y473|UniProtKB:P17020|MGI:MGI:13283…	0000978 // RNA polymerase II core promoter proximal region sequence-specific DNA binding (PMID:21873635 [IBA] PANTHER:PTN007798770|MGI:MGI:1916754) /// 0000981 // RNA polymerase II transcription factor activity, sequence-specific DNA binding (PMID:21873635 [IBA] PANTHER:PTN007798770|UniProtKB:Q96RE9|UniProtKB:P52738|FB:FBgn0001981|UniProtKB:Q9Y473) /// 0046872 // metal ion binding (GO_REF:0000043…	similar to regulator of sex-limitation candidate 1		gene	taxon:10116	20210612	UniProt		UniProtKB:M0RCQ9	17	0.711555	1.53384	3.78189	28	1.12416	3.15504	5.00946	54	2.07221	5.68676	9.27725	27	1.05181	2.70215	4.83636	51	1.68866	4.9668	7.15226	43	1.16667	2.72727	5.94745
AABR07001207.1	1	complement(38814643..38835507)	ENSRNOG00000054466	0.0044092	2.3269	1.21841	0.377655	0.999483	1																	0	0	0	0	1	0.00757174	0.0212507	0.178909	2	0.0144742	0.0397216	0.343602	0	0	0	0	0	0	0	0	0	0	0	0
AABR07001210.1	1	complement(38836865..38882496)	ENSRNOG00000057057	0.0035484	-1.33283	-0.41449	0.672511	0.999483	1																	0	0	0	0	2	0.00692428	0.0194336	0.357818	0	0	0	0	1	0.0033593	0.00863021	0.179124	1	0.00285527	0.00839811	0.14024	0	0	0	0
AABR07001233.1	1	complement(38895131..39035633)	ENSRNOG00000053328	0.0372863	1.1329	0.180017	0.51653	0.999483	1																	21	0.0246172	0.0530651	4.67175	31	0.034857	0.0978291	5.54618	39	0.0419144	0.115026	6.70024	38	0.0414588	0.10651	6.80673	47	0.0435842	0.128193	6.5913	24	0.0182369	0.0426315	3.31951
AABR07001348.1	1	complement(39708717..39710314)	ENSRNOG00000023081	0	#N/A	#N/A	#N/A	#N/A	#N/A	AABR07001348.1	RGD	15003552	AABR07001348.1	located_in		0031225 // anchored component of membrane (GO_REF:0000043|RGD:1600115 [IEA] UniProtKB-KW:KW-0336)				gene	taxon:10116	20210612	UniProt			0	0	0	0	0	0	0	0	0	0	0	0	0	0	0	0	0	0	0	0	0	0	0	0
Ppp1r14c	1	39811314..39923057	ENSRNOG00000016368	0.100945	-1.0995	-0.136844	0.512264	0.999483	1	Ppp1r14c	RGD	620538	Ppp1r14c	enables	0043086 // negative regulation of catalytic activity (GO_REF:0000108|RGD:1600115 [IEA] GO:0004865) /// 0042325 // regulation of phosphorylation (GO_REF:0000002|RGD:1600115 [IEA] InterPro:IPR008025|InterPro:IPR036658) /// 0043086 // negative regulation of catalytic activity (GO_REF:0000108|RGD:1600115 [IEA] GO:0004864)	0005737 // cytoplasm (GO_REF:0000002|RGD:1600115 [IEA] InterPro:IPR008025|InterPro:IPR036658) /// 0016020 // membrane (PMID:11812771|RGD:619697 [IDA]) /// 0012505 // endomembrane system (GO_REF:0000044|RGD:1600115 [IEA] UniProtKB-SubCell:SL-0147)	0004865 // protein serine/threonine phosphatase inhibitor activity (PMID:21873635 [IBA] PANTHER:PTN002313545|RGD:620538|UniProtKB:Q9NXH3|MGI:MGI:1923392) /// 0004865 // protein serine/threonine phosphatase inhibitor activity (PMID:11812771|RGD:619697 [IDA]) /// 0004865 // protein serine/threonine phosphatase inhibitor activity (RGD:1624291 [ISO] MGI:1923392)	protein phosphatase 1, regulatory (inhibitor) subunit 14c		gene	taxon:10116	20050217	RGD			72	0.106124	0.228762	16.0174	87	0.123001	0.345213	15.5651	53	0.0716203	0.196547	9.10545	69	0.094655	0.243173	12.3596	88	0.102607	0.301793	12.3412	80	0.0764347	0.178678	11.065
Iyd	1	40086470..40101840	ENSRNOG00000016286	0.00607259	2.32699	1.21846	0.379834	0.999483	1	Iyd	RGD	1309288	Iyd	located_in	0042403 // thyroid hormone metabolic process (RGD:1624291 [ISO] UniProtKB:Q6PHW0) /// 0006570 // tyrosine metabolic process (GO_REF:0000024|RGD:1600115 [ISS] UniProtKB:Q6PHW0) /// 0006570 // tyrosine metabolic process (PMID:21873635 [IBA] PANTHER:PTN001125810|UniProtKB:A0A287BQ51|UniProtKB:Q6PHW0) /// 0042403 // thyroid hormone metabolic process (PMID:21873635 [IBA] PANTHER:PTN000546577|UniProtKB…	0005654 // nucleoplasm (GO_REF:0000052|RGD:1624291 [ISO] UniProtKB:Q6PHW0,UniProtKB:F6VN83) /// 0005654 // nucleoplasm (GO_REF:0000107|RGD:1600115 [IEA] UniProtKB:Q6PHW0|ensembl:ENSP00000343763) /// 0030659 // cytoplasmic vesicle membrane (GO_REF:0000024|RGD:1600115 [ISS] UniProtKB:Q6PHW0) /// 0005886 // plasma membrane (GO_REF:0000052|RGD:1624291 [ISO] UniProtKB:Q6PHW0,UniProtKB:F6VN83) /// 0005…	0140616 /// 0016491 // oxidoreductase activity (PMID:21873635 [IBA] PANTHER:PTN000546607|UniProtKB:A0A287BQ51|UniProtKB:P38489|MGI:MGI:1917587|UniProtKB:Q6PHW0) /// 0010181 // FMN binding (GO_REF:0000024|RGD:1600115 [ISS] UniProtKB:Q6PHW0) /// 0010181 // FMN binding (RGD:1624291 [ISO] UniProtKB:Q6PHW0)	iodotyrosine deiodinase		gene	taxon:10116	20161204	RGD			1	0.0107152	0.0230979	0.222464	0	0	0	0	2	0.0196477	0.0539192	0.343602	0	0	0	0	0	0	0	0	0	0	0	0
AABR07001358.1	1	complement(40232323..40255707)	ENSRNOG00000053056	0	#N/A	#N/A	#N/A	#N/A	#N/A																	0	0	0	0	0	0	0	0	0	0	0	0	0	0	0	0	0	0	0	0	0	0	0	0
Plekhg1	1	40389638..40520447	ENSRNOG00000016011	0.143729	1.00427	0.00615396	0.972852	0.999483	1	Plekhg1	RGD	1583676	Plekhg1	enables	0050790 // regulation of catalytic activity (GO_REF:0000108|RGD:1600115 [IEA] GO:0005085)	0005654 // nucleoplasm (GO_REF:0000052|RGD:1624291 [ISO] UniProtKB:Q9ULL1) /// 0005654 // nucleoplasm (GO_REF:0000107|RGD:1600115 [IEA] UniProtKB:Q5JYA6|ensembl:ENSP00000351318) /// 0005654 // nucleoplasm (GO_REF:0000107|RGD:1600115 [IEA] UniProtKB:Q9ULL1|ensembl:ENSP00000351318)	0005085 // guanyl-nucleotide exchange factor activity (GO_REF:0000002|RGD:1600115 [IEA] InterPro:IPR000219)	pleckstrin homology and RhoGEF domain containing G1		gene	taxon:10116	20210612	InterPro			90	0.11332	0.244274	20.0218	106	0.12802	0.3593	18.9644	140	0.161611	0.443509	24.0521	164	0.192186	0.493735	29.3764	124	0.123509	0.363272	17.3898	171	0.139566	0.326257	23.6515
Mthfd1l	1	40529045..40719391	ENSRNOG00000019582	0.045988	1.07194	0.100227	0.638539	0.999483	1	Mthfd1l	RGD	1307311	Mthfd1l	involved_in	0035999 // tetrahydrofolate interconversion (PMID:21873635 [IBA] PANTHER:PTN000002250|MGI:MGI:1342005|UniProtKB:P11586|RGD:1310879) /// 0008150 // biological_process (RGD:1598407 [ND]) /// 0015942 // formate metabolic process (RGD:1624291 [ISO] UniProtKB:Q6UB35) /// 0001843 // neural tube closure (RGD:1624291 [ISO] MGI:1924836) /// 0048702 // embryonic neurocranium morphogenesis (RGD:1624291 [ISO…	0005739 // mitochondrion (GO_REF:0000052|RGD:1624291 [ISO] UniProtKB:Q6UB35,UniProtKB:H0Y327) /// 0005739 // mitochondrion (PMID:21873635 [IBA] PANTHER:PTN000002274|UniProtKB:Q6UB35|MGI:MGI:1924836) /// 0005739 // mitochondrion (GO_REF:0000052|RGD:1624291 [ISO] UniProtKB:Q6UB35,UniProtKB:A0A087WVM4) /// 0005829 // cytosol (PMID:21873635 [IBA] PANTHER:PTN000002250|UniProtKB:P11586|UniProtKB:P24186…	0004488 // methylenetetrahydrofolate dehydrogenase (NADP+) activity (GO_REF:0000002|RGD:1600115 [IEA] InterPro:IPR000672|InterPro:IPR020630|InterPro:IPR020631) /// 0003674 // molecular_function (RGD:1598407 [ND]) /// 0004329 // formate-tetrahydrofolate ligase activity (RGD:1624291 [ISO] UniProtKB:Q6UB35) /// 0042803 // protein homodimerization activity (RGD:1624291 [ISO] UniProtKB:Q6UB35) /// 000…	methylenetetrahydrofolate dehydrogenase (NADP+ dependent) 1-like		gene	taxon:10116	20150526	RGD			31	0.0268238	0.0578217	6.89639	58	0.0481389	0.135106	10.3767	54	0.0428383	0.117561	9.27725	67	0.053957	0.138618	12.0013	85	0.0581821	0.171129	11.9204	78	0.0437495	0.102271	10.7884
U1_1	1	40672831..40672993	ENSRNOG00000055235	0	#N/A	#N/A	#N/A	#N/A	#N/A																	0	0	0	0	0	0	0	0	0	0	0	0	0	0	0	0	0	0	0	0	0	0	0	0
Akap12	1	40816107..40906581	ENSRNOG00000019549	3.13821	-1.26922	-0.343942	0.0416319	0.999483	1	Akap12	RGD	70988	Akap12	enables	0032760 // positive regulation of tumor necrosis factor production (PMID:19937403|RGD:14348968 [IMP]) /// 0071356 // cellular response to tumor necrosis factor (PMID:20454828|RGD:14348957 [IEP]) /// 0007193 // adenylate cyclase-inhibiting G-protein coupled receptor signaling pathway (RGD:1624291 [ISO] UniProtKB:Q02952) /// 0050804 // modulation of synaptic transmission (RGD:1624291 [ISO] MGI:1932…	0005886 // plasma membrane (GO_REF:0000052|RGD:1624291 [ISO] UniProtKB:Q02952) /// 0005856 // cytoskeleton (GO_REF:0000044|RGD:1600115 [IEA] UniProtKB-SubCell:SL-0090) /// 0043025 // neuronal cell body (PMID:11814414|RGD:14348956 [IDA]) /// 0005737 // cytoplasm (PMID:11814414|RGD:14348956 [IDA]) /// 0005886 // plasma membrane (GO_REF:0000107|RGD:1600115 [IEA] UniProtKB:Q02952|ensembl:ENSP00000384…	0051018 // protein kinase A binding (GO_REF:0000002|RGD:1600115 [IEA] InterPro:IPR028540) /// 0005516 // calmodulin binding (GO_REF:0000043|RGD:1600115 [IEA] UniProtKB-KW:KW-0112) /// 0008179 // adenylate cyclase binding (RGD:1624291 [ISO] UniProtKB:Q02952)	A-kinase anchoring protein 12		gene	taxon:10116	20210612	UniProt			1583	2.88175	6.21194	352.161	1436	2.50749	7.03749	256.914	1709	2.85232	7.82761	293.608	1352	2.29069	5.8849	242.176	2011	2.89601	8.51794	282.023	2897	3.41857	7.99143	400.692
Zbtb2	1	complement(40914171..40921508)	ENSRNOG00000019544	1.54014	1.07491	0.104215	0.577258	0.999483	1	Zbtb2	RGD	1306621	Zbtb2	involved_in	0000122 // negative regulation of transcription from RNA polymerase II promoter (RGD:1624291 [ISO] UniProtKB:Q8N680) /// 0006357 // regulation of transcription from RNA polymerase II promoter (PMID:21873635 [IBA] PANTHER:PTN004702374|UniProtKB:Q9Y2K1|UniProtKB:Q9UM63|UniProtKB:Q13105|UniProtKB:Q6ZSB9|MGI:MGI:1278332|UniProtKB:Q9Y2Y4|MGI:MGI:1929213|MGI:MGI:1919715|UniProtKB:Q8N680|MGI:MGI:1891832…	0005654 // nucleoplasm (PMID:21873635 [IBA] PANTHER:PTN004702374|UniProtKB:Q9UM63|UniProtKB:Q9Y2K1|UniProtKB:Q8NCN2|UniProtKB:Q9Y330|UniProtKB:Q6ZSB9|UniProtKB:Q96JB3|UniProtKB:P24278|UniProtKB:Q9HC78|UniProtKB:Q86T24|UniProtKB:P41182|UniProtKB:O43829|UniProtKB:Q9HBE1|UniProtKB:Q15916|UniProtKB:P52739)	0042802 // identical protein binding (RGD:1624291 [ISO] UniProtKB:Q8N680) /// 0000978 // RNA polymerase II core promoter proximal region sequence-specific DNA binding (PMID:21873635 [IBA] PANTHER:PTN004702374|UniProtKB:Q8N680|UniProtKB:Q13105|MGI:MGI:1195345|MGI:MGI:107187|MGI:MGI:1891832) /// 0001227 // transcriptional repressor activity, RNA polymerase II transcription regulatory region sequenc…	zinc finger and BTB domain containing 2		gene	taxon:10116	20170430	RGD	has_input(NCBI_Gene:1026)		64	1.4365	3.09655	14.2377	86	1.85155	5.19652	15.3862	68	1.39932	3.84014	11.6825	72	1.50409	3.86408	12.897	85	1.50924	4.43907	11.9204	91	1.324	3.09505	12.5865
Rmnd1	1	complement(40948847..40972826)	ENSRNOG00000019501	1.11694	1.22179	0.288994	0.102958	0.999483	1	Rmnd1	RGD	1309546	Rmnd1	located_in	0070131 // positive regulation of mitochondrial translation (PMID:21873635 [IBA] PANTHER:PTN000417420|UniProtKB:Q9NWS8) /// 0070131 // positive regulation of mitochondrial translation (RGD:1624291 [ISO] UniProtKB:Q9NWS8)	0005739 // mitochondrion (GO_REF:0000107|RGD:1600115 [IEA] UniProtKB:Q9NWS8|ensembl:ENSP00000412708) /// 0005739 // mitochondrion (GO_REF:0000052|RGD:1624291 [ISO] UniProtKB:Q9NWS8)		required for meiotic nuclear division 1 homolog		gene	taxon:10116	20130311	RGD			150	1.03026	2.22084	33.3696	159	1.04752	2.93995	28.4466	180	1.13346	3.11056	30.9242	135	0.862985	2.21705	24.1818	278	1.51047	4.4427	38.9868	133	0.592144	1.38423	18.3956
Armt1	1	40982862..41006371	ENSRNOG00000019489	0.646916	1.08384	0.116147	0.543144	0.999483	1	Armt1	RGD	1305235	Armt1	involved_in	0006479 // protein methylation (GO_REF:0000108|RGD:1600115 [IEA] GO:0008983) /// 0006974 // cellular response to DNA damage stimulus (GO_REF:0000043|RGD:1600115 [IEA] UniProtKB-KW:KW-0227) /// 2001020 // regulation of response to DNA damage stimulus (GO_REF:0000024|RGD:1600115 [ISS] UniProtKB:Q9H993) /// 2001020 // regulation of response to DNA damage stimulus (PMID:21873635 [IBA] PANTHER:PTN0002…		0008757 // S-adenosylmethionine-dependent methyltransferase activity (GO_REF:0000024|RGD:1600115 [ISS] UniProtKB:Q9H993) /// 0103026 /// 0016791 // phosphatase activity (PMID:21873635 [IBA] PANTHER:PTN000262496|SGD:S000004629) /// 0051998 // protein carboxyl O-methyltransferase activity (GO_REF:0000024|RGD:1600115 [ISS] UniProtKB:Q9H993) /// 0051998 // protein carboxyl O-methyltransferase activit…	acidic residue methyltransferase 1		gene	taxon:10116	20210613	GOC			102	0.714582	1.54036	22.6913	98	0.658548	1.84827	17.5331	91	0.584485	1.604	15.6339	93	0.606386	1.55783	16.6586	121	0.670578	1.97235	16.9691	148	0.6721	1.57114	20.4703
SNORA73_2	1	41003877..41004005	ENSRNOG00000054876	0	#N/A	#N/A	#N/A	#N/A	#N/A																	0	0	0	0	0	0	0	0	0	0	0	0	0	0	0	0	0	0	0	0	0	0	0	0
Ccdc170	1	41034308..41126043	ENSRNOG00000024280	0.00903973	-1.07943	-0.110272	0.818238	0.999483	1	Ccdc170	RGD	1310945	Ccdc170	involved_in	0000226 // microtubule cytoskeleton organization (RGD:1624291 [ISO] UniProtKB:Q8IYT3) /// 0000226 // microtubule cytoskeleton organization (PMID:21873635 [IBA] PANTHER:PTN000429366|UniProtKB:Q8IYT3)	0005794 // Golgi apparatus (PMID:21873635 [IBA] PANTHER:PTN000429366|UniProtKB:Q8IYT3) /// 0005794 // Golgi apparatus (RGD:1624291 [ISO] UniProtKB:Q8IYT3) /// 0036064 // ciliary basal body (RGD:1624291 [ISO] UniProtKB:Q8IYT3)	0008017 // microtubule binding (RGD:1624291 [ISO] UniProtKB:Q8IYT3) /// 0008017 // microtubule binding (PMID:21873635 [IBA] PANTHER:PTN000429366|UniProtKB:Q8IYT3)	coiled-coil domain containing 170		gene	taxon:10116	20200402	RGD			3	0.00538624	0.0116107	0.667393	8	0.0137773	0.0386672	1.43127	8	0.0131684	0.0361381	1.37441	6	0.0100261	0.0257574	1.07475	2	0.00284058	0.0083549	0.280481	9	0.0104744	0.0244854	1.24482
Esr1	1	41192824..41594796	ENSRNOG00000019358	0.0321201	1.2077	0.272265	0.210151	0.999483	1	Esr1	RGD	2581	Esr1	involved_in	0043433 // negative regulation of sequence-specific DNA binding transcription factor activity (GO_REF:0000107|RGD:1600115 [IEA] UniProtKB:P03372|ensembl:ENSP00000206249) /// 0051000 // positive regulation of nitric-oxide synthase activity (GO_REF:0000024|RGD:1600115 [ISS] UniProtKB:P03372-3) /// 0045944 // positive regulation of transcription from RNA polymerase II promoter (RGD:1624291 [ISO] Uni…	0005634 // nucleus (PMID:12372009|RGD:1358611 [IDA]) /// 0005737 // cytoplasm (RGD:1624291 [ISO] MGI:1352467) /// 0005634 // nucleus (PMID:16122717|RGD:1582179 [IDA]) /// 0032991 // macromolecular complex (PMID:18434427|RGD:2311258 [IDA]) /// 0043005 // neuron projection (PMID:16122717|RGD:1582179 [IDA]) /// 0000785 // chromatin (RGD:1624291 [ISO] UniProtKB:P03372) /// 0005634 // nucleus (RGD:162…	0001223 // transcription coactivator binding (PMID:18511507|RGD:4781450 [IPI] RGD:620925) /// 0001223 // transcription coactivator binding (GO_REF:0000107|RGD:1600115 [IEA] UniProtKB:P03372|ensembl:ENSP00000206249) /// 0005515 // protein binding (PMID:11818503|RGD:634396 [IPI] RGD:620109) /// 0017025 // TBP-class protein binding (RGD:1624291 [ISO] UniProtKB:P03372) /// 0030284 // estrogen recepto…	estrogen receptor 1		gene	taxon:10116	20210612	Ensembl		UniProtKB:D0FYH4	53	0.0217162	0.0468117	11.7906	77	0.0302627	0.0849348	13.776	101	0.037941	0.104121	17.3519	57	0.0217369	0.055843	10.2101	151	0.0489437	0.143956	21.1763	102	0.0270912	0.0633298	14.1079
AABR07001379.2	1	41324538..41325153	ENSRNOG00000057689	0.0920726	1.67443	0.743668	0.603496	0.999483	1																	0	0	0	0	0	0	0	0	0	0	0	0	1	0.24885	0.639308	0.179124	1	0.211513	0.622114	0.14024	1	0.173318	0.405157	0.138313
AABR07001379.1	1	complement(41383910..41384003)	ENSRNOG00000055223	0	#N/A	#N/A	#N/A	#N/A	#N/A																	0	0	0	0	0	0	0	0	0	0	0	0	0	0	0	0	0	0	0	0	0	0	0	0
AABR07001382.2	1	41594112..41594799	ENSRNOG00000055166	1.81289	1.17844	0.236874	0.584318	0.999483	1																	6	1.43637	3.09626	1.33479	10	2.29628	6.44471	1.78909	8	1.75584	4.81856	1.37441	5	1.11404	2.86202	0.895622	13	2.46191	7.24112	1.82312	15	2.3277	5.44136	2.07469
AABR07001382.1	1	complement(41608418..42077535)	ENSRNOG00000018960	0.454087	1.1126	0.153937	0.291408	0.999483	1																	961	0.3374	0.727305	213.788	1249	0.420624	1.18052	223.458	1574	0.506649	1.3904	270.415	1480	0.483614	1.24243	265.104	1880	0.522147	1.53577	263.652	1456	0.331363	0.774611	201.384
U6_11	1	41926987..41927090	ENSRNOG00000052241	0	#N/A	#N/A	#N/A	#N/A	#N/A																	0	0	0	0	0	0	0	0	0	0	0	0	0	0	0	0	0	0	0	0	0	0	0	0
Myct1	1	42121636..42131547	ENSRNOG00000018858	0.027326	1.36724	0.45127	0.555373	0.999483	1	Myct1	RGD	1311467	Myct1	located_in	0061484 // hematopoietic stem cell homeostasis (RGD:1624291 [ISO] MGI:1915882)	0043231 // intracellular membrane-bounded organelle (GO_REF:0000052|RGD:1624291 [ISO] UniProtKB:Q8N699) /// 0016021 // integral component of membrane (GO_REF:0000043|RGD:1600115 [IEA] UniProtKB-KW:KW-0812) /// 0005654 // nucleoplasm (PMID:21873635 [IBA] PANTHER:PTN002686272|UniProtKB:Q8N699) /// 0005654 // nucleoplasm (GO_REF:0000052|RGD:1624291 [ISO] UniProtKB:Q8N699) /// 0043231 // intracellula…		myc target 1		gene	taxon:10116	20161204	RGD			2	0.0332333	0.0716381	0.444928	1	0.0159387	0.0447333	0.178909	3	0.045703	0.125423	0.515403	1	0.0154653	0.039731	0.179124	2	0.0262897	0.0773249	0.280481	3	0.0323135	0.0755378	0.414939
AABR07001389.1	1	42133308..42134374	ENSRNOG00000053113	0.22506	1.06407	0.0895898	0.92091	0.999483	1																	4	0.617447	1.33098	0.889857	0	0	0	0	1	0.141521	0.388375	0.171801	0	0	0	0	3	0.366331	1.07748	0.420721	0	0	0	0
Vip	1	42169501..42177582	ENSRNOG00000018808	0.508421	1.32987	0.411287	0.40845	0.999483	1	Vip	RGD	621647	Vip	involved_in	0050830 // defense response to Gram-positive bacterium (RGD:1624291 [ISO] UniProtKB:P01282,UniProtKB:P01282:PRO_0000011460) /// 0032880 // regulation of protein localization (GO_REF:0000107|RGD:1600115 [IEA] UniProtKB:P01282|ensembl:ENSP00000356213) /// 0048255 // mRNA stabilization (GO_REF:0000024|RGD:1600115 [ISS] UniProtKB:P45644:PRO_0000011484) /// 0048242 // epinephrine secretion (PMID:21873…	0005576 // extracellular region (GO_REF:0000044|RGD:1600115 [IEA] UniProtKB-SubCell:SL-0243) /// 0043204 // perikaryon (PMID:21873635 [IBA] PANTHER:PTN002598709|UniProtKB:P48143) /// 0043005 // neuron projection (PMID:21873635 [IBA] PANTHER:PTN002598709|UniProtKB:P48143) /// 0043025 // neuronal cell body (PMID:22108610|RGD:5685627 [IDA]) /// 0044306 // neuron projection terminus (RGD:11554194|RGD…	0005179 // hormone activity (GO_REF:0000002|RGD:1600115 [IEA] InterPro:IPR000532) /// 0051428 // peptide hormone receptor binding (GO_REF:0000107|RGD:1600115 [IEA] UniProtKB:P01282|ensembl:ENSP00000356213) /// 0005102 // receptor binding (PMID:1314625|RGD:727528 [IDA]) /// 0051428 // peptide hormone receptor binding (RGD:1624291 [ISO] UniProtKB:P01282) /// 0005179 // hormone activity (PMID:960398…	vasoactive intestinal peptide		gene	taxon:10116	20150722	RGD			25	0.509478	1.09824	5.5616	51	0.996932	2.79797	9.12437	3	0.0560514	0.153822	0.515403	44	0.834551	2.144	7.88148	9	0.145091	0.426751	1.26216	11	0.145311	0.339687	1.52144
AABR07001392.1	1	42216726..42233317	ENSRNOG00000054156	0	#N/A	#N/A	#N/A	#N/A	#N/A																	0	0	0	0	0	0	0	0	0	0	0	0	0	0	0	0	0	0	0	0	0	0	0	0
Fbxo5	1	complement(42461291..42467586)	ENSRNOG00000024077	0.254375	1.11673	0.159276	0.662894	0.999483	1	Fbxo5	RGD	1309405	Fbxo5	acts_upstream_of_or_within	0040020 // regulation of meiotic nuclear division (RGD:1624291 [ISO] MGI:1914391) /// 0001556 // oocyte maturation (RGD:1624291 [ISO] MGI:1914391) /// 0045669 // positive regulation of osteoblast differentiation (RGD:1624291 [ISO] UniProtKB:Q9UKT4) /// 0070169 // positive regulation of biomineral tissue development (RGD:1624291 [ISO] UniProtKB:Q9UKT4) /// 1905322 // positive regulation of mesench…	0005819 // spindle (RGD:1624291 [ISO] UniProtKB:Q9UKT4) /// 0005634 // nucleus (RGD:1624291 [ISO] UniProtKB:Q9UKT4) /// 0005654 // nucleoplasm (GO_REF:0000052|RGD:1624291 [ISO] UniProtKB:Q9UKT4) /// 0005634 // nucleus (PMID:21873635 [IBA] PANTHER:PTN000398158|FB:FBgn0017551|MGI:MGI:1926053|UniProtKB:Q9UKT4) /// 0005737 // cytoplasm (RGD:1624291 [ISO] UniProtKB:Q9UKT4) /// 0005737 // cytoplasm (RG…	1990948 // ubiquitin ligase inhibitor activity (RGD:1624291 [ISO] UniProtKB:Q9UKT4) /// 0010997 // anaphase-promoting complex binding (RGD:1624291 [ISO] UniProtKB:Q9UKT4) /// 0046872 // metal ion binding (GO_REF:0000043|RGD:1600115 [IEA] UniProtKB-KW:KW-0479) /// 0019901 // protein kinase binding (RGD:1624291 [ISO] UniProtKB:Q9UKT4)	F-box protein 5		gene	taxon:10116	20050506	RGD			8	0.209281	0.451129	1.77971	12	0.301114	0.845101	2.14691	15	0.359758	0.987284	2.57701	8	0.19478	0.500399	1.433	10	0.206944	0.608676	1.4024	11	0.186532	0.436046	1.52144
Mtrf1l	1	complement(42475792..42486035)	ENSRNOG00000018773	0.777399	1.22563	0.29352	0.176434	0.999483	1	Mtrf1l	RGD	1598312	Mtrf1l	enables	0070126 // mitochondrial translational termination (PMID:21873635 [IBA] PANTHER:PTN000117641|SGD:S000003111)	0005739 // mitochondrion (GO_REF:0000054|RGD:1624291 [ISO] UniProtKB:Q9UGC7) /// 0005739 // mitochondrion (PMID:21873635 [IBA] PANTHER:PTN000117641|UniProtKB:Q9UGC7|SGD:S000003111|PomBase:SPAC2F7.17)	0003747 // translation release factor activity (GO_REF:0000002|RGD:1600115 [IEA] InterPro:IPR000352)	mitochondrial translation release factor 1 like		gene	taxon:10116	20210612	InterPro			40	0.643124	1.38633	8.89857	53	0.817373	2.29403	9.48219	43	0.633845	1.73946	7.38744	62	0.927771	2.38349	11.1057	68	0.864881	2.54384	9.53634	40	0.416884	0.974529	5.53251
AABR07001406.2	1	42477177..42477256	ENSRNOG00000059321	0	#N/A	#N/A	#N/A	#N/A	#N/A																	0	0	0	0	0	0	0	0	0	0	0	0	0	0	0	0	0	0	0	0	0	0	0	0
AABR07001406.1	1	42477399..42477468	ENSRNOG00000055161	0	#N/A	#N/A	#N/A	#N/A	#N/A																	0	0	0	0	0	0	0	0	0	0	0	0	0	0	0	0	0	0	0	0	0	0	0	0
Rgs17	1	complement(42492761..42587721)	ENSRNOG00000018690	0.151401	-1.10946	-0.14986	0.586769	0.999483	1	Rgs17	RGD	1305515	Rgs17	involved_in	0001975 // response to amphetamine (PMID:26321241|RGD:13524514 [IEP])			regulator of G-protein signaling 17		gene	taxon:10116	20180424	RGD			51	0.0884564	0.190678	11.3457	100	0.166368	0.466925	17.8909	102	0.162196	0.445113	17.5237	86	0.138826	0.356651	15.4047	126	0.172879	0.508483	17.6703	233	0.26196	0.612372	32.2269
AABR07001408.1	1	complement(42741148..42741551)	ENSRNOG00000033265	0	#N/A	#N/A	#N/A	#N/A	#N/A																	0	0	0	0	0	0	0	0	0	0	0	0	0	0	0	0	0	0	0	0	0	0	0	0
AABR07001416.1	1	complement(42967295..42971208)	ENSRNOG00000059050	0	#N/A	#N/A	#N/A	#N/A	#N/A	AABR07001416.1	RGD	15012260	AABR07001416.1	located_in		0045095 // keratin filament (GO_REF:0000002|RGD:1600115 [IEA] InterPro:IPR003054)				gene	taxon:10116	20210612	InterPro			0	0	0	0	0	0	0	0	0	0	0	0	0	0	0	0	0	0	0	0	0	0	0	0
AABR07001416.2	1	42968983..42969111	ENSRNOG00000059359	0	#N/A	#N/A	#N/A	#N/A	#N/A																	0	0	0	0	0	0	0	0	0	0	0	0	0	0	0	0	0	0	0	0	0	0	0	0
AABR07001416.3	1	complement(42980623..42981544)	ENSRNOG00000060413	0	#N/A	#N/A	#N/A	#N/A	#N/A																	0	0	0	0	0	0	0	0	0	0	0	0	0	0	0	0	0	0	0	0	0	0	0	0
Oprm1	1	43454803..43704948	ENSRNOG00000018191	0.172405	1.10287	0.14126	0.499858	0.999483	1	Oprm1	RGD	3234	Oprm1	enables	0048149 // behavioral response to ethanol (RGD:1624291 [ISO] UniProtKB:P35372) /// 0051481 // negative regulation of cytosolic calcium ion concentration (GO_REF:0000024|RGD:1600115 [ISS] UniProtKB:P35372-1) /// 0002438 // acute inflammatory response to antigenic stimulus (PMID:19298846|RGD:2316601 [IEP]) /// 0061358 // negative regulation of Wnt protein secretion (GO_REF:0000024|RGD:1600115 [ISS]…	0097444 // spine apparatus (PMID:11312309|RGD:13702315 [IDA]) /// 0016020 // membrane (PMID:15961389|RGD:1598749 [IDA]) /// 0005768 // endosome (GO_REF:0000024|RGD:1600115 [ISS] UniProtKB:P97266) /// 0030424 // axon (GO_REF:0000024|RGD:1600115 [ISS] UniProtKB:P97266) /// 0042383 // sarcolemma (PMID:15961389|RGD:1598749 [IDA]) /// 0099056 // integral component of presynaptic membrane (PMID:1131230…	0004979 // beta-endorphin receptor activity (RGD:1624291 [ISO] UniProtKB:P35372) /// 0008022 // protein C-terminus binding (PMID:15748148|RGD:9835006 [IPI] RGD:68438) /// 0005515 // protein binding (PMID:16967511|RGD:1601381 [IPI] RGD:2716) /// 0031681 // G-protein beta-subunit binding (PMID:19682558|RGD:5509825 [IPI] RGD:2716) /// 0042277 // peptide binding (PMID:21873635 [IBA] PANTHER:PTN001200…	opioid receptor, mu 1		gene	taxon:10116	20111220	UniProt			173	0.113909	0.245543	38.4863	296	0.186944	0.524675	52.9571	291	0.175664	0.482076	49.9941	267	0.16362	0.420348	47.8262	426	0.221888	0.65263	59.7424	459	0.195904	0.457956	63.4856
AABR07001432.2	1	complement(43532902..43533277)	ENSRNOG00000060991	0.583108	-1.04222	-0.0596558	0.944785	0.999483	1																	1	0.438043	0.944251	0.222464	3	1.26051	3.53774	0.536727	1	0.401603	1.10212	0.171801	2	0.815382	2.09475	0.358249	0	0	0	0	4	1.13579	2.65507	0.553251
AABR07001432.1	1	complement(43563457..43563998)	ENSRNOG00000059866	1.97533	-1.03821	-0.0541015	0.902253	0.999483	1																	4	1.21553	2.62021	0.889857	5	1.45742	4.09037	0.894546	12	3.34323	9.17482	2.06161	6	1.69696	4.35956	1.07475	9	2.16352	6.36347	1.26216	15	2.95472	6.90711	2.07469
Ipcef1	1	complement(43567842..43638161)	ENSRNOG00000018163	0	#N/A	#N/A	#N/A	#N/A	#N/A	Ipcef1	RGD	735159	Ipcef1	enables		0005829 // cytosol (PMID:12920129|RGD:1299642 [IDA]) /// 0005886 // plasma membrane (PMID:12920129|RGD:1299642 [IDA])	0005515 // protein binding (PMID:12920129|RGD:1299642 [IPI] RGD:620398|RGD:736054) /// 0019904 // protein domain specific binding (PMID:12920129|RGD:1299642 [IPI] RGD:737071)	interaction protein for cytohesin exchange factors 1		gene	taxon:10116	20100923	RGD			0	0	0	0	0	0	0	0	0	0	0	0	0	0	0	0	0	0	0	0	0	0	0	0
Cnksr3	1	complement(43789791..43884267)	ENSRNOG00000018052	0.213432	1.00884	0.0126934	0.94184	0.999483	1	Cnksr3	RGD	1307544	Cnksr3	located_in	0009966 // regulation of signal transduction (GO_REF:0000002|RGD:1600115 [IEA] InterPro:IPR010599) /// 0010765 // positive regulation of sodium ion transport (RGD:1624291 [ISO] MGI:2674130) /// 0033137 // negative regulation of peptidyl-serine phosphorylation (RGD:1624291 [ISO] MGI:2674130) /// 0010765 // positive regulation of sodium ion transport (GO_REF:0000024|RGD:1600115 [ISS] UniProtKB:Q8BM…	0005737 // cytoplasm (GO_REF:0000044|RGD:1600115 [IEA] UniProtKB-SubCell:SL-0086) /// 0016020 // membrane (GO_REF:0000002|RGD:1600115 [IEA] InterPro:IPR010599) /// 0016324 // apical plasma membrane (GO_REF:0000044|RGD:1600115 [IEA] UniProtKB-SubCell:SL-0015) /// 0005737 // cytoplasm (GO_REF:0000002|RGD:1600115 [IEA] InterPro:IPR010599)		Cnksr family member 3		gene	taxon:10116	20210612	InterPro		UniProtKB:A0A0G2JYE3	138	0.240579	0.518595	30.7001	118	0.197319	0.553794	21.1113	145	0.231753	0.636001	24.9111	109	0.176856	0.454351	19.5246	160	0.220653	0.649	22.4385	127	0.143517	0.335492	17.5657
U6_12	1	43982682..43982777	ENSRNOG00000060056	0	#N/A	#N/A	#N/A	#N/A	#N/A																	0	0	0	0	0	0	0	0	0	0	0	0	0	0	0	0	0	0	0	0	0	0	0	0
Scaf8	1	44019059..44120615	ENSRNOG00000016919	0.51144	-1.08732	-0.120776	0.381693	0.999483	1	Scaf8	RGD	708362	Scaf8	enables	0006397 // mRNA processing (PMID:8692929|RGD:1299392 [IMP]) /// 0006369 // termination of RNA polymerase II transcription (PMID:21873635 [IBA] PANTHER:PTN000408520|PomBase:SPAC4G9.04c|SGD:S000002636) /// 0006366 // transcription from RNA polymerase II promoter (PMID:8692929|RGD:1299392 [IMP]) /// 0032786 // positive regulation of DNA-templated transcription, elongation (GO_REF:0000024|RGD:1600115…	0005654 // nucleoplasm (GO_REF:0000107|RGD:1600115 [IEA] UniProtKB:Q9UPN6|ensembl:ENSP00000356146) /// 0016363 // nuclear matrix (PMID:9528809|RGD:8554489 [IDA]) /// 0005654 // nucleoplasm (GO_REF:0000052|RGD:1624291 [ISO] UniProtKB:Q9UPN6) /// 0005654 // nucleoplasm (GO_REF:0000052|RGD:1624291 [ISO] UniProtKB:Q9UPN6,UniProtKB:A0A0A0MT33) /// 0005849 // mRNA cleavage factor complex (PMID:21873635…	0003723 // RNA binding (RGD:1624291 [ISO] UniProtKB:Q9UPN6) /// 1990269 // RNA polymerase II C-terminal domain phosphoserine binding (GO_REF:0000024|RGD:1600115 [ISS] UniProtKB:Q9UPN6) /// 1990269 // RNA polymerase II C-terminal domain phosphoserine binding (RGD:1624291 [ISO] UniProtKB:Q9UPN6) /// 0000993 // RNA polymerase II core binding (PMID:21873635 [IBA] PANTHER:PTN000408520|UniProtKB:Q9UPN6…	SR-related CTD-associated factor 8		gene	taxon:10116	20190527	UniProt			287	0.465454	1.00334	63.8472	325	0.505577	1.41894	58.1455	335	0.498103	1.36694	57.5533	325	0.49056	1.26027	58.2155	456	0.585021	1.7207	63.9496	489	0.514072	1.20172	67.635
AABR07001444.1	1	44201653..44228243	ENSRNOG00000057561	0.0323594	-1.79087	-0.840661	0.164494	0.999483	1																	3	0.0185819	0.0400555	0.667393	5	0.0297064	0.0833734	0.894546	2	0.0113574	0.0311681	0.343602	4	0.0230592	0.0592401	0.716498	3	0.0146995	0.0432352	0.420721	1	0.00401504	0.00938577	0.138313
Tiam2	1	44311513..44433193	ENSRNOG00000016728	0.165001	1.03114	0.0442468	0.774237	0.999483	1	Tiam2	RGD	2324148	Tiam2	enables	0050772 // positive regulation of axonogenesis (PMID:21873635 [IBA] PANTHER:PTN002916489|RGD:1307455|MGI:MGI:103306) /// 0007264 // small GTPase mediated signal transduction (PMID:21873635 [IBA] PANTHER:PTN002916489|WB:WBGene00015704|UniProtKB:Q13009|MGI:MGI:103306) /// 0090630 // activation of GTPase activity (PMID:21873635 [IBA] PANTHER:PTN002916489|RGD:1307455|UniProtKB:Q13009|MGI:MGI:103306)	0016020 // membrane (RGD:1624291 [ISO] MGI:1344338) /// 0045202 // synapse (PMID:21873635 [IBA] PANTHER:PTN002916489|RGD:1307455|FB:FBgn0085447) /// 0005737 // cytoplasm (RGD:1624291 [ISO] MGI:1344338) /// 0016020 // membrane (PMID:21873635 [IBA] PANTHER:PTN002916489|UniProtKB:Q13009|MGI:MGI:103306|MGI:MGI:1344338|RGD:1307455)	0005096 // GTPase activator activity (RGD:1624291 [ISO] MGI:1344338) /// 0005085 // guanyl-nucleotide exchange factor activity (RGD:1624291 [ISO] MGI:1344338)	TIAM Rac1 associated GEF 2		gene	taxon:10116	20110208	RGD			112	0.1516	0.326791	24.916	129	0.167487	0.470066	23.0793	134	0.16629	0.45635	23.0213	120	0.151174	0.388373	21.4949	176	0.188455	0.554295	24.6823	157	0.137753	0.322019	21.7151
Tfb1m	1	complement(44433116..44474674)	ENSRNOG00000056223	0.207003	-1.08382	-0.116131	0.603577	0.999483	1	Tfb1m	RGD	727795	Tfb1m	enables	0031167 // rRNA methylation (PMID:21873635 [IBA] PANTHER:PTN000197843|UniProtKB:Q9UNQ2|UniProtKB:P06992) /// 0031167 // rRNA methylation (GO_REF:0000104|RGD:1600115 [IEA] UniRule:UR000413377) /// 0006391 // transcription initiation from mitochondrial promoter (PMID:21873635 [IBA] PANTHER:PTN000197910|UniProtKB:Q9H5Q4)	0005759 // mitochondrial matrix (PMID:21873635 [IBA] PANTHER:PTN000197844|SGD:S000004841|UniProtKB:Q9H5Q4|UniProtKB:Q8WVM0) /// 0042645 // mitochondrial nucleoid (RGD:1624291 [ISO] UniProtKB:Q8WVM0) /// 0042645 // mitochondrial nucleoid (GO_REF:0000107|RGD:1600115 [IEA] UniProtKB:Q8WVM0|ensembl:ENSP00000356134)	0003723 // RNA binding (GO_REF:0000104|RGD:1600115 [IEA] UniRule:UR000413377) /// 0003723 // RNA binding (GO_REF:0000043|RGD:1600115 [IEA] UniProtKB-KW:KW-0694) /// 0000179 // rRNA (adenine-N6,N6-)-dimethyltransferase activity (RGD:1624291 [ISO] UniProtKB:Q8WVM0) /// 0000179 // rRNA (adenine-N6,N6-)-dimethyltransferase activity (PMID:21873635 [IBA] PANTHER:PTN000197843|TAIR:locus:2061982|TAIR:loc…	transcription factor B1, mitochondrial		gene	taxon:10116	20210612	UniProt		UniProtKB:A0A0G2JZ68	33	0.130784	0.281919	7.34132	42	0.159661	0.448101	7.51418	58	0.21074	0.578334	9.96446	57	0.210246	0.540133	10.2101	103	0.322916	0.94978	14.4448	95	0.244052	0.57051	13.1397
Cldn20	1	44446765..44447424	ENSRNOG00000023531	0	#N/A	#N/A	#N/A	#N/A	#N/A	Cldn20	RGD	1595446	Cldn20	enables	0070830 // bicellular tight junction assembly (PMID:21873635 [IBA] PANTHER:PTN000243505|UniProtKB:O15551|UniProtKB:O95832) /// 0007155 // cell adhesion (PMID:21873635 [IBA] PANTHER:PTN000243505|ZFIN:ZDB-GENE-001103-5|MGI:MGI:106925|MGI:MGI:1329044|MGI:MGI:1276110|MGI:MGI:1276109)	0005923 // bicellular tight junction (PMID:21873635 [IBA] PANTHER:PTN000243505|MGI:MGI:1913100|MGI:MGI:1276109|MGI:MGI:1329044|UniProtKB:Q98SR2|MGI:MGI:1859285|MGI:MGI:1859284|UniProtKB:Q8N6F1|MGI:MGI:1860425|MGI:MGI:1276112|RGD:68425|MGI:MGI:3033992|ZFIN:ZDB-GENE-040426-1305|UniProtKB:Q2HJ22|MGI:MGI:1313314|UniProtKB:Q98SR1|UniProtKB:O14493|UniProtKB:O95832|MGI:MGI:1913101|MGI:MGI:1276110|MGI:MG…	0005198 // structural molecule activity (GO_REF:0000002|RGD:1600115 [IEA] InterPro:IPR006187)	claudin 20		gene	taxon:10116	20210612	InterPro			0	0	0	0	0	0	0	0	0	0	0	0	0	0	0	0	0	0	0	0	0	0	0	0
Nox3	1	complement(44550994..44615760)	ENSRNOG00000016490	0.00570209	1.33036	0.411816	0.583726	0.999483	1	Nox3	RGD	1303190	Nox3	acts_upstream_of_or_within	0048840 // otolith development (RGD:1624291 [ISO] MGI:2681162) /// 0042554 // superoxide anion generation (PMID:21873635 [IBA] PANTHER:PTN000239643|RGD:620598|MGI:MGI:1354184|MGI:MGI:2681162|UniProtKB:P04839|dictyBase:DDB_G0287101|MGI:MGI:2450016|UniProtKB:Q9Y5S8|UniProtKB:Q9NRD8) /// 0006952 // defense response (PMID:21873635 [IBA] PANTHER:PTN000239643|dictyBase:DDB_G0289653|UniProtKB:P04839|FB:…	0016020 // membrane (PMID:15326186|RGD:1304010 [TAS]) /// 0005737 // cytoplasm (RGD:1624291 [ISO] MGI:2681162) /// 0043020 // NADPH oxidase complex (RGD:1624291 [ISO] MGI:2681162) /// 0043020 // NADPH oxidase complex (PMID:21873635 [IBA] PANTHER:PTN000239643|RGD:620600|MGI:MGI:2681162|RGD:620574|UniProtKB:P04839|RGD:620598|MGI:MGI:88574|UniProtKB:Q9Y5S8) /// 0005886 // plasma membrane (PMID:21873…	0016491 // oxidoreductase activity (PMID:15326186|RGD:1304010 [TAS]) /// 0016175 // superoxide-generating NADPH oxidase activity (PMID:21873635 [IBA] PANTHER:PTN000239643|MGI:MGI:2681162|dictyBase:DDB_G0289653|dictyBase:DDB_G0287101|MGI:MGI:2450016|UniProtKB:Q9Y5S8|MGI:MGI:1354184) /// 0016175 // superoxide-generating NADPH oxidase activity (RGD:1624291 [ISO] MGI:2681162,PR:Q672J9)	NADPH oxidase 3		gene	taxon:10116	20040827	RGD			2	0.00508605	0.0109636	0.444928	3	0.00731782	0.0205381	0.536727	3	0.00699442	0.0191948	0.515403	3	0.00710046	0.0182414	0.537373	1	0.0020117	0.00591694	0.14024	1	0.00164843	0.00385346	0.138313
AABR07001448.1	1	44789374..44835208	ENSRNOG00000059546	0.000689361	1.0221	0.0315311	0.9843	0.999483	1																	0	0	0	0	1	0.00344681	0.00967375	0.178909	0	0	0	0	0	0	0	0	0	0	0	0	0	0	0	0
AABR07001452.1	1	complement(45409196..45409764)	ENSRNOG00000054504	0	#N/A	#N/A	#N/A	#N/A	#N/A																	0	0	0	0	0	0	0	0	0	0	0	0	0	0	0	0	0	0	0	0	0	0	0	0
AABR07001455.1	1	45621344..45622240	ENSRNOG00000053507	0	#N/A	#N/A	#N/A	#N/A	#N/A																	0	0	0	0	0	0	0	0	0	0	0	0	0	0	0	0	0	0	0	0	0	0	0	0
LOC102548472	1	complement(45821855..45828543)	ENSRNOG00000053052	0.00373238	-2.70451	-1.43537	0.517182	0.999483	1																	0	0	0	0	0	0	0	0	0	0	0	0	0	0	0	0	0	0	0	0	0	0	0	0
Arid1b	1	45923222..46234874	ENSRNOG00000017030	0.183538	1.01956	0.0279426	0.838763	0.999483	1	Arid1b	RGD	708504	Arid1b	involved_in	0097026 // dendritic cell dendrite assembly (RGD:1624291 [ISO] MGI:1926129) /// 1904385 // cellular response to angiotensin (PMID:14633620|RGD:1302474 [IEP]) /// 0002931 // response to ischemia (PMID:14633620|RGD:1302474 [IEP]) /// 0045893 // positive regulation of transcription, DNA-templated (PMID:21873635 [IBA] PANTHER:PTN000291886|FB:FBgn0261885|WB:WBGene00002717|UniProtKB:O14497) /// 0007270…	0005829 // cytosol (GO_REF:0000052|RGD:1624291 [ISO] UniProtKB:Q8NFD5,UniProtKB:A0A1B0GTJ8) /// 0005886 // plasma membrane (GO_REF:0000052|RGD:1624291 [ISO] UniProtKB:Q8NFD5,UniProtKB:A0A1B0GWJ2) /// 0005654 // nucleoplasm (GO_REF:0000052|RGD:1624291 [ISO] UniProtKB:Q8NFD5,UniProtKB:A0A1B0GWJ2) /// 0005634 // nucleus (PMID:14633620|RGD:1302474 [IDA]) /// 0005654 // nucleoplasm (GO_REF:0000052|RGD…	0031491 // nucleosome binding (PMID:21873635 [IBA] PANTHER:PTN000291886|MGI:MGI:1935147) /// 0003674 // molecular_function (RGD:1598407 [ND]) /// 0003700 // transcription factor activity, sequence-specific DNA binding (PMID:4633620|RGD:1302897 [TAS]) /// 0003677 // DNA binding (GO_REF:0000002|RGD:1600115 [IEA] InterPro:IPR038040) /// 0003677 // DNA binding (GO_REF:0000002|RGD:1600115 [IEA] InterP…	AT-rich interaction domain 1B		gene	taxon:10116	20171013	RGD			284	0.15009	0.323536	63.1798	369	0.187055	0.524985	66.0175	421	0.203984	0.559792	72.3282	344	0.169202	0.434688	61.6188	496	0.207361	0.609904	69.5592	473	0.162037	0.378786	65.422
Tmem242	1	complement(46302970..46329682)	ENSRNOG00000016973	0.463886	1.0946	0.130397	0.530668	0.999483	1	Tmem242	RGD	1307262	Tmem242	located_in		0016021 // integral component of membrane (GO_REF:0000043|RGD:1600115 [IEA] UniProtKB-KW:KW-0812)		transmembrane protein 242		gene	taxon:10116	20210612	UniProt			86	0.530249	1.14301	19.1319	67	0.396247	1.1121	11.9869	71	0.401347	1.10142	12.1979	98	0.56237	1.44476	17.5542	88	0.429217	1.26244	12.3412	110	0.439637	1.02772	15.2144
Zdhhc14	1	46378807..46649292	ENSRNOG00000029049	0.0999746	1.14512	0.195501	0.20925	0.999483	1	Zdhhc14	RGD	1565877	Zdhhc14	located_in	0018230 // peptidyl-L-cysteine S-palmitoylation (RGD:1624291 [ISO] UniProtKB:Q8IZN3) /// 0018230 // peptidyl-L-cysteine S-palmitoylation (PMID:21873635 [IBA] PANTHER:PTN000525256|UniProtKB:Q8IVQ6|UniProtKB:Q5W0Z9|UniProtKB:Q8WVZ1|MGI:MGI:1915336|MGI:MGI:1918414|UniProtKB:Q9NXF8|MGI:MGI:1918046|ZFIN:ZDB-GENE-061110-106|MGI:MGI:1923452|UniProtKB:Q9Y397|UniProtKB:Q9NUE0|ZFIN:ZDB-GENE-040718-346|RGD:…	0005794 // Golgi apparatus (PMID:21873635 [IBA] PANTHER:PTN000525256|ZFIN:ZDB-GENE-061110-106|TAIR:locus:2101806|RGD:1309041|UniProtKB:Q9NXF8|MGI:MGI:1915336|UniProtKB:Q8WVZ1|UniProtKB:Q5W0Z9|UniProtKB:Q8N966|UniProtKB:Q8IVQ6|FB:FBgn0042133|FB:FBgn0031495|UniProtKB:Q8WTX9|MGI:MGI:2142662|RGD:1562075|UniProtKB:Q9UIJ5|UniProtKB:Q9NPG8|UniProtKB:Q96MV8|MGI:MGI:1926134|FB:FBgn0034057|MGI:MGI:1913470|…	0016409 // palmitoyltransferase activity (RGD:1624291 [ISO] UniProtKB:Q8IZN3) /// 0019706 // protein-cysteine S-palmitoyltransferase activity (PMID:21873635 [IBA] PANTHER:PTN000525256|MGI:MGI:2142662|UniProtKB:Q9UIJ5|MGI:MGI:1918046|ZFIN:ZDB-GENE-061110-106|MGI:MGI:1915518|MGI:MGI:1915336|MGI:MGI:1918414|UniProtKB:Q9NXF8|UniProtKB:Q96MV8|MGI:MGI:1926134|PomBase:SPBC3H7.09|MGI:MGI:1913470|UniProtK…	zinc finger DHHC-type palmitoyltransferase 14		gene	taxon:10116	20131210	RGD			157	0.0956003	0.206077	34.9269	164	0.0957884	0.268838	29.3411	165	0.0921135	0.252787	28.3472	171	0.0969104	0.248967	30.6303	248	0.11946	0.351364	34.7796	208	0.0821	0.191921	28.7691
AABR07001477.1	1	complement(46740305..46744647)	ENSRNOG00000058103	0.0130593	4.12526	2.04449	0.298064	0.999483	1																	0	0	0	0	0	0	0	0	0	0	0	0	1	0.0352963	0.0906778	0.179124	1	0.0300004	0.0882391	0.14024	0	0	0	0
Snx9	1	46779860..46825830	ENSRNOG00000046874	0.133592	-1.16331	-0.218231	0.405909	0.999483	1	Snx9	RGD	1584466	Snx9	involved_in	0065003 // macromolecular complex assembly (RGD:1624291 [ISO] UniProtKB:Q9Y5X1) /// 0006886 // intracellular protein transport (RGD:1624291 [ISO] UniProtKB:Q9Y5X1) /// 0006898 // receptor-mediated endocytosis (RGD:1624291 [ISO] UniProtKB:Q9Y5X1) /// 0051044 // positive regulation of membrane protein ectodomain proteolysis (RGD:1624291 [ISO] UniProtKB:Q9Y5X1) /// 0000281 // mitotic cytokinesis (RG…	0005737 // cytoplasm (RGD:1624291 [ISO] MGI:1913866) /// 0005737 // cytoplasm (RGD:1624291 [ISO] UniProtKB:Q9Y5X1) /// 0030136 // clathrin-coated vesicle (RGD:1624291 [ISO] UniProtKB:Q9Y5X1) /// 0005829 // cytosol (GO_REF:0000052|RGD:1624291 [ISO] UniProtKB:Q9Y5X1,UniProtKB:A0A087WZW2) /// 0005886 // plasma membrane (GO_REF:0000052|RGD:1624291 [ISO] UniProtKB:Q9Y5X1,UniProtKB:A0A087WVE4) /// 0030…	0042803 // protein homodimerization activity (RGD:1624291 [ISO] UniProtKB:Q9Y5X1) /// 0035091 // phosphatidylinositol binding (RGD:1624291 [ISO] MGI:1913866) /// 0035091 // phosphatidylinositol binding (RGD:1624291 [ISO] UniProtKB:Q9Y5X1) /// 0031625 // ubiquitin protein ligase binding (RGD:1624291 [ISO] UniProtKB:Q9Y5X1) /// 0071933 // Arp2/3 complex binding (RGD:1624291 [ISO] UniProtKB:Q9Y5X1) …	sorting nexin 9		gene	taxon:10116	20130724	RGD			42	0.150477	0.32437	9.3435	32	0.109971	0.308644	5.72509	28	0.0919726	0.2524	4.81043	33	0.11004	0.282697	5.91111	55	0.155882	0.45849	7.71322	33	0.0766399	0.179157	4.56432
Synj2	1	46835971..46932529	ENSRNOG00000017114	0.16333	1.01371	0.0196405	0.912308	0.999483	1	Synj2	RGD	69436	Synj2	enables	0046856 // phosphatidylinositol dephosphorylation (PMID:21873635 [IBA] PANTHER:PTN000127779|UniProtKB:Q9BT40|FB:FBgn0023508|UniProtKB:P32019|dictyBase:DDB_G0292392|UniProtKB:O43426|dictyBase:DDB_G0267462|SGD:S000001264|SGD:S000005050|MGI:MGI:109589|PomBase:SPBC2G2.02|ZFIN:ZDB-GENE-061110-61|MGI:MGI:1354961|SGD:S000005426|SGD:S000005635|dictyBase:DDB_G0284187|UniProtKB:A0A1D8PIH6|RGD:69436|TAIR:lo…	0005881 // cytoplasmic microtubule (PMID:11498538|RGD:628465 [IDA]) /// 0005737 // cytoplasm (PMID:11498538|RGD:628465 [IDA]) /// 0043679 // axon terminus (PMID:11498538|RGD:628465 [IDA]) /// 0098793 // presynapse (PMID:21873635 [IBA] PANTHER:PTN001675099|RGD:69434|RGD:69436|UniProtKB:O43426) /// 0048471 // perinuclear region of cytoplasm (PMID:10357812|RGD:69391 [IDA]) /// 0098793 // presynapse …	0004445 // inositol-polyphosphate 5-phosphatase activity (PMID:9388224|RGD:69390 [IDA]) /// 0030165 // PDZ domain binding (PMID:21873635 [IBA] PANTHER:PTN000878543|RGD:69436) /// 0003723 // RNA binding (GO_REF:0000043|RGD:1600115 [IEA] UniProtKB-KW:KW-0694) /// 0017124 // SH3 domain binding (PMID:9388224|RGD:69390 [IPI] RGD:732473) /// 0030165 // PDZ domain binding (PMID:10357812|RGD:69391 [IPI] …	synaptojanin 2		gene	taxon:10116	20210612	UniProt			113	0.192748	0.41549	25.1385	92	0.150525	0.422461	16.4596	88	0.137618	0.377664	15.1185	101	0.160342	0.411926	18.0916	130	0.175415	0.515943	18.2312	145	0.160325	0.374783	20.0554
Serac1	1	complement(46942192..46978261)	ENSRNOG00000017889	0.220061	1.1523	0.204519	0.39911	0.999483	1	Serac1	RGD	1565064	Serac1	located_in	0032367 // intracellular cholesterol transport (RGD:1624291 [ISO] UniProtKB:Q96JX3) /// 0036148 // phosphatidylglycerol acyl-chain remodeling (RGD:1624291 [ISO] UniProtKB:Q96JX3) /// 0030198 // extracellular matrix organization (RGD:1624291 [ISO] MGI:2447813)	0016021 // integral component of membrane (GO_REF:0000043|RGD:1600115 [IEA] UniProtKB-KW:KW-0812) /// 0005739 // mitochondrion (RGD:1624291 [ISO] UniProtKB:Q96JX3) /// 0044233 // ER-mitochondrion membrane contact site (RGD:1624291 [ISO] UniProtKB:Q96JX3) /// 0031012 // extracellular matrix (RGD:1624291 [ISO] MGI:2447813) /// 0005783 // endoplasmic reticulum (RGD:1624291 [ISO] UniProtKB:Q96JX3)		serine active site containing 1		gene	taxon:10116	20171114	RGD			36	0.164384	0.354349	8.00871	32	0.140158	0.393365	5.72509	57	0.238623	0.654854	9.79266	58	0.246491	0.633246	10.3892	86	0.310648	0.913699	12.0607	37	0.109517	0.256012	5.11758
Gtf2h5	1	46978458..46985032	ENSRNOG00000018007	4.03609	-1.04844	-0.06824	0.661722	0.999483	1	Gtf2h5	RGD	1560991	Gtf2h5	acts_upstream_of_or_within	0006294 // nucleotide-excision repair, preincision complex assembly (PMID:21873635 [IBA] PANTHER:PTN002005445|MGI:MGI:107227) /// 0000462 // maturation of SSU-rRNA from tricistronic rRNA transcript (SSU-rRNA, 5.8S rRNA, LSU-rRNA) (RGD:1624291 [ISO] MGI:107227) /// 0070816 // phosphorylation of RNA polymerase II C-terminal domain (PMID:21873635 [IBA] PANTHER:PTN002005445|SGD:S000007603) /// 000629…	0005669 // transcription factor TFIID complex (RGD:1624291 [ISO] UniProtKB:Q6ZYL4) /// 0005675 // holo TFIIH complex (PMID:21873635 [IBA] PANTHER:PTN002005445|SGD:S000007603|FB:FBgn0265968) /// 0000439 // core TFIIH complex (PMID:21873635 [IBA] PANTHER:PTN002005445|SGD:S000007603|FB:FBgn0265968) /// 0005575 // cellular_component (RGD:1598407 [ND]) /// 0005730 // nucleolus (RGD:1624291 [ISO] UniPr…	0003674 // molecular_function (RGD:1598407 [ND])	general transcription factor IIH subunit 5		gene	taxon:10116	20190712	RGD	occurs_in(EMAPA:16894)		156	3.90781	8.42372	34.7044	179	4.30102	12.0712	32.0247	161	3.69755	10.1472	27.66	190	4.42972	11.3802	34.0336	194	3.84435	11.3072	27.2066	230	3.73471	8.73045	31.812
Tulp4	1	47032113..47127035	ENSRNOG00000018012	1.05168	-1.21088	-0.276057	0.218305	0.999483	1	Tulp4	RGD	1564487	Tulp4	located_in	0016567 // protein ubiquitination (GO_REF:0000041|RGD:1600115 [IEA] UniPathway:UPA00143)	0005737 // cytoplasm (RGD:1624291 [ISO] UniProtKB:Q9NRJ4)		TUB like protein 4		gene	taxon:10116	20040716	RGD			435	0.754783	1.62702	96.7719	657	1.09347	3.06892	117.543	668	1.06265	2.91622	114.763	451	0.728323	1.8711	80.7851	778	1.06789	3.14094	109.107	1698	1.90981	4.46448	234.855
5S_rRNA_4	1	47041989..47042105	ENSRNOG00000045491	0	#N/A	#N/A	#N/A	#N/A	#N/A																	0	0	0	0	0	0	0	0	0	0	0	0	0	0	0	0	0	0	0	0	0	0	0	0
Tmem181	1	47162394..47202549	ENSRNOG00000018158	0.25191	1.03081	0.0437737	0.839954	0.999483	1	Tmem181	RGD	1566403	Tmem181	enables		0016021 // integral component of membrane (GO_REF:0000043|RGD:1600115 [IEA] UniProtKB-KW:KW-0812)	0015643 // toxic substance binding (RGD:1624291 [ISO] UniProtKB:Q9P2C4) /// 0015643 // toxic substance binding (PMID:21873635 [IBA] PANTHER:PTN001276612|UniProtKB:Q9P2C4)	transmembrane protein 181		gene	taxon:10116	20100907	RGD			37	0.151759	0.327135	8.23118	52	0.204582	0.574176	9.30328	90	0.338436	0.928769	15.4621	74	0.282488	0.725725	13.2552	87	0.282284	0.830271	12.2009	76	0.202063	0.472354	10.5118
Dynlt1	1	complement(47206895..47213749)	ENSRNOG00000018207	1.60425	1.13677	0.184938	0.385427	0.999483	1	Dynlt1	RGD	620261	Dynlt1	involved_in	0008277 // regulation of G-protein coupled receptor protein signaling pathway (GO_REF:0000024|RGD:1600115 [ISS] UniProtKB:P51807) /// 0051493 // regulation of cytoskeleton organization (PMID:15992542|RGD:8553295 [IDA]) /// 0060548 // negative regulation of cell death (PMID:22164227|RGD:13208528 [IMP]) /// 0000132 // establishment of mitotic spindle orientation (GO_REF:0000024|RGD:1600115 [ISS] Un…	0044295 // axonal growth cone (PMID:15992542|RGD:8553295 [IDA]) /// 0005881 // cytoplasmic microtubule (RGD:1624291 [ISO] UniProtKB:P63172) /// 0005739 // mitochondrion (GO_REF:0000108|RGD:1600115 [IEA] GO:0035795) /// 0005819 // spindle (GO_REF:0000044|RGD:1600115 [IEA] UniProtKB-SubCell:SL-0251) /// 0005868 // cytoplasmic dynein complex (RGD:1624291 [ISO] UniProtKB:P63172) /// 0099503 // secret…	0008022 // protein C-terminus binding (PMID:15768038|RGD:13208814 [IPI] RGD:1347795) /// 0005515 // protein binding (PMID:14985359|RGD:8553555 [IPI] UniProtKB:B2GV74) /// 0005515 // protein binding (PMID:14985359|RGD:8553555 [IPI] UniProtKB:P37285) /// 0045505 // dynein intermediate chain binding (PMID:21873635 [IBA] PANTHER:PTN000478852|UniProtKB:Q8WW35|FB:FBgn0024432) /// 0042802 // identical p…	dynein light chain Tctex-type 1		gene	taxon:10116	20100517	UniProt			71	1.70591	3.67727	15.795	69	1.59021	4.46307	12.3447	70	1.54197	4.23162	12.0261	65	1.45353	3.73419	11.6431	91	1.72962	5.08727	12.7619	71	1.1058	2.58497	9.82021
Sytl3	1	47231093..47287371	ENSRNOG00000018321	0.0378562	1.02563	0.0365104	0.915166	0.999483	1	Sytl3	RGD	1561992	Sytl3	enables	0006886 // intracellular protein transport (GO_REF:0000002|RGD:1600115 [IEA] InterPro:IPR010911) /// 0006887 // exocytosis (PMID:21873635 [IBA] PANTHER:PTN005238642|UniProtKB:Q9HCH5|MGI:MGI:1933367|MGI:MGI:2668451|MGI:MGI:1933366|MGI:MGI:1351606|MGI:MGI:1933365|UniProtKB:Q8IYJ3) /// 0006887 // exocytosis (RGD:1624291 [ISO] MGI:1933367)	0019897 // extrinsic component of plasma membrane (RGD:1624291 [ISO] MGI:1933367) /// 0016020 // membrane (RGD:1624291 [ISO] MGI:1933367) /// 0070382 // exocytic vesicle (PMID:21873635 [IBA] PANTHER:PTN000001477|UniProtKB:Q9HCH5) /// 0005886 // plasma membrane (PMID:21873635 [IBA] PANTHER:PTN000001477|UniProtKB:A0A0B4K657|UniProtKB:Q8IYJ3|MGI:MGI:1933365|MGI:MGI:1933367|RGD:620204|UniProtKB:Q9HCH…	0005544 // calcium-dependent phospholipid binding (RGD:1624291 [ISO] MGI:1933367) /// 0042043 // neurexin family protein binding (RGD:1624291 [ISO] MGI:1933367) /// 0005543 // phospholipid binding (RGD:1624291 [ISO] MGI:1933367) /// 0031267 // small GTPase binding (GO_REF:0000002|RGD:1600115 [IEA] InterPro:IPR010911|InterPro:IPR028704) /// 0042043 // neurexin family protein binding (PMID:21873635…	synaptotagmin-like 3		gene	taxon:10116	20010425	RGD			14	0.0409719	0.0883196	3.1145	8	0.0224573	0.0630283	1.43127	13	0.0348804	0.0957222	2.23341	13	0.0354092	0.0909678	2.32862	24	0.0555625	0.163424	3.36577	16	0.0303528	0.0709542	2.21301
Ezr	1	complement(47287874..47331412)	ENSRNOG00000018524	0.749865	-1.0734	-0.102192	0.555973	0.999483	1	Ezr	RGD	621161	Ezr	involved_in	0072697 // protein localization to cell cortex (RGD:1624291 [ISO] UniProtKB:P15311) /// 0003376 // sphingosine-1-phosphate signaling pathway (RGD:1624291 [ISO] UniProtKB:P15311) /// 0007159 // leukocyte cell-cell adhesion (RGD:1624291 [ISO] UniProtKB:P15311) /// 0032532 // regulation of microvillus length (RGD:1624291 [ISO] MGI:98931) /// 0030855 // epithelial cell differentiation (PMID:7640303|R…	0005886 // plasma membrane (GO_REF:0000052|RGD:1624291 [ISO] UniProtKB:P15311) /// 0005902 // microvillus (PMID:21873635 [IBA] PANTHER:PTN000589934|MGI:MGI:98931|MGI:MGI:97167|UniProtKB:P15311|RGD:1359472|UniProtKB:P26038|RGD:621161|MGI:MGI:97887) /// 0005884 // actin filament (RGD:1624291 [ISO] UniProtKB:P15311) /// 0044297 // cell body (PMID:11461930|RGD:7207839 [IDA]) /// 0071944 // cell perip…	0044548 // S100 protein binding (RGD:1624291 [ISO] UniProtKB:P15311) /// 0034236 // protein kinase A catalytic subunit binding (RGD:1624291 [ISO] UniProtKB:P15311) /// 0042802 // identical protein binding (RGD:1624291 [ISO] UniProtKB:P15311) /// 0005515 // protein binding (PMID:11726633|RGD:8554011 [IPI] UniProtKB:Q62696) /// 0051117 // ATPase binding (RGD:1624291 [ISO] UniProtKB:P15311) /// 0005…	ezrin		gene	taxon:10116	20150622	RGD	occurs_in(CL:0000084),has_input(InterPro:IPR008366)		184	0.696055	1.50043	40.9334	221	0.801914	2.25064	39.5389	234	0.811562	2.22717	40.2014	199	0.700638	1.79997	35.6458	247	0.739155	2.17405	34.6394	214	0.524759	1.2267	29.5989
U6_13	1	complement(47365350..47365455)	ENSRNOG00000058299	0	#N/A	#N/A	#N/A	#N/A	#N/A																	0	0	0	0	0	0	0	0	0	0	0	0	0	0	0	0	0	0	0	0	0	0	0	0
Rsph3	1	complement(47426258..47477524)	ENSRNOG00000018762	0.205678	1.18846	0.249099	0.195234	0.999483	1	Rsph3	RGD	1311306	Rsph3	located_in		0005929 // cilium (RGD:1624291 [ISO] UniProtKB:Q86UC2) /// 0005856 // cytoskeleton (GO_REF:0000043|RGD:1600115 [IEA] UniProtKB-KW:KW-0206) /// 0005929 // cilium (PMID:21873635 [IBA] PANTHER:PTN000493639|UniProtKB:Q86UC2|UniProtKB:A8J2J7) /// 0005737 // cytoplasm (GO_REF:0000043|RGD:1600115 [IEA] UniProtKB-KW:KW-0963)		radial spoke head 3		gene	taxon:10116	20210612	UniProt			53	0.170272	0.36704	11.7906	64	0.197222	0.553521	11.4502	68	0.200288	0.549651	11.6825	75	0.224255	0.576122	13.4343	93	0.236353	0.695178	13.0424	69	0.143693	0.335904	9.54359
Tagap	1	complement(47493994..47502952)	ENSRNOG00000018915	0.200583	1.05084	0.071543	0.869589	0.999483	1	Tagap	RGD	1308618	Tagap	involved_in	0051607 // defense response to virus (RGD:1624291 [ISO] MGI:3615484) /// 0050790 // regulation of catalytic activity (GO_REF:0000108|RGD:1600115 [IEA] GO:0005096) /// 0007165 // signal transduction (GO_REF:0000002|RGD:1600115 [IEA] InterPro:IPR000198|InterPro:IPR008936)		0005096 // GTPase activator activity (PMID:21873635 [IBA] PANTHER:PTN000571769|FB:FBgn0036518)	T-cell activation RhoGTPase activating protein		gene	taxon:10116	20210612	InterPro			11	0.202226	0.435922	2.44711	10	0.176341	0.494917	1.78909	4	0.0674194	0.185019	0.687204	13	0.222435	0.571445	2.32862	23	0.334492	0.983828	3.22553	7	0.0834187	0.195004	0.96819
AABR07001493.1	1	47513066..47537519	ENSRNOG00000058258	0.00870476	-5.0477	-2.33563	0.0711327	0.999483	1																	0	0	0	0	0	0	0	0	0	0	0	0	0	0	0	0	1	0.00532803	0.0156712	0.14024	0	0	0	0
Fndc1	1	47605262..47687504	ENSRNOG00000030210	0.0545232	-1.04384	-0.0619053	0.820771	0.999483	1	Fndc1	RGD	1310640	Fndc1	acts_upstream_of_or_within	0071456 // cellular response to hypoxia (PMID:19723622|RGD:8554041 [IMP]) /// 0051223 // regulation of protein transport (PMID:19723622|RGD:8554041 [IDA]) /// 0001934 // positive regulation of protein phosphorylation (PMID:19723622|RGD:8554041 [IDA]) /// 0010666 // positive regulation of cardiac muscle cell apoptotic process (PMID:19723622|RGD:8554041 [IMP])	0016607 // nuclear speck (GO_REF:0000107|RGD:1600115 [IEA] UniProtKB:Q4ZHG4|ensembl:ENSP00000297267) /// 0016607 // nuclear speck (GO_REF:0000052|RGD:1624291 [ISO] UniProtKB:Q4ZHG4,UniProtKB:J3KNQ2) /// 0005576 // extracellular region (GO_REF:0000044|RGD:1600115 [IEA] UniProtKB-SubCell:SL-0243) /// 0005911 // cell-cell junction (PMID:19723622|RGD:8554041 [IDA]) /// 0016607 // nuclear speck (GO_RE…		fibronectin type III domain containing 1		gene	taxon:10116	20110308	MGI			23	0.046061	0.0992897	5.11668	24	0.0461027	0.129391	4.29382	29	0.0532456	0.146122	4.98223	30	0.0559167	0.143652	5.37373	45	0.0712903	0.209684	6.31082	25	0.0324538	0.0758657	3.45782
AABR07001497.1	1	complement(47702641..47702971)	ENSRNOG00000054760	0	#N/A	#N/A	#N/A	#N/A	#N/A																	0	0	0	0	0	0	0	0	0	0	0	0	0	0	0	0	0	0	0	0	0	0	0	0
AABR07001497.2	1	47704677..47725747	ENSRNOG00000058069	0.0120529	-3.79055	-1.92241	0.0643694	0.999483	1																	0	0	0	0	0	0	0	0	1	0.00716637	0.0196667	0.171801	1	0.00727501	0.0186898	0.179124	0	0	0	0	1	0.00506687	0.0118446	0.138313
Sod2	1	complement(47914759..47921587)	ENSRNOG00000019048	14.9673	1.00543	0.0078074	0.960202	0.999483	1	Sod2	RGD	3732	Sod2	acts_upstream_of_or_within	0009314 // response to radiation (PMID:22780102|RGD:8158084 [IEP]) /// 0042311 // vasodilation (RGD:1624291 [ISO] MGI:98352) /// 1905461 // positive regulation of vascular associated smooth muscle cell apoptotic process (RGD:1624291 [ISO] UniProtKB:P04179) /// 0042542 // response to hydrogen peroxide (PMID:19917063|RGD:2317381 [IEP]) /// 0050790 // regulation of catalytic activity (RGD:1624291 [I…	0005739 // mitochondrion (PMID:15642720|RGD:2291946 [IDA]) /// 0005759 // mitochondrial matrix (RGD:1624291 [ISO] UniProtKB:P04179) /// 0005739 // mitochondrion (PMID:21873635 [IBA] PANTHER:PTN000150076|UniProtKB:P04179|TAIR:locus:2085552|PomBase:SPAC1486.01|WB:WBGene00004932|SGD:S000001050|MGI:MGI:98352|UniProtKB:P09233|WB:WBGene00004931|CGD:CAL0000191321|RGD:3732) /// 0005739 // mitochondrion (…	0003677 // DNA binding (PMID:19228881|RGD:2306615 [IDA]) /// 0042802 // identical protein binding (PMID:19384983|RGD:2317389 [IPI] RGD:3732) /// 0030145 // manganese ion binding (GO_REF:0000024|RGD:1600115 [ISS] UniProtKB:P04179) /// 0004784 // superoxide dismutase activity (GO_REF:0000024|RGD:1600115 [ISS] UniProtKB:P04179) /// 0004784 // superoxide dismutase activity (RGD:1624291 [ISO] UniProtK…	superoxide dismutase 2		gene	taxon:10116	20080317	RGD	occurs_in(EMAPA:35578),occurs_in(CL:0000515)		531	12.8068	27.6066	118.128	707	16.356	45.9044	126.489	672	14.8592	40.7782	115.45	601	13.4908	34.6584	107.654	908	17.3239	50.9542	127.338	1157	18.0884	42.2845	160.028
Wtap	1	47942500..47967631	ENSRNOG00000019091	2.49855	-1.03196	-0.045385	0.756639	0.999483	1	Wtap	RGD	1563824	Wtap	involved_in	0008380 // RNA splicing (GO_REF:0000043|RGD:1600115 [IEA] UniProtKB-KW:KW-0508) /// 0080009 // mRNA methylation (RGD:1624291 [ISO] UniProtKB:Q15007) /// 0000381 // regulation of alternative mRNA splicing, via spliceosome (PMID:21873635 [IBA] PANTHER:PTN000390848|UniProtKB:Q15007|FB:FBgn0000662) /// 0006397 // mRNA processing (GO_REF:0000043|RGD:1600115 [IEA] UniProtKB-KW:KW-0507) /// 0080009 // m…	0005634 // nucleus (RGD:1624291 [ISO] MGI:1926395) /// 0005737 // cytoplasm (RGD:1624291 [ISO] MGI:1926395) /// 0036396 // MIS complex (RGD:1624291 [ISO] UniProtKB:Q15007) /// 0005654 // nucleoplasm (RGD:1624291 [ISO] UniProtKB:Q15007) /// 0031965 // nuclear membrane (RGD:1624291 [ISO] UniProtKB:Q15007) /// 0036396 // MIS complex (RGD:1624291 [ISO] MGI:1926395) /// 0005634 // nucleus (PMID:218736…	0042802 // identical protein binding (RGD:1624291 [ISO] UniProtKB:Q15007)	WT1 associated protein		gene	taxon:10116	20140404	RGD			300	1.96607	4.23808	66.7393	487	3.06137	8.59199	87.1288	425	2.55356	7.00773	73.0154	348	2.12261	5.45309	62.3353	538	2.78915	8.20363	75.4493	520	2.20903	5.16394	71.9227
Acat2	1	47972399..47992653	ENSRNOG00000019189	0.249515	-1.0667	-0.0931539	0.751431	0.999483	1	Acat2	RGD	1359366	Acat2	involved_in	0006695 // cholesterol biosynthetic process (PMID:10806397|RGD:2326086 [TAS]) /// 0045797 // positive regulation of intestinal cholesterol absorption (RGD:1624291 [ISO] MGI:87871) /// 0071398 // cellular response to fatty acid (PMID:11786296|RGD:1598704 [IEP]) /// 0006635 // fatty acid beta-oxidation (PMID:21873635 [IBA] PANTHER:PTN000432120|RGD:620513|UniProtKB:P76503|RGD:620482|FB:FBgn0025352) …	0005737 // cytoplasm (RGD:1624291 [ISO] UniProtKB:Q9BWD1) /// 0005777 // peroxisome (PMID:10806397|RGD:2326086 [TAS]) /// 0005829 // cytosol (PMID:10806397|RGD:2326086 [IDA]) /// 0005739 // mitochondrion (PMID:21873635 [IBA] PANTHER:PTN002498137|dictyBase:DDB_G0271544|UniProtKB:P55084|UniProtKB:P42765|UniProtKB:P24752|RGD:620513|WB:WBGene00002183|RGD:620482|MGI:MGI:2136381|RGD:2016)	0003985 // acetyl-CoA C-acetyltransferase activity (PMID:10806397|RGD:2326086 [IDA]) /// 0003985 // acetyl-CoA C-acetyltransferase activity (PMID:21873635 [IBA] PANTHER:PTN000432120|TAIR:locus:2160887|UniProtKB:P76461|RGD:1359366|SGD:S000005949|TAIR:locus:2164778|RGD:2016|UniProtKB:P42765|UniProtKB:Q9BWD1|dictyBase:DDB_G0271544|MGI:MGI:87870|UniProtKB:P24752) /// 0016747 // transferase activity, …	acetyl-CoA acetyltransferase 2		gene	taxon:10116	20100628	RGD			25	0.203288	0.438211	5.5616	49	0.382189	1.07264	8.76655	21	0.156557	0.429638	3.60782	43	0.325428	0.83604	7.70235	28	0.180112	0.529757	3.92673	53	0.279363	0.653053	7.33058
Acat2l1	1	47996521..48026268	ENSRNOG00000013975	0.573909	1.01162	0.0166607	0.923559	0.999483	1	Acat2l1	RGD	1562948	Acat2l1	involved_in	0006635 // fatty acid beta-oxidation (PMID:21873635 [IBA] PANTHER:PTN000432120|RGD:620513|UniProtKB:P76503|RGD:620482|FB:FBgn0025352)	0005739 // mitochondrion (PMID:21873635 [IBA] PANTHER:PTN002498137|dictyBase:DDB_G0271544|UniProtKB:P55084|UniProtKB:P42765|UniProtKB:P24752|RGD:620513|WB:WBGene00002183|RGD:620482|MGI:MGI:2136381|RGD:2016)	0003985 // acetyl-CoA C-acetyltransferase activity (PMID:21873635 [IBA] PANTHER:PTN000432120|TAIR:locus:2160887|UniProtKB:P76461|RGD:1359366|SGD:S000005949|TAIR:locus:2164778|RGD:2016|UniProtKB:P42765|UniProtKB:Q9BWD1|dictyBase:DDB_G0271544|MGI:MGI:87870|UniProtKB:P24752)	Acetyl-CoA acetyltransferase 2-like 1	UniProtKB:A0A096MJY8|PTN004500952	protein	taxon:10116	20170228	GO_Central			98	0.542591	1.16962	21.8015	89	0.472657	1.32655	15.9229	117	0.593899	1.62984	20.1007	129	0.664738	1.70774	23.1071	136	0.595659	1.75199	19.0727	137	0.491686	1.14939	18.9489
Tcp1	1	complement(48025663..48033396)	ENSRNOG00000014160	2.77233	-1.10718	-0.146886	0.341995	0.999483	1	Tcp1	RGD	3832	Tcp1	located_in	0006457 // protein folding (RGD:1624291 [ISO] UniProtKB:P17987) /// 0050821 // protein stabilization (RGD:1624291 [ISO] UniProtKB:P17987) /// 0051973 // positive regulation of telomerase activity (RGD:1624291 [ISO] UniProtKB:P17987) /// 1904851 // positive regulation of establishment of protein localization to telomere (RGD:1624291 [ISO] UniProtKB:P17987) /// 1901998 // toxin transport (RGD:16242…	0005874 // microtubule (RGD:1624291 [ISO] UniProtKB:P17987) /// 0005794 // Golgi apparatus (RGD:1624291 [ISO] MGI:98535) /// 0002199 // zona pellucida receptor complex (RGD:1624291 [ISO] MGI:98535) /// 0005832 // chaperonin-containing T-complex (GO_REF:0000024|RGD:1600115 [ISS] UniProtKB:Q32L40) /// 0000242 // pericentriolar material (RGD:1624291 [ISO] MGI:98535) /// 0000792 // heterochromatin (P…	0051082 // unfolded protein binding (PMID:21873635 [IBA] PANTHER:PTN004253040|SGD:S000002302|SGD:S000002620|SGD:S000001404|SGD:S000003825|SGD:S000002596|SGD:S000003647|SGD:S000003551|SGD:S000003545) /// 0005524 // ATP binding (GO_REF:0000043|RGD:1600115 [IEA] UniProtKB-KW:KW-0067) /// 0031625 // ubiquitin protein ligase binding (RGD:1624291 [ISO] UniProtKB:P17987) /// 0044183 // protein binding i…	t-complex 1		gene	taxon:10116	20040903	RGD			107	2.27868	4.91196	23.8037	136	2.77811	7.79699	24.3316	157	3.06535	8.41223	26.9728	137	2.71541	6.97601	24.5401	165	2.77969	8.17581	23.1397	215	2.96797	6.93807	29.7373
gene:ENSRNOG00000058152	1	complement(48027142..48027271)	ENSRNOG00000058152	0	#N/A	#N/A	#N/A	#N/A	#N/A																	0	0	0	0	0	0	0	0	0	0	0	0	0	0	0	0	0	0	0	0	0	0	0	0
AABR07071864.1	1	complement(48030434..48030570)	ENSRNOG00000051969	0	#N/A	#N/A	#N/A	#N/A	#N/A																	0	0	0	0	0	0	0	0	0	0	0	0	0	0	0	0	0	0	0	0	0	0	0	0
Mrpl18	1	48033768..48038726	ENSRNOG00000014582	2.57468	1.06061	0.0848994	0.635982	0.999483	1	Mrpl18	RGD	1306387	Mrpl18	enables	0006412 // translation (GO_REF:0000002|RGD:1600115 [IEA] InterPro:IPR005484|InterPro:IPR036967) /// 0035928 // rRNA import into mitochondrion (RGD:1624291 [ISO] UniProtKB:Q9H0U6)	0005739 // mitochondrion (GO_REF:0000054|RGD:1624291 [ISO] UniProtKB:Q9H0U6) /// 0005739 // mitochondrion (PMID:21873635 [IBA] PANTHER:PTN000984937|UniProtKB:Q9H0U6) /// 0005762 // mitochondrial large ribosomal subunit (RGD:1624291 [ISO] UniProtKB:Q9H0U6)	0008097 // 5S rRNA binding (RGD:1624291 [ISO] UniProtKB:Q9H0U6) /// 0003735 // structural constituent of ribosome (GO_REF:0000002|RGD:1600115 [IEA] InterPro:IPR005484|InterPro:IPR036967) /// 0008097 // 5S rRNA binding (PMID:21873635 [IBA] PANTHER:PTN000307352|UniProtKB:Q9H0U6|UniProtKB:P0C018)	mitochondrial ribosomal protein L18		gene	taxon:10116	20210612	InterPro			73	2.42456	5.22642	16.2399	70	2.23007	6.25887	12.5236	95	2.89277	7.93862	16.3211	89	2.75115	7.06784	15.9421	98	2.57483	7.57326	13.7436	97	2.08835	4.88182	13.4163
Pnldc1	1	48039909..48058400	ENSRNOG00000023140	0.0802209	1.13538	0.183171	0.655951	0.999483	1	Pnldc1	RGD	1308678	Pnldc1	involved_in	0000184 // nuclear-transcribed mRNA catabolic process, nonsense-mediated decay (GO_REF:0000043|RGD:1600115 [IEA] UniProtKB-KW:KW-0866) /// 0000289 // nuclear-transcribed mRNA poly(A) tail shortening (PMID:21873635 [IBA] PANTHER:PTN000387181|MGI:MGI:1921358|UniProtKB:Q8NA58|MGI:MGI:2685159) /// 0000289 // nuclear-transcribed mRNA poly(A) tail shortening (RGD:1624291 [ISO] MGI:2685159) /// 0090503 …	0005783 // endoplasmic reticulum (RGD:1624291 [ISO] UniProtKB:Q8NA58) /// 0005737 // cytoplasm (PMID:21873635 [IBA] PANTHER:PTN000387146|UniProtKB:Q57W87|MGI:MGI:2685159|WB:WBGene00010734|UniProtKB:Q96GM8|UniProtKB:Q8NA58|TAIR:locus:2012100) /// 0005783 // endoplasmic reticulum (RGD:1624291 [ISO] MGI:2685159) /// 0005783 // endoplasmic reticulum (PMID:21873635 [IBA] PANTHER:PTN001806608|MGI:MGI:2…	0003723 // RNA binding (PMID:21873635 [IBA] PANTHER:PTN000387146|UniProtKB:Q96GM8) /// 0004535 // poly(A)-specific ribonuclease activity (RGD:1624291 [ISO] UniProtKB:Q8NA58) /// 0000175 // 3'-5'-exoribonuclease activity (PMID:21873635 [IBA] PANTHER:PTN000387146|PomBase:SPBC29A10.09c|WB:WBGene00010734|MGI:MGI:2685159|UniProtKB:Q96GM8|UniProtKB:Q8NA58|UniProtKB:O95453) /// 0004535 // poly(A)-specif…	PARN like ribonuclease domain containing exonuclease 1		gene	taxon:10116	20210612	UniProt		UniProtKB:A0A096MJ55	3	0.0267203	0.0575987	0.667393	13	0.111064	0.311711	2.32582	9	0.0734925	0.201685	1.54621	11	0.0911859	0.234261	1.97037	14	0.0986418	0.290132	1.96336	4	0.0230941	0.0539859	0.553251
Mas1l	1	complement(48069194..48070536)	ENSRNOG00000014965	0.139083	1.0452	0.063781	0.951168	0.999483	1	Mas1l	RGD	738049	Mas1l	enables	0007186 // G-protein coupled receptor signaling pathway (PMID:21873635 [IBA] PANTHER:PTN000140598|MGI:MGI:96918) /// 0038166 // angiotensin-activated signaling pathway (GO_REF:0000108|RGD:1600115 [IEA] GO:0001595)	0016021 // integral component of membrane (GO_REF:0000043|RGD:1600115 [IEA] UniProtKB-KW:KW-0812) /// 0005886 // plasma membrane (GO_REF:0000052|RGD:1624291 [ISO] UniProtKB:P35410) /// 0005654 // nucleoplasm (GO_REF:0000052|RGD:1624291 [ISO] UniProtKB:P35410) /// 0005829 // cytosol (GO_REF:0000052|RGD:1624291 [ISO] UniProtKB:P35410) /// 0005886 // plasma membrane (GO_REF:0000044|RGD:1600115 [IEA]…	0004930 // G-protein coupled receptor activity (PMID:21873635 [IBA] PANTHER:PTN000140598|MGI:MGI:96918|MGI:MGI:3033095|UniProtKB:Q96LB1|MGI:MGI:3033100|MGI:MGI:3588270|UniProtKB:P04201) /// 0004930 // G-protein coupled receptor activity (PMID:12909716|RGD:737883 [TAS]) /// 0001595 // angiotensin receptor activity (PMID:21873635 [IBA] PANTHER:PTN000140809|MGI:MGI:96918)	MAS1 proto-oncogene like, G protein-coupled receptor		gene	taxon:10116	20050217	RGD			0	0	0	0	4	0.470542	1.32061	0.715637	2	0.224874	0.61712	0.343602	0	0	0	0	0	0	0	0	0	0	0	0
Mas1	1	48077033..48108216	ENSRNOG00000014971	0.0554415	-1.8703	-0.903267	0.0612472	0.999483	1	Mas1	RGD	3049	Mas1	enables	0008284 // positive regulation of cell proliferation (PMID:22561449|RGD:8549484 [IMP]) /// 0007186 // G-protein coupled receptor signaling pathway (RGD:1624291 [ISO] MGI:96918) /// 0045740 // positive regulation of DNA replication (PMID:1332507|RGD:2316794 [IDA]) /// 0001933 // negative regulation of protein phosphorylation (PMID:15951342|RGD:1581938 [IMP]) /// 0021766 // hippocampus development …	0016021 // integral component of membrane (GO_REF:0000043|RGD:1600115 [IEA] UniProtKB-KW:KW-0812) /// 0009986 // cell surface (PMID:15951342|RGD:1581938 [IDA]) /// 0005886 // plasma membrane (RGD:1624291 [ISO] UniProtKB:P04201)	0004930 // G-protein coupled receptor activity (RGD:1624291 [ISO] UniProtKB:P04201) /// 0004930 // G-protein coupled receptor activity (PMID:21873635 [IBA] PANTHER:PTN000140598|MGI:MGI:96918|MGI:MGI:3033095|UniProtKB:Q96LB1|MGI:MGI:3033100|MGI:MGI:3588270|UniProtKB:P04201) /// 0001595 // angiotensin receptor activity (RGD:1624291 [ISO] MGI:96918) /// 0042277 // peptide binding (RGD:1624291 [ISO] …	MAS1 proto-oncogene, G protein-coupled receptor		gene	taxon:10116	20110215	RGD			1	0.00528168	0.0113853	0.222464	9	0.0455958	0.127968	1.61018	9	0.0435808	0.119599	1.54621	5	0.0245786	0.0631436	0.895622	9	0.0376034	0.110602	1.26216	3	0.010271	0.0240101	0.414939
Igf2r	1	48176106..48264477	ENSRNOG00000014997	0.280077	1.05144	0.0723651	0.675585	0.999483	1	Igf2r	RGD	2871	Igf2r	involved_in	0032526 // response to retinoic acid (PMID:9811861|RGD:2311629 [IDA]) /// 0007041 // lysosomal transport (GO_REF:0000002|RGD:1600115 [IEA] InterPro:IPR000479) /// 0043065 // positive regulation of apoptotic process (PMID:19095737|RGD:2311517 [IMP]) /// 0007283 // spermatogenesis (PMID:10993842|RGD:2311627 [IEP]) /// 0001889 // liver development (PMID:12127995|RGD:2311626 [IDA]) /// 0048009 // ins…	0005768 // endosome (RGD:1624291 [ISO] UniProtKB:P11717) /// 0005886 // plasma membrane (PMID:16407557|RGD:1624326 [IDA]) /// 0005770 // late endosome (PMID:19337031|RGD:4892338 [IDA]) /// 0005615 // extracellular space (PMID:10470859|RGD:2311628 [IDA]) /// 0005641 // nuclear envelope lumen (RGD:1624291 [ISO] MGI:96435) /// 0005794 // Golgi apparatus (GO_REF:0000052|RGD:1624291 [ISO] UniProtKB:P1…	0051219 // phosphoprotein binding (RGD:1624291 [ISO] UniProtKB:P11717) /// 0001972 // retinoic acid binding (PMID:10470859|RGD:2311628 [IDA]) /// 1905394 // retromer complex binding (RGD:1624291 [ISO] UniProtKB:P11717) /// 0005537 // mannose binding (RGD:1624291 [ISO] MGI:96435) /// 0005520 // insulin-like growth factor binding (PMID:21873635 [IBA] PANTHER:PTN000824900|UniProtKB:F1MIE6|UniProtKB:…	insulin-like growth factor 2 receptor		gene	taxon:10116	20090727	RGD			88	0.164011	0.353544	19.5768	172	0.307488	0.86299	30.7724	177	0.302443	0.829993	30.4088	175	0.303558	0.779856	31.3468	219	0.322884	0.949687	30.7126	226	0.273035	0.638261	31.2587
AC129234.1	1	complement(48200191..48200322)	ENSRNOG00000051780	0	#N/A	#N/A	#N/A	#N/A	#N/A																	0	0	0	0	0	0	0	0	0	0	0	0	0	0	0	0	0	0	0	0	0	0	0	0
AC114389.2	1	complement(48266175..48268053)	ENSRNOG00000056441	0	#N/A	#N/A	#N/A	#N/A	#N/A																	0	0	0	0	0	0	0	0	0	0	0	0	0	0	0	0	0	0	0	0	0	0	0	0
Slc22a1	1	48273611..48300655	ENSRNOG00000016337	0.00238631	1.0504	0.0709358	0.957004	0.999483	1	Slc22a1	RGD	3224	Slc22a1	enables	0015697 // quaternary ammonium group transport (RGD:1624291 [ISO] UniProtKB:O15245) /// 1990962 // drug transport across blood-brain barrier (PMID:20477935|RGD:30309941 [NAS]) /// 0072531 // pyrimidine-containing compound transmembrane transport (GO_REF:0000108|RGD:1600115 [IEA] GO:0015214) /// 1901998 // toxin transport (PMID:20477935|RGD:30309941 [IMP]) /// 0015697 // quaternary ammonium group …	0016323 // basolateral plasma membrane (PMID:9808712|RGD:1643123 [IDA]) /// 0005887 // integral component of plasma membrane (PMID:12176030|RGD:8553962 [IDA]) /// 0098793 // presynapse (GO_REF:0000108|RGD:1600115 [IEA] GO:0051610) /// 0016324 // apical plasma membrane (RGD:1624291 [ISO] UniProtKB:O15245) /// 0016324 // apical plasma membrane (RGD:1624291 [ISO] MGI:108111) /// 0016323 // basolater…	0015101 // organic cation transmembrane transporter activity (PMID:21873635 [IBA] PANTHER:PTN002782700|MGI:MGI:108111|RGD:61936|UniProtKB:O15244|RGD:3224|MGI:MGI:1335072|UniProtKB:O15245) /// 0008513 // secondary active organic cation transmembrane transporter activity (PMID:7990927|RGD:634159 [IDA]) /// 0015101 // organic cation transmembrane transporter activity (RGD:1624291 [ISO] UniProtKB:O15…	solute carrier family 22 member 1		gene	taxon:10116	20100405	RGD			1	0.00609	0.0131277	0.222464	1	0.00584154	0.0163948	0.178909	0	0	0	0	0	0	0	0	0	0	0	0	0	0	0	0
Slc22a2	1	complement(48317995..48360261)	ENSRNOG00000016625	0.0434585	-1.46198	-0.547927	0.262463	0.999483	1	Slc22a2	RGD	61936	Slc22a2	enables	0090494 // dopamine uptake (RGD:1624291 [ISO] UniProtKB:O15244) /// 0140115 /// 1990962 // drug transport across blood-brain barrier (PMID:20477935|RGD:30309941 [NAS]) /// 0042908 // xenobiotic transport (GO_REF:0000107|RGD:1600115 [IEA] UniProtKB:O70577|ensembl:ENSMUSP00000041186) /// 1901998 // toxin transport (GO_REF:0000107|RGD:1600115 [IEA] UniProtKB:O70577|ensembl:ENSMUSP00000041186) /// 19…	0016324 // apical plasma membrane (GO_REF:0000107|RGD:1600115 [IEA] UniProtKB:O15244|ensembl:ENSP00000355920) /// 0016021 // integral component of membrane (GO_REF:0000043|RGD:1600115 [IEA] UniProtKB-KW:KW-0812) /// 0016323 // basolateral plasma membrane (PMID:9808712|RGD:1643123 [IDA]) /// 0016324 // apical plasma membrane (RGD:1624291 [ISO] MGI:1335072) /// 0005887 // integral component of plas…	0015562 // efflux transmembrane transporter activity (RGD:1624291 [ISO] UniProtKB:O15244) /// 0042910 // xenobiotic transporter activity (GO_REF:0000107|RGD:1600115 [IEA] UniProtKB:O70577|ensembl:ENSMUSP00000041186) /// 0015101 // organic cation transmembrane transporter activity (PMID:21873635 [IBA] PANTHER:PTN002782700|MGI:MGI:108111|RGD:61936|UniProtKB:O15244|RGD:3224|MGI:MGI:1335072|UniProtKB…	solute carrier family 22 member 2		gene	taxon:10116	20210612	Ensembl		UniProtKB:A0A0G2JSP9	3	0.0116903	0.0251997	0.667393	5	0.0186888	0.0524518	0.894546	16	0.0571614	0.156868	2.74882	9	0.0326407	0.0838556	1.61212	14	0.0431562	0.126934	1.96336	3	0.00757782	0.0177143	0.414939
AC114389.1	1	48319522..48323700	ENSRNOG00000053944	0	#N/A	#N/A	#N/A	#N/A	#N/A																	0	0	0	0	0	0	0	0	0	0	0	0	0	0	0	0	0	0	0	0	0	0	0	0
Slc22a3	1	48433079..48521256	ENSRNOG00000022946	0.0400847	1.23243	0.301508	0.300518	0.999483	1	Slc22a3	RGD	3701	Slc22a3	enables	0006836 // neurotransmitter transport (RGD:1624291 [ISO] UniProtKB:O75751) /// 0015718 // monocarboxylic acid transport (RGD:1624291 [ISO] MGI:1333817) /// 0015872 // dopamine transport (PMID:9830022|RGD:1643215 [IDA]) /// 0015711 // organic anion transport (PMID:20924140|RGD:30309940 [IDA]) /// 0042908 // xenobiotic transport (RGD:1624291 [ISO] UniProtKB:O75751) /// 0015695 // organic cation tra…	0005886 // plasma membrane (RGD:1624291 [ISO] UniProtKB:O75751) /// 0016021 // integral component of membrane (GO_REF:0000043|RGD:1600115 [IEA] UniProtKB-KW:KW-0812) /// 0098793 // presynapse (GO_REF:0000108|RGD:1600115 [IEA] GO:0051610) /// 0043025 // neuronal cell body (RGD:1624291 [ISO] MGI:1333817)	0015651 // quaternary ammonium group transmembrane transporter activity (RGD:1624291 [ISO] UniProtKB:O75751) /// 0005515 // protein binding (PMID:11238452|RGD:2324636 [IPI] UniProtKB:Q9WV19) /// 0015651 // quaternary ammonium group transmembrane transporter activity (PMID:9632645|RGD:70010 [IMP]) /// 0015101 // organic cation transmembrane transporter activity (PMID:9632645|RGD:70010 [IDA]) /// 0…	solute carrier family 22 member 3		gene	taxon:10116	20200604	RGD	occurs_in(EMAPA:17563),has_input(CHEBI:28790),part_of(GO:0006837)|occurs_in(EMAPA:32809),has_input(CHEBI:18243),part_of(GO:0015872)|occurs_in(UBERON:0001851),occurs_in(EMAPA:16894),has_input(CHEBI:18243),part_of(GO:0015872)|occurs_in(EMAPA:17549),has_input(CHEBI:18243),part_of(GO:0015872)|occurs_in(EMAPA:17563),has_input(CHEBI:18243),part_of(GO:0015872)|occurs_in(UBERON:0001851),occurs_in(EMAPA:1…		19	0.0354893	0.0765013	4.22682	25	0.0447913	0.125711	4.47273	16	0.0273996	0.0751926	2.74882	27	0.0469378	0.120585	4.83636	31	0.0458056	0.134726	4.34745	33	0.0399557	0.0934024	4.56432
Plg	1	complement(48521772..48563776)	ENSRNOG00000017223	0.0155883	1.95348	0.966049	0.118898	0.999483	1	Plg	RGD	619893	Plg	enables	0007596 // blood coagulation (GO_REF:0000104|RGD:1600115 [IEA] UniRule:UR000169772) /// 0007596 // blood coagulation (RGD:1624291 [ISO] UniProtKB:P00747) /// 0042730 // fibrinolysis (RGD:1624291 [ISO] UniProtKB:P00747) /// 0048771 // tissue remodeling (GO_REF:0000043|RGD:1600115 [IEA] UniProtKB-KW:KW-0797) /// 0010812 // negative regulation of cell-substrate adhesion (RGD:1624291 [ISO] UniProtKB:…	0031232 // extrinsic component of external side of plasma membrane (RGD:1624291 [ISO] UniProtKB:P00747) /// 0098685 /// 0005615 // extracellular space (RGD:1624291 [ISO] UniProtKB:P00747) /// 0019897 // extrinsic component of plasma membrane (RGD:1624291 [ISO] MGI:97620) /// 0043231 // intracellular membrane-bounded organelle (PMID:12928439|RGD:1299253 [IDA]) /// 0098978 // glutamatergic synapse …	0004175 // endopeptidase activity (PMID:7864083|RGD:2301095 [IDA]) /// 0005102 // receptor binding (RGD:1624291 [ISO] UniProtKB:P00747) /// 0004252 // serine-type endopeptidase activity (RGD:1624291 [ISO] UniProtKB:P00747) /// 0034185 // apolipoprotein binding (RGD:1624291 [ISO] UniProtKB:P00747) /// 0019900 // kinase binding (RGD:1624291 [ISO] UniProtKB:P00747) /// 0005102 // receptor binding (R…	plasminogen		gene	taxon:10116	20080926	RGD			3	0.0117632	0.0253569	0.667393	7	0.0263276	0.0738906	1.25236	2	0.00718974	0.0197308	0.343602	3	0.0109481	0.0281262	0.537373	7	0.0217127	0.0638628	0.981682	3	0.00762509	0.0178248	0.414939
AABR07001512.1	1	complement(48565160..48565711)	ENSRNOG00000017412	29.3725	1.00903	0.0129654	0.938339	0.999483	1	AABR07001512.1	RGD	15003452	AABR07001512.1	involved_in	0006226 // dUMP biosynthetic process (GO_REF:0000041|RGD:1600115 [IEA] UniPathway:UPA00610)					gene	taxon:10116	20210612	UniProt			89	26.5555	57.2435	19.7993	105	30.0514	84.3417	18.7855	113	30.9118	84.8311	19.4135	110	30.5473	78.4774	19.7037	122	28.7964	84.6977	17.1093	149	28.8185	67.3677	20.6086
Map3k4	1	48625743..48711642	ENSRNOG00000017419	0.388642	-1.01545	-0.0221156	0.880284	0.999483	1	Map3k4	RGD	1311192	Map3k4	involved_in	0043507 // positive regulation of JUN kinase activity (RGD:1624291 [ISO] MGI:1346875) /// 0000165 // MAPK cascade (GO_REF:0000107|RGD:1600115 [IEA] UniProtKB:Q9Y6R4|ensembl:ENSP00000375986) /// 0001890 // placenta development (RGD:1624291 [ISO] MGI:1346875) /// 1904355 // positive regulation of telomere capping (RGD:1624291 [ISO] UniProtKB:Q9Y6R4) /// 0043507 // positive regulation of JUN kinase …	0005575 // cellular_component (RGD:1598407 [ND]) /// 0005737 // cytoplasm (RGD:1624291 [ISO] MGI:1346875) /// 0005737 // cytoplasm (RGD:1624291 [ISO] UniProtKB:Q9Y6R4)	0003674 // molecular_function (RGD:1598407 [ND]) /// 0004672 // protein kinase activity (RGD:1624291 [ISO] MGI:1346875) /// 0004709 // MAP kinase kinase kinase activity (RGD:1624291 [ISO] UniProtKB:Q9Y6R4) /// 0005524 // ATP binding (GO_REF:0000104|RGD:1600115 [IEA] UniRule:UR001503341)	mitogen activated protein kinase kinase kinase 4		gene	taxon:10116	20210612	Ensembl			186	0.356635	0.768767	41.3783	226	0.415651	1.16656	40.4335	227	0.399041	1.09509	38.9988	192	0.342631	0.880236	34.3919	283	0.42925	1.26254	39.688	319	0.396481	0.926834	44.1218
gene:ENSRNOG00000059864	1	complement(48643706..48643840)	ENSRNOG00000059864	0	#N/A	#N/A	#N/A	#N/A	#N/A																	0	0	0	0	0	0	0	0	0	0	0	0	0	0	0	0	0	0	0	0	0	0	0	0
AABR07001516.1	1	complement(48681243..48686713)	ENSRNOG00000055981	0.0115507	4.12548	2.04456	0.298043	0.999483	1																	0	0	0	0	2	0.0577534	0.16209	0.357818	0	0	0	0	0	0	0	0	0	0	0	0	0	0	0	0
Agpat4	1	complement(48719633..48825364)	ENSRNOG00000017731	0.426217	1.00653	0.00938624	0.947729	0.999483	1	Agpat4	RGD	619916	Agpat4	enables	0016024 // CDP-diacylglycerol biosynthetic process (GO_REF:0000041|RGD:1600115 [IEA] UniPathway:UPA00557) /// 0006644 // phospholipid metabolic process (RGD:1624291 [ISO] MGI:1915512) /// 0006644 // phospholipid metabolic process (GO_REF:0000107|RGD:1600115 [IEA] UniProtKB:Q8K4X7|ensembl:ENSMUSP00000024594)	0005783 // endoplasmic reticulum (RGD:1624291 [ISO] MGI:1915512) /// 0012505 // endomembrane system (PMID:21873635 [IBA] PANTHER:PTN000105009|UniProtKB:Q9NRZ7|MGI:MGI:2684937|MGI:MGI:1336186|TAIR:locus:2076676|UniProtKB:Q9NUQ2|UniProtKB:Q92604|MGI:MGI:1915512|UniProtKB:Q6UWP7|WB:WBGene00044631) /// 0005741 // mitochondrial outer membrane (RGD:1624291 [ISO] MGI:1915512) /// 0005741 // mitochondria…	0003841 // 1-acylglycerol-3-phosphate O-acyltransferase activity (RGD:1624291 [ISO] MGI:1915512) /// 0003841 // 1-acylglycerol-3-phosphate O-acyltransferase activity (GO_REF:0000024|RGD:1600115 [ISS] UniProtKB:Q8K4X7) /// 0003841 // 1-acylglycerol-3-phosphate O-acyltransferase activity (GO_REF:0000107|RGD:1600115 [IEA] UniProtKB:Q8K4X7|ensembl:ENSMUSP00000024594) /// 0042171 // lysophosphatidic a…	1-acylglycerol-3-phosphate O-acyltransferase 4		gene	taxon:10116	20190515	UniProt			236	0.367629	0.792466	52.5016	302	0.451247	1.26646	54.0306	288	0.411311	1.12876	49.4787	346	0.501636	1.28873	61.9771	324	0.39926	1.17433	45.4379	367	0.370582	0.866292	50.7608
AC135026.1	1	complement(48880111..48891130)	ENSRNOG00000054620	0.0471917	-3.38431	-1.75886	0.0205259	0.999483	1	AC135026.1	RGD	15008817	AC135026.1	enables	0016567 // protein ubiquitination (GO_REF:0000002|RGD:1600115 [IEA] InterPro:IPR031127)		0046872 // metal ion binding (GO_REF:0000043|RGD:1600115 [IEA] UniProtKB-KW:KW-0479) /// 0004842 // ubiquitin-protein transferase activity (GO_REF:0000002|RGD:1600115 [IEA] InterPro:IPR031127)			gene	taxon:10116	20210612	InterPro			1	0.0149459	0.0322176	0.222464	1	0.0143361	0.0402356	0.178909	1	0.0137026	0.037604	0.171801	0	0	0	0	2	0.0236464	0.0695503	0.280481	3	0.0290646	0.0679429	0.414939
AABR07001518.1	1	49132368..49134065	ENSRNOG00000055141	0.0538971	5.73272	2.51922	0.188703	0.999483	1																	0	0	0	0	0	0	0	0	1	0.0889297	0.24405	0.171801	2	0.180556	0.463856	0.358249	0	0	0	0	0	0	0	0
AABR07001519.1	1	complement(49290112..49844547)	ENSRNOG00000055547	0.0159841	1.10772	0.147595	0.478917	0.999483	1	AABR07001519.1	RGD	15009540	AABR07001519.1	enables	0016567 // protein ubiquitination (GO_REF:0000108|RGD:1600115 [IEA] GO:0004842)	0005829 // cytosol (GO_REF:0000002|RGD:1600115 [IEA] InterPro:IPR003977) /// 0005739 // mitochondrion (GO_REF:0000002|RGD:1600115 [IEA] InterPro:IPR003977)	0004842 // ubiquitin-protein transferase activity (GO_REF:0000002|RGD:1600115 [IEA] InterPro:IPR003977)			gene	taxon:10116	20210612	InterPro		UniProtKB:A0A0G2JY87	44	0.0130709	0.0281758	9.78842	53	0.0151021	0.0423854	9.48219	49	0.0133453	0.0366235	8.41825	59	0.0163125	0.0419075	10.5683	94	0.0220899	0.0649722	13.1826	57	0.0109761	0.0256583	7.88383
5S_rRNA_5	1	49487970..49487998	ENSRNOG00000044833	0	#N/A	#N/A	#N/A	#N/A	#N/A																	0	0	0	0	0	0	0	0	0	0	0	0	0	0	0	0	0	0	0	0	0	0	0	0
LOC108348175	1	50828134..51052340	ENSRNOG00000048297	0.0177785	-1.19611	-0.258352	0.397201	0.999483	1	LOC108348175	RGD	11514364	LOC108348175	enables	0048024 // regulation of mRNA splicing, via spliceosome (PMID:21873635 [IBA] PANTHER:PTN000129548|FB:FBgn0022984|RGD:620921|MGI:MGI:893579|FB:FBgn0264491|MGI:MGI:2159649|UniProtKB:Q07666|RGD:621459|WB:WBGene00006423|MGI:MGI:1313312)	0005634 // nucleus (PMID:21873635 [IBA] PANTHER:PTN000129548|UniProtKB:O75525|UniProtKB:Q07666|SGD:S000004106|MGI:MGI:1313312|TAIR:locus:2176222|FB:FBgn0025571|RGD:1584886|FB:FBgn0022984|MGI:MGI:1095403|MGI:MGI:893579|FB:FBgn0034739|MGI:MGI:97837|WB:WBGene00006423|RGD:621459|UniProtKB:Q75GR5|FB:FBgn0034659|UniProtKB:Q15637|FB:FBgn0264491|FB:FBgn0034740|PomBase:SPCC962.06c|RGD:620921)	0003729 // mRNA binding (PMID:21873635 [IBA] PANTHER:PTN000129548|WB:WBGene00001595|ZFIN:ZDB-GENE-000210-25|ZFIN:ZDB-GENE-040426-2344|TAIR:locus:2064097|MGI:MGI:97837|FB:FBgn0264491)	Protein quaking-like	UniProtKB:A0A0G2JXZ5|PTN004243059	protein	taxon:10116	20210529	GO_Central			16	0.0117537	0.0253365	3.55943	17	0.0119788	0.0336195	3.04146	27	0.0181844	0.0499034	4.63863	29	0.0198275	0.0509377	5.19461	35	0.0203393	0.0598232	4.90841	58	0.0276187	0.0645629	8.02214
AABR07001555.1	1	complement(51525068..51525579)	ENSRNOG00000060475	3.11622	-1.00852	-0.012246	0.97558	0.999483	1																	17	5.46869	11.7884	3.78189	9	2.77707	7.79407	1.61018	10	2.94927	8.09367	1.71801	7	2.09579	5.38417	1.25387	9	2.29028	6.73633	1.26216	11	2.29376	5.36201	1.52144
Pabpc6	1	51619875..51622942	ENSRNOG00000017367	0.00999295	1.02215	0.0316066	0.984263	0.999483	1	Pabpc6	RGD	1311201	Pabpc6	located_in		0010494 // cytoplasmic stress granule (PMID:21873635 [IBA] PANTHER:PTN000610046|UniProtKB:Q13310|PomBase:SPAC57A7.04c|SGD:S000000967|UniProtKB:P11940) /// 0005634 // nucleus (PMID:21873635 [IBA] PANTHER:PTN000610044|UniProtKB:P11940|SGD:S000004881|PomBase:SPAC27D7.03c|SGD:S000005846|UniProtKB:Q13310|SGD:S000000967|PomBase:SPAC57A7.04c|WB:WBGene00001368) /// 0005829 // cytosol (GO_REF:0000052|RGD:…	0008143 // poly(A) binding (PMID:21873635 [IBA] PANTHER:PTN000610044|PomBase:SPAC57A7.04c|UniProtKB:P11940|UniProtKB:Q6XE24|SGD:S000000967|UniProtKB:Q13310|UniProtKB:Q9H361|TAIR:locus:2013011) /// 0008266 // poly(U) RNA binding (PMID:21873635 [IBA] PANTHER:PTN000610044|UniProtKB:Q13310|FB:FBgn0264270|UniProtKB:Q6XE24|UniProtKB:P11940) /// 0003730 // mRNA 3'-UTR binding (PMID:21873635 [IBA] PANTHE…	poly(A) binding protein, cytoplasmic 6		gene	taxon:10116	20161204	RGD			0	0	0	0	0	0	0	0	0	0	0	0	1	0.0499647	0.128362	0.179124	0	0	0	0	0	0	0	0
AABR07001561.1	1	complement(51840126..51840208)	ENSRNOG00000049044	0	#N/A	#N/A	#N/A	#N/A	#N/A																	0	0	0	0	0	0	0	0	0	0	0	0	0	0	0	0	0	0	0	0	0	0	0	0
MGC94891	1	complement(52330443..52354175)	ENSRNOG00000011243	0.0543679	2.01962	1.01409	0.0300418	0.999483	1																	5	0.0346994	0.0747984	1.11232	7	0.0465972	0.130779	1.25236	10	0.0636256	0.174608	1.71801	12	0.0775082	0.199122	2.14949	9	0.0494091	0.145325	1.26216	3	0.0134956	0.0315481	0.414939
Pde10a	1	complement(52360296..52544450)	ENSRNOG00000011310	0.0489331	1.09937	0.136672	0.589572	0.999483	1	Pde10a	RGD	68434	Pde10a	enables	0006198 // cAMP catabolic process (GO_REF:0000041|RGD:1600115 [IEA] UniPathway:UPA00762) /// 0106070 /// 0010754 // negative regulation of cGMP-mediated signaling (PMID:21873635 [IBA] PANTHER:PTN001682930|WB:WBGene00016328|RGD:68434) /// 0007165 // signal transduction (GO_REF:0000002|RGD:1600115 [IEA] InterPro:IPR002073|InterPro:IPR036971) /// 0010738 // regulation of protein kinase A signaling (…	0005737 // cytoplasm (GO_REF:0000044|RGD:1600115 [IEA] UniProtKB-SubCell:SL-0086) /// 0016020 // membrane (PMID:16483723|RGD:2312515 [IDA]) /// 0043204 // perikaryon (PMID:19445908|RGD:2312501 [IDA]) /// 0016020 // membrane (PMID:14604994|RGD:2312517 [IDA]) /// 0043025 // neuronal cell body (PMID:12967715|RGD:2312516 [IDA])	0004114 // 3',5'-cyclic-nucleotide phosphodiesterase activity (PMID:21873635 [IBA] PANTHER:PTN000141984|UniProtKB:O76074|dictyBase:DDB_G0284331|MGI:MGI:99558|RGD:621035|MGI:MGI:2651499|UniProtKB:P14100|MGI:MGI:99557|MGI:MGI:2446107|UniProtKB:Q13370|SGD:S000005887|UniProtKB:P27815|UniProtKB:Q08499|UniProtKB:O95263|UniProtKB:Q13946|RGD:68329|MGI:MGI:1352752|RGD:620995|MGI:MGI:1201792|UniProtKB:Q8IK…	phosphodiesterase 10A		gene	taxon:10116	20050217	RGD			35	0.0313032	0.0674776	7.78625	55	0.0471838	0.132425	9.84	71	0.0582183	0.159768	12.1979	60	0.0499444	0.128309	10.7475	82	0.0580159	0.17064	11.4997	110	0.0637726	0.149078	15.2144
Tbxt	1	complement(52887067..52894832)	ENSRNOG00000012229	0.253522	1.37525	0.459696	0.299675	0.999483	1	Tbxt	RGD	1310141	Tbxt	involved_in	0001756 // somitogenesis (RGD:1624291 [ISO] MGI:98472) /// 0036342 // post-anal tail morphogenesis (RGD:1624291 [ISO] MGI:98472) /// 0007498 // mesoderm development (RGD:1624291 [ISO] MGI:98472) /// 0008284 // positive regulation of cell proliferation (RGD:1624291 [ISO] MGI:98472) /// 0060349 // bone morphogenesis (RGD:1624291 [ISO] MGI:98472) /// 0003257 // positive regulation of transcription f…	0005737 // cytoplasm (RGD:1624291 [ISO] MGI:98472) /// 0005634 // nucleus (RGD:1624291 [ISO] MGI:98472) /// 0005654 // nucleoplasm (GO_REF:0000052|RGD:1624291 [ISO] UniProtKB:O15178,UniProtKB:J3KP65) /// 0000785 // chromatin (RGD:1624291 [ISO] UniProtKB:O15178) /// 0005634 // nucleus (RGD:1624291 [ISO] UniProtKB:O15178) /// 0000785 // chromatin (RGD:1624291 [ISO] MGI:98472) /// 0005654 // nucleop…	0000978 // RNA polymerase II core promoter proximal region sequence-specific DNA binding (RGD:1624291 [ISO] MGI:98472) /// 0000978 // RNA polymerase II core promoter proximal region sequence-specific DNA binding (RGD:1624291 [ISO] UniProtKB:O15178) /// 0003674 // molecular_function (RGD:1598407 [ND]) /// 1990837 // sequence-specific double-stranded DNA binding (RGD:1624291 [ISO] UniProtKB:O15178)…	T-box transcription factor T		gene	taxon:10116	20121029	RGD			11	0.233292	0.502887	2.44711	7	0.142402	0.399662	1.25236	21	0.408325	1.12057	3.60782	16	0.315821	0.81136	2.86599	10	0.167772	0.493462	1.4024	2	0.0274952	0.0642743	0.276626
T2	1	complement(52907435..52962388)	ENSRNOG00000024172	0.14583	-1.01241	-0.0177946	0.944403	0.999483	1																	37	0.110894	0.239044	8.23118	60	0.172491	0.48411	10.7345	70	0.192346	0.527855	12.0261	56	0.15621	0.40131	10.031	41	0.0972079	0.285914	5.74985	31	0.0602264	0.140788	4.2877
Prr18	1	complement(52991287..52992213)	ENSRNOG00000024149	4.54845	-1.07207	-0.100405	0.757356	0.999483	1																	19	3.37581	7.27694	4.22682	29	4.94234	13.8711	5.18837	35	5.70128	15.646	6.01303	40	6.61453	16.993	7.16498	15	2.10828	6.20101	2.10361	38	4.37652	10.2308	5.25589
Sft2d1	1	complement(52998529..53014466)	ENSRNOG00000024140	1.18306	1.10003	0.137547	0.449818	0.999483	1	Sft2d1	RGD	1359119	Sft2d1	involved_in	0016192 // vesicle-mediated transport (GO_REF:0000002|RGD:1600115 [IEA] InterPro:IPR007305|InterPro:IPR011691) /// 0015031 // protein transport (GO_REF:0000043|RGD:1600115 [IEA] UniProtKB-KW:KW-0653)	0016021 // integral component of membrane (GO_REF:0000043|RGD:1600115 [IEA] UniProtKB-KW:KW-0812)		SFT2 domain containing 1		gene	taxon:10116	20210612	UniProt			85	0.878394	1.89348	18.9095	123	1.21923	3.42187	22.0058	138	1.30746	3.58807	23.7085	108	1.03874	2.66858	19.3454	180	1.47148	4.32802	25.2433	91	0.609582	1.42499	12.5865
Mpc1	1	complement(53026608..53038229)	ENSRNOG00000012415	5.61701	-1.01969	-0.0281294	0.853822	0.999483	1	Mpc1	RGD	620902	Mpc1	located_in	0061732 // mitochondrial acetyl-CoA biosynthetic process from pyruvate (RGD:1624291 [ISO] MGI:1915240) /// 1990830 // cellular response to leukemia inhibitory factor (RGD:1624291 [ISO] MGI:1915240) /// 0006850 // mitochondrial pyruvate transport (RGD:1624291 [ISO] MGI:1915240) /// 0006850 // mitochondrial pyruvate transport (PMID:21873635 [IBA] PANTHER:PTN000365848|TAIR:locus:2147695|MGI:MGI:1915…	0005739 // mitochondrion (GO_REF:0000052|RGD:1624291 [ISO] UniProtKB:Q9Y5U8,UniProtKB:A0A087WVZ0) /// 0031305 // integral component of mitochondrial inner membrane (PMID:21873635 [IBA] PANTHER:PTN000365848|SGD:S000003048) /// 0005739 // mitochondrion (GO_REF:0000052|RGD:1624291 [ISO] UniProtKB:Q9Y5U8) /// 0005739 // mitochondrion (GO_REF:0000052|RGD:1624291 [ISO] UniProtKB:Q9Y5U8,UniProtKB:Q5TI65)	0050833 // pyruvate transmembrane transporter activity (PMID:21873635 [IBA] PANTHER:PTN000365848|SGD:S000003048) /// 0050833 // pyruvate transmembrane transporter activity (RGD:1624291 [ISO] MGI:1915240)	mitochondrial pyruvate carrier 1		gene	taxon:10116	20201119	RGD			416	5.89545	12.7083	92.5451	425	5.77726	16.2144	76.0364	476	6.18458	16.9723	81.7773	387	5.10445	13.1136	69.3212	457	5.12333	15.0691	64.0898	602	5.53019	12.9277	83.2643
Ccr6	1	complement(53065025..53087474)	ENSRNOG00000012964	0.0110722	-2.72795	-1.44782	0.119854	0.999483	1	Ccr6	RGD	1308562	Ccr6	involved_in	0019722 // calcium-mediated signaling (RGD:1624291 [ISO] UniProtKB:P51684) /// 0072678 // T cell migration (RGD:1624291 [ISO] MGI:1333797) /// 0070098 // chemokine-mediated signaling pathway (GO_REF:0000108|RGD:1600115 [IEA] GO:0004950) /// 0007204 // positive regulation of cytosolic calcium ion concentration (PMID:19233848|RGD:9685141 [IMP]) /// 0060326 // cell chemotaxis (PMID:21873635 [IBA] PA…	0097228 // sperm principal piece (RGD:1624291 [ISO] MGI:1333797) /// 0097524 // sperm plasma membrane (RGD:1624291 [ISO] MGI:1333797) /// 0036126 // sperm flagellum (RGD:1624291 [ISO] UniProtKB:P51684) /// 0009897 // external side of plasma membrane (PMID:21873635 [IBA] PANTHER:PTN001200797|MGI:MGI:107182|MGI:MGI:103011|MGI:MGI:1277207|UniProtKB:P32246|UniProtKB:P51681|MGI:MGI:1333797|MGI:MGI:109…	0016493 // C-C chemokine receptor activity (RGD:1624291 [ISO] MGI:1333797) /// 0003674 // molecular_function (RGD:1598407 [ND]) /// 0019957 // C-C chemokine binding (RGD:1624291 [ISO] MGI:1333797) /// 0016493 // C-C chemokine receptor activity (RGD:1624291 [ISO] UniProtKB:P51684) /// 0019957 // C-C chemokine binding (PMID:21873635 [IBA] PANTHER:PTN001200797|UniProtKB:P51681|UniProtKB:P61073|MGI:M…	C-C motif chemokine receptor 6		gene	taxon:10116	20160608	RGD			0	0	0	0	0	0	0	0	1	0.00672617	0.0184586	0.171801	1	0.00682814	0.0175418	0.179124	1	0.00580364	0.01707	0.14024	4	0.0190225	0.0444681	0.553251
Fgfr1op	1	complement(53122322..53152866)	ENSRNOG00000055093	0.295302	1.03231	0.0458751	0.839573	0.999483	1																	53	0.285785	0.616043	11.7906	64	0.33102	0.929035	11.4502	53	0.262011	0.719037	9.10545	46	0.230854	0.593074	8.23973	86	0.366839	1.07897	12.0607	78	0.272633	0.637322	10.7884
Rnaset2	1	53174879..53192048	ENSRNOG00000013190	0.517041	-1.2111	-0.276321	0.250925	0.999483	1	Rnaset2	RGD	1309918	Rnaset2	enables	0006401 // RNA catabolic process (RGD:1624291 [ISO] UniProtKB:O00584) /// 0090502 // RNA phosphodiester bond hydrolysis, endonucleolytic (GO_REF:0000108|RGD:1600115 [IEA] GO:0004521) /// 0090502 // RNA phosphodiester bond hydrolysis, endonucleolytic (GO_REF:0000108|RGD:1600115 [IEA] GO:0033897) /// 0006401 // RNA catabolic process (PMID:21873635 [IBA] PANTHER:PTN000133244|TAIR:locus:2063964|UniPr…	0005788 // endoplasmic reticulum lumen (RGD:1624291 [ISO] UniProtKB:O00584) /// 0005615 // extracellular space (RGD:1624291 [ISO] UniProtKB:O00584) /// 0005764 // lysosome (RGD:1624291 [ISO] UniProtKB:O00584) /// 0005576 // extracellular region (PMID:21873635 [IBA] PANTHER:PTN000133244|TAIR:locus:2056755|SGD:S000006044|UniProtKB:O00584) /// 0043202 // lysosomal lumen (GO_REF:0000044|RGD:1600115 […	0033897 // ribonuclease T2 activity (GO_REF:0000002|RGD:1600115 [IEA] InterPro:IPR001568|InterPro:IPR018188|InterPro:IPR036430) /// 0004540 // ribonuclease activity (RGD:1624291 [ISO] UniProtKB:O00584) /// 0004521 // endoribonuclease activity (PMID:21873635 [IBA] PANTHER:PTN000133244|SGD:S000006044|TAIR:locus:2063964) /// 0003723 // RNA binding (GO_REF:0000002|RGD:1600115 [IEA] InterPro:IPR001568…	ribonuclease T2		gene	taxon:10116	20210612	InterPro			56	0.537183	1.15796	12.458	50	0.460059	1.29119	8.94546	48	0.422139	1.15847	8.24645	52	0.46425	1.19268	9.31447	53	0.402182	1.18292	7.43274	43	0.267376	0.625033	5.94745
AABR07001573.2	1	53220397..53284319	ENSRNOG00000057484	0.0398911	1.13837	0.186969	0.599404	0.999483	1																	12	0.0309192	0.0666499	2.66957	9	0.0222433	0.0624277	1.61018	13	0.0307093	0.0842756	2.23341	21	0.0503595	0.129376	3.76161	32	0.0652243	0.191842	4.48769	11	0.0183722	0.0429477	1.52144
AABR07001573.1	1	complement(53236650..53236764)	ENSRNOG00000052521	0	#N/A	#N/A	#N/A	#N/A	#N/A																	0	0	0	0	0	0	0	0	0	0	0	0	0	0	0	0	0	0	0	0	0	0	0	0
Rps6ka2	1	53360157..53499445	ENSRNOG00000013194	0.340884	1.13856	0.187215	0.262149	0.999483	1	Rps6ka2	RGD	620676	Rps6ka2	enables	0018105 // peptidyl-serine phosphorylation (PMID:21873635 [IBA] PANTHER:PTN007797242|SGD:S000004710|FB:FBgn0020412|SGD:S000000232|UniProtKB:O75582|UniProtKB:O75676|MGI:MGI:1342290|MGI:MGI:1270849|UniProtKB:P23443) /// 0008285 // negative regulation of cell proliferation (RGD:1624291 [ISO] UniProtKB:Q15349) /// 0010628 // positive regulation of gene expression (RGD:1624291 [ISO] MGI:1342290) /// 0…	0005819 // spindle (RGD:1624291 [ISO] MGI:1342290) /// 0005737 // cytoplasm (RGD:1624291 [ISO] MGI:1342290) /// 0072687 // meiotic spindle (RGD:1624291 [ISO] MGI:1342290) /// 0005737 // cytoplasm (PMID:21873635 [IBA] PANTHER:PTN007797243|FB:FBgn0262866|UniProtKB:Q15349|UniProtKB:P51812|RGD:620675|FB:FBgn0283473|UniProtKB:O75676|UniProtKB:O75582|MGI:MGI:1342290|UniProtKB:Q9UK32|UniProtKB:Q15418) /…	0004674 // protein serine/threonine kinase activity (GO_REF:0000003|RGD:1600115 [IEA] EC:2.7.11.1) /// 0004711 // ribosomal protein S6 kinase activity (RGD:1624291 [ISO] MGI:1342290) /// 0000287 // magnesium ion binding (GO_REF:0000002|RGD:1600115 [IEA] InterPro:IPR016239) /// 0004712 // protein serine/threonine/tyrosine kinase activity (RGD:1624291 [ISO] UniProtKB:Q15349) /// 0004674 // protein …	ribosomal protein S6 kinase A2		gene	taxon:10116	20210612	InterPro			183	0.216391	0.466455	40.7109	347	0.393574	1.1046	62.0815	305	0.330649	0.9074	52.3993	360	0.396191	1.01783	64.4848	393	0.367614	1.08125	55.1145	449	0.344155	0.804515	62.1025
U6_14	1	complement(53434962..53435066)	ENSRNOG00000060227	0	#N/A	#N/A	#N/A	#N/A	#N/A																	0	0	0	0	0	0	0	0	0	0	0	0	0	0	0	0	0	0	0	0	0	0	0	0
Gpr31	1	complement(53519829..53520788)	ENSRNOG00000039255	0.258883	1.65663	0.728255	0.426601	0.999483	1	Gpr31	RGD	1305187	Gpr31	involved_in	0007186 // G-protein coupled receptor signaling pathway (RGD:1624291 [ISO] UniProtKB:O00270) /// 0002931 // response to ischemia (RGD:1624291 [ISO] MGI:1354372) /// 0010447 // response to acidic pH (RGD:1624291 [ISO] UniProtKB:O00270) /// 0050728 // negative regulation of inflammatory response (RGD:1624291 [ISO] MGI:1354372) /// 0002237 // response to molecule of bacterial origin (RGD:1624291 [IS…	0016021 // integral component of membrane (GO_REF:0000043|RGD:1600115 [IEA] UniProtKB-KW:KW-0812) /// 0005886 // plasma membrane (RGD:1624291 [ISO] UniProtKB:O00270)	0050544 // arachidonic acid binding (RGD:1624291 [ISO] UniProtKB:O00270) /// 0004930 // G-protein coupled receptor activity (RGD:1624291 [ISO] UniProtKB:O00270) /// 0045125 // bioactive lipid receptor activity (RGD:1624291 [ISO] MGI:1354372)	G protein-coupled receptor 31		gene	taxon:10116	20190709	RGD			2	0.343133	0.739663	0.444928	4	0.658268	1.84748	0.715637	1	0.157294	0.431663	0.171801	0	0	0	0	1	0.135721	0.39919	0.14024	1	0.111212	0.259976	0.138313
Tcp10b	1	53531076..53554113	ENSRNOG00000013374	0.00351175	-2.14085	-1.09818	0.430141	0.999483	1	Tcp10b	RGD	1307454	Tcp10b	involved_in	0045892 // negative regulation of transcription, DNA-templated (GO_REF:0000108|RGD:1600115 [IEA] GO:0003714)	0005634 // nucleus (PMID:21873635 [IBA] PANTHER:PTN000035614|UniProtKB:Q9HC77|UniProtKB:Q8TDR4) /// 0005814 // centriole (PMID:21873635 [IBA] PANTHER:PTN000035614|MGI:MGI:2684927|UniProtKB:Q9HC77)	0003714 // transcription corepressor activity (PMID:21873635 [IBA] PANTHER:PTN000035656|UniProtKB:Q8TDR4)	t-complex protein 10b		gene	taxon:10116	20210613	GOC		UniProtKB:D3ZUW1	0	0	0	0	0	0	0	0	1	0.0065545	0.0179875	0.171801	0	0	0	0	0	0	0	0	0	0	0	0
Ttll2	1	complement(53561218..53563032)	ENSRNOG00000033901	0.411553	-1.68521	-0.752925	0.195997	0.999483	1	Ttll2	RGD	1305200	Ttll2	is_active_in	0018095 // protein polyglutamylation (PMID:21873635 [IBA] PANTHER:PTN000260978|MGI:MGI:1913589|ZFIN:ZDB-GENE-080107-1|WB:WBGene00014232|MGI:MGI:1921660|MGI:MGI:1914784|MGI:MGI:1918142|UniProtKB:F7E540|UniProtKB:Q6ZT98|MGI:MGI:2683461|MGI:MGI:2443657|WB:WBGene00019230|MGI:MGI:2443047) /// 0000226 // microtubule cytoskeleton organization (PMID:21873635 [IBA] PANTHER:PTN000260978|MGI:MGI:2683461|ZFI…	0005929 // cilium (PMID:21873635 [IBA] PANTHER:PTN000260978|MGI:MGI:2443657|MGI:MGI:2443047|UniProtKB:Q8N841|MGI:MGI:1918142|MGI:MGI:2683461|MGI:MGI:1921660|MGI:MGI:1914784|MGI:MGI:1913589|ZFIN:ZDB-GENE-080107-1)	0015631 // tubulin binding (PMID:21873635 [IBA] PANTHER:PTN000260978|MGI:MGI:2683461|UniProtKB:Q6ZT98|MGI:MGI:1914784) /// 0070740 // tubulin-glutamic acid ligase activity (PMID:21873635 [IBA] PANTHER:PTN000260978|ZFIN:ZDB-GENE-080107-1|WB:WBGene00014232|FB:FBgn0051108|MGI:MGI:1918142|UniProtKB:F7E540|UniProtKB:Q6ZT98|MGI:MGI:2443047|WB:WBGene00019230)	Tubulin tyrosine ligase-like 2	UniProtKB:D3ZF82|PTN000261039	protein	taxon:10116	20200929	GO_Central			3	0.272238	0.58684	0.667393	5	0.435219	1.22148	0.894546	5	0.415985	1.14159	0.859005	1	0.0844583	0.216977	0.179124	1	0.0717861	0.211142	0.14024	2	0.117646	0.275016	0.276626
Unc93a	1	complement(53573128..53589844)	ENSRNOG00000047027	0.020054	1.44157	0.52764	0.596376	0.999483	1	Unc93a	RGD	1583290	Unc93a	located_in		0016021 // integral component of membrane (GO_REF:0000043|RGD:1600115 [IEA] UniProtKB-KW:KW-0812) /// 0005886 // plasma membrane (RGD:1624291 [ISO] UniProtKB:Q86WB7)		unc-93 homolog A		gene	taxon:10116	20050613	RGD			0	0	0	0	0	0	0	0	1	0.00903287	0.0247889	0.171801	4	0.0366793	0.0942307	0.716498	7	0.0545578	0.160469	0.981682	0	0	0	0
U1_2	1	complement(53584248..53584410)	ENSRNOG00000053284	0	#N/A	#N/A	#N/A	#N/A	#N/A																	0	0	0	0	0	0	0	0	0	0	0	0	0	0	0	0	0	0	0	0	0	0	0	0
Afdn	1	complement(53715693..53802658)	ENSRNOG00000023753	0.697234	1.03943	0.0557929	0.743259	0.999483	1	Afdn	RGD	708561	Afdn	enables	2000049 // positive regulation of cell-cell adhesion mediated by cadherin (RGD:1624291 [ISO] UniProtKB:P55196,UniProtKB:P55196-3) /// 0021537 // telencephalon development (RGD:1624291 [ISO] MGI:1314653) /// 0032880 // regulation of protein localization (PMID:21873635 [IBA] PANTHER:PTN000044747|FB:FBgn0259212) /// 0010628 // positive regulation of gene expression (RGD:1624291 [ISO] UniProtKB:P5519…	0005911 // cell-cell junction (RGD:1624291 [ISO] MGI:1314653) /// 0030054 // cell junction (GO_REF:0000052|RGD:1624291 [ISO] UniProtKB:P55196,UniProtKB:H0YA98) /// 0030054 // cell junction (GO_REF:0000052|RGD:1624291 [ISO] UniProtKB:P55196) /// 0005829 // cytosol (GO_REF:0000052|RGD:1624291 [ISO] UniProtKB:P55196,UniProtKB:H0YA98) /// 0016607 // nuclear speck (GO_REF:0000052|RGD:1624291 [ISO] Uni…	0005515 // protein binding (PMID:23990464|RGD:13792516 [IPI] UniProtKB:Q3UIL6) /// 0031267 // small GTPase binding (RGD:1624291 [ISO] UniProtKB:P55196) /// 0051015 // actin filament binding (RGD:1624291 [ISO] UniProtKB:P55196,UniProtKB:P55196-3) /// 0051015 // actin filament binding (RGD:1624291 [ISO] UniProtKB:P55196) /// 0005515 // protein binding (PMID:10974003|RGD:8553258 [IPI] UniProtKB:P262…	afadin, adherens junction formation factor		gene	taxon:10116	20210612	IntAct			249	0.471579	1.01654	55.3936	451	0.819296	2.29942	80.688	431	0.748363	2.05373	74.0462	350	0.616932	1.58493	62.6936	554	0.829998	2.44124	77.6932	570	0.699762	1.6358	78.8383
AABR07001591.1	1	53841653..53844518	ENSRNOG00000051938	0.208768	-1.71536	-0.778513	0.2317	0.999483	1																	0	0	0	0	2	0.110247	0.309418	0.357818	4	0.21075	0.578362	0.687204	2	0.106973	0.274818	0.358249	4	0.181845	0.534853	0.560961	3	0.111756	0.261246	0.414939
AABR07001592.2	1	53874860..53892369	ENSRNOG00000058564	0.0895643	-1.1041	-0.142877	0.714803	0.999483	1																	11	0.103469	0.223039	2.44711	14	0.126315	0.354514	2.50473	13	0.112109	0.307661	2.23341	7	0.0612817	0.157436	1.25387	6	0.0446459	0.131316	0.841442	20	0.121946	0.285068	2.76626
U6_15	1	complement(53939948..53940051)	ENSRNOG00000056439	0	#N/A	#N/A	#N/A	#N/A	#N/A																	0	0	0	0	0	0	0	0	0	0	0	0	0	0	0	0	0	0	0	0	0	0	0	0
AABR07001592.1	1	53982941..53983745	ENSRNOG00000054756	0.0732909	1.67442	0.743664	0.603491	0.999483	1																	1	0.204601	0.441041	0.222464	0	0	0	0	0	0	0	0	0	0	0	0	1	0.161853	0.476053	0.14024	0	0	0	0
U6_16	1	54029416..54029520	ENSRNOG00000052956	0	#N/A	#N/A	#N/A	#N/A	#N/A																	0	0	0	0	0	0	0	0	0	0	0	0	0	0	0	0	0	0	0	0	0	0	0	0
RGD1560718	1	complement(54034174..54036068)	ENSRNOG00000059551	0	#N/A	#N/A	#N/A	#N/A	#N/A	RGD1560718	RGD	1560718	RGD1560718	enables	0035556 // intracellular signal transduction (PMID:21873635 [IBA] PANTHER:PTN000678822|SGD:S000000529|ZFIN:ZDB-GENE-040426-896|FB:FBgn0261278|WB:WBGene00000498|MGI:MGI:2445031|UniProtKB:Q13131|SGD:S000002915|UniProtKB:Q8IWQ3|SGD:S000005759|PomBase:SPCC74.03c|MGI:MGI:104754|UniProtKB:P57059|UniProtKB:Q8TDC3|UniProtKB:O14757|MGI:MGI:1202065|SGD:S000001124|SGD:S000001584|MGI:MGI:106924|UniProtKB:Q9H…		0004674 // protein serine/threonine kinase activity (PMID:21873635 [IBA] PANTHER:PTN000678822|UniProtKB:P54646|WB:WBGene00003919|UniProtKB:Q9BXA7|PomBase:SPAC644.06c|RGD:1359167|MGI:MGI:2445031|ZFIN:ZDB-GENE-040426-1724|UniProtKB:O14757|UniProtKB:Q6SA08|WB:WBGene00020142|PomBase:SPCC74.03c|SGD:S000004086|UniProtKB:Q0D4J7|RGD:3387|SGD:S000001584|WB:WBGene00002210|PomBase:SPBC4F6.06|RGD:1563268|Pom…	similar to putative protein kinase		gene	taxon:10116	20210612	UniProt			0	0	0	0	0	0	0	0	0	0	0	0	0	0	0	0	0	0	0	0	0	0	0	0
LOC103690980	1	54062186..54063901	ENSRNOG00000051553	0	#N/A	#N/A	#N/A	#N/A	#N/A																	0	0	0	0	0	0	0	0	0	0	0	0	0	0	0	0	0	0	0	0	0	0	0	0
AABR07001599.1	1	complement(54126216..54127569)	ENSRNOG00000059913	0	#N/A	#N/A	#N/A	#N/A	#N/A																	0	0	0	0	0	0	0	0	0	0	0	0	0	0	0	0	0	0	0	0	0	0	0	0
AABR07001610.1	1	complement(54223577..54287747)	ENSRNOG00000055136	0.000948386	4.12545	2.04455	0.298046	0.999483	1																	0	0	0	0	0	0	0	0	1	0.00235313	0.00645768	0.171801	1	0.0023888	0.00613694	0.179124	0	0	0	0	0	0	0	0
LOC102551080	1	54297868..54300583	ENSRNOG00000053004	0.00786185	-2.70438	-1.4353	0.517206	0.999483	1																	0	0	0	0	0	0	0	0	0	0	0	0	0	0	0	0	0	0	0	0	1	0.0393093	0.0918914	0.138313
AABR07001623.1	1	54324892..54325372	ENSRNOG00000061719	0	#N/A	#N/A	#N/A	#N/A	#N/A																	0	0	0	0	0	0	0	0	0	0	0	0	0	0	0	0	0	0	0	0	0	0	0	0
AABR07001634.1	1	complement(54439977..54441579)	ENSRNOG00000060438	3.07742	-1.41215	-0.49789	0.0952316	0.999483	1																	30	3.08242	6.64451	6.67393	21	2.06966	5.80868	3.75709	20	1.884	5.17026	3.43602	22	2.10382	5.4048	3.94074	34	2.76352	8.12824	4.76817	35	2.33109	5.44928	4.84095
AABR07001640.1	1	complement(54499775..54506755)	ENSRNOG00000055577	0	#N/A	#N/A	#N/A	#N/A	#N/A																	0	0	0	0	0	0	0	0	0	0	0	0	0	0	0	0	0	0	0	0	0	0	0	0
LOC100911027	1	complement(54719971..54748763)	ENSRNOG00000046250	0	#N/A	#N/A	#N/A	#N/A	#N/A	LOC100911027	RGD	6495253	LOC100911027	is_active_in	0042552 // myelination (PMID:21873635 [IBA] PANTHER:PTN000512260|MGI:MGI:892970|RGD:3037|RGD:621478)	0016021 // integral component of membrane (PMID:21873635 [IBA] PANTHER:PTN001103553|RGD:735066|UniProtKB:Q9UBR5)	0019911 // structural constituent of myelin sheath (PMID:21873635 [IBA] PANTHER:PTN000512260|UniProtKB:P21145|RGD:3037)	Protein MAL2-like	UniProtKB:M0RCJ9|PTN001479660	protein	taxon:10116	20201206	GO_Central			0	0	0	0	0	0	0	0	0	0	0	0	0	0	0	0	0	0	0	0	0	0	0	0
Smok2a	1	complement(54852537..54854353)	ENSRNOG00000052093	0	#N/A	#N/A	#N/A	#N/A	#N/A	Smok2a	RGD	1565233	Smok2a	enables	0035556 // intracellular signal transduction (PMID:21873635 [IBA] PANTHER:PTN000678822|SGD:S000000529|ZFIN:ZDB-GENE-040426-896|FB:FBgn0261278|WB:WBGene00000498|MGI:MGI:2445031|UniProtKB:Q13131|SGD:S000002915|UniProtKB:Q8IWQ3|SGD:S000005759|PomBase:SPCC74.03c|MGI:MGI:104754|UniProtKB:P57059|UniProtKB:Q8TDC3|UniProtKB:O14757|MGI:MGI:1202065|SGD:S000001124|SGD:S000001584|MGI:MGI:106924|UniProtKB:Q9H…		0004674 // protein serine/threonine kinase activity (PMID:21873635 [IBA] PANTHER:PTN000678822|UniProtKB:P54646|WB:WBGene00003919|UniProtKB:Q9BXA7|PomBase:SPAC644.06c|RGD:1359167|MGI:MGI:2445031|ZFIN:ZDB-GENE-040426-1724|UniProtKB:O14757|UniProtKB:Q6SA08|WB:WBGene00020142|PomBase:SPCC74.03c|SGD:S000004086|UniProtKB:Q0D4J7|RGD:3387|SGD:S000001584|WB:WBGene00002210|PomBase:SPBC4F6.06|RGD:1563268|Pom…	sperm motility kinase 2A		gene	taxon:10116	20210612	UniProt			0	0	0	0	0	0	0	0	0	0	0	0	0	0	0	0	0	0	0	0	0	0	0	0
AABR07001662.1	1	complement(54879971..54883562)	ENSRNOG00000054056	0	#N/A	#N/A	#N/A	#N/A	#N/A																	0	0	0	0	0	0	0	0	0	0	0	0	0	0	0	0	0	0	0	0	0	0	0	0
RGD1561667	1	55219773..55221609	ENSRNOG00000030145	0.0311257	-1.55972	-0.641289	0.658615	0.999483	1	RGD1561667	RGD	1561667	RGD1561667	involved_in	0035556 // intracellular signal transduction (PMID:21873635 [IBA] PANTHER:PTN000678822|SGD:S000000529|ZFIN:ZDB-GENE-040426-896|FB:FBgn0261278|WB:WBGene00000498|MGI:MGI:2445031|UniProtKB:Q13131|SGD:S000002915|UniProtKB:Q8IWQ3|SGD:S000005759|PomBase:SPCC74.03c|MGI:MGI:104754|UniProtKB:P57059|UniProtKB:Q8TDC3|UniProtKB:O14757|MGI:MGI:1202065|SGD:S000001124|SGD:S000001584|MGI:MGI:106924|UniProtKB:Q9H…		0004674 // protein serine/threonine kinase activity (PMID:21873635 [IBA] PANTHER:PTN000678822|UniProtKB:P54646|WB:WBGene00003919|UniProtKB:Q9BXA7|PomBase:SPAC644.06c|RGD:1359167|MGI:MGI:2445031|ZFIN:ZDB-GENE-040426-1724|UniProtKB:O14757|UniProtKB:Q6SA08|WB:WBGene00020142|PomBase:SPCC74.03c|SGD:S000004086|UniProtKB:Q0D4J7|RGD:3387|SGD:S000001584|WB:WBGene00002210|PomBase:SPBC4F6.06|RGD:1563268|Pom…	Similar to putative protein kinase	UniProtKB:F1M3Z2|PTN000679366	protein	taxon:10116	20210531	GO_Central			0	0	0	0	1	0.0860013	0.24137	0.178909	0	0	0	0	0	0	0	0	0	0	0	0	0	0	0	0
AABR07001700.1	1	complement(55298757..55436914)	ENSRNOG00000055830	0.000629115	1.45947	0.545446	0.640218	0.999483	1																	0	0	0	0	0	0	0	0	1	0.00109297	0.00299944	0.171801	1	0.00110954	0.00285046	0.179124	1	0.000943063	0.0027738	0.14024	0	0	0	0
AABR07001699.1	1	complement(55356075..55360127)	ENSRNOG00000052700	0	#N/A	#N/A	#N/A	#N/A	#N/A																	0	0	0	0	0	0	0	0	0	0	0	0	0	0	0	0	0	0	0	0	0	0	0	0
AABR07001700.2	1	complement(55375767..55380487)	ENSRNOG00000059261	0.0176144	-2.14117	-1.0984	0.434436	0.999483	1																	0	0	0	0	0	0	0	0	0	0	0	0	0	0	0	0	1	0.0275983	0.081174	0.14024	0	0	0	0
Y_RNA_1	1	complement(55623849..55623960)	ENSRNOG00000057320	0	#N/A	#N/A	#N/A	#N/A	#N/A																	0	0	0	0	0	0	0	0	0	0	0	0	0	0	0	0	0	0	0	0	0	0	0	0
AABR07001734.1	1	55707398..55754357	ENSRNOG00000054834	0.0218567	2.07822	1.05535	0.0726928	0.999483	1																	4	0.0140293	0.0302418	0.889857	2	0.00672846	0.018884	0.357818	2	0.00643111	0.0176489	0.343602	9	0.0293787	0.0754754	1.61212	19	0.052716	0.155052	2.66457	6	0.0136411	0.031888	0.829877
Vom2r9	1	complement(55862061..55895636)	ENSRNOG00000013671	0	#N/A	#N/A	#N/A	#N/A	#N/A	Vom2r9	RGD	1591347	Vom2r9	involved_in	0007186 // G-protein coupled receptor signaling pathway (GO_REF:0000002|RGD:1600115 [IEA] InterPro:IPR000068|InterPro:IPR000337|InterPro:IPR004073|InterPro:IPR011500|InterPro:IPR017978)	0005887 // integral component of plasma membrane (PMID:21873635 [IBA] PANTHER:PTN002373557|UniProtKB:P41180)	0004930 // G-protein coupled receptor activity (PMID:21873635 [IBA] PANTHER:PTN002373557|MGI:MGI:3646674|MGI:MGI:3645892|MGI:MGI:3644483|MGI:MGI:3646522|MGI:MGI:2429498|MGI:MGI:2678394|UniProtKB:P41180|MGI:MGI:3644559|MGI:MGI:3642776|MGI:MGI:2684056)	vomeronasal 2 receptor, 9		gene	taxon:10116	20210612	InterPro			0	0	0	0	0	0	0	0	0	0	0	0	0	0	0	0	0	0	0	0	0	0	0	0
Dact2	1	complement(56159426..56168351)	ENSRNOG00000022921	1.34067	1.04957	0.0698039	0.713252	0.999483	1	Dact2	RGD	1310742	Dact2	acts_upstream_of_or_within	0002244 // hematopoietic progenitor cell differentiation (RGD:1624291 [ISO] MGI:1920347) /// 0043588 // skin development (RGD:1624291 [ISO] MGI:1920347) /// 0072061 // inner medullary collecting duct development (RGD:1624291 [ISO] MGI:1920347) /// 0003382 // epithelial cell morphogenesis (RGD:1624291 [ISO] MGI:1920347) /// 1900108 // negative regulation of nodal signaling pathway (RGD:1624291 [IS…	0005737 // cytoplasm (PMID:21873635 [IBA] PANTHER:PTN000408463|MGI:MGI:3654828|UniProtKB:Q9NYF0)	0005080 // protein kinase C binding (RGD:1624291 [ISO] MGI:1920347) /// 0070097 // delta-catenin binding (RGD:1624291 [ISO] MGI:1920347) /// 0008013 // beta-catenin binding (RGD:1624291 [ISO] MGI:1920347) /// 0051018 // protein kinase A binding (RGD:1624291 [ISO] MGI:1920347)	dishevelled-binding antagonist of beta-catenin 2		gene	taxon:10116	20140407	RGD			51	0.941061	2.02856	11.3457	96	1.69914	4.76877	17.1753	84	1.42104	3.89976	14.4313	85	1.45976	3.75019	15.2256	81	1.18235	3.4776	11.3595	106	1.26787	2.96383	14.6612
Smoc2	1	56242346..56374120	ENSRNOG00000014166	0.00693968	-1.06441	-0.0900525	0.863811	0.999483	1	Smoc2	RGD	1306681	Smoc2	enables	2000573 // positive regulation of DNA biosynthetic process (RGD:1624291 [ISO] UniProtKB:Q9H3U7) /// 0045931 // positive regulation of mitotic cell cycle (RGD:1624291 [ISO] UniProtKB:Q9H3U7) /// 0010595 // positive regulation of endothelial cell migration (RGD:1624291 [ISO] UniProtKB:Q9H3U7) /// 1900748 // positive regulation of vascular endothelial growth factor signaling pathway (RGD:1624291 [IS…	0005614 // interstitial matrix (RGD:1624291 [ISO] MGI:1929881) /// 0005615 // extracellular space (RGD:1624291 [ISO] UniProtKB:Q9H3U7) /// 0031012 // extracellular matrix (RGD:1624291 [ISO] MGI:1929881) /// 0005615 // extracellular space (PMID:21873635 [IBA] PANTHER:PTN000961168|UniProtKB:Q9VCR3|UniProtKB:Q9H3U7) /// 0005604 // basement membrane (PMID:21873635 [IBA] PANTHER:PTN000269943|MGI:MGI:1…	0008201 // heparin binding (PMID:21873635 [IBA] PANTHER:PTN000269943|MGI:MGI:1929881) /// 0050840 // extracellular matrix binding (PMID:21873635 [IBA] PANTHER:PTN000269943|MGI:MGI:1929878) /// 0005509 // calcium ion binding (RGD:1624291 [ISO] MGI:1929881) /// 0008201 // heparin binding (RGD:1624291 [ISO] MGI:1929881) /// 0005539 // glycosaminoglycan binding (RGD:1624291 [ISO] MGI:1929881)	SPARC related modular calcium binding 2		gene	taxon:10116	20180503	RGD			4	0.00499955	0.0107771	0.889857	0	0	0	0	8	0.0091673	0.0251578	1.37441	10	0.0116328	0.0298853	1.79124	9	0.00889869	0.0261734	1.26216	4	0.0032408	0.00757585	0.553251
AABR07001762.1	1	complement(56538964..56541508)	ENSRNOG00000061057	0	#N/A	#N/A	#N/A	#N/A	#N/A																	0	0	0	0	0	0	0	0	0	0	0	0	0	0	0	0	0	0	0	0	0	0	0	0
Thbs2	1	complement(56653938..56683731)	ENSRNOG00000010529	0.186557	-1.03042	-0.0432378	0.87487	0.999483	1	Thbs2	RGD	1310979	Thbs2	enables	0016525 // negative regulation of angiogenesis (RGD:1624291 [ISO] UniProtKB:P35442) /// 0051965 // positive regulation of synapse assembly (PMID:15707899|RGD:1580068 [IMP]) /// 0016525 // negative regulation of angiogenesis (PMID:12511771|RGD:1580067 [IEP]) /// 0016525 // negative regulation of angiogenesis (RGD:1624291 [ISO] MGI:98738) /// 0007155 // cell adhesion (GO_REF:0000043|RGD:1600115 [IE…	0062023 /// 0005576 // extracellular region (GO_REF:0000002|RGD:1600115 [IEA] InterPro:IPR008859) /// 0031091 // platelet alpha granule (RGD:1624291 [ISO] UniProtKB:P35442) /// 0031012 // extracellular matrix (RGD:1624291 [ISO] MGI:98738) /// 0005604 // basement membrane (RGD:1624291 [ISO] MGI:98738)	0008201 // heparin binding (GO_REF:0000043|RGD:1600115 [IEA] UniProtKB-KW:KW-0358) /// 0005509 // calcium ion binding (GO_REF:0000104|RGD:1600115 [IEA] UniRule:UR000413704)	thrombospondin 2		gene	taxon:10116	20210612	UniProt			22	0.121618	0.262162	4.89421	35	0.185589	0.520872	6.26182	61	0.309161	0.848431	10.4799	36	0.185222	0.475844	6.44848	30	0.131193	0.385872	4.20721	31	0.111086	0.259679	4.2877
AABR07001764.1	1	complement(56732566..56746083)	ENSRNOG00000058989	0.00341809	-1.55954	-0.641124	0.658705	0.999483	1																	0	0	0	0	0	0	0	0	1	0.0111705	0.0306551	0.171801	0	0	0	0	0	0	0	0	1	0.00789791	0.0184626	0.138313
U7_4	1	complement(56774827..56774889)	ENSRNOG00000061383	0	#N/A	#N/A	#N/A	#N/A	#N/A																	0	0	0	0	0	0	0	0	0	0	0	0	0	0	0	0	0	0	0	0	0	0	0	0
Wdr27	1	complement(56808450..56942556)	ENSRNOG00000015609	0.0585742	1.10521	0.144324	0.564404	0.999483	1	Wdr27	RGD	1309633	Wdr27	located_in		0005654 // nucleoplasm (GO_REF:0000052|RGD:1624291 [ISO] UniProtKB:A2RRH5) /// 0005654 // nucleoplasm (GO_REF:0000052|RGD:1624291 [ISO] UniProtKB:A2RRH5,UniProtKB:H7C3H5) /// 0005654 // nucleoplasm (GO_REF:0000107|RGD:1600115 [IEA] UniProtKB:A2RRH5|ensembl:ENSP00000416289)		WD repeat domain 27		gene	taxon:10116	20111111	RGD			24	0.0294757	0.0635382	5.33914	50	0.0589023	0.165314	8.94546	60	0.0675591	0.185402	10.3081	45	0.0514375	0.132145	8.0606	88	0.0854964	0.251468	12.3412	36	0.02866	0.066997	4.97926
SNORD115_1	1	complement(56860067..56860144)	ENSRNOG00000059948	0	#N/A	#N/A	#N/A	#N/A	#N/A																	0	0	0	0	0	0	0	0	0	0	0	0	0	0	0	0	0	0	0	0	0	0	0	0
SNORD115_2	1	complement(56862958..56863036)	ENSRNOG00000055517	0	#N/A	#N/A	#N/A	#N/A	#N/A																	0	0	0	0	0	0	0	0	0	0	0	0	0	0	0	0	0	0	0	0	0	0	0	0
SNORD115_3	1	complement(56864797..56864874)	ENSRNOG00000053938	0	#N/A	#N/A	#N/A	#N/A	#N/A																	0	0	0	0	0	0	0	0	0	0	0	0	0	0	0	0	0	0	0	0	0	0	0	0
SNORD115_4	1	complement(56872995..56873072)	ENSRNOG00000058803	0	#N/A	#N/A	#N/A	#N/A	#N/A																	0	0	0	0	0	0	0	0	0	0	0	0	0	0	0	0	0	0	0	0	0	0	0	0
SNORD115_5	1	complement(56875234..56875310)	ENSRNOG00000060933	0	#N/A	#N/A	#N/A	#N/A	#N/A																	0	0	0	0	0	0	0	0	0	0	0	0	0	0	0	0	0	0	0	0	0	0	0	0
SNORD115_6	1	complement(56880544..56880620)	ENSRNOG00000051787	0	#N/A	#N/A	#N/A	#N/A	#N/A																	0	0	0	0	0	0	0	0	0	0	0	0	0	0	0	0	0	0	0	0	0	0	0	0
LOC100125364	1	56949712..56952431	ENSRNOG00000015597	5.40032	-1.05458	-0.0766707	0.68923	0.999483	1	LOC100125364	RGD	1642424	LOC100125364	located_in	0006915 // apoptotic process (GO_REF:0000043|RGD:1600115 [IEA] UniProtKB-KW:KW-0053)	0005576 // extracellular region (GO_REF:0000044|RGD:1600115 [IEA] UniProtKB-SubCell:SL-0243)		hypothetical protein LOC100125364		gene	taxon:10116	20210612	UniProt			100	6.0553	13.0529	22.2464	85	4.93701	13.8561	15.2073	119	6.60636	18.1298	20.4443	64	3.60687	9.2662	11.464	121	5.79607	17.0478	16.9691	120	4.71018	11.0107	16.5975
Phf10	1	complement(56951518..56967895)	ENSRNOG00000061312	2.91729	-1.03087	-0.0438611	0.756479	0.999483	1	Phf10	RGD	1305266	Phf10	enables	0045944 // positive regulation of transcription from RNA polymerase II promoter (PMID:21873635 [IBA] PANTHER:PTN000064894|RGD:621061|UniProtKB:M0R4T9|MGI:MGI:1932051|UniProtKB:Q92993|UniProtKB:O95251|FB:FBgn0028387|MGI:MGI:2182799|SGD:S000005770) /// 0007399 // nervous system development (GO_REF:0000043|RGD:1600115 [IEA] UniProtKB-KW:KW-0524) /// 1990403 // embryonic brain development (PMID:24056…	0071564 // npBAF complex (GO_REF:0000002|RGD:1600115 [IEA] InterPro:IPR038045) /// 0005654 // nucleoplasm (GO_REF:0000052|RGD:1624291 [ISO] UniProtKB:Q8WUB8) /// 0005654 // nucleoplasm (GO_REF:0000052|RGD:1624291 [ISO] UniProtKB:Q8WUB8,UniProtKB:S5FZ81) /// 0005654 // nucleoplasm (GO_REF:0000107|RGD:1600115 [IEA] UniProtKB:Q8WUB8|ensembl:ENSP00000341805) /// 0071564 // npBAF complex (GO_REF:00000…	0003674 // molecular_function (RGD:1598407 [ND]) /// 0003712 // transcription cofactor activity (PMID:21873635 [IBA] PANTHER:PTN000064894|FB:FBgn0087008|SGD:S000005770|FB:FBgn0028387|UniProtKB:Q92993|MGI:MGI:1932051) /// 0046872 // metal ion binding (GO_REF:0000043|RGD:1600115 [IEA] UniProtKB-KW:KW-0479) /// 0042393 // histone binding (PMID:21873635 [IBA] PANTHER:PTN000064894|UniProtKB:Q92785|Uni…	PHD finger protein 10		gene	taxon:10116	20141022	RGD			273	2.7454	5.91803	60.7327	288	2.77809	7.79693	51.5258	340	3.13475	8.60268	58.4123	290	2.71429	6.97313	51.9461	404	3.21394	9.45304	56.6571	390	2.54231	5.94303	53.942
Tcte3	1	complement(56970654..56982642)	ENSRNOG00000015293	0.0439614	-1.26444	-0.338498	0.617243	0.999483	1																	7	0.0961655	0.207296	1.55725	2	0.0263549	0.0739672	0.357818	2	0.0251902	0.0691294	0.343602	0	0	0	0	3	0.0326028	0.0958935	0.420721	1	0.00890516	0.0208172	0.138313
Ermard	1	56982821..57001665	ENSRNOG00000015230	0.701593	1.01338	0.0191693	0.928981	0.999483	1	Ermard	RGD	1309374	Ermard	located_in		0005789 // endoplasmic reticulum membrane (GO_REF:0000044|RGD:1600115 [IEA] UniProtKB-SubCell:SL-0097) /// 0016021 // integral component of membrane (GO_REF:0000043|RGD:1600115 [IEA] UniProtKB-KW:KW-0812)		ER membrane-associated RNA degradation		gene	taxon:10116	20210612	UniProt			59	0.515656	1.11156	13.1254	99	0.829952	2.32933	17.712	78	0.625004	1.7152	13.4005	87	0.707688	1.81808	15.5838	120	0.829663	2.44026	16.8288	55	0.311596	0.728402	7.60721
Dll1	1	complement(57318708..57327379)	ENSRNOG00000059984	0.539609	-1.03386	-0.048046	0.850042	0.999483	1	Dll1	RGD	70949	Dll1	involved_in	0007219 // Notch signaling pathway (RGD:1624291 [ISO] UniProtKB:O00548) /// 0035265 // organ growth (RGD:1624291 [ISO] MGI:104659) /// 0072070 // loop of Henle development (GO_REF:0000107|RGD:1600115 [IEA] UniProtKB:Q61483|ensembl:ENSMUSP00000014917) /// 0045807 // positive regulation of endocytosis (RGD:1624291 [ISO] MGI:104659) /// 0007267 // cell-cell signaling (RGD:1624291 [ISO] MGI:104659) /…	0005912 // adherens junction (RGD:1624291 [ISO] MGI:104659) /// 0016324 // apical plasma membrane (RGD:1624291 [ISO] MGI:104659) /// 0005886 // plasma membrane (RGD:1624291 [ISO] MGI:104659) /// 0045121 // membrane raft (RGD:1624291 [ISO] MGI:104659) /// 0016324 // apical plasma membrane (GO_REF:0000107|RGD:1600115 [IEA] UniProtKB:Q61483|ensembl:ENSMUSP00000014917) /// 0005912 // adherens junctio…	0005509 // calcium ion binding (GO_REF:0000002|RGD:1600115 [IEA] InterPro:IPR001881|InterPro:IPR018097) /// 0005112 // Notch binding (GO_REF:0000107|RGD:1600115 [IEA] UniProtKB:Q61483|ensembl:ENSMUSP00000014917) /// 0005515 // protein binding (PMID:22658936|RGD:10402035 [IPI] UniProtKB:O88339) /// 0005112 // Notch binding (PMID:21873635 [IBA] PANTHER:PTN002371879|MGI:MGI:104659|MGI:MGI:107471|Uni…	delta like canonical Notch ligand 1		gene	taxon:10116	20050217	RGD			14	0.265897	0.573171	3.1145	33	0.601186	1.68728	5.904	38	0.661681	1.81585	6.52844	33	0.583329	1.4986	5.91111	39	0.585952	1.72344	5.46937	37	0.45552	1.06485	5.11758
Fam120b	1	57345577..57392113	ENSRNOG00000058790	2.00467	1.04725	0.0666114	0.655087	0.999483	1	Fam120b	RGD	1310304	Fam120b	located_in	0035357 // peroxisome proliferator activated receptor signaling pathway (RGD:1624291 [ISO] MGI:1914794) /// 0045444 // fat cell differentiation (RGD:1624291 [ISO] MGI:1914794) /// 0045444 // fat cell differentiation (PMID:21873635 [IBA] PANTHER:PTN000410116|MGI:MGI:1914794) /// 0035357 // peroxisome proliferator activated receptor signaling pathway (PMID:21873635 [IBA] PANTHER:PTN000410116|MGI:MG…	0005634 // nucleus (PMID:21873635 [IBA] PANTHER:PTN000410110|MGI:MGI:1914794) /// 0005634 // nucleus (RGD:1624291 [ISO] MGI:1914794)		family with sequence similarity 120B		gene	taxon:10116	20160217	RGD			441	1.56079	3.36446	98.1067	656	2.227	6.25025	117.364	626	2.03124	5.57432	107.547	542	1.78534	4.58661	97.0855	864	2.41898	7.11486	121.168	898	2.06017	4.81596	124.205
Psmb1	1	complement(57470632..57489727)	ENSRNOG00000001488	2.84631	-1.0102	-0.0146441	0.920052	0.999483	1	Psmb1	RGD	621092	Psmb1	part_of	0010498 // proteasomal protein catabolic process (PMID:21873635 [IBA] PANTHER:PTN000174701|SGD:S000006307|FB:FBgn0002284|FB:FBgn0032596|SGD:S000002979|FB:FBgn0263121|UniProtKB:Q5B698|SGD:S000005398|SGD:S000005889|FB:FBgn0023175|UniProtKB:Q60177|SGD:S000004557|SGD:S000000137|SGD:S000000814|FB:FBgn0029134|FB:FBgn0026380|SGD:S000001946|UniProtKB:Q58634|FB:FBgn0016697|SGD:S000003538|MGI:MGI:1920927|S…	0005654 // nucleoplasm (GO_REF:0000052|RGD:1624291 [ISO] UniProtKB:P20618) /// 0019774 // proteasome core complex, beta-subunit complex (GO_REF:0000024|RGD:1600115 [ISS] UniProtKB:P23724) /// 0005654 // nucleoplasm (GO_REF:0000107|RGD:1600115 [IEA] UniProtKB:P20618|ensembl:ENSP00000262193) /// 0005737 // cytoplasm (GO_REF:0000044|RGD:1600115 [IEA] UniProtKB-SubCell:SL-0086) /// 0005839 // proteas…	0008233 // peptidase activity (PMID:21873635 [IBA] PANTHER:PTN000175315|dictyBase:DDB_G0272969) /// 0004298 // threonine-type endopeptidase activity (GO_REF:0000002|RGD:1600115 [IEA] InterPro:IPR016050|InterPro:IPR035202)	proteasome 20S subunit beta 1		gene	taxon:10116	20140721	RGD			269	2.32014	5.00133	59.8429	353	2.92043	8.19642	63.1549	365	2.88626	7.92075	62.7074	429	3.44377	8.8472	76.8444	390	2.66096	7.8266	54.6937	525	2.93523	6.86154	72.6142
Tbp	1	57491643..57508449	ENSRNOG00000001489	0.688145	1.02444	0.0348418	0.852056	0.999483	1	Tbp	RGD	67398	Tbp	located_in	0006366 // transcription from RNA polymerase II promoter (RGD:1624291 [ISO] UniProtKB:P20226) /// 0051123 // RNA polymerase II transcriptional preinitiation complex assembly (RGD:1624291 [ISO] UniProtKB:P20226) /// 0007283 // spermatogenesis (PMID:8776734|RGD:2306551 [IEP]) /// 0045893 // positive regulation of transcription, DNA-templated (PMID:7980586|RGD:2306552 [IDA]) /// 0006366 // transcrip…	0005669 // transcription factor TFIID complex (RGD:1624291 [ISO] UniProtKB:P20226) /// 0045120 // pronucleus (RGD:1624291 [ISO] MGI:101838) /// 0005634 // nucleus (PMID:7980586|RGD:2306552 [IDA]) /// 0005654 // nucleoplasm (GO_REF:0000052|RGD:1624291 [ISO] UniProtKB:P20226,UniProtKB:Q7Z6S5) /// 0005654 // nucleoplasm (GO_REF:0000052|RGD:1624291 [ISO] UniProtKB:P20226,UniProtKB:Q7Z6S4) /// 0001939…	0003677 // DNA binding (PMID:16112330|RGD:5684346 [IDA]) /// 0005515 // protein binding (PMID:12379483|RGD:9681731 [IPI] UniProtKB:P26663) /// 0005515 // protein binding (PMID:10471789|RGD:632913 [IPI] RGD:620366) /// 0061629 // RNA polymerase II sequence-specific DNA binding transcription factor binding (RGD:1624291 [ISO] MGI:101838) /// 0001046 // core promoter sequence-specific DNA binding (RG…	TATA box binding protein		gene	taxon:10116	20210107	RGD	coincident_with(SO:0001668),exists_during(GO:0034644)		71	0.695781	1.49983	15.795	66	0.620394	1.74119	11.808	91	0.81759	2.24371	15.6339	60	0.547243	1.40589	10.7475	98	0.759718	2.23453	13.7436	98	0.62253	1.45526	13.5547
Pdcd2	1	complement(57512968..57518458)	ENSRNOG00000001490	1.44095	-1.00936	-0.0134411	0.949062	0.999483	1	Pdcd2	RGD	61887	Pdcd2	enables	1901532 // regulation of hematopoietic progenitor cell differentiation (RGD:1624291 [ISO] UniProtKB:Q16342) /// 0006915 // apoptotic process (GO_REF:0000043|RGD:1600115 [IEA] UniProtKB-KW:KW-0053) /// 0012501 // programmed cell death (PMID:2072913|RGD:61688 [IEP]) /// 0043065 // positive regulation of apoptotic process (RGD:1624291 [ISO] UniProtKB:Q16342) /// 1902035 // positive regulation of hem…	0005737 // cytoplasm (GO_REF:0000002|RGD:1600115 [IEA] InterPro:IPR007320) /// 0005634 // nucleus (PMID:21873635 [IBA] PANTHER:PTN000265998|RGD:61887|FB:FBgn0021875) /// 0005634 // nucleus (PMID:15942958|RGD:1598733 [IDA])	0003677 // DNA binding (GO_REF:0000043|RGD:1600115 [IEA] UniProtKB-KW:KW-0238) /// 0019899 // enzyme binding (RGD:1624291 [ISO] UniProtKB:Q16342) /// 0046872 // metal ion binding (GO_REF:0000043|RGD:1600115 [IEA] UniProtKB-KW:KW-0479)	programmed cell death 2		gene	taxon:10116	20210612	UniProt			38	1.13982	2.45701	8.45364	62	1.78383	5.00648	11.0924	50	1.375	3.77341	8.59005	48	1.34001	3.44255	8.59797	66	1.56606	4.60621	9.25586	66	1.28327	2.99983	9.12865
Prdm9	1	complement(57533577..57555048)	ENSRNOG00000021493	0.152546	1.00432	0.00621516	0.983389	0.999483	1	Prdm9	RGD	1305247	Prdm9	located_in	1990918 // double-strand break repair involved in meiotic recombination (GO_REF:0000024|RGD:1600115 [ISS] UniProtKB:Q96EQ9) /// 0007129 // synapsis (GO_REF:0000024|RGD:1600115 [ISS] UniProtKB:Q96EQ9) /// 0010845 // positive regulation of reciprocal meiotic recombination (RGD:1624291 [ISO] MGI:2384854) /// 0044648 // histone H3-K4 dimethylation (GO_REF:0000024|RGD:1600115 [ISS] UniProtKB:Q96EQ9) /…	0005634 // nucleus (PMID:21873635 [IBA] PANTHER:PTN001818762|RGD:619929|RGD:1594531|MGI:MGI:2684938|MGI:MGI:1920093|MGI:MGI:1930121|MGI:MGI:2448528|UniProtKB:Q9Y462|FB:FBgn0035625|UniProtKB:Q9NQX1|MGI:MGI:2384854|ZFIN:ZDB-GENE-030131-2709|UniProtKB:Q13029|UniProtKB:Q9GZV8|UniProtKB:Q9H4Q4|MGI:MGI:3588194|MGI:MGI:99655|WB:WBGene00003847|UniProtKB:O75626|UniProtKB:Q9NQV5) /// 0005634 // nucleus (GO…	0046975 // histone methyltransferase activity (H3-K36 specific) (RGD:1624291 [ISO] UniProtKB:Q9NQV7) /// 0046975 // histone methyltransferase activity (H3-K36 specific) (GO_REF:0000024|RGD:1600115 [ISS] UniProtKB:Q9NQV7) /// 0042800 // histone methyltransferase activity (H3-K4 specific) (RGD:1624291 [ISO] MGI:2384854) /// 0043565 // sequence-specific DNA binding (RGD:1624291 [ISO] UniProtKB:Q9NQV…	PR/SET domain 9		gene	taxon:10116	20190814	RGD			24	0.184095	0.396839	5.33914	18	0.132438	0.3717	3.22036	20	0.140651	0.385987	3.43602	19	0.135644	0.348475	3.40336	28	0.169904	0.499731	3.92673	21	0.104417	0.244091	2.90457
AABR07001780.1	1	57666864..57667632	ENSRNOG00000056729	0.61746	2.09262	1.06531	0.147416	0.999483	1																	5	1.0709	2.30844	1.11232	1	0.205441	0.576588	0.178909	1	0.196362	0.538877	0.171801	3	0.598017	1.53633	0.537373	6	1.01658	2.99003	0.841442	3	0.416504	0.973642	0.414939
Chd1	1	57692836..57755485	ENSRNOG00000014434	0.241736	-1.13479	-0.18243	0.309014	0.999483	1	Chd1	RGD	1306794	Chd1	enables	0008150 // biological_process (RGD:1598407 [ND]) /// 0032508 // DNA duplex unwinding (GO_REF:0000108|RGD:1600115 [IEA] GO:0003678) /// 0006338 // chromatin remodeling (RGD:1624291 [ISO] MGI:88393) /// 0043923 // positive regulation by host of viral transcription (RGD:1624291 [ISO] UniProtKB:O14646)	0005737 // cytoplasm (RGD:1624291 [ISO] UniProtKB:O14646) /// 0005634 // nucleus (RGD:1624291 [ISO] UniProtKB:O14646) /// 0005575 // cellular_component (RGD:1598407 [ND])	0003674 // molecular_function (RGD:1598407 [ND]) /// 0140658 /// 0005524 // ATP binding (GO_REF:0000043|RGD:1600115 [IEA] UniProtKB-KW:KW-0067) /// 0003678 // DNA helicase activity (GO_REF:0000003|RGD:1600115 [IEA] EC:3.6.4.12) /// 0035064 // methylated histone binding (RGD:1624291 [ISO] UniProtKB:O14646)	chromodomain helicase DNA binding protein 1		gene	taxon:10116	20141016	RGD			87	0.228719	0.49303	19.3544	82	0.206779	0.580343	14.6706	110	0.265128	0.727591	18.8981	78	0.19085	0.490303	13.9717	127	0.264119	0.776844	17.8105	160	0.272661	0.637387	22.1301
Rgmb	1	complement(57796709..57815038)	ENSRNOG00000048190	0.732391	-1.07985	-0.11083	0.588339	0.999483	1	Rgmb	RGD	1595392	Rgmb	located_in	0030509 // BMP signaling pathway (PMID:21873635 [IBA] PANTHER:PTN001265550|MGI:MGI:1916049|MGI:MGI:2679262|UniProtKB:Q6ZVN8|MGI:MGI:1916835) /// 0030509 // BMP signaling pathway (RGD:1624291 [ISO] MGI:1916049) /// 0007155 // cell adhesion (RGD:1624291 [ISO] MGI:1916049) /// 0007165 // signal transduction (RGD:1624291 [ISO] MGI:1916049) /// 0045893 // positive regulation of transcription, DNA-temp…	0005886 // plasma membrane (PMID:21873635 [IBA] PANTHER:PTN001265550|UniProtKB:Q6ZVN8|WB:WBGene00022154|MGI:MGI:1916049|RGD:1310195) /// 0005793 // endoplasmic reticulum-Golgi intermediate compartment (RGD:1624291 [ISO] MGI:1916049) /// 0046658 // anchored component of plasma membrane (RGD:1624291 [ISO] MGI:1916049)	0015026 // coreceptor activity (PMID:21873635 [IBA] PANTHER:PTN001265550|MGI:MGI:1916835|UniProtKB:Q6ZVN8|MGI:MGI:2679262) /// 0042802 // identical protein binding (RGD:1624291 [ISO] MGI:1916049)	repulsive guidance molecule BMP co-receptor b		gene	taxon:10116	20060726	RGD			63	0.566086	1.22026	14.0152	106	0.913603	2.5641	18.9644	87	0.716706	1.96686	14.9467	86	0.719209	1.84768	15.4047	105	0.746352	2.19522	14.7252	177	1.03095	2.40999	24.4814
AABR07001799.1	1	57999495..58094608	ENSRNOG00000052286	0.000938369	5.73246	2.51915	0.186476	0.999483	1																	0	0	0	0	2	0.003322	0.00932347	0.357818	0	0	0	0	0	0	0	0	1	0.00136985	0.00402909	0.14024	0	0	0	0
AABR07001807.2	1	58335057..58335196	ENSRNOG00000061593	0	#N/A	#N/A	#N/A	#N/A	#N/A																	0	0	0	0	0	0	0	0	0	0	0	0	0	0	0	0	0	0	0	0	0	0	0	0
U6_17	1	58787377..58787483	ENSRNOG00000057242	0	#N/A	#N/A	#N/A	#N/A	#N/A																	0	0	0	0	0	0	0	0	0	0	0	0	0	0	0	0	0	0	0	0	0	0	0	0
Riok2	1	59129951..59146776	ENSRNOG00000012692	0.658887	1.15329	0.20575	0.320581	0.999483	1	Riok2	RGD	1311588	Riok2	enables	0030490 // maturation of SSU-rRNA (RGD:1624291 [ISO] UniProtKB:Q9BVS4) /// 0030490 // maturation of SSU-rRNA (PMID:21873635 [IBA] PANTHER:PTN001634686|UniProtKB:Q9BVS4|SGD:S000005151) /// 2000208 // positive regulation of ribosomal small subunit export from nucleus (RGD:1624291 [ISO] UniProtKB:Q9BVS4) /// 0008150 // biological_process (RGD:1598407 [ND]) /// 2000234 // positive regulation of rRNA …	0005737 // cytoplasm (RGD:1624291 [ISO] UniProtKB:Q9BVS4) /// 0030688 // preribosome, small subunit precursor (RGD:1624291 [ISO] UniProtKB:Q9BVS4) /// 0030688 // preribosome, small subunit precursor (PMID:21873635 [IBA] PANTHER:PTN001634686|UniProtKB:Q9BVS4) /// 0005829 // cytosol (PMID:21873635 [IBA] PANTHER:PTN001634686|SGD:S000005151) /// 0005634 // nucleus (PMID:21873635 [IBA] PANTHER:PTN0000…	0004674 // protein serine/threonine kinase activity (GO_REF:0000003|RGD:1600115 [IEA] EC:2.7.11.1) /// 0003674 // molecular_function (RGD:1598407 [ND]) /// 0004674 // protein serine/threonine kinase activity (GO_REF:0000116|RGD:1600115 [IEA] RHEA:46608) /// 0005524 // ATP binding (GO_REF:0000043|RGD:1600115 [IEA] UniProtKB-KW:KW-0067) /// 0046872 // metal ion binding (GO_REF:0000043|RGD:1600115 […	RIO kinase 2		gene	taxon:10116	20160209	RGD			67	0.65584	1.41374	14.9051	77	0.722976	2.02909	13.776	79	0.708974	1.94564	13.5723	67	0.610398	1.56814	12.0013	77	0.596248	1.75372	10.7985	59	0.374366	0.875136	8.16046
Lix1	1	59156251..59214452	ENSRNOG00000012988	2.56397	-1.30416	-0.38312	0.0293703	0.999483	1	Lix1	RGD	1309454	Lix1	is_active_in	0097352 // autophagosome maturation (PMID:21873635 [IBA] PANTHER:PTN001579556|MGI:MGI:1918673)	0005737 // cytoplasm (PMID:21873635 [IBA] PANTHER:PTN001579556|FB:FBgn0032230|WB:WBGene00016968|UniProtKB:Q9HCE0)		Limb and CNS-expressed 1	UniProtKB:D3ZAG6|PTN001259243	protein	taxon:10116	20200809	GO_Central			845	2.39124	5.15459	187.982	818	2.22039	6.23171	146.348	852	2.21048	6.06621	146.374	846	2.22819	5.72431	151.539	732	1.63866	4.81975	102.656	1365	2.50391	5.85328	188.797
Lnpep	1	complement(59297294..59347472)	ENSRNOG00000047387	0	#N/A	#N/A	#N/A	#N/A	#N/A	Lnpep	RGD	621752	Lnpep	enables	0045777 // positive regulation of blood pressure (PMID:11390024|RGD:1582107 [IMP]) /// 0043171 // peptide catabolic process (PMID:16967782|RGD:2306436 [IMP]) /// 0043171 // peptide catabolic process (PMID:7559527|RGD:631975 [IDA]) /// 0060395 // SMAD protein signal transduction (RGD:1624291 [ISO] MGI:2387123) /// 0048169 // regulation of long-term neuronal synaptic plasticity (PMID:11282364|RGD:1…	0009986 // cell surface (PMID:16967782|RGD:2306436 [IDA]) /// 0005887 // integral component of plasma membrane (RGD:1624291 [ISO] UniProtKB:Q9UIQ6) /// 0005886 // plasma membrane (PMID:16870704|RGD:2306291 [IDA]) /// 0031982 // vesicle (PMID:11489215|RGD:1582104 [IDA]) /// 0031982 // vesicle (PMID:12709058|RGD:634521 [IDA]) /// 0005886 // plasma membrane (PMID:11489215|RGD:1582104 [IDA]) /// 0043…	0042277 // peptide binding (PMID:21873635 [IBA] PANTHER:PTN000164250|RGD:2991|RGD:621228) /// 0004177 // aminopeptidase activity (GO_REF:0000043|RGD:1600115 [IEA] UniProtKB-KW:KW-0031) /// 0004177 // aminopeptidase activity (RGD:1624291 [ISO] MGI:2387123) /// 0004177 // aminopeptidase activity (PMID:16771832|RGD:2306435 [IMP]) /// 0004177 // aminopeptidase activity (PMID:16967782|RGD:2306436 [IMP…	leucyl and cystinyl aminopeptidase		gene	taxon:10116	20210612	UniProt		UniProtKB:A0A0G2JYN3	0	0	0	0	0	0	0	0	0	0	0	0	0	0	0	0	0	0	0	0	0	0	0	0
Mir99b	1	59704216..59704285	ENSRNOG00000035654	0	#N/A	#N/A	#N/A	#N/A	#N/A	Mir99b	RGD	2325431	Mir99b	acts_upstream_of_or_within	0007605 // sensory perception of sound (RGD:1624291 [ISO] MGI:2676913)			microRNA 99b		gene	taxon:10116	20170823	RGD			0	0	0	0	0	0	0	0	0	0	0	0	0	0	0	0	0	0	0	0	0	0	0	0
Mir3596c	1	complement(59704372..59704488)	ENSRNOG00000035453	0	#N/A	#N/A	#N/A	#N/A	#N/A																	0	0	0	0	0	0	0	0	0	0	0	0	0	0	0	0	0	0	0	0	0	0	0	0
Mir125a	1	59704827..59704911	ENSRNOG00000035572	0	#N/A	#N/A	#N/A	#N/A	#N/A	Mir125a	RGD	2325387	Mir125a	acts_upstream_of_or_within	0071635 // negative regulation of transforming growth factor beta production (PMID:29700287|RGD:26884455 [IDA]) /// 0071222 // cellular response to lipopolysaccharide (RGD:1624291 [ISO] MGI:2676809) /// 0035195 // gene silencing by miRNA (RGD:1624291 [ISO] MGI:2676809) /// 0045668 // negative regulation of osteoblast differentiation (PMID:29319166|RGD:26884461 [IMP]) /// 0030509 // BMP signaling …	0045202 // synapse (RGD:1624291 [ISO] MGI:2676809)		microRNA 125a		gene	taxon:10116	20170125	RGD			0	0	0	0	0	0	0	0	0	0	0	0	0	0	0	0	0	0	0	0	0	0	0	0
Spaca6	1	59704998..59715763	ENSRNOG00000039076	1.84929	-1.00751	-0.0107906	0.960495	0.999483	1	Spaca6	RGD	1588836	Spaca6	located_in	0007342 // fusion of sperm to egg plasma membrane (RGD:1624291 [ISO] MGI:1922452) /// 0007342 // fusion of sperm to egg plasma membrane (PMID:21873635 [IBA] PANTHER:PTN002204675|MGI:MGI:1922452)	0016021 // integral component of membrane (GO_REF:0000043|RGD:1600115 [IEA] UniProtKB-KW:KW-0812) /// 0001669 // acrosomal vesicle (RGD:1624291 [ISO] MGI:1922452)		sperm acrosome associated 6		gene	taxon:10116	20200609	RGD			99	1.51456	3.2648	22.024	91	1.33537	3.74782	16.2807	154	2.15998	5.92764	26.4573	125	1.77981	4.57242	22.3906	203	2.45674	7.22591	28.4688	82	0.813175	1.90092	11.3417
Has1	1	complement(59720612..59732409)	ENSRNOG00000010994	0.522775	-1.06296	-0.0880936	0.718696	0.999483	1	Has1	RGD	708528	Has1	located_in	0045226 // extracellular polysaccharide biosynthetic process (PMID:21873635 [IBA] PANTHER:PTN000530809|MGI:MGI:109599|MGI:MGI:107821|MGI:MGI:106590) /// 0010764 // negative regulation of fibroblast migration (RGD:1624291 [ISO] UniProtKB:Q92839) /// 0036120 // cellular response to platelet-derived growth factor stimulus (RGD:1624291 [ISO] UniProtKB:Q92839) /// 0030213 // hyaluronan biosynthetic pr…	0005737 // cytoplasm (RGD:1624291 [ISO] MGI:106590) /// 0016020 // membrane (RGD:1624291 [ISO] MGI:106590) /// 0005887 // integral component of plasma membrane (PMID:21873635 [IBA] PANTHER:PTN000530809|UniProtKB:Q92819)	0050501 // hyaluronan synthase activity (RGD:1624291 [ISO] MGI:106590) /// 0050501 // hyaluronan synthase activity (PMID:21873635 [IBA] PANTHER:PTN000530809|UniProtKB:O00219|UniProtKB:Q92819|MGI:MGI:109599|MGI:MGI:106590|RGD:2781|MGI:MGI:107821) /// 0042802 // identical protein binding (RGD:1624291 [ISO] UniProtKB:Q92839)	hyaluronan synthase 1		gene	taxon:10116	20130924	RGD			26	0.362969	0.78242	5.78407	38	0.508849	1.42813	6.79855	40	0.51196	1.40497	6.87204	39	0.506728	1.30181	6.98585	65	0.71783	2.11133	9.11562	41	0.371022	0.867321	5.67083
Fpr1	1	59765835..59767042	ENSRNOG00000011174	0.0597563	-2.1409	-1.09822	0.425149	0.999483	1	Fpr1	RGD	1310883	Fpr1	enables	0007200 // phospholipase C-activating G-protein coupled receptor signaling pathway (PMID:21873635 [IBA] PANTHER:PTN001200752|UniProtKB:Q16581|UniProtKB:P21462|MGI:MGI:1278319|MGI:MGI:107443) /// 0007204 // positive regulation of cytosolic calcium ion concentration (PMID:21873635 [IBA] PANTHER:PTN001200752|RGD:620537|RGD:70553|UniProtKB:Q16581) /// 0007186 // G-protein coupled receptor signaling p…	0016021 // integral component of membrane (GO_REF:0000043|RGD:1600115 [IEA] UniProtKB-KW:KW-0812) /// 0005737 // cytoplasm (PMID:20141570|RGD:12907556 [IDA]) /// 0005886 // plasma membrane (PMID:20141570|RGD:12907556 [IDA]) /// 0005886 // plasma membrane (PMID:21873635 [IBA] PANTHER:PTN001200752|UniProtKB:P25090|RGD:1310883|RGD:620537|RGD:1584013|UniProtKB:P21730|UniProtKB:Q99788|RGD:70553|UniPro…	0004875 // complement receptor activity (PMID:21873635 [IBA] PANTHER:PTN001200752|MGI:MGI:88232|UniProtKB:P21730|RGD:620537|UniProtKB:Q16581|RGD:70553) /// 0004930 // G-protein coupled receptor activity (PMID:21873635 [IBA] PANTHER:PTN001200752|MGI:MGI:1278319|MGI:MGI:107443|UniProtKB:Q16581|MGI:MGI:1278318|MGI:MGI:2448176|UniProtKB:P21462|UniProtKB:P21730|MGI:MGI:2448177|MGI:MGI:1278317) /// 000…	formyl peptide receptor 1		gene	taxon:10116	20180807	RGD			0	0	0	0	0	0	0	0	0	0	0	0	0	0	0	0	1	0.107857	0.317237	0.14024	1	0.0883808	0.206603	0.138313
U6_18	1	59770116..59770222	ENSRNOG00000060169	0	#N/A	#N/A	#N/A	#N/A	#N/A																	0	0	0	0	0	0	0	0	0	0	0	0	0	0	0	0	0	0	0	0	0	0	0	0
Fpr2	1	complement(59800984..59802401)	ENSRNOG00000042605	0.0175267	-2.70435	-1.43528	0.517212	0.999483	1	Fpr2	RGD	1584013	Fpr2	enables	0061903 /// 0070374 // positive regulation of ERK1 and ERK2 cascade (PMID:20141570|RGD:12907556 [IMP]) /// 0007200 // phospholipase C-activating G-protein coupled receptor signaling pathway (PMID:21873635 [IBA] PANTHER:PTN001200752|UniProtKB:Q16581|UniProtKB:P21462|MGI:MGI:1278319|MGI:MGI:107443) /// 1904646 // cellular response to beta-amyloid (PMID:18723082|RGD:12910993 [IDA]) /// 0007166 // ce…	0016021 // integral component of membrane (GO_REF:0000043|RGD:1600115 [IEA] UniProtKB-KW:KW-0812) /// 0005737 // cytoplasm (PMID:20141570|RGD:12907556 [IDA]) /// 0005737 // cytoplasm (PMID:18723082|RGD:12910993 [IDA]) /// 0005737 // cytoplasm (RGD:1624291 [ISO] UniProtKB:P25090) /// 0005886 // plasma membrane (PMID:20141570|RGD:12907556 [IDA]) /// 0005886 // plasma membrane (RGD:1624291 [ISO] Uni…	0004875 // complement receptor activity (PMID:21873635 [IBA] PANTHER:PTN001200752|MGI:MGI:88232|UniProtKB:P21730|RGD:620537|UniProtKB:Q16581|RGD:70553) /// 0004930 // G-protein coupled receptor activity (PMID:21873635 [IBA] PANTHER:PTN001200752|MGI:MGI:1278319|MGI:MGI:107443|UniProtKB:Q16581|MGI:MGI:1278318|MGI:MGI:2448176|UniProtKB:P21462|UniProtKB:P21730|MGI:MGI:2448177|MGI:MGI:1278317) /// 000…	formyl peptide receptor 2		gene	taxon:10116	20181226	RGD			0	0	0	0	0	0	0	0	0	0	0	0	0	0	0	0	0	0	0	0	0	0	0	0
Fpr-rs3	1	complement(59902308..59903339)	ENSRNOG00000045732	0	#N/A	#N/A	#N/A	#N/A	#N/A	Fpr-rs3	RGD	1309032	Fpr-rs3	located_in	0007200 // phospholipase C-activating G-protein coupled receptor signaling pathway (PMID:21873635 [IBA] PANTHER:PTN001200752|UniProtKB:Q16581|UniProtKB:P21462|MGI:MGI:1278319|MGI:MGI:107443) /// 0007204 // positive regulation of cytosolic calcium ion concentration (PMID:21873635 [IBA] PANTHER:PTN001200752|RGD:620537|RGD:70553|UniProtKB:Q16581) /// 0002430 // complement receptor mediated signaling…	0016021 // integral component of membrane (GO_REF:0000043|RGD:1600115 [IEA] UniProtKB-KW:KW-0812) /// 0005886 // plasma membrane (PMID:21873635 [IBA] PANTHER:PTN001200752|UniProtKB:P25090|RGD:1310883|RGD:620537|RGD:1584013|UniProtKB:P21730|UniProtKB:Q99788|RGD:70553|UniProtKB:Q9P296)	0004875 // complement receptor activity (PMID:21873635 [IBA] PANTHER:PTN001200752|MGI:MGI:88232|UniProtKB:P21730|RGD:620537|UniProtKB:Q16581|RGD:70553) /// 0004930 // G-protein coupled receptor activity (PMID:21873635 [IBA] PANTHER:PTN001200752|MGI:MGI:1278319|MGI:MGI:107443|UniProtKB:Q16581|MGI:MGI:1278318|MGI:MGI:2448176|UniProtKB:P21462|UniProtKB:P21730|MGI:MGI:2448177|MGI:MGI:1278317) /// 000…	formyl peptide receptor, related sequence 3		gene	taxon:10116	20210612	UniProt			0	0	0	0	0	0	0	0	0	0	0	0	0	0	0	0	0	0	0	0	0	0	0	0
Vom1r6	1	60044985..60045881	ENSRNOG00000052154	0	#N/A	#N/A	#N/A	#N/A	#N/A	Vom1r6	RGD	1359507	Vom1r6	located_in	0007186 // G-protein coupled receptor signaling pathway (GO_REF:0000043|RGD:1600115 [IEA] UniProtKB-KW:KW-0297) /// 0019236 // response to pheromone (GO_REF:0000043|RGD:1600115 [IEA] UniProtKB-KW:KW-0589)	0016021 // integral component of membrane (GO_REF:0000043|RGD:1600115 [IEA] UniProtKB-KW:KW-0812) /// 0005886 // plasma membrane (GO_REF:0000044|RGD:1600115 [IEA] UniProtKB-SubCell:SL-0039)	0016503 // pheromone receptor activity (GO_REF:0000002|RGD:1600115 [IEA] InterPro:IPR004072)	vomeronasal 1 receptor 6		gene	taxon:10116	20210612	UniProt			0	0	0	0	0	0	0	0	0	0	0	0	0	0	0	0	0	0	0	0	0	0	0	0
Vom1r7	1	complement(60087495..60088406)	ENSRNOG00000061043	0	#N/A	#N/A	#N/A	#N/A	#N/A	Vom1r7	RGD	1359169	Vom1r7	located_in	0007186 // G-protein coupled receptor signaling pathway (GO_REF:0000043|RGD:1600115 [IEA] UniProtKB-KW:KW-0297) /// 0019236 // response to pheromone (GO_REF:0000043|RGD:1600115 [IEA] UniProtKB-KW:KW-0589)	0016021 // integral component of membrane (GO_REF:0000043|RGD:1600115 [IEA] UniProtKB-KW:KW-0812) /// 0005886 // plasma membrane (GO_REF:0000044|RGD:1600115 [IEA] UniProtKB-SubCell:SL-0039)	0016503 // pheromone receptor activity (GO_REF:0000002|RGD:1600115 [IEA] InterPro:IPR004072)	vomeronasal 1 receptor 7		gene	taxon:10116	20210612	UniProt			0	0	0	0	0	0	0	0	0	0	0	0	0	0	0	0	0	0	0	0	0	0	0	0
LOC690283	1	60106034..60107039	ENSRNOG00000011234	0.504365	-1.29343	-0.3712	0.535636	0.999483	1	LOC690283	RGD	D3ZIZ2, 1582831	LOC690283	part_of	0045893 // positive regulation of transcription, DNA-templated (GO_REF:0000108|RGD:1600115 [IEA] GO:0003713) /// 0006355 // regulation of transcription, DNA-templated (PMID:21873635 [IBA] PANTHER:PTN002716608|MGI:MGI:1919039) /// 0016573 // histone acetylation (PMID:21873635 [IBA] PANTHER:PTN002716608|UniProtKB:O75529)	0140513 /// 0000124 // SAGA complex (GO_REF:0000002|RGD:1600115 [IEA] InterPro:IPR037826) /// 0000123 // histone acetyltransferase complex (PMID:21873635 [IBA] PANTHER:PTN002716608|UniProtKB:O75529) /// 0033276 // transcription factor TFTC complex (GO_REF:0000002|RGD:1600115 [IEA] InterPro:IPR037826) /// 0005669 // transcription factor TFIID complex (PMID:21873635 [IBA] PANTHER:PTN002716608|PANTH…	0003713 // transcription coactivator activity (PMID:21873635 [IBA] PANTHER:PTN002716608|UniProtKB:O75529)	similar to TAF5-like RNA polymerase II, p300/CBP-associated factor (PCAF)-associated factor		gene	taxon:10116	20210612	InterPro			2	0.327443	0.705842	0.444928	2	0.314084	0.881503	0.357818	1	0.150102	0.411925	0.171801	5	0.761888	1.95732	0.895622	4	0.518059	1.52375	0.560961	4	0.424509	0.992354	0.553251
Vom1r8	1	60117804..60118715	ENSRNOG00000051757	0	#N/A	#N/A	#N/A	#N/A	#N/A	Vom1r8	RGD	1359374	Vom1r8	located_in	0007186 // G-protein coupled receptor signaling pathway (GO_REF:0000043|RGD:1600115 [IEA] UniProtKB-KW:KW-0297) /// 0019236 // response to pheromone (GO_REF:0000043|RGD:1600115 [IEA] UniProtKB-KW:KW-0589)	0016021 // integral component of membrane (GO_REF:0000043|RGD:1600115 [IEA] UniProtKB-KW:KW-0812) /// 0005886 // plasma membrane (GO_REF:0000044|RGD:1600115 [IEA] UniProtKB-SubCell:SL-0039)	0016503 // pheromone receptor activity (GO_REF:0000002|RGD:1600115 [IEA] InterPro:IPR004072)	vomeronasal 1 receptor 8		gene	taxon:10116	20210612	UniProt			0	0	0	0	0	0	0	0	0	0	0	0	0	0	0	0	0	0	0	0	0	0	0	0
Vom1r9	1	60248695..60249645	ENSRNOG00000054409	0	#N/A	#N/A	#N/A	#N/A	#N/A	Vom1r9	RGD	2316475	Vom1r9	located_in	0007186 // G-protein coupled receptor signaling pathway (GO_REF:0000043|RGD:1600115 [IEA] UniProtKB-KW:KW-0297) /// 0019236 // response to pheromone (GO_REF:0000043|RGD:1600115 [IEA] UniProtKB-KW:KW-0589)	0016021 // integral component of membrane (GO_REF:0000043|RGD:1600115 [IEA] UniProtKB-KW:KW-0812) /// 0005886 // plasma membrane (GO_REF:0000044|RGD:1600115 [IEA] UniProtKB-SubCell:SL-0039)	0016503 // pheromone receptor activity (GO_REF:0000002|RGD:1600115 [IEA] InterPro:IPR004072)	vomeronasal 1 receptor 9		gene	taxon:10116	20210612	UniProt			0	0	0	0	0	0	0	0	0	0	0	0	0	0	0	0	0	0	0	0	0	0	0	0
Vom1r10	1	complement(60280451..60281386)	ENSRNOG00000052260	0	#N/A	#N/A	#N/A	#N/A	#N/A	Vom1r10	RGD	1359612	Vom1r10	located_in	0007186 // G-protein coupled receptor signaling pathway (GO_REF:0000043|RGD:1600115 [IEA] UniProtKB-KW:KW-0297) /// 0019236 // response to pheromone (GO_REF:0000043|RGD:1600115 [IEA] UniProtKB-KW:KW-0589)	0016021 // integral component of membrane (GO_REF:0000043|RGD:1600115 [IEA] UniProtKB-KW:KW-0812) /// 0005886 // plasma membrane (GO_REF:0000044|RGD:1600115 [IEA] UniProtKB-SubCell:SL-0039)	0016503 // pheromone receptor activity (GO_REF:0000002|RGD:1600115 [IEA] InterPro:IPR004072)	vomeronasal 1 receptor 10		gene	taxon:10116	20210612	UniProt			0	0	0	0	0	0	0	0	0	0	0	0	0	0	0	0	0	0	0	0	0	0	0	0
Vom1r11	1	complement(60331979..60332899)	ENSRNOG00000060271	0	#N/A	#N/A	#N/A	#N/A	#N/A	Vom1r11	RGD	1359457	Vom1r11	located_in	0007186 // G-protein coupled receptor signaling pathway (GO_REF:0000043|RGD:1600115 [IEA] UniProtKB-KW:KW-0297) /// 0019236 // response to pheromone (GO_REF:0000043|RGD:1600115 [IEA] UniProtKB-KW:KW-0589)	0016021 // integral component of membrane (GO_REF:0000043|RGD:1600115 [IEA] UniProtKB-KW:KW-0812) /// 0005886 // plasma membrane (GO_REF:0000044|RGD:1600115 [IEA] UniProtKB-SubCell:SL-0039)	0016503 // pheromone receptor activity (GO_REF:0000002|RGD:1600115 [IEA] InterPro:IPR004072)	vomeronasal 1 receptor 11		gene	taxon:10116	20210612	UniProt			0	0	0	0	0	0	0	0	0	0	0	0	0	0	0	0	0	0	0	0	0	0	0	0
Vom1r12	1	complement(60406375..60407295)	ENSRNOG00000055538	0	#N/A	#N/A	#N/A	#N/A	#N/A	Vom1r12	RGD	1359512	Vom1r12	located_in	0007186 // G-protein coupled receptor signaling pathway (GO_REF:0000043|RGD:1600115 [IEA] UniProtKB-KW:KW-0297) /// 0019236 // response to pheromone (GO_REF:0000043|RGD:1600115 [IEA] UniProtKB-KW:KW-0589)	0016021 // integral component of membrane (GO_REF:0000043|RGD:1600115 [IEA] UniProtKB-KW:KW-0812) /// 0005886 // plasma membrane (GO_REF:0000044|RGD:1600115 [IEA] UniProtKB-SubCell:SL-0039)	0016503 // pheromone receptor activity (GO_REF:0000002|RGD:1600115 [IEA] InterPro:IPR004072)	vomeronasal 1 receptor 12		gene	taxon:10116	20210612	UniProt			0	0	0	0	0	0	0	0	0	0	0	0	0	0	0	0	0	0	0	0	0	0	0	0
LOC108348087	1	complement(60516995..60517915)	ENSRNOG00000056833	0	#N/A	#N/A	#N/A	#N/A	#N/A																	0	0	0	0	0	0	0	0	0	0	0	0	0	0	0	0	0	0	0	0	0	0	0	0
Vom1r15	1	complement(60633626..60634546)	ENSRNOG00000047498	0	#N/A	#N/A	#N/A	#N/A	#N/A	Vom1r15	RGD	1359235	Vom1r15	located_in	0007186 // G-protein coupled receptor signaling pathway (GO_REF:0000043|RGD:1600115 [IEA] UniProtKB-KW:KW-0297) /// 0019236 // response to pheromone (GO_REF:0000043|RGD:1600115 [IEA] UniProtKB-KW:KW-0589)	0016021 // integral component of membrane (GO_REF:0000043|RGD:1600115 [IEA] UniProtKB-KW:KW-0812) /// 0005886 // plasma membrane (GO_REF:0000044|RGD:1600115 [IEA] UniProtKB-SubCell:SL-0039)	0016503 // pheromone receptor activity (GO_REF:0000002|RGD:1600115 [IEA] InterPro:IPR004072)	vomeronasal 1 receptor 15		gene	taxon:10116	20210612	UniProt			0	0	0	0	0	0	0	0	0	0	0	0	0	0	0	0	0	0	0	0	0	0	0	0
Ppp2r1a	1	60717386..60736609	ENSRNOG00000011282	7.57487	1.02049	0.0292683	0.845368	0.999483	1	Ppp2r1a	RGD	620907	Ppp2r1a	part_of	2001241 // positive regulation of extrinsic apoptotic signaling pathway in absence of ligand (RGD:1624291 [ISO] MGI:1926334) /// 0050790 // regulation of catalytic activity (GO_REF:0000108|RGD:1600115 [IEA] GO:0019888) /// 0065003 // macromolecular complex assembly (GO_REF:0000002|RGD:1600115 [IEA] InterPro:IPR031090) /// 0007059 // chromosome segregation (PMID:21873635 [IBA] PANTHER:PTN000068671…	0000159 // protein phosphatase type 2A complex (PMID:21873635 [IBA] PANTHER:PTN000068663|dictyBase:DDB_G0283601|SGD:S000000014|UniProtKB:P30153|MGI:MGI:1926334|WB:WBGene00003901|CGD:CAL0000188510|PomBase:SPAP8A3.09c) /// 0005737 // cytoplasm (PMID:21873635 [IBA] PANTHER:PTN000068663|FB:FBgn0260439|WB:WBGene00003901|PomBase:SPAP8A3.09c|UniProtKB:A5D973|MGI:MGI:1926334|SGD:S000000014|dictyBase:DDB_…	0046982 // protein heterodimerization activity (RGD:1624291 [ISO] UniProtKB:P30153) /// 0004722 // protein serine/threonine phosphatase activity (RGD:1624291 [ISO] MGI:1926334) /// 1990405 // protein antigen binding (RGD:1624291 [ISO] UniProtKB:P30153) /// 0019888 // protein phosphatase regulator activity (PMID:21873635 [IBA] PANTHER:PTN000068596|TAIR:locus:2031165)	protein phosphatase 2 scaffold subunit A alpha		gene	taxon:10116	20080508	RGD	part_of(EMAPA:16894)		713	6.10872	13.168	158.617	1091	8.96592	25.1636	195.19	937	7.36004	20.1981	160.978	1071	8.54013	21.94	191.842	1018	6.89955	20.2934	142.765	1386	7.6974	17.9938	191.702
Vom1r-ps112	1	complement(60827313..60828260)	ENSRNOG00000050623	0	#N/A	#N/A	#N/A	#N/A	#N/A	Vom1r-ps112	RGD	2318913	Vom1r-ps112	located_in	0007186 // G-protein coupled receptor signaling pathway (GO_REF:0000043|RGD:1600115 [IEA] UniProtKB-KW:KW-0297) /// 0019236 // response to pheromone (GO_REF:0000043|RGD:1600115 [IEA] UniProtKB-KW:KW-0589)	0016021 // integral component of membrane (GO_REF:0000043|RGD:1600115 [IEA] UniProtKB-KW:KW-0812) /// 0005886 // plasma membrane (GO_REF:0000044|RGD:1600115 [IEA] UniProtKB-SubCell:SL-0039)	0016503 // pheromone receptor activity (GO_REF:0000002|RGD:1600115 [IEA] InterPro:IPR004072)	vomeronasal 1 receptor pseudogene 112		gene	taxon:10116	20210612	UniProt			0	0	0	0	0	0	0	0	0	0	0	0	0	0	0	0	0	0	0	0	0	0	0	0
LOC100365363	1	60884761..60894948	ENSRNOG00000059492	1.69015	1.03246	0.0460804	0.782347	0.999483	1	LOC100365363	RGD	2319215	LOC100365363	involved_in	0006355 // regulation of transcription, DNA-templated (GO_REF:0000002|RGD:1600115 [IEA] InterPro:IPR001909)		0046872 // metal ion binding (GO_REF:0000043|RGD:1600115 [IEA] UniProtKB-KW:KW-0479)	vomeronasal 1 receptor, F4-like		gene	taxon:10116	20210612	InterPro			80	1.29332	2.78789	17.7971	106	1.64373	4.61327	18.9644	127	1.88234	5.16571	21.8187	113	1.70023	4.36798	20.2411	151	1.9311	5.67988	21.1763	154	1.61383	3.77256	21.3002
Vom1r19	1	61095171..61096112	ENSRNOG00000032996	0	#N/A	#N/A	#N/A	#N/A	#N/A	Vom1r19	RGD	1359134	Vom1r19	located_in	0007186 // G-protein coupled receptor signaling pathway (GO_REF:0000043|RGD:1600115 [IEA] UniProtKB-KW:KW-0297) /// 0019236 // response to pheromone (GO_REF:0000043|RGD:1600115 [IEA] UniProtKB-KW:KW-0589)	0016021 // integral component of membrane (GO_REF:0000043|RGD:1600115 [IEA] UniProtKB-KW:KW-0812) /// 0005886 // plasma membrane (GO_REF:0000044|RGD:1600115 [IEA] UniProtKB-SubCell:SL-0039)	0016503 // pheromone receptor activity (GO_REF:0000002|RGD:1600115 [IEA] InterPro:IPR004072)	vomeronasal 1 receptor 19		gene	taxon:10116	20210612	UniProt			0	0	0	0	0	0	0	0	0	0	0	0	0	0	0	0	0	0	0	0	0	0	0	0
Vom1r20	1	61132818..61133726	ENSRNOG00000028807	0	#N/A	#N/A	#N/A	#N/A	#N/A	Vom1r20	RGD	1359652	Vom1r20	located_in	0007186 // G-protein coupled receptor signaling pathway (GO_REF:0000043|RGD:1600115 [IEA] UniProtKB-KW:KW-0297) /// 0019236 // response to pheromone (GO_REF:0000043|RGD:1600115 [IEA] UniProtKB-KW:KW-0589)	0016021 // integral component of membrane (GO_REF:0000043|RGD:1600115 [IEA] UniProtKB-KW:KW-0812) /// 0005886 // plasma membrane (GO_REF:0000044|RGD:1600115 [IEA] UniProtKB-SubCell:SL-0039)	0016503 // pheromone receptor activity (GO_REF:0000002|RGD:1600115 [IEA] InterPro:IPR004072)	vomeronasal 1 receptor 20		gene	taxon:10116	20210612	UniProt			0	0	0	0	0	0	0	0	0	0	0	0	0	0	0	0	0	0	0	0	0	0	0	0
LOC102552527	1	61268248..61276755	ENSRNOG00000052406	1.2194	1.11998	0.163474	0.390225	0.999483	1	LOC102552527	RGD	A0A0G2K3T8, 7689541	LOC102552527	enables	0006357 // regulation of transcription from RNA polymerase II promoter (PMID:21873635 [IBA] PANTHER:PTN007798770|UniProtKB:Q96RE9|CGD:CAL0000189549|FB:FBgn0038418|UniProtKB:Q9HCX3|MGI:MGI:1351476|MGI:MGI:2142347|FB:FBgn0001981|RGD:2967|MGI:MGI:1916754|UniProtKB:P52738|MGI:MGI:3044162|MGI:MGI:2389445|UniProtKB:Q9Y473|FB:FBgn0040305|UniProtKB:P52737)	0005634 // nucleus (PMID:21873635 [IBA] PANTHER:PTN007798770|MGI:MGI:2143362|UniProtKB:Q02386|UniProtKB:Q5FWF6|MGI:MGI:1916754|MGI:MGI:2389445|FB:FBgn0005642|MGI:MGI:1929114|UniProtKB:Q16587|UniProtKB:Q96RE9|FB:FBgn0001981|MGI:MGI:99206|UniProtKB:O60765|UniProtKB:Q6ECI4|UniProtKB:P17032|UniProtKB:Q09FC8|UniProtKB:Q8N720|FB:FBgn0040305|MGI:MGI:105921|UniProtKB:Q9Y473|UniProtKB:P17020|MGI:MGI:13283…	0000978 // RNA polymerase II core promoter proximal region sequence-specific DNA binding (PMID:21873635 [IBA] PANTHER:PTN007798770|MGI:MGI:1916754) /// 0000981 // RNA polymerase II transcription factor activity, sequence-specific DNA binding (PMID:21873635 [IBA] PANTHER:PTN007798770|UniProtKB:Q96RE9|UniProtKB:P52738|FB:FBgn0001981|UniProtKB:Q9Y473) /// 0046872 // metal ion binding (GO_REF:0000043…	zinc finger protein 420-like		gene	taxon:10116	20210612	UniProt			55	1.06473	2.29515	12.2355	67	1.24412	3.49172	11.9869	60	1.0649	2.9224	10.3081	67	1.20716	3.10126	12.0013	99	1.51609	4.45922	13.8838	76	0.953698	2.22941	10.5118
Zfp54	1	61314070..61326280	ENSRNOG00000051578	0.297339	-1.05518	-0.0774837	0.782823	0.999483	1	Zfp54	RGD	1307738	Zfp54	enables	0006357 // regulation of transcription from RNA polymerase II promoter (PMID:21873635 [IBA] PANTHER:PTN007798770|UniProtKB:Q96RE9|CGD:CAL0000189549|FB:FBgn0038418|UniProtKB:Q9HCX3|MGI:MGI:1351476|MGI:MGI:2142347|FB:FBgn0001981|RGD:2967|MGI:MGI:1916754|UniProtKB:P52738|MGI:MGI:3044162|MGI:MGI:2389445|UniProtKB:Q9Y473|FB:FBgn0040305|UniProtKB:P52737)	0005634 // nucleus (PMID:21873635 [IBA] PANTHER:PTN007798770|MGI:MGI:2143362|UniProtKB:Q02386|UniProtKB:Q5FWF6|MGI:MGI:1916754|MGI:MGI:2389445|FB:FBgn0005642|MGI:MGI:1929114|UniProtKB:Q16587|UniProtKB:Q96RE9|FB:FBgn0001981|MGI:MGI:99206|UniProtKB:O60765|UniProtKB:Q6ECI4|UniProtKB:P17032|UniProtKB:Q09FC8|UniProtKB:Q8N720|FB:FBgn0040305|MGI:MGI:105921|UniProtKB:Q9Y473|UniProtKB:P17020|MGI:MGI:13283…	0000978 // RNA polymerase II core promoter proximal region sequence-specific DNA binding (PMID:21873635 [IBA] PANTHER:PTN007798770|MGI:MGI:1916754) /// 0000981 // RNA polymerase II transcription factor activity, sequence-specific DNA binding (PMID:21873635 [IBA] PANTHER:PTN007798770|UniProtKB:Q96RE9|UniProtKB:P52738|FB:FBgn0001981|UniProtKB:Q9Y473) /// 0046872 // metal ion binding (GO_REF:0000043…	zinc finger protein 54		gene	taxon:10116	20210612	UniProt			23	0.310228	0.668732	5.11668	24	0.310509	0.871469	4.29382	28	0.346251	0.950216	4.81043	21	0.263625	0.677265	3.76161	24	0.256081	0.753201	3.36577	29	0.253555	0.592722	4.01107
AABR07001896.1	1	61374379..61377590	ENSRNOG00000042347	1.12804	-1.34702	-0.429776	0.150135	0.999483	1	AABR07001896.1	RGD	15004591	AABR07001896.1	involved_in	0045944 // positive regulation of transcription from RNA polymerase II promoter (GO_REF:0000108|RGD:1600115 [IEA] GO:0001228)					gene	taxon:10116	20210613	GOC			10	0.512777	1.10535	2.22464	21	1.0329	2.89892	3.75709	19	0.893228	2.45128	3.26422	22	1.04994	2.69735	3.94074	26	1.05467	3.10205	3.64625	44	1.46252	3.41886	6.08577
Zfp52	1	61382118..61426320	ENSRNOG00000042826	0.101797	-1.18175	-0.240921	0.389009	0.999483	1	Zfp52	RGD	1359149	Zfp52	involved_in	0006357 // regulation of transcription from RNA polymerase II promoter (GO_REF:0000108|RGD:1600115 [IEA] GO:0000981) /// 0006355 // regulation of transcription, DNA-templated (PMID:21873635 [IBA] PANTHER:PTN002810793|RGD:1305662|UniProtKB:Q8TD23|UniProtKB:P28698|UniProtKB:Q15928|FB:FBgn0027339|UniProtKB:Q9H116)		0046872 // metal ion binding (GO_REF:0000043|RGD:1600115 [IEA] UniProtKB-KW:KW-0479) /// 0000981 // RNA polymerase II transcription factor activity, sequence-specific DNA binding (PMID:21873635 [IBA] PANTHER:PTN002810793|UniProtKB:P28698|UniProtKB:Q9H116|UniProtKB:Q03923) /// 0000978 // RNA polymerase II core promoter proximal region sequence-specific DNA binding (PMID:21873635 [IBA] PANTHER:PTN0…	zinc finger protein 52		gene	taxon:10116	20210613	GOC			29	0.108056	0.232928	6.45146	17	0.0607591	0.170525	3.04146	27	0.0922351	0.253121	4.63863	17	0.0589544	0.151457	3.04512	46	0.135589	0.398802	6.45106	33	0.0797052	0.186323	4.56432
RNaseP_nuc_3	1	complement(61398148..61398383)	ENSRNOG00000060256	0	#N/A	#N/A	#N/A	#N/A	#N/A																	0	0	0	0	0	0	0	0	0	0	0	0	0	0	0	0	0	0	0	0	0	0	0	0
LOC108348215	1	61445672..61509765	ENSRNOG00000058436	0.246111	1.07488	0.10418	0.615886	0.999483	1	LOC108348215	RGD	11371780, A0A0G2JX65	LOC108348215	involved_in	0006357 // regulation of transcription from RNA polymerase II promoter (PMID:21873635 [IBA] PANTHER:PTN004700594|UniProtKB:Q9NZL3|MGI:MGI:1916160|MGI:MGI:2442943|MGI:MGI:1916455|MGI:MGI:109447|UniProtKB:Q14587) /// 0045944 // positive regulation of transcription from RNA polymerase II promoter (GO_REF:0000108|RGD:1600115 [IEA] GO:0001228)	0005634 // nucleus (PMID:21873635 [IBA] PANTHER:PTN004700594|UniProtKB:Q8N393|UniProtKB:Q96JF6|UniProtKB:Q14587|MGI:MGI:1890618|MGI:MGI:109447|MGI:MGI:1916455|UniProtKB:P59923|UniProtKB:Q8WTR7|MGI:MGI:1916160|MGI:MGI:2143340|UniProtKB:Q05481|UniProtKB:Q9NZL3|UniProtKB:A0A0B4K7S6|WB:WBGene00018740|UniProtKB:Q8WXB4|UniProtKB:Q96K83)	0000978 // RNA polymerase II core promoter proximal region sequence-specific DNA binding (PMID:21873635 [IBA] PANTHER:PTN004700594|MGI:MGI:2442943|MGI:MGI:1916160) /// 0046872 // metal ion binding (GO_REF:0000043|RGD:1600115 [IEA] UniProtKB-KW:KW-0479) /// 0001228 // transcriptional activator activity, RNA polymerase II transcription regulatory region sequence-specific binding (PMID:21873635 [IBA…	zinc finger protein 420-like		gene	taxon:10116	20210613	GOC			75	0.192729	0.41545	16.6848	110	0.271137	0.76097	19.68	119	0.280359	0.769388	20.4443	75	0.179375	0.460824	13.4343	151	0.306956	0.902839	21.1763	77	0.128262	0.299832	10.6501
Zfp51	1	61522298..61533178	ENSRNOG00000043341	0.447269	-1.1767	-0.234749	0.36903	0.999483	1	Zfp51	RGD	1560046, D4A813	Zfp51	involved_in	0006357 // regulation of transcription from RNA polymerase II promoter (PMID:21873635 [IBA] PANTHER:PTN004700594|UniProtKB:Q9NZL3|MGI:MGI:1916160|MGI:MGI:2442943|MGI:MGI:1916455|MGI:MGI:109447|UniProtKB:Q14587) /// 0045944 // positive regulation of transcription from RNA polymerase II promoter (GO_REF:0000108|RGD:1600115 [IEA] GO:0001228)	0005634 // nucleus (PMID:21873635 [IBA] PANTHER:PTN004700594|UniProtKB:Q8N393|UniProtKB:Q96JF6|UniProtKB:Q14587|MGI:MGI:1890618|MGI:MGI:109447|MGI:MGI:1916455|UniProtKB:P59923|UniProtKB:Q8WTR7|MGI:MGI:1916160|MGI:MGI:2143340|UniProtKB:Q05481|UniProtKB:Q9NZL3|UniProtKB:A0A0B4K7S6|WB:WBGene00018740|UniProtKB:Q8WXB4|UniProtKB:Q96K83)	0000978 // RNA polymerase II core promoter proximal region sequence-specific DNA binding (PMID:21873635 [IBA] PANTHER:PTN004700594|MGI:MGI:2442943|MGI:MGI:1916160) /// 0046872 // metal ion binding (GO_REF:0000043|RGD:1600115 [IEA] UniProtKB-KW:KW-0479) /// 0001228 // transcriptional activator activity, RNA polymerase II transcription regulatory region sequence-specific binding (PMID:21873635 [IBA…	zinc finger protein 51		gene	taxon:10116	20210613	GOC			30	0.454105	0.978876	6.67393	32	0.464617	1.30399	5.72509	34	0.47184	1.29487	5.84123	19	0.267672	0.687663	3.40336	35	0.419098	1.23268	4.90841	58	0.569094	1.33034	8.02214
AABR07001902.1	1	61553449..61553970	ENSRNOG00000042547	35.1218	-1.29947	-0.377928	0.0738036	0.999483	1	AABR07001902.1	RGD	15004606	AABR07001902.1	enables	0006412 // translation (GO_REF:0000002|RGD:1600115 [IEA] InterPro:IPR021138|InterPro:IPR023573)		0003735 // structural constituent of ribosome (GO_REF:0000002|RGD:1600115 [IEA] InterPro:IPR021138|InterPro:IPR023573)			gene	taxon:10116	20210612	InterPro			104	32.8146	70.7356	23.1363	101	30.5678	85.7912	18.0698	75	21.6958	59.5397	12.8851	120	35.2395	90.5319	21.4949	102	25.4593	74.8825	14.3045	156	31.9065	74.5862	21.5768
Vom1r22	1	complement(61625441..61626454)	ENSRNOG00000025949	0	#N/A	#N/A	#N/A	#N/A	#N/A	Vom1r22	RGD	1359531	Vom1r22	located_in	0007186 // G-protein coupled receptor signaling pathway (GO_REF:0000043|RGD:1600115 [IEA] UniProtKB-KW:KW-0297) /// 0019236 // response to pheromone (GO_REF:0000043|RGD:1600115 [IEA] UniProtKB-KW:KW-0589)	0016021 // integral component of membrane (GO_REF:0000043|RGD:1600115 [IEA] UniProtKB-KW:KW-0812) /// 0005886 // plasma membrane (GO_REF:0000044|RGD:1600115 [IEA] UniProtKB-SubCell:SL-0039)	0016503 // pheromone receptor activity (GO_REF:0000002|RGD:1600115 [IEA] InterPro:IPR004072)	vomeronasal 1 receptor 22		gene	taxon:10116	20210612	UniProt			0	0	0	0	0	0	0	0	0	0	0	0	0	0	0	0	0	0	0	0	0	0	0	0
Vom1r23	1	complement(61685997..61686944)	ENSRNOG00000047128	0	#N/A	#N/A	#N/A	#N/A	#N/A	Vom1r23	RGD	1359420	Vom1r23	located_in	0007186 // G-protein coupled receptor signaling pathway (GO_REF:0000043|RGD:1600115 [IEA] UniProtKB-KW:KW-0297) /// 0019236 // response to pheromone (GO_REF:0000043|RGD:1600115 [IEA] UniProtKB-KW:KW-0589)	0016021 // integral component of membrane (GO_REF:0000043|RGD:1600115 [IEA] UniProtKB-KW:KW-0812) /// 0005886 // plasma membrane (GO_REF:0000044|RGD:1600115 [IEA] UniProtKB-SubCell:SL-0039)	0016503 // pheromone receptor activity (GO_REF:0000002|RGD:1600115 [IEA] InterPro:IPR004072)	vomeronasal 1 receptor 23		gene	taxon:10116	20210612	UniProt			0	0	0	0	0	0	0	0	0	0	0	0	0	0	0	0	0	0	0	0	0	0	0	0
AABR07001905.2	1	61733805..61740311	ENSRNOG00000058030	1.18769	-1.07778	-0.108064	0.615054	0.999483	1																	45	1.13903	2.45531	10.0109	46	1.11684	3.13451	8.22982	47	1.09069	2.99318	8.07465	46	1.08367	2.78399	8.23973	75	1.50175	4.41704	10.518	87	1.42746	3.3369	12.0332
AABR07001905.1	1	61786900..61818159	ENSRNOG00000057250	0.121855	-1.00926	-0.0132931	0.964879	0.999483	1	AABR07001905.1	RGD	15010865	AABR07001905.1	enables			0046872 // metal ion binding (GO_REF:0000043|RGD:1600115 [IEA] UniProtKB-KW:KW-0479)			gene	taxon:10116	20210612	UniProt			13	0.068495	0.147649	2.89203	31	0.15667	0.439708	5.54618	18	0.0869497	0.238616	3.09242	30	0.147113	0.37794	5.37373	36	0.150048	0.441331	5.04865	45	0.153691	0.359276	6.22408
AABR07001910.1	1	complement(61870347..61872975)	ENSRNOG00000051570	2.09774	1.15021	0.201894	0.437351	0.999483	1	AABR07001910.1	RGD	15006505	AABR07001910.1	involved_in	0045944 // positive regulation of transcription from RNA polymerase II promoter (GO_REF:0000108|RGD:1600115 [IEA] GO:0001228)					gene	taxon:10116	20210613	GOC			47	2.9445	6.3472	10.4558	25	1.50232	4.2164	4.47273	32	1.83799	5.044	5.49763	33	1.92416	4.94327	5.91111	46	2.27973	6.7053	6.45106	42	1.70562	3.98716	5.80914
U6_19	1	complement(61974106..61974212)	ENSRNOG00000054919	0	#N/A	#N/A	#N/A	#N/A	#N/A																	0	0	0	0	0	0	0	0	0	0	0	0	0	0	0	0	0	0	0	0	0	0	0	0
U6_20	1	complement(62062165..62062271)	ENSRNOG00000055824	0	#N/A	#N/A	#N/A	#N/A	#N/A																	0	0	0	0	0	0	0	0	0	0	0	0	0	0	0	0	0	0	0	0	0	0	0	0
[truncated: 30,428 more rows]
[truncated: 16 more columns]
