# Supplementary material for: Long-Term Calorie Restriction Alters Anxiety-like Behaviour and the Brain and Adrenal Gland Transcriptomes of the Ageing Male Rat
Source: Nutrients. 2022 Nov 4;14(21):4670. doi: 10.3390/nu14214670 (PMC9654051; doi:10.3390/nu14214670)
Supplement: Supplementary file 1 [file nutrients-14-04670-s001.zip › Final Supplementary/File S1 Differentially expressed genes/DE_Pituitary CR vs Control.xlsx]

## Sheet: EB S2_C3_Pituitary CR vs Co...
Name	Chromosome	Region	Identifier	S2_C3_Pituitary CR vs Control - Max group means	S2_C3_Pituitary CR vs Control - Fold change	S2_C3_Pituitary CR vs Control - Log fold change	S2_C3_Pituitary CR vs Control - P-value	S2_C3_Pituitary CR vs Control - FDR p-value	S2_C3_Pituitary CR vs Control - Bonferroni	Feature ID	Database	Database identifier	Database symbol	Qualifier	GO biological process	GO cellular component	GO molecular function	Database object name	Synonym	Database object type	Taxon ID	Date	Assigned by	Annotation extension	Gene product form ID	CR-1-1-P_S35_L003 (GE) - Total counts	CR-1-1-P_S35_L003 (GE) - FPKM	CR-1-1-P_S35_L003 (GE) - TPM	CR-1-1-P_S35_L003 (GE) - CPM	CR-1-3-P_S39_L003 (GE) - Total counts	CR-1-3-P_S39_L003 (GE) - FPKM	CR-1-3-P_S39_L003 (GE) - TPM	CR-1-3-P_S39_L003 (GE) - CPM	CR-4-1-P_S43_L003 (GE) - Total counts	CR-4-1-P_S43_L003 (GE) - FPKM	CR-4-1-P_S43_L003 (GE) - TPM	CR-4-1-P_S43_L003 (GE) - CPM	CR-4-3-P_S47_L003 (GE) - Total counts	CR-4-3-P_S47_L003 (GE) - FPKM	CR-4-3-P_S47_L003 (GE) - TPM	CR-4-3-P_S47_L003 (GE) - CPM	CR-4-4-P_S51_L003 (GE) - Total counts	CR-4-4-P_S51_L003 (GE) - FPKM	CR-4-4-P_S51_L003 (GE) - TPM	CR-4-4-P_S51_L003 (GE) - CPM	Con-2-1-P_S15_L003 (GE) - Total counts	Con-2-1-P_S15_L003 (GE) - FPKM	Con-2-1-P_S15_L003 (GE) - TPM	Con-2-1-P_S15_L003 (GE) - CPM
AABR07000046.1	1	396700..409750	ENSRNOG00000046319	0	#N/A	#N/A	#N/A	#N/A	#N/A																	0	0	0	0	0	0	0	0	0	0	0	0	0	0	0	0	0	0	0	0	0	0	0	0
AABR07000089.1	1	699413..708065	ENSRNOG00000047964	0	#N/A	#N/A	#N/A	#N/A	#N/A																	0	0	0	0	0	0	0	0	0	0	0	0	0	0	0	0	0	0	0	0	0	0	0	0
Vom2r6	1	complement(744616..755645)	ENSRNOG00000050370	0	#N/A	#N/A	#N/A	#N/A	#N/A	Vom2r6	RGD	1562697	Vom2r6	involved_in	0007186 // G-protein coupled receptor signaling pathway (GO_REF:0000002|RGD:1600115 [IEA] InterPro:IPR000068|InterPro:IPR000337|InterPro:IPR004073|InterPro:IPR011500|InterPro:IPR017978)	0005887 // integral component of plasma membrane (PMID:21873635 [IBA] PANTHER:PTN002373557|UniProtKB:P41180)	0004930 // G-protein coupled receptor activity (PMID:21873635 [IBA] PANTHER:PTN002373557|MGI:MGI:3646674|MGI:MGI:3645892|MGI:MGI:3644483|MGI:MGI:3646522|MGI:MGI:2429498|MGI:MGI:2678394|UniProtKB:P41180|MGI:MGI:3644559|MGI:MGI:3642776|MGI:MGI:2684056)	vomeronasal 2 receptor, 6		gene	taxon:10116	20210612	InterPro			0	0	0	0	0	0	0	0	0	0	0	0	0	0	0	0	0	0	0	0	0	0	0	0
Vom2r5	1	complement(804862..813517)	ENSRNOG00000032365	0	#N/A	#N/A	#N/A	#N/A	#N/A	Vom2r5	RGD	1585898	Vom2r5	involved_in	0007186 // G-protein coupled receptor signaling pathway (GO_REF:0000002|RGD:1600115 [IEA] InterPro:IPR000068|InterPro:IPR000337|InterPro:IPR004073|InterPro:IPR011500|InterPro:IPR017978)	0005887 // integral component of plasma membrane (PMID:21873635 [IBA] PANTHER:PTN002373557|UniProtKB:P41180)	0004930 // G-protein coupled receptor activity (PMID:21873635 [IBA] PANTHER:PTN002373557|MGI:MGI:3646674|MGI:MGI:3645892|MGI:MGI:3644483|MGI:MGI:3646522|MGI:MGI:2429498|MGI:MGI:2678394|UniProtKB:P41180|MGI:MGI:3644559|MGI:MGI:3642776|MGI:MGI:2684056)	vomeronasal 2 receptor, 5		gene	taxon:10116	20210612	InterPro			0	0	0	0	0	0	0	0	0	0	0	0	0	0	0	0	0	0	0	0	0	0	0	0
Raet1e	1	complement(1101965..1116926)	ENSRNOG00000040300	0.00826053	-1.83214	-0.873526	0.488798	#N/A	1	Raet1e	RGD	1311118	Raet1e	acts_upstream_of_or_within	0006955 // immune response (PMID:21873635 [IBA] PANTHER:PTN002703355|MGI:MGI:109477|MGI:MGI:109432|UniProtKB:Q9BZM4|UniProtKB:Q95460|MGI:MGI:3649078|UniProtKB:P29017|UniProtKB:Q29983|MGI:MGI:95936|UniProtKB:P01891|MGI:MGI:95938|MGI:MGI:2675273|UniProtKB:P17693|UniProtKB:Q6H3X3|UniProtKB:Q9BZM6|UniProtKB:Q9BZM5|MGI:MGI:95915|UniProtKB:Q31612|MGI:MGI:109431|MGI:MGI:1861032|UniProtKB:Q8TD07|MGI:MGI:…	0031225 // anchored component of membrane (GO_REF:0000043|RGD:1600115 [IEA] UniProtKB-KW:KW-0336) /// 0009897 // external side of plasma membrane (PMID:21873635 [IBA] PANTHER:PTN002703355|MGI:MGI:95938|MGI:MGI:95904|MGI:MGI:107674|UniProtKB:Q30201|MGI:MGI:2179989|MGI:MGI:1861032|MGI:MGI:95896|MGI:MGI:2179988|MGI:MGI:109431|MGI:MGI:95915|MGI:MGI:109432|MGI:MGI:1925027) /// 0005615 // extracellular…	0046703 // natural killer cell lectin-like receptor binding (RGD:1624291 [ISO] MGI:2675273) /// 0046703 // natural killer cell lectin-like receptor binding (RGD:1624291 [ISO] UniProtKB:Q8TD07)	retinoic acid early transcript 1E		gene	taxon:10116	20130227	RGD			0	0	0	0	0	0	0	0	1	0.0119408	0.0526577	0.198222	1	0.0112574	0.0432668	0.187015	0	0	0	0	0	0	0	0
AABR07000109.1	1	1115869..1115990	ENSRNOG00000058808	0	#N/A	#N/A	#N/A	#N/A	#N/A																	0	0	0	0	0	0	0	0	0	0	0	0	0	0	0	0	0	0	0	0	0	0	0	0
Ulbp1	1	1180932..1220916	ENSRNOG00000061316	0.0410374	-1.34383	-0.426355	0.375414	0.705888	1	Ulbp1	RGD	7509852	Ulbp1	acts_upstream_of_or_within	0002839 // positive regulation of immune response to tumor cell (RGD:1624291 [ISO] MGI:1925027) /// 0043032 // positive regulation of macrophage activation (RGD:1624291 [ISO] MGI:1925027) /// 0032816 // positive regulation of natural killer cell activation (RGD:1624291 [ISO] MGI:1925027) /// 0042271 // susceptibility to natural killer cell mediated cytotoxicity (RGD:1624291 [ISO] MGI:1925027) ///…	0009897 // external side of plasma membrane (RGD:1624291 [ISO] MGI:1925027) /// 0046658 // anchored component of plasma membrane (RGD:1624291 [ISO] UniProtKB:Q9BZM6) /// 0005886 // plasma membrane (GO_REF:0000052|RGD:1624291 [ISO] UniProtKB:Q9BZM6) /// 0005887 // integral component of plasma membrane (RGD:1624291 [ISO] MGI:1925027) /// 0005829 // cytosol (GO_REF:0000052|RGD:1624291 [ISO] UniProtK…	0046703 // natural killer cell lectin-like receptor binding (RGD:1624291 [ISO] MGI:1925027) /// 0046703 // natural killer cell lectin-like receptor binding (RGD:1624291 [ISO] UniProtKB:Q9BZM6)	UL16 binding protein 1		gene	taxon:10116	20070115	RGD	regulates_o_has_participant(CL:0000084)		13	0.0566098	0.199515	2.61319	6	0.0262238	0.0932301	1.24251	5	0.0223406	0.0985201	0.991108	11	0.0463364	0.17809	2.05717	6	0.0194736	0.0853203	0.917951	10	0.0272165	0.100293	1.39781
AABR07000137.1	1	complement(1390128..1392329)	ENSRNOG00000050129	0.0316292	3.88166	1.95667	0.324015	#N/A	1	AABR07000137.1	RGD	15005889	AABR07000137.1	located_in		0031225 // anchored component of membrane (GO_REF:0000043|RGD:1600115 [IEA] UniProtKB-KW:KW-0336)				gene	taxon:10116	20210612	UniProt			2	0.158146	0.557369	0.402028	0	0	0	0	0	0	0	0	0	0	0	0	0	0	0	0	0	0	0	0
AABR07000145.1	1	complement(1439099..1442186)	ENSRNOG00000040316	0	#N/A	#N/A	#N/A	#N/A	#N/A																	0	0	0	0	0	0	0	0	0	0	0	0	0	0	0	0	0	0	0	0	0	0	0	0
AABR07000147.1	1	complement(1454868..1474846)	ENSRNOG00000023659	0.0284258	2.29238	1.19685	0.117949	0.42694	1	AABR07000147.1	RGD	15003569	AABR07000147.1	located_in		0016021 // integral component of membrane (GO_REF:0000043|RGD:1600115 [IEA] UniProtKB-KW:KW-0812) /// 0031225 // anchored component of membrane (GO_REF:0000043|RGD:1600115 [IEA] UniProtKB-KW:KW-0336)				gene	taxon:10116	20210612	UniProt			5	0.0435754	0.153577	1.00507	2	0.0174943	0.0621954	0.414169	5	0.0447115	0.197173	0.991108	2	0.016861	0.0648039	0.37403	3	0.0194867	0.0853779	0.458975	1	0.00544698	0.0200722	0.139781
AABR07000156.1	1	1545134..1546169	ENSRNOG00000029897	0.413667	-1.1108	-0.151602	0.851803	0.946864	1	AABR07000156.1	RGD	15003781	AABR07000156.1	enables	0098655 // cation transmembrane transport (GO_REF:0000108|RGD:1600115 [IEA] GO:0019829)	0016021 // integral component of membrane (GO_REF:0000104|RGD:1600115 [IEA] UniRule:UR000169786)	0005524 // ATP binding (GO_REF:0000104|RGD:1600115 [IEA] UniRule:UR000169786) /// 0019829 // cation-transporting ATPase activity (GO_REF:0000002|RGD:1600115 [IEA] InterPro:IPR006544) /// 0046872 // metal ion binding (GO_REF:0000104|RGD:1600115 [IEA] UniRule:UR000169786)			gene	taxon:10116	20210612	UniProt			3	0.504205	1.77702	0.603043	5	0.843434	2.99856	1.03542	2	0.3449	1.52098	0.396443	0	0	0	0	3	0.375796	1.64649	0.458975	11	1.15548	4.25796	1.53759
AABR07000158.1	1	1617385..1619634	ENSRNOG00000042852	0.030506	-1.03237	-0.0459588	0.972559	#N/A	1	AABR07000158.1	RGD	15004624	AABR07000158.1	located_in		0031225 // anchored component of membrane (GO_REF:0000043|RGD:1600115 [IEA] UniProtKB-KW:KW-0336)				gene	taxon:10116	20210612	UniProt			0	0	0	0	1	0.0776709	0.276134	0.207085	0	0	0	0	1	0.0748591	0.287715	0.187015	0	0	0	0	0	0	0	0
AABR07000158.2	1	complement(1628117..1628234)	ENSRNOG00000061806	0	#N/A	#N/A	#N/A	#N/A	#N/A																	0	0	0	0	0	0	0	0	0	0	0	0	0	0	0	0	0	0	0	0	0	0	0	0
AABR07000159.4	1	complement(1669086..1669361)	ENSRNOG00000055877	0	#N/A	#N/A	#N/A	#N/A	#N/A																	0	0	0	0	0	0	0	0	0	0	0	0	0	0	0	0	0	0	0	0	0	0	0	0
Lrp11	1	1702696..1731210	ENSRNOG00000014303	4.67868	-1.04747	-0.0669044	0.664901	0.871806	1	Lrp11	RGD	1308602	Lrp11	acts_upstream_of_or_within	0009414 // response to water deprivation (RGD:1624291 [ISO] MGI:2442989) /// 0035902 // response to immobilization stress (RGD:1624291 [ISO] MGI:2442989) /// 0009408 // response to heat (RGD:1624291 [ISO] MGI:2442989) /// 0009409 // response to cold (RGD:1624291 [ISO] MGI:2442989) /// 0033555 // multicellular organismal response to stress (RGD:1624291 [ISO] MGI:2442989) /// 0042594 // response to…	0016021 // integral component of membrane (GO_REF:0000043|RGD:1600115 [IEA] UniProtKB-KW:KW-0812)	0051219 // phosphoprotein binding (RGD:1624291 [ISO] UniProtKB:Q86VZ4)	LDL receptor related protein 11		gene	taxon:10116	20170620	RGD			691	4.21939	14.8708	138.901	697	4.27169	15.1866	144.338	761	4.76798	21.0263	150.847	956	5.64692	21.7035	178.786	986	4.4874	19.6608	150.85	1540	5.87729	21.6579	215.262
AABR07000159.1	1	complement(1726382..1726514)	ENSRNOG00000051899	0	#N/A	#N/A	#N/A	#N/A	#N/A																	0	0	0	0	0	0	0	0	0	0	0	0	0	0	0	0	0	0	0	0	0	0	0	0
Pcmt1	1	complement(1736276..1767618)	ENSRNOG00000014330	1.18733	-1.03421	-0.0485346	0.735594	0.900971	1	Pcmt1	RGD	3268	Pcmt1	enables	0006479 // protein methylation (PMID:1886138|RGD:10448957 [IDA]) /// 0006479 // protein methylation (RGD:1624291 [ISO] MGI:97502) /// 0007568 // aging (PMID:7639720|RGD:10448282 [IEP]) /// 0010667 // negative regulation of cardiac muscle cell apoptotic process (PMID:23647599|RGD:10448278 [IMP]) /// 0045471 // response to ethanol (PMID:17336420|RGD:10448923 [IEP]) /// 0046500 // S-adenosylmethioni…	0005829 // cytosol (PMID:7639720|RGD:10448282 [IDA]) /// 0016323 // basolateral plasma membrane (PMID:7639720|RGD:10448282 [IDA]) /// 0043204 // perikaryon (PMID:7783974|RGD:10448924 [IDA]) /// 0005829 // cytosol (GO_REF:0000052|RGD:1624291 [ISO] UniProtKB:P22061) /// 0005829 // cytosol (GO_REF:0000052|RGD:1624291 [ISO] UniProtKB:P22061,UniProtKB:F6S8N6) /// 0005737 // cytoplasm (PMID:23647599|RG…	0004719 // protein-L-isoaspartate (D-aspartate) O-methyltransferase activity (GO_REF:0000003|RGD:1600115 [IEA] EC:2.1.1.77) /// 0004719 // protein-L-isoaspartate (D-aspartate) O-methyltransferase activity (RGD:1624291 [ISO] MGI:97502) /// 0004719 // protein-L-isoaspartate (D-aspartate) O-methyltransferase activity (PMID:21873635 [IBA] PANTHER:PTN000171727|RGD:3268|UniProtKB:P0A7A5|FB:FBgn0086768|…	protein-L-isoaspartate (D-aspartate) O-methyltransferase 1		gene	taxon:10116	20210612	UniProt		UniProtKB:A0A140TAB9	213	1.18327	4.17032	42.816	190	1.05938	3.7663	39.3461	201	1.14572	5.05251	39.8426	260	1.3972	5.37004	48.6239	278	1.15105	5.04316	42.5317	357	1.23953	4.56768	49.9017
Nup43	1	1771710..1782091	ENSRNOG00000049505	1.56479	1.09139	0.126161	0.530314	0.808074	1	Nup43	RGD	1596513	Nup43	colocalizes_with	0008150 // biological_process (RGD:1598407 [ND])	0005654 // nucleoplasm (GO_REF:0000052|RGD:1624291 [ISO] UniProtKB:Q8NFH3,UniProtKB:F5H0E3) /// 0016607 // nuclear speck (GO_REF:0000052|RGD:1624291 [ISO] UniProtKB:Q8NFH3) /// 0005654 // nucleoplasm (GO_REF:0000052|RGD:1624291 [ISO] UniProtKB:Q8NFH3) /// 0016607 // nuclear speck (GO_REF:0000052|RGD:1624291 [ISO] UniProtKB:Q8NFH3,UniProtKB:F5H0E3) /// 0016607 // nuclear speck (GO_REF:0000107|RGD:…	0003674 // molecular_function (RGD:1598407 [ND])	nucleoporin 43		gene	taxon:10116	20090721	RGD			90	1.50941	5.31976	18.0913	71	1.19514	4.24893	14.703	122	2.09943	9.25829	24.183	96	1.55746	5.98598	17.9534	117	1.4625	6.40771	17.9	93	0.974836	3.59228	12.9996
Lats1	1	1784078..1817310	ENSRNOG00000014916	3.56354	-1.13531	-0.183083	0.235646	0.576903	1	Lats1	RGD	1564085	Lats1	involved_in	0030833 // regulation of actin filament polymerization (RGD:1624291 [ISO] UniProtKB:O95835) /// 0035329 // hippo signaling (RGD:1624291 [ISO] UniProtKB:O95835) /// 0000082 // G1/S transition of mitotic cell cycle (PMID:21873635 [IBA] PANTHER:PTN002390470|UniProtKB:Q9NRM7|MGI:MGI:1354386) /// 0009755 // hormone-mediated signaling pathway (RGD:1624291 [ISO] MGI:1333883) /// 0030216 // keratinocyte …	0000922 // spindle pole (PMID:21873635 [IBA] PANTHER:PTN000683385|UniProtKB:O95835) /// 0000922 // spindle pole (RGD:1624291 [ISO] UniProtKB:O95835)	0000287 // magnesium ion binding (RGD:1624291 [ISO] UniProtKB:O95835) /// 0004674 // protein serine/threonine kinase activity (PMID:21873635 [IBA] PANTHER:PTN000683254|UniProtKB:P17252|RGD:3396|UniProtKB:Q9NRM7|SGD:S000005460|SGD:S000001248|RGD:620968|WB:WBGene00004034|CGD:CAL0000198853|WB:WBGene00000102|RGD:620307|RGD:2082|RGD:621888|FB:FBgn0003091|SGD:S000006315|WB:WBGene00004032|UniProtKB:Q96G…	large tumor suppressor kinase 1		gene	taxon:10116	20041018	RGD			691	3.62038	12.7597	138.901	505	2.6556	9.44113	104.578	719	3.86529	17.0456	142.521	689	3.49202	13.4213	128.853	1001	3.90891	17.1263	153.145	1405	4.60083	16.9541	196.392
Katna1	1	1825872..1867787	ENSRNOG00000014996	0.304874	1.36359	0.44741	0.0506003	0.286549	1	Katna1	RGD	1303062	Katna1	involved_in	0008104 // protein localization (RGD:1624291 [ISO] MGI:1344353) /// 0031122 // cytoplasmic microtubule organization (RGD:1624291 [ISO] MGI:1344353) /// 0051013 // microtubule severing (GO_REF:0000104|RGD:1600115 [IEA] UniRule:UR000107267) /// 0000278 // mitotic cell cycle (PMID:15215300|RGD:1304006 [TAS]) /// 0051013 // microtubule severing (RGD:1624291 [ISO] MGI:1344353) /// 0001578 // microtubu…	0030424 // axon (RGD:1624291 [ISO] MGI:1344353) /// 0005737 // cytoplasm (RGD:1624291 [ISO] UniProtKB:O75449) /// 0043025 // neuronal cell body (PMID:15944385|RGD:2316489 [IDA]) /// 0005819 // spindle (RGD:1624291 [ISO] UniProtKB:O75449) /// 0005886 // plasma membrane (RGD:1624291 [ISO] MGI:1344353) /// 0030496 // midbody (RGD:1624291 [ISO] UniProtKB:O75449) /// 0005737 // cytoplasm (GO_REF:00000…	0016887 // ATPase activity (RGD:1624291 [ISO] MGI:1344353) /// 0046982 // protein heterodimerization activity (RGD:1624291 [ISO] UniProtKB:O75449) /// 0070840 // dynein complex binding (RGD:1624291 [ISO] MGI:1344353) /// 0046982 // protein heterodimerization activity (GO_REF:0000107|RGD:1600115 [IEA] UniProtKB:O75449|ensembl:ENSP00000356381) /// 0005524 // ATP binding (GO_REF:0000043|RGD:1600115 …	katanin catalytic subunit A1		gene	taxon:10116	20060127	RGD			67	0.278317	0.980901	13.468	100	0.416928	1.48225	20.7085	76	0.323934	1.42852	15.0648	61	0.245119	0.942095	11.4079	84	0.26007	1.13946	12.8513	65	0.168758	0.621873	9.08575
Ginm1	1	complement(1870388..1885981)	ENSRNOG00000015239	1.81819	-1.06323	-0.0884522	0.598424	0.843016	1																	136	1.51854	5.35195	27.3379	154	1.72585	6.13571	31.891	176	2.01641	8.89216	34.887	172	1.8578	7.14029	32.1666	237	1.97234	8.6415	36.2591	267	1.8633	6.86629	37.3214
AABR07000159.2	1	complement(1888877..1889236)	ENSRNOG00000053710	0	#N/A	#N/A	#N/A	#N/A	#N/A	AABR07000159.2	RGD	15008123	AABR07000159.2	involved_in	0006412 // translation (GO_REF:0000002|RGD:1600115 [IEA] InterPro:IPR001848|InterPro:IPR005729)					gene	taxon:10116	20210612	InterPro			0	0	0	0	0	0	0	0	0	0	0	0	0	0	0	0	0	0	0	0	0	0	0	0
Ppil4	1	1897338..1929763	ENSRNOG00000015552	1.20481	-1.09379	-0.129334	0.371731	0.703198	1	Ppil4	RGD	1311051	Ppil4	involved_in	0000413 // protein peptidyl-prolyl isomerization (GO_REF:0000002|RGD:1600115 [IEA] InterPro:IPR002130) /// 1901407 // regulation of phosphorylation of RNA polymerase II C-terminal domain (PMID:21873635 [IBA] PANTHER:PTN000116816|PomBase:SPBC17G9.05|WB:WBGene00000890)	0005634 // nucleus (PMID:21873635 [IBA] PANTHER:PTN000116816|WB:WBGene00000890|UniProtKB:Q8WUA2|TAIR:locus:2024852|PomBase:SPBC17G9.05) /// 0005829 // cytosol (GO_REF:0000052|RGD:1624291 [ISO] UniProtKB:Q8WUA2) /// 0005654 // nucleoplasm (GO_REF:0000107|RGD:1600115 [IEA] UniProtKB:Q8WUA2|ensembl:ENSP00000253329) /// 0005829 // cytosol (GO_REF:0000107|RGD:1600115 [IEA] UniProtKB:Q8WUA2|ensembl:ENS…	0003755 // peptidyl-prolyl cis-trans isomerase activity (GO_REF:0000003|RGD:1600115 [IEA] EC:5.2.1.8) /// 0003755 // peptidyl-prolyl cis-trans isomerase activity (GO_REF:0000116|RGD:1600115 [IEA] RHEA:16237) /// 0003723 // RNA binding (GO_REF:0000104|RGD:1600115 [IEA] UniRule:UR000414619) /// 0003723 // RNA binding (GO_REF:0000104|RGD:1600115 [IEA] UniRule:UR001029760)	peptidylprolyl isomerase like 4		gene	taxon:10116	20210612	InterPro			225	1.20819	4.25814	45.2282	198	1.06712	3.79379	41.0028	265	1.46008	6.43879	52.5287	211	1.09601	4.21244	39.4602	298	1.19265	5.22542	45.5916	357	1.19813	4.41513	49.9017
Zc3h12d	1	1938419..1972918	ENSRNOG00000016041	0.0196039	-1.75009	-0.807426	0.246656	0.588165	1	Zc3h12d	RGD	1597152	Zc3h12d	located_in	2000134 // negative regulation of G1/S transition of mitotic cell cycle (RGD:1624291 [ISO] UniProtKB:A2A288,UniProtKB:A2A288-4) /// 0042130 // negative regulation of T cell proliferation (RGD:1624291 [ISO] MGI:3045313) /// 0090502 // RNA phosphodiester bond hydrolysis, endonucleolytic (PMID:21873635 [IBA] PANTHER:PTN001767779|UniProtKB:Q5D1E8|WB:WBGene00022620|MGI:MGI:2385891) /// 0006402 // mRNA…	0005737 // cytoplasm (RGD:1624291 [ISO] UniProtKB:A2A288,UniProtKB:A2A288-1) /// 0036464 // cytoplasmic ribonucleoprotein granule (GO_REF:0000052|RGD:1624291 [ISO] UniProtKB:A2A288) /// 0005654 // nucleoplasm (GO_REF:0000052|RGD:1624291 [ISO] UniProtKB:A2A288,UniProtKB:B7ZBA4) /// 0005737 // cytoplasm (RGD:1624291 [ISO] UniProtKB:A2A288,UniProtKB:A2A288-4) /// 0005634 // nucleus (RGD:1624291 [ISO…	0004521 // endoribonuclease activity (PMID:21873635 [IBA] PANTHER:PTN001767779|MGI:MGI:2385891|WB:WBGene00022620) /// 0003729 // mRNA binding (PMID:21873635 [IBA] PANTHER:PTN001767779|WB:WBGene00022620|UniProtKB:O75113|UniProtKB:Q5D1E8|MGI:MGI:2385891) /// 0046872 // metal ion binding (GO_REF:0000043|RGD:1600115 [IEA] UniProtKB-KW:KW-0479)	zinc finger CCCH type containing 12D		gene	taxon:10116	20160111	RGD			0	0	0	0	3	0.0151965	0.0540262	0.621254	1	0.0051785	0.0228367	0.198222	5	0.0244106	0.0938201	0.935075	4	0.0150464	0.0659233	0.611967	6	0.0189261	0.069743	0.838684
Tab2	1	complement(1999596..2073896)	ENSRNOG00000016054	1.33467	-1.14194	-0.191483	0.190679	0.525989	1	Tab2	RGD	1309527	Tab2	enables	0007507 // heart development (GO_REF:0000024|RGD:1600115 [ISS] UniProtKB:Q9NYJ8) /// 0043123 // positive regulation of I-kappaB kinase/NF-kappaB signaling (PMID:21873635 [IBA] PANTHER:PTN000819852|UniProtKB:Q9NYJ8|UniProtKB:Q8N5C8) /// 0008150 // biological_process (RGD:1598407 [ND]) /// 0043123 // positive regulation of I-kappaB kinase/NF-kappaB signaling (GO_REF:0000024|RGD:1600115 [ISS] UniPro…	0005829 // cytosol (GO_REF:0000044|RGD:1600115 [IEA] UniProtKB-SubCell:SL-0091) /// 0016020 // membrane (GO_REF:0000044|RGD:1600115 [IEA] UniProtKB-SubCell:SL-0162)	0005515 // protein binding (PMID:18299187|RGD:5507831 [IPI] UniProtKB:A1L1I3) /// 0008270 // zinc ion binding (RGD:1624291 [ISO] UniProtKB:Q9NYJ8) /// 0043130 // ubiquitin binding (GO_REF:0000002|RGD:1600115 [IEA] InterPro:IPR003892) /// 0070530 // K63-linked polyubiquitin binding (PMID:21873635 [IBA] PANTHER:PTN002921822|UniProtKB:Q9NYJ8) /// 0005515 // protein binding (PMID:18299187|RGD:5507831…	TGF-beta activated kinase 1/MAP3K7 binding protein 2		gene	taxon:10116	20111004	RGD			581	1.36153	4.79857	116.789	386	0.90789	3.22771	79.9347	548	1.31768	5.81083	108.625	656	1.48709	5.7155	122.682	839	1.46541	6.42045	128.36	1076	1.57597	5.80745	150.404
Ust	1	complement(2333778..2627747)	ENSRNOG00000016381	0.00997887	-1.17244	-0.229514	0.541465	0.81266	1	Ust	RGD	1304743	Ust	located_in	0030010 // establishment of cell polarity (RGD:1624291 [ISO] MGI:2442406) /// 0050770 // regulation of axonogenesis (RGD:1624291 [ISO] MGI:2442406)	0000139 // Golgi membrane (GO_REF:0000044|RGD:1600115 [IEA] UniProtKB-SubCell:SL-0134) /// 0016021 // integral component of membrane (GO_REF:0000043|RGD:1600115 [IEA] UniProtKB-KW:KW-0812)	0008146 // sulfotransferase activity (PMID:21873635 [IBA] PANTHER:PTN000951070|FB:FBgn0003089|WB:WBGene00002029|FB:FBgn0024230|ZFIN:ZDB-GENE-070112-2312|MGI:MGI:1346049)	uronyl-2-sulfotransferase		gene	taxon:10116	20210612	UniProt			10	0.00592301	0.020875	2.01014	17	0.0101062	0.0359292	3.52044	15	0.00911614	0.0402013	2.97333	27	0.0154699	0.0594574	5.04941	16	0.00706331	0.0309468	2.44787	26	0.00962498	0.0354681	3.6343
U6_1	1	2720299..2720403	ENSRNOG00000054005	0	#N/A	#N/A	#N/A	#N/A	#N/A																	0	0	0	0	0	0	0	0	0	0	0	0	0	0	0	0	0	0	0	0	0	0	0	0
AABR07000173.1	1	complement(2750892..2762394)	ENSRNOG00000059137	0.00280494	-2.85439	-1.51318	0.490482	#N/A	1																	0	0	0	0	0	0	0	0	0	0	0	0	0	0	0	0	0	0	0	0	0	0	0	0
Sash1	1	complement(2782864..2846200)	ENSRNOG00000013160	1.15857	-1.07466	-0.103874	0.457932	0.761255	1	Sash1	RGD	1566017	Sash1	acts_upstream_of_or_within	1901224 // positive regulation of NIK/NF-kappaB signaling (PMID:21873635 [IBA] PANTHER:PTN000959214|UniProtKB:O94885) /// 0043507 // positive regulation of JUN kinase activity (PMID:21873635 [IBA] PANTHER:PTN000959214|UniProtKB:O94885) /// 1901224 // positive regulation of NIK/NF-kappaB signaling (RGD:1624291 [ISO] UniProtKB:O94885) /// 1900745 // positive regulation of p38MAPK cascade (RGD:16242…	0005737 // cytoplasm (RGD:1624291 [ISO] UniProtKB:O94885) /// 0032991 // macromolecular complex (RGD:1624291 [ISO] UniProtKB:O94885) /// 0016020 // membrane (RGD:1624291 [ISO] MGI:1917347)	0019901 // protein kinase binding (RGD:1624291 [ISO] UniProtKB:O94885) /// 0031435 // mitogen-activated protein kinase kinase kinase binding (RGD:1624291 [ISO] UniProtKB:O94885) /// 0060090 // binding, bridging (RGD:1624291 [ISO] UniProtKB:O94885) /// 0001965 // G-protein alpha-subunit binding (RGD:1624291 [ISO] UniProtKB:O94885) /// 0031435 // mitogen-activated protein kinase kinase kinase bindi…	SAM and SH3 domain containing 1		gene	taxon:10116	20140304	RGD			402	1.10513	3.89492	80.8077	374	1.03194	3.66873	77.4496	438	1.23549	5.44839	86.8211	464	1.23392	4.74248	86.775	579	1.18635	5.1978	88.5823	613	1.05325	3.88125	85.6856
gene:ENSRNOG00000052788	1	complement(2886222..2886353)	ENSRNOG00000052788	0	#N/A	#N/A	#N/A	#N/A	#N/A																	0	0	0	0	0	0	0	0	0	0	0	0	0	0	0	0	0	0	0	0	0	0	0	0
Samd5	1	complement(3713750..3763392)	ENSRNOG00000023549	0.183747	-1.42782	-0.513817	0.0394948	0.257518	1	Samd5	RGD	1311012	Samd5	located_in		0005737 // cytoplasm (RGD:1624291 [ISO] MGI:2444815) /// 0005737 // cytoplasm (RGD:1624291 [ISO] UniProtKB:Q5TGI4)		sterile alpha motif domain containing 5		gene	taxon:10116	20181116	RGD			41	0.143804	0.506823	8.24158	27	0.0950488	0.337915	5.59128	37	0.133158	0.587213	7.3342	60	0.203573	0.782417	11.2209	52	0.135937	0.595585	7.95557	80	0.175373	0.646249	11.1825
RGD1560633	1	complement(3848619..3849080)	ENSRNOG00000031859	0	#N/A	#N/A	#N/A	#N/A	#N/A	RGD1560633	RGD	1560633	RGD1560633	involved_in	0006412 // translation (GO_REF:0000002|RGD:1600115 [IEA] InterPro:IPR001196)	0022625 // cytosolic large ribosomal subunit (PMID:21873635 [IBA] PANTHER:PTN000197373|SGD:S000003071|RGD:1309771)	0003735 // structural constituent of ribosome (PMID:21873635 [IBA] PANTHER:PTN000197373|MGI:MGI:1347076|FB:FBgn0285948|UniProtKB:P46776)	similar to ribosomal protein L27a		gene	taxon:10116	20210612	InterPro			0	0	0	0	0	0	0	0	0	0	0	0	0	0	0	0	0	0	0	0	0	0	0	0
Stxbp5	1	complement(3858909..4011511)	ENSRNOG00000013351	0.749403	1.20215	0.265616	0.0472935	0.279176	1	Stxbp5	RGD	708517	Stxbp5	located_in	0099504 // synaptic vesicle cycle (PMID:27807164|RGD:13702312 [IDA]) /// 0099504 // synaptic vesicle cycle (PMID:27807164|RGD:13702312 [IMP]) /// 0006887 // exocytosis (RGD:1624291 [ISO] MGI:1926058) /// 0050708 // regulation of protein secretion (PMID:21873635 [IBA] PANTHER:PTN000028273|MGI:MGI:2443815) /// 0015031 // protein transport (GO_REF:0000043|RGD:1600115 [IEA] UniProtKB-KW:KW-0653) /// …	0030141 // secretory granule (PMID:16787939|RGD:8554552 [TAS]) /// 0098686 /// 0005829 // cytosol (GO_REF:0000052|RGD:1624291 [ISO] UniProtKB:Q5T5C0,UniProtKB:Q5JRH0) /// 0098674 /// 0098685 /// 0005829 // cytosol (GO_REF:0000052|RGD:1624291 [ISO] UniProtKB:Q5T5C0) /// 0031201 // SNARE complex (PMID:21873635 [IBA] PANTHER:PTN000813016|UniProtKB:A0A0K3ATN9) /// 0099523 // presynaptic cytosol (PMID…	0005096 // GTPase activator activity (PMID:21873635 [IBA] PANTHER:PTN000028271|RGD:3012) /// 0019905 // syntaxin binding (PMID:21873635 [IBA] PANTHER:PTN000028271|MGI:MGI:2443815|MGI:MGI:1926058|RGD:708517) /// 0017075 // syntaxin-1 binding (PMID:9620695|RGD:1299498 [IDA]) /// 0019905 // syntaxin binding (RGD:1624291 [ISO] MGI:1926058) /// 0045159 // myosin II binding (PMID:21873635 [IBA] PANTHER…	syntaxin binding protein 5		gene	taxon:10116	20120912	RGD			625	0.71312	2.51332	125.634	647	0.740938	2.63417	133.984	622	0.728199	3.21129	123.294	705	0.778131	2.99069	131.846	925	0.786629	3.44649	141.517	712	0.507746	1.87105	99.5239
gene:ENSRNOG00000061755	1	complement(3952552..3952682)	ENSRNOG00000061755	0	#N/A	#N/A	#N/A	#N/A	#N/A																	0	0	0	0	0	0	0	0	0	0	0	0	0	0	0	0	0	0	0	0	0	0	0	0
AABR07000200.1	1	complement(4328345..4356492)	ENSRNOG00000053182	0.0129842	7.54741	2.91598	0.0239445	#N/A	1																	2	0.0123717	0.0436026	0.402028	1	0.00620859	0.0220726	0.207085	2	0.0126942	0.0559802	0.396443	1	0.00598383	0.0229984	0.187015	6	0.0276627	0.1212	0.917951	0	0	0	0
Adgb	1	complement(4445027..4560789)	ENSRNOG00000042741	0.0482645	2.33367	1.2226	0.00734467	0.111201	1	Adgb	RGD	1564259	Adgb	enables	0006508 // proteolysis (GO_REF:0000002|RGD:1600115 [IEA] InterPro:IPR001300)		0004198 // calcium-dependent cysteine-type endopeptidase activity (GO_REF:0000002|RGD:1600115 [IEA] InterPro:IPR001300)	androglobin		gene	taxon:10116	20210612	InterPro			45	0.0676843	0.238547	9.04564	57	0.086049	0.305919	11.8038	23	0.0354961	0.156534	4.5591	15	0.0218247	0.0838815	2.80523	27	0.0302681	0.132615	4.13078	11	0.0103408	0.0381058	1.53759
Rab32	1	complement(4637491..4653210)	ENSRNOG00000014258	0.180047	-1.39801	-0.483376	0.256995	0.59702	1	Rab32	RGD	1559997	Rab32	enables	0032438 // melanosome organization (PMID:21873635 [IBA] PANTHER:PTN000636041|UniProtKB:Q13637|UniProtKB:P57729) /// 0016192 // vesicle-mediated transport (GO_REF:0000002|RGD:1600115 [IEA] InterPro:IPR030697) /// 0006886 // intracellular protein transport (PMID:21873635 [IBA] PANTHER:PTN001292747|SGD:S000001856|TAIR:locus:2123010|SGD:S000004252|UniProtKB:A0A1D8PFT9|FB:FBgn0015797|SGD:S000005037|Un…	0012505 // endomembrane system (PMID:21873635 [IBA] PANTHER:PTN001292747|RGD:1307095|TAIR:locus:2140045|UniProtKB:Q53S08|SGD:S000001722|MGI:MGI:97842|MGI:MGI:894313|FB:FBgn0015791|TAIR:locus:2042321|UniProtKB:Q0ILQ6|UniProtKB:P62822|UniProtKB:Q586J5|UniProtKB:F1PVP9|dictyBase:DDB_G0282537|MGI:MGI:99833|UniProtKB:Q9H0N0|UniProtKB:Q9UL25|RGD:619736|FB:FBgn0015797|SGD:S000005037|UniProtKB:P20340|Uni…	0005525 // GTP binding (GO_REF:0000104|RGD:1600115 [IEA] UniRule:UR001453765) /// 0035651 // AP-3 adaptor complex binding (RGD:1624291 [ISO] UniProtKB:Q13637) /// 0003924 // GTPase activity (RGD:1624291 [ISO] UniProtKB:Q13637) /// 0035612 // AP-2 adaptor complex binding (RGD:1624291 [ISO] UniProtKB:Q13637) /// 0003924 // GTPase activity (PMID:21873635 [IBA] PANTHER:PTN001292747|PomBase:SPBC1703.1…	RAB32, member RAS oncogene family		gene	taxon:10116	20140826	RGD			27	0.299059	1.054	5.42738	8	0.0889361	0.316184	1.65668	11	0.125015	0.551305	2.18044	16	0.171433	0.658889	2.99224	5	0.041277	0.180849	0.764959	20	0.138454	0.510206	2.79561
gene:ENSRNOG00000057302	1	4731937..4732067	ENSRNOG00000057302	0	#N/A	#N/A	#N/A	#N/A	#N/A																	0	0	0	0	0	0	0	0	0	0	0	0	0	0	0	0	0	0	0	0	0	0	0	0
Grm1	1	complement(4753144..5165859)	ENSRNOG00000014290	0.00177285	-1.32859	-0.409901	0.477915	0.776924	1	Grm1	RGD	2742	Grm1	enables	0019722 // calcium-mediated signaling (PMID:15229243|RGD:1358718 [IDA]) /// 0007186 // G-protein coupled receptor signaling pathway (RGD:1624291 [ISO] UniProtKB:Q13255) /// 0007626 // locomotory behavior (RGD:1624291 [ISO] MGI:1351338) /// 0051930 // regulation of sensory perception of pain (RGD:1624291 [ISO] MGI:1351338) /// 0007206 // phospholipase C-activating G-protein coupled glutamate recep…	0014069 // postsynaptic density (GO_REF:0000107|RGD:1600115 [IEA] UniProtKB:P97772|ensembl:ENSMUSP00000037255) /// 0042734 // presynaptic membrane (PMID:11530226|RGD:8553469 [IDA]) /// 0030425 // dendrite (RGD:1624291 [ISO] MGI:1351338) /// 0062023 /// 0005887 // integral component of plasma membrane (GO_REF:0000024|RGD:1600115 [ISS] UniProtKB:Q13255) /// 0014069 // postsynaptic density (RGD:1624…	0005515 // protein binding (PMID:14519764|RGD:8553385 [IPI] UniProtKB:P63088) /// 0008066 // glutamate receptor activity (GO_REF:0000107|RGD:1600115 [IEA] UniProtKB:Q13255|ensembl:ENSP00000282753) /// 0098872 // G-protein coupled neurotransmitter receptor activity involved in regulation of postsynaptic cytosolic calcium ion concentration (RGD:1624291 [ISO] MGI:1351338) /// 0005515 // protein bind…	glutamate metabotropic receptor 1		gene	taxon:10116	20060306	UniProt			2	0.00084377	0.00297378	0.402028	3	0.00127031	0.00451619	0.621254	2	0.000865768	0.00381795	0.396443	5	0.00204054	0.00784266	0.935075	6	0.00188665	0.00826605	0.917951	4	0.00105472	0.00388666	0.559123
AABR07000220.1	1	complement(5168027..5168116)	ENSRNOG00000041566	0	#N/A	#N/A	#N/A	#N/A	#N/A																	0	0	0	0	0	0	0	0	0	0	0	0	0	0	0	0	0	0	0	0	0	0	0	0
Shprh	1	5240180..5313054	ENSRNOG00000014450	0.466045	1.26036	0.333836	0.0651871	0.321799	1	Shprh	RGD	1310342	Shprh	involved_in	0000209 // protein polyubiquitination (PMID:21873635 [IBA] PANTHER:PTN002473924|UniProtKB:Q149N8) /// 0006974 // cellular response to DNA damage stimulus (RGD:1624291 [ISO] UniProtKB:Q149N8) /// 0006974 // cellular response to DNA damage stimulus (PMID:21873635 [IBA] PANTHER:PTN002473924|UniProtKB:Q149N8) /// 0000209 // protein polyubiquitination (RGD:1624291 [ISO] UniProtKB:Q149N8) /// 0006334 /…	0000786 // nucleosome (GO_REF:0000002|RGD:1600115 [IEA] InterPro:IPR005818)	0003677 // DNA binding (GO_REF:0000002|RGD:1600115 [IEA] InterPro:IPR005818) /// 0004386 // helicase activity (GO_REF:0000043|RGD:1600115 [IEA] UniProtKB-KW:KW-0347) /// 0031625 // ubiquitin protein ligase binding (RGD:1624291 [ISO] UniProtKB:Q149N8) /// 0140658 /// 0005524 // ATP binding (GO_REF:0000043|RGD:1600115 [IEA] UniProtKB-KW:KW-0067) /// 0004842 // ubiquitin-protein transferase activity…	SNF2 histone linker PHD RING helicase		gene	taxon:10116	20140424	RGD			203	0.485024	1.70942	40.8059	179	0.429255	1.52608	37.0681	224	0.549152	2.42171	44.4017	167	0.38598	1.48348	31.2315	270	0.480813	2.10661	41.3078	256	0.382288	1.40874	35.7839
Fbxo30	1	5366379..5388069	ENSRNOG00000014852	0.949461	1.12104	0.164842	0.429838	0.74402	1	Fbxo30	RGD	1359367	Fbxo30	enables	0016567 // protein ubiquitination (GO_REF:0000041|RGD:1600115 [IEA] UniPathway:UPA00143)		0008270 // zinc ion binding (GO_REF:0000002|RGD:1600115 [IEA] InterPro:IPR001293) /// 0061630 // ubiquitin protein ligase activity (GO_REF:0000002|RGD:1600115 [IEA] InterPro:IPR031890)	F-box protein 30		gene	taxon:10116	20210612	InterPro			120	0.963268	3.39494	24.1217	94	0.757337	2.69247	19.466	122	1.00485	4.43131	24.183	124	0.962873	3.70073	23.1899	177	1.05897	4.63972	27.0795	204	1.02348	3.77154	28.5153
SNORA70_1	1	complement(5437972..5438109)	ENSRNOG00000052274	0	#N/A	#N/A	#N/A	#N/A	#N/A																	0	0	0	0	0	0	0	0	0	0	0	0	0	0	0	0	0	0	0	0	0	0	0	0
Epm2a	1	5448958..5571512	ENSRNOG00000040242	0.0203751	-1.65485	-0.7267	0.0837066	0.360995	1	Epm2a	RGD	71047	Epm2a	acts_upstream_of_or_within	0032007 // negative regulation of TOR signaling (RGD:1624291 [ISO] UniProtKB:B3EWF7) /// 0010923 // negative regulation of phosphatase activity (RGD:1624291 [ISO] UniProtKB:B3EWF7,UniProtKB:O95278-2) /// 0006816 // calcium ion transport (RGD:1624291 [ISO] MGI:1341085) /// 0010629 // negative regulation of gene expression (RGD:1624291 [ISO] MGI:1341085) /// 0016311 // dephosphorylation (GO_REF:000…	0005634 // nucleus (RGD:1624291 [ISO] UniProtKB:B3EWF7,UniProtKB:O95278-2) /// 0005654 // nucleoplasm (GO_REF:0000052|RGD:1624291 [ISO] UniProtKB:B3EWF7,UniProtKB:A0A1W2PPT8) /// 0005844 // polysome (GO_REF:0000107|RGD:1600115 [IEA] UniProtKB:O95278|ensembl:ENSP00000356489) /// 0005737 // cytoplasm (RGD:1624291 [ISO] UniProtKB:B3EWF7,UniProtKB:O95278-2) /// 0098556 // cytoplasmic side of rough en…	0004725 // protein tyrosine phosphatase activity (PMID:21873635 [IBA] PANTHER:PTN000806962|MGI:MGI:1341085) /// 0004722 // protein serine/threonine phosphatase activity (RGD:1624291 [ISO] MGI:1341085) /// 2001070 // starch binding (RGD:1624291 [ISO] MGI:1341085) /// 0019203 // carbohydrate phosphatase activity (RGD:1624291 [ISO] MGI:1341085) /// 0042803 // protein homodimerization activity (RGD:1…	EPM2A glucan phosphatase, laforin		gene	taxon:10116	20190130	RGD			7	0.00994518	0.0350508	1.4071	14	0.0199635	0.0709739	2.89918	10	0.0145778	0.0642867	1.98222	10	0.0137435	0.0528219	1.87015	10	0.0105891	0.0463946	1.52992	20	0.0177594	0.0654436	2.79561
AABR07000239.1	1	5740144..5740273	ENSRNOG00000054906	0	#N/A	#N/A	#N/A	#N/A	#N/A																	0	0	0	0	0	0	0	0	0	0	0	0	0	0	0	0	0	0	0	0	0	0	0	0
AABR07000247.1	1	6038601..6038727	ENSRNOG00000058048	0	#N/A	#N/A	#N/A	#N/A	#N/A																	0	0	0	0	0	0	0	0	0	0	0	0	0	0	0	0	0	0	0	0	0	0	0	0
SNORA73_1	1	6440055..6440244	ENSRNOG00000053880	0	#N/A	#N/A	#N/A	#N/A	#N/A																	0	0	0	0	0	0	0	0	0	0	0	0	0	0	0	0	0	0	0	0	0	0	0	0
Utrn	1	complement(6451810..6970040)	ENSRNOG00000011058	0.149646	-1.2827	-0.359189	0.0258817	0.206754	1	Utrn	RGD	3947	Utrn	involved_in	0001954 // positive regulation of cell-matrix adhesion (RGD:1624291 [ISO] UniProtKB:P46939) /// 0014894 // response to denervation involved in regulation of muscle adaptation (PMID:8906620|RGD:11552584 [IEP]) /// 0030036 // actin cytoskeleton organization (PMID:21873635 [IBA] PANTHER:PTN001566526|UniProtKB:P35609|UniProtKB:P05094|MGI:MGI:2137706|RGD:621714|MGI:MGI:1890773|ZFIN:ZDB-GENE-010426-1|P…	0030864 // cortical actin cytoskeleton (PMID:21873635 [IBA] PANTHER:PTN001566526|UniProtKB:O15020|UniProtKB:Q9H254|PomBase:SPAC15A10.08|MGI:MGI:98385|RGD:3947|UniProtKB:P05094|MGI:MGI:98388|MGI:MGI:98386) /// 0042383 // sarcolemma (RGD:1624291 [ISO] MGI:104631) /// 0045211 // postsynaptic membrane (GO_REF:0000044|RGD:1600115 [IEA] UniProtKB-SubCell:SL-0219) /// 0031594 // neuromuscular junction (…	0008270 // zinc ion binding (GO_REF:0000002|RGD:1600115 [IEA] InterPro:IPR000433) /// 0051015 // actin filament binding (PMID:12742015|RGD:1580543 [IDA]) /// 0019901 // protein kinase binding (RGD:1624291 [ISO] UniProtKB:P46939) /// 0005178 // integrin binding (GO_REF:0000107|RGD:1600115 [IEA] UniProtKB:P46939|ensembl:ENSP00000356515) /// 0017166 // vinculin binding (GO_REF:0000107|RGD:1600115 [I…	utrophin		gene	taxon:10116	20210612	Ensembl		UniProtKB:A0A0G2JW60	487	0.163626	0.576681	97.8939	419	0.141296	0.502334	86.7685	360	0.124109	0.547307	71.3598	312	0.101405	0.389741	58.3487	475	0.118949	0.521157	72.6711	556	0.116756	0.430249	77.7181
Stx11	1	complement(7039162..7064870)	ENSRNOG00000014902	0.0235501	-1.90547	-0.93015	0.248021	0.589413	1	Stx11	RGD	1304744, A0A0G2K516	Stx11	acts_upstream_of_or_within	0001913 // T cell mediated cytotoxicity (RGD:1624291 [ISO] MGI:1921982) /// 0006887 // exocytosis (PMID:21873635 [IBA] PANTHER:PTN000461524|MGI:MGI:1930705|RGD:3784|MGI:MGI:109355|MGI:MGI:1921982|MGI:MGI:103077|UniProtKB:Q16623|RGD:621019|WB:WBGene00006374|FB:FBgn0013343|RGD:69430) /// 0042267 // natural killer cell mediated cytotoxicity (RGD:1624291 [ISO] MGI:1921982) /// 0043312 // neutrophil d…	0005794 // Golgi apparatus (GO_REF:0000002|RGD:1600115 [IEA] InterPro:IPR028672) /// 0031201 // SNARE complex (PMID:21873635 [IBA] PANTHER:PTN000461349|SGD:S000004016|RGD:621019|RGD:61917|SGD:S000003180|UniProtKB:O43752|UniProtKB:P56962|FB:FBgn0013343|SGD:S000006153|FB:FBgn0035540|RGD:68426|MGI:MGI:103077|SGD:S000005378|UniProtKB:Q16623|TAIR:locus:2081476|RGD:619747|UniProtKB:O14662|RGD:69430|SGD…	0000149 // SNARE binding (PMID:21873635 [IBA] PANTHER:PTN000461349|RGD:619747|UniProtKB:O14662|RGD:69430|RGD:2558|MGI:MGI:109355|MGI:MGI:893577|ZFIN:ZDB-GENE-040426-1360|RGD:621019|UniProtKB:P56962|UniProtKB:O43752|FB:FBgn0013343|RGD:708499|FB:FBgn0035540|UniProtKB:O60499|UniProtKB:O15400|UniProtKB:Q9UNK0) /// 0005484 // SNAP receptor activity (PMID:21873635 [IBA] PANTHER:PTN000461349|UniProtKB:Q…	syntaxin 11		gene	taxon:10116	20130510	RGD	has_participant(CL:0000910)		1	0.00677268	0.0238696	0.201014	7	0.0475832	0.169167	1.44959	0	0	0	0	0	0	0	0	2	0.0100957	0.0442327	0.305984	2	0.00846592	0.031197	0.279561
Sf3b5	1	7101715..7102426	ENSRNOG00000014908	51.663	-1.40823	-0.493882	0.00595793	0.100249	1	Sf3b5	RGD	1586993	Sf3b5	involved_in	0008150 // biological_process (RGD:1598407 [ND]) /// 0000398 // mRNA splicing, via spliceosome (PMID:21873635 [IBA] PANTHER:PTN000469546|SGD:S000028509|UniProtKB:Q9BWJ5) /// 0000398 // mRNA splicing, via spliceosome (RGD:1624291 [ISO] UniProtKB:Q9BWJ5)	0071005 // U2-type precatalytic spliceosome (RGD:1624291 [ISO] UniProtKB:Q9BWJ5) /// 0005634 // nucleus (RGD:1624291 [ISO] UniProtKB:Q9BWJ5) /// 0071011 // precatalytic spliceosome (PMID:21873635 [IBA] PANTHER:PTN000469546|UniProtKB:Q9BWJ5) /// 0005654 // nucleoplasm (GO_REF:0000107|RGD:1600115 [IEA] UniProtKB:Q9BWJ5|ensembl:ENSP00000356541) /// 0005686 // U2 snRNP (PMID:21873635 [IBA] PANTHER:PT…	0003674 // molecular_function (RGD:1598407 [ND]) /// 0003723 // RNA binding (RGD:1624291 [ISO] UniProtKB:Q9BWJ5) /// 1990935 // splicing factor binding (RGD:1624291 [ISO] UniProtKB:Q9BWJ5)	splicing factor 3b, subunit 5		gene	taxon:10116	20180307	RGD			158	38.6387	136.178	31.7603	184	45.1626	160.561	38.1036	141	35.3803	156.024	27.9493	213	50.3879	193.662	39.8342	191	34.8132	152.529	29.2214	352	53.8012	198.258	49.2028
AABR07000257.1	1	7171507..7171614	ENSRNOG00000036310	0	#N/A	#N/A	#N/A	#N/A	#N/A																	0	0	0	0	0	0	0	0	0	0	0	0	0	0	0	0	0	0	0	0	0	0	0	0
Plagl1	1	7252349..7259035	ENSRNOG00000025587	47.5957	1.04858	0.0684356	0.777947	0.918052	1	Plagl1	RGD	3014	Plagl1	enables	0010468 // regulation of gene expression (RGD:1624291 [ISO] MGI:1100874) /// 0035914 // skeletal muscle cell differentiation (RGD:1624291 [ISO] MGI:1100874) /// 0045944 // positive regulation of transcription from RNA polymerase II promoter (RGD:1624291 [ISO] UniProtKB:Q9UM63) /// 0006355 // regulation of transcription, DNA-templated (PMID:21873635 [IBA] PANTHER:PTN001227002|UniProtKB:Q6DJT9|MGI:…	0005794 // Golgi apparatus (GO_REF:0000052|RGD:1624291 [ISO] UniProtKB:Q9UM63,UniProtKB:Q68DN7) /// 0016604 // nuclear body (GO_REF:0000052|RGD:1624291 [ISO] UniProtKB:Q9UM63,UniProtKB:Q68DN7) /// 0043231 // intracellular membrane-bounded organelle (GO_REF:0000052|RGD:1624291 [ISO] UniProtKB:Q9UM63) /// 0016604 // nuclear body (GO_REF:0000052|RGD:1624291 [ISO] UniProtKB:Q9UM63) /// 0005794 // Gol…	0001228 // transcriptional activator activity, RNA polymerase II transcription regulatory region sequence-specific binding (RGD:1624291 [ISO] UniProtKB:Q9UM63) /// 0003677 // DNA binding (RGD:1624291 [ISO] UniProtKB:Q9UM63) /// 0000978 // RNA polymerase II core promoter proximal region sequence-specific DNA binding (PMID:21873635 [IBA] PANTHER:PTN002810938|MGI:MGI:1859823|UniProtKB:O43623|UniProt…	PLAG1 like zinc finger 1		gene	taxon:10116	20140501	RGD			2584	67.2832	237.133	519.421	807	21.0903	74.9798	167.117	1911	51.0566	225.155	378.802	2098	52.8447	203.104	392.357	2355	45.7036	200.243	360.296	2433	39.595	145.908	340.086
Zc2hc1b	1	complement(7294027..7322455)	ENSRNOG00000042705	0.00609026	-1.45526	-0.541276	0.580305	#N/A	1																	0	0	0	0	0	0	0	0	1	0.00628436	0.0277134	0.198222	1	0.00592469	0.0227711	0.187015	2	0.00912976	0.0400006	0.305984	1	0.00382797	0.0141061	0.139781
AABR07000261.1	1	7305658..7313200	ENSRNOG00000043188	0	#N/A	#N/A	#N/A	#N/A	#N/A																	0	0	0	0	0	0	0	0	0	0	0	0	0	0	0	0	0	0	0	0	0	0	0	0
Ltv1	1	complement(7323040..7335936)	ENSRNOG00000015217	2.09268	1.16195	0.216548	0.192409	0.528356	1	Ltv1	RGD	1311264	Ltv1	enables	0042274 // ribosomal small subunit biogenesis (PMID:21873635 [IBA] PANTHER:PTN000488416|SGD:S000001626|FB:FBgn0027525) /// 0000056 // ribosomal small subunit export from nucleus (PMID:21873635 [IBA] PANTHER:PTN000488416|FB:FBgn0027525|SGD:S000001626) /// 0008150 // biological_process (RGD:1598407 [ND])	0005829 // cytosol (PMID:21873635 [IBA] PANTHER:PTN000488416|UniProtKB:Q96GA3) /// 0005654 // nucleoplasm (GO_REF:0000052|RGD:1624291 [ISO] UniProtKB:Q96GA3) /// 0005634 // nucleus (PMID:21873635 [IBA] PANTHER:PTN000488416|UniProtKB:Q96GA3|SGD:S000001626) /// 0005575 // cellular_component (RGD:1598407 [ND]) /// 0030688 // preribosome, small subunit precursor (PMID:21873635 [IBA] PANTHER:PTN000488…	0003674 // molecular_function (RGD:1598407 [ND])	LTV1 ribosome biogenesis factor		gene	taxon:10116	20160205	RGD			161	2.17362	7.66068	32.3633	138	1.86995	6.64802	28.5777	172	2.38266	10.5073	34.0941	135	1.76308	6.77626	25.247	226	2.27411	9.96364	34.5761	219	1.84793	6.80963	30.612
Phactr2	1	complement(7355154..7480825)	ENSRNOG00000015473	0.105553	1.12655	0.171915	0.426581	0.742742	1	Phactr2	RGD	1303141	Phactr2	enables	0030036 // actin cytoskeleton organization (PMID:21873635 [IBA] PANTHER:PTN000297672|UniProtKB:Q9C0D0|MGI:MGI:2140327|MGI:MGI:2659021) /// 0043086 // negative regulation of catalytic activity (GO_REF:0000108|RGD:1600115 [IEA] GO:0004864)		0004864 // protein phosphatase inhibitor activity (GO_REF:0000104|RGD:1600115 [IEA] UniRule:UR000079219) /// 0004864 // protein phosphatase inhibitor activity (GO_REF:0000043|RGD:1600115 [IEA] UniProtKB-KW:KW-0650) /// 0003779 // actin binding (PMID:21873635 [IBA] PANTHER:PTN000297672|MGI:MGI:2659021|RGD:1303029|MGI:MGI:2140327) /// 0003779 // actin binding (GO_REF:0000043|RGD:1600115 [IEA] UniPr…	phosphatase and actin regulator 2		gene	taxon:10116	20210612	UniProt		UniProtKB:G3V9F4	72	0.0997561	0.35158	14.473	87	0.120982	0.430113	18.0164	64	0.0909838	0.40123	12.6862	88	0.117943	0.453303	16.4573	95	0.0981016	0.429817	14.5342	78	0.0675438	0.2489	10.9029
Fuca2	1	7658890..7673683	ENSRNOG00000015551	2.48929	1.08544	0.118276	0.48563	0.782257	1	Fuca2	RGD	1303053	Fuca2	enables	0009617 // response to bacterium (RGD:1624291 [ISO] UniProtKB:Q9BTY2) /// 0005975 // carbohydrate metabolic process (PMID:1365839|RGD:1304527 [TAS]) /// 0006004 // fucose metabolic process (PMID:21873635 [IBA] PANTHER:PTN000003123|dictyBase:DDB_G0274391|UniProtKB:P04066|UniProtKB:Q9BTY2) /// 0016139 // glycoside catabolic process (PMID:21873635 [IBA] PANTHER:PTN000003123|UniProtKB:P04066|UniProtK…	0005615 // extracellular space (RGD:1624291 [ISO] UniProtKB:Q9BTY2) /// 0005764 // lysosome (PMID:21873635 [IBA] PANTHER:PTN000003123|dictyBase:DDB_G0274391|RGD:2636)	0004560 // alpha-L-fucosidase activity (PMID:1365839|RGD:1304527 [TAS]) /// 0004560 // alpha-L-fucosidase activity (RGD:1624291 [ISO] UniProtKB:Q9BTY2) /// 0004560 // alpha-L-fucosidase activity (PMID:21873635 [IBA] PANTHER:PTN000003123|UniProtKB:P04066|UniProtKB:Q9BTY2|TAIR:locus:2046173|UniProtKB:Q2KIM0|dictyBase:DDB_G0274391)	alpha-L-fucosidase 2		gene	taxon:10116	20060127	RGD			198	2.33037	8.21315	39.8008	201	2.37438	8.44136	41.624	223	2.69304	11.876	44.2034	173	1.96964	7.57016	32.3536	351	3.07902	13.4902	53.7001	357	2.62611	9.67722	49.9017
Pex3	1	complement(7685338..7726401)	ENSRNOG00000015660	0.402114	-1.0666	-0.0930209	0.638793	0.86132	1	Pex3	RGD	621636	Pex3	enables	0045046 // protein import into peroxisome membrane (PMID:21873635 [IBA] PANTHER:PTN001489815|SGD:S000002737|UniProtKB:P56589) /// 0007031 // peroxisome organization (RGD:1624291 [ISO] UniProtKB:P56589) /// 0007031 // peroxisome organization (PMID:10848631|RGD:633588 [IMP]) /// 0016557 // peroxisome membrane biogenesis (PMID:10848631|RGD:633588 [IDA]) /// 0045046 // protein import into peroxisome …	0005777 // peroxisome (RGD:1624291 [ISO] UniProtKB:P56589) /// 0005654 // nucleoplasm (GO_REF:0000052|RGD:1624291 [ISO] UniProtKB:P56589) /// 0005779 // integral component of peroxisomal membrane (RGD:1624291 [ISO] UniProtKB:P56589) /// 0005777 // peroxisome (PMID:14561759|RGD:1580664 [IDA]) /// 0005778 // peroxisomal membrane (PMID:19114594|RGD:8553480 [IDA]) /// 0005783 // endoplasmic reticulum…	0005515 // protein binding (PMID:19114594|RGD:8553480 [IPI] UniProtKB:P40855) /// 0005515 // protein binding (PMID:10848631|RGD:633588 [IPI] RGD:1315796) /// 0008289 // lipid binding (RGD:1624291 [ISO] UniProtKB:P56589) /// 0005515 // protein binding (PMID:19114594|RGD:8553480 [IPI] UniProtKB:Q9Y5Y5) /// 0030674 // protein binding, bridging (PMID:21873635 [IBA] PANTHER:PTN001489815|SGD:S000002737)	peroxisomal biogenesis factor 3		gene	taxon:10116	20070607	RGD			98	0.415538	1.46452	19.6994	85	0.361742	1.28606	17.6022	100	0.435072	1.91863	19.8222	106	0.434782	1.67105	19.8236	115	0.363436	1.59234	17.5941	130	0.344518	1.26955	18.1715
Adat2	1	7726529..7742484	ENSRNOG00000046983	0.0387605	2.25871	1.1755	0.116761	0.425135	1	Adat2	RGD	M0RA73, 1309642	Adat2	located_in	0002100 // tRNA wobble adenosine to inosine editing (PMID:21873635 [IBA] PANTHER:PTN000118390|PomBase:SPBC16D10.10)	0016021 // integral component of membrane (GO_REF:0000043|RGD:1600115 [IEA] UniProtKB-KW:KW-0812)	0052717 // tRNA-specific adenosine-34 deaminase activity (PMID:21873635 [IBA] PANTHER:PTN000118390|PomBase:SPBC16D10.10)	adenosine deaminase, tRNA-specific 2		gene	taxon:10116	20210612	UniProt			2	0.0218249	0.0769195	0.402028	2	0.0219052	0.0778768	0.414169	6	0.0671816	0.296264	1.18933	4	0.0422243	0.162286	0.74806	5	0.0406665	0.178174	0.764959	4	0.0272813	0.100532	0.559123
AABR07000276.1	1	complement(7800941..7801438)	ENSRNOG00000016624	0.0676437	2.37705	1.24917	0.553383	#N/A	1	AABR07000276.1	RGD	15003441	AABR07000276.1	located_in		0005634 // nucleus (GO_REF:0000043|RGD:1600115 [IEA] UniProtKB-KW:KW-0539) /// 0032587 // ruffle membrane (GO_REF:0000044|RGD:1600115 [IEA] UniProtKB-SubCell:SL-0301) /// 0031258 // lamellipodium membrane (GO_REF:0000044|RGD:1600115 [IEA] UniProtKB-SubCell:SL-0292)				gene	taxon:10116	20210612	UniProt			0	0	0	0	0	0	0	0	0	0	0	0	1	0.338219	1.29992	0.187015	0	0	0	0	0	0	0	0
Aig1	1	complement(7816838..8038665)	ENSRNOG00000010753	0.0946783	1.01797	0.0257004	0.876055	0.957015	1	Aig1	RGD	1562920	Aig1	located_in	0042758 // long-chain fatty acid catabolic process (RGD:1624291 [ISO] UniProtKB:Q9NVV5)	0016021 // integral component of membrane (GO_REF:0000043|RGD:1600115 [IEA] UniProtKB-KW:KW-0812) /// 0012505 // endomembrane system (PMID:21873635 [IBA] PANTHER:PTN001659973|SGD:S000001182) /// 0016020 // membrane (RGD:1624291 [ISO] UniProtKB:Q9NVV5)	0016787 // hydrolase activity (RGD:1624291 [ISO] UniProtKB:Q9NVV5)	androgen-induced 1		gene	taxon:10116	20171108	RGD			128	0.100471	0.354098	25.7298	129	0.101628	0.361306	26.7139	121	0.0974522	0.429755	23.9848	118	0.0895968	0.344358	22.0678	144	0.0842437	0.3691	22.0308	153	0.0750593	0.276594	21.3864
Hivep2	1	8310577..8333885	ENSRNOG00000011015	2.79694	-1.10581	-0.1451	0.33499	0.671768	1	Hivep2	RGD	61988	Hivep2	enables	0045944 // positive regulation of transcription from RNA polymerase II promoter (PMID:10207097|RGD:12790649 [IDA]) /// 0006357 // regulation of transcription from RNA polymerase II promoter (PMID:21873635 [IBA] PANTHER:PTN002914906|RGD:61988|MGI:MGI:96100|UniProtKB:P15822|UniProtKB:A0A0B4KFC0)	0005654 // nucleoplasm (GO_REF:0000052|RGD:1624291 [ISO] UniProtKB:P31629) /// 0005654 // nucleoplasm (GO_REF:0000107|RGD:1600115 [IEA] UniProtKB:P31629|ensembl:ENSP00000356575) /// 0005634 // nucleus (PMID:21873635 [IBA] PANTHER:PTN002914906|UniProtKB:P31629|UniProtKB:A0A0B4KFC0|MGI:MGI:106589|MGI:MGI:96100|UniProtKB:P15822)	0001228 // transcriptional activator activity, RNA polymerase II transcription regulatory region sequence-specific binding (PMID:10207097|RGD:12790649 [IDA]) /// 0000978 // RNA polymerase II core promoter proximal region sequence-specific DNA binding (PMID:21873635 [IBA] PANTHER:PTN002914906|RGD:61988|MGI:MGI:96100) /// 0000981 // RNA polymerase II transcription factor activity, sequence-specific…	HIVEP zinc finger 2		gene	taxon:10116	20161206	NTNU_SB	has_input(NCBI_Gene:6752)		425	3.17476	11.1891	85.4311	370	2.77408	9.86234	76.6213	303	2.32243	10.2417	60.0612	380	2.74591	10.5537	71.0657	533	2.96753	13.0017	81.5446	759	3.54362	13.0583	106.094
Adgrg6	1	complement(8593075..8751198)	ENSRNOG00000011411	0.0197634	-1.02059	-0.0294021	0.936507	0.977938	1	Adgrg6	RGD	1308551	Adgrg6	enables	0014037 // Schwann cell differentiation (RGD:1624291 [ISO] UniProtKB:Q86SQ4) /// 0060347 // heart trabecula formation (RGD:1624291 [ISO] MGI:1916151) /// 0022011 // myelination in peripheral nervous system (PMID:21873635 [IBA] PANTHER:PTN002634664|ZFIN:ZDB-GENE-041014-357|MGI:MGI:1916151) /// 0007189 // adenylate cyclase-activating G-protein coupled receptor signaling pathway (PMID:21873635 [IBA]…	0009986 // cell surface (RGD:1624291 [ISO] UniProtKB:Q86SQ4) /// 0005887 // integral component of plasma membrane (PMID:21873635 [IBA] PANTHER:PTN000244280|WB:WBGene00002251|MGI:MGI:2441950|UniProtKB:Q9HAR2|RGD:1305608|MGI:MGI:2139714|RGD:620768) /// 0005737 // cytoplasm (RGD:1624291 [ISO] UniProtKB:Q86SQ4) /// 0005886 // plasma membrane (RGD:1624291 [ISO] UniProtKB:Q86SQ4)	0004930 // G-protein coupled receptor activity (PMID:21873635 [IBA] PANTHER:PTN000244280|UniProtKB:O60241|UniProtKB:Q86SQ4|UniProtKB:Q6QNK2|UniProtKB:O14514|MGI:MGI:1340051|ZFIN:ZDB-GENE-041014-357|RGD:620768) /// 0043236 // laminin binding (PMID:21873635 [IBA] PANTHER:PTN002634664|MGI:MGI:1916151) /// 0043236 // laminin binding (RGD:1624291 [ISO] MGI:1916151) /// 0004930 // G-protein coupled rec…	adhesion G protein-coupled receptor G6		gene	taxon:10116	20160930	RGD			20	0.0220231	0.077618	4.02028	26	0.0287353	0.102159	5.3842	13	0.0146882	0.0647735	2.57688	19	0.0202387	0.0777859	3.55329	16	0.0131315	0.0575334	2.44787	19	0.0130763	0.0481863	2.65583
Vta1	1	complement(8830411..8878244)	ENSRNOG00000011540	0.559394	-1.29344	-0.371211	0.0318038	0.228362	1	Vta1	RGD	1305031	Vta1	located_in	0046755 // viral budding (RGD:1624291 [ISO] UniProtKB:Q9NP79) /// 0032511 // late endosome to vacuole transport via multivesicular body sorting pathway (PMID:21873635 [IBA] PANTHER:PTN000297055|SGD:S000004171) /// 0015031 // protein transport (GO_REF:0000043|RGD:1600115 [IEA] UniProtKB-KW:KW-0653) /// 0071985 // multivesicular body sorting pathway (RGD:1624291 [ISO] UniProtKB:Q9NP79)	0005654 // nucleoplasm (GO_REF:0000052|RGD:1624291 [ISO] UniProtKB:Q9NP79,UniProtKB:Q5TGM0) /// 0005771 // multivesicular body (PMID:21873635 [IBA] PANTHER:PTN000297055|SGD:S000004171|TAIR:locus:2116437) /// 0005654 // nucleoplasm (GO_REF:0000052|RGD:1624291 [ISO] UniProtKB:Q9NP79,UniProtKB:A0A087WY55) /// 0043231 // intracellular membrane-bounded organelle (GO_REF:0000052|RGD:1624291 [ISO] UniPr…	0008022 // protein C-terminus binding (RGD:1624291 [ISO] UniProtKB:Q9NP79)	vesicle trafficking 1		gene	taxon:10116	20161204	RGD			133	0.484128	1.70626	26.7349	137	0.500524	1.77945	28.3706	124	0.463135	2.04238	24.5795	160	0.563391	2.16535	29.9224	153	0.415093	1.81867	23.4077	315	0.716644	2.64084	44.0309
Gje1	1	complement(8883961..8885967)	ENSRNOG00000012092	0.0263738	-1.684	-0.751888	0.603637	#N/A	1	Gje1	RGD	1598009	Gje1	acts_upstream_of_or_within	0035265 // organ growth (RGD:1624291 [ISO] MGI:1923993) /// 0055085 // transmembrane transport (GO_REF:0000108|RGD:1600115 [IEA] GO:0005243) /// 0000902 // cell morphogenesis (RGD:1624291 [ISO] MGI:1923993) /// 0007267 // cell-cell signaling (PMID:21873635 [IBA] PANTHER:PTN000748665|MGI:MGI:95722|UniProtKB:P17302|MGI:MGI:95713|RGD:628889|MGI:MGI:2153060|RGD:2690|ZFIN:ZDB-GENE-030911-1|MGI:MGI:957…	0016021 // integral component of membrane (GO_REF:0000043|RGD:1600115 [IEA] UniProtKB-KW:KW-0812) /// 0005922 // connexin complex (PMID:21873635 [IBA] PANTHER:PTN000748665|UniProtKB:P48165|MGI:MGI:2384150|RGD:2692|RGD:2690|ZFIN:ZDB-GENE-030911-1|UniProtKB:P29033|UniProtKB:P28228|RGD:628890|UniProtKB:Q9Y6H8|MGI:MGI:95718|UniProtKB:P36382|UniProtKB:J9P7X9|MGI:MGI:95722|UniProtKB:Q8N144|MGI:MGI:9572…	0005243 // gap junction channel activity (PMID:21873635 [IBA] PANTHER:PTN000748665|UniProtKB:P29033|RGD:61926|UniProtKB:P17302|MGI:MGI:95716|UniProtKB:Q5T442|ZFIN:ZDB-GENE-050616-11|ZFIN:ZDB-GENE-050616-5|ZFIN:ZDB-GENE-010607-3|MGI:MGI:95720|RGD:728891|UniProtKB:P36382|ZFIN:ZDB-GENE-040310-6|MGI:MGI:2153060|ZFIN:ZDB-GENE-050320-121|RGD:621820|UniProtKB:O95452|ZFIN:ZDB-GENE-991105-4|UniProtKB:Q9Y6…	gap junction protein, epsilon 1		gene	taxon:10116	20080710	RGD	occurs_in(EMAPA:17838),has_participant(CL:0000306)		0	0	0	0	0	0	0	0	1	0.0890175	0.392559	0.198222	0	0	0	0	0	0	0	0	1	0.0542228	0.199812	0.139781
Nmbr	1	8933831..8944987	ENSRNOG00000012103	0.0320246	-1.40546	-0.49104	0.612014	#N/A	1	Nmbr	RGD	3181, 2319368	Nmbr	enables	0031989 // bombesin receptor signaling pathway (GO_REF:0000002|RGD:1600115 [IEA] InterPro:IPR001642) /// 0007186 // G-protein coupled receptor signaling pathway (PMID:21873635 [IBA] PANTHER:PTN001203169|UniProtKB:Q8TDV0|FB:FBgn0033058|FB:FBgn0050106|FB:FBgn0035610|MGI:MGI:95836|RGD:2750) /// 0007218 // neuropeptide signaling pathway (GO_REF:0000108|RGD:1600115 [IEA] GO:0008188)	0016021 // integral component of membrane (GO_REF:0000043|RGD:1600115 [IEA] UniProtKB-KW:KW-0812) /// 0005829 // cytosol (GO_REF:0000107|RGD:1600115 [IEA] UniProtKB:P28336|ensembl:ENSP00000258042) /// 0005886 // plasma membrane (GO_REF:0000052|RGD:1624291 [ISO] UniProtKB:P28336) /// 0005829 // cytosol (GO_REF:0000052|RGD:1624291 [ISO] UniProtKB:P28336) /// 0005887 // integral component of plasma …	0008188 // neuropeptide receptor activity (PMID:1848080|RGD:69905 [IPI] RGD:1562710) /// 0004946 // bombesin receptor activity (GO_REF:0000002|RGD:1600115 [IEA] InterPro:IPR001642) /// 0004930 // G-protein coupled receptor activity (PMID:21873635 [IBA] PANTHER:PTN001203169|MGI:MGI:95836|FB:FBgn0033058|FB:FBgn0003248|UniProtKB:P30550|RGD:2750|UniProtKB:Q8TDV0|FB:FBgn0050106|RGD:3181)	neuromedin B receptor		gene	taxon:10116	20210612	InterPro		UniProtKB:F1M5M1	0	0	0	0	2	0.0313273	0.111374	0.414169	5	0.0800655	0.353081	0.991108	0	0	0	0	1	0.0116317	0.0509625	0.152992	0	0	0	0
AABR07000304.1	1	9201884..9202014	ENSRNOG00000059930	0	#N/A	#N/A	#N/A	#N/A	#N/A																	0	0	0	0	0	0	0	0	0	0	0	0	0	0	0	0	0	0	0	0	0	0	0	0
AABR07000325.1	1	9848303..9849453	ENSRNOG00000059032	0	#N/A	#N/A	#N/A	#N/A	#N/A																	0	0	0	0	0	0	0	0	0	0	0	0	0	0	0	0	0	0	0	0	0	0	0	0
U7_1	1	10193440..10193504	ENSRNOG00000056005	0	#N/A	#N/A	#N/A	#N/A	#N/A																	0	0	0	0	0	0	0	0	0	0	0	0	0	0	0	0	0	0	0	0	0	0	0	0
U7_2	1	10195251..10195312	ENSRNOG00000055342	0	#N/A	#N/A	#N/A	#N/A	#N/A																	0	0	0	0	0	0	0	0	0	0	0	0	0	0	0	0	0	0	0	0	0	0	0	0
AABR07000332.1	1	complement(10206594..10206692)	ENSRNOG00000047798	0	#N/A	#N/A	#N/A	#N/A	#N/A																	0	0	0	0	0	0	0	0	0	0	0	0	0	0	0	0	0	0	0	0	0	0	0	0
AABR07000356.1	1	10775639..10775765	ENSRNOG00000059769	0	#N/A	#N/A	#N/A	#N/A	#N/A																	0	0	0	0	0	0	0	0	0	0	0	0	0	0	0	0	0	0	0	0	0	0	0	0
Olr905	1	11758230..11759168	ENSRNOG00000047193	0	#N/A	#N/A	#N/A	#N/A	#N/A	Olr905	RGD	1333582	Olr905	enables	0007186 // G-protein coupled receptor signaling pathway (PMID:15057822|RGD:1303377 [IEA] RGD:5131483) /// 0007186 // G-protein coupled receptor signaling pathway (GO_REF:0000043|RGD:1600115 [IEA] UniProtKB-KW:KW-0297) /// 0050911 // detection of chemical stimulus involved in sensory perception of smell (GO_REF:0000108|RGD:1600115 [IEA] GO:0004984) /// 0050911 // detection of chemical stimulus inv…	0016021 // integral component of membrane (GO_REF:0000043|RGD:1600115 [IEA] UniProtKB-KW:KW-0812) /// 0016021 // integral component of membrane (PMID:15057822|RGD:1303377 [IEA] RGD:5131483) /// 0005886 // plasma membrane (GO_REF:0000044|RGD:1600115 [IEA] UniProtKB-SubCell:SL-0039)	0004984 // olfactory receptor activity (PMID:15057822|RGD:1303377 [IEA] RGD:5131483) /// 0004984 // olfactory receptor activity (PMID:21873635 [IBA] PANTHER:PTN001245872|MGI:MGI:1333764) /// 0004930 // G-protein coupled receptor activity (GO_REF:0000043|RGD:1600115 [IEA] UniProtKB-KW:KW-0297)	olfactory receptor 905		gene	taxon:10116	20210612	UniProt			0	0	0	0	0	0	0	0	0	0	0	0	0	0	0	0	0	0	0	0	0	0	0	0
AABR07000382.1	1	11766992..11772215	ENSRNOG00000060990	0	#N/A	#N/A	#N/A	#N/A	#N/A																	0	0	0	0	0	0	0	0	0	0	0	0	0	0	0	0	0	0	0	0	0	0	0	0
AABR07000385.2	1	complement(11834038..11840581)	ENSRNOG00000058425	0.124654	1.56335	0.644637	0.313855	0.651995	1																	1	0.0266074	0.093775	0.201014	3	0.0801159	0.284826	0.621254	6	0.163806	0.72237	1.18933	6	0.154431	0.593544	1.12209	10	0.198311	0.86887	1.52992	2	0.0332595	0.122562	0.279561
AABR07000385.1	1	11873206..11873466	ENSRNOG00000055421	0	#N/A	#N/A	#N/A	#N/A	#N/A	AABR07000385.1	RGD	15009446	AABR07000385.1	located_in		0016021 // integral component of membrane (GO_REF:0000043|RGD:1600115 [IEA] UniProtKB-KW:KW-0812)				gene	taxon:10116	20210612	UniProt			0	0	0	0	0	0	0	0	0	0	0	0	0	0	0	0	0	0	0	0	0	0	0	0
5_8S_rRNA_1	1	complement(11906441..11906593)	ENSRNOG00000051831	0	#N/A	#N/A	#N/A	#N/A	#N/A																	0	0	0	0	0	0	0	0	0	0	0	0	0	0	0	0	0	0	0	0	0	0	0	0
AABR07000392.1	1	complement(11915537..11915623)	ENSRNOG00000052007	0	#N/A	#N/A	#N/A	#N/A	#N/A																	0	0	0	0	0	0	0	0	0	0	0	0	0	0	0	0	0	0	0	0	0	0	0	0
AABR07000398.2	1	11962750..11962836	ENSRNOG00000061685	0	#N/A	#N/A	#N/A	#N/A	#N/A																	0	0	0	0	0	0	0	0	0	0	0	0	0	0	0	0	0	0	0	0	0	0	0	0
AABR07000398.1	1	11963836..11968939	ENSRNOG00000047746	0	#N/A	#N/A	#N/A	#N/A	#N/A																	0	0	0	0	0	0	0	0	0	0	0	0	0	0	0	0	0	0	0	0	0	0	0	0
5_8S_rRNA_2	1	11970092..11970244	ENSRNOG00000053888	0	#N/A	#N/A	#N/A	#N/A	#N/A																	0	0	0	0	0	0	0	0	0	0	0	0	0	0	0	0	0	0	0	0	0	0	0	0
AABR07000402.1	1	11974142..11974190	ENSRNOG00000055836	0	#N/A	#N/A	#N/A	#N/A	#N/A																	0	0	0	0	0	0	0	0	0	0	0	0	0	0	0	0	0	0	0	0	0	0	0	0
AABR07000404.1	1	11975022..11975070	ENSRNOG00000060657	0	#N/A	#N/A	#N/A	#N/A	#N/A																	0	0	0	0	0	0	0	0	0	0	0	0	0	0	0	0	0	0	0	0	0	0	0	0
LOC100909599	1	complement(11982257..11995787)	ENSRNOG00000059898	0.00772088	1.47127	0.55706	0.685337	#N/A	1																	3	0.0386044	0.136057	0.603043	0	0	0	0	0	0	0	0	0	0	0	0	0	0	0	0	2	0.0160853	0.0592746	0.279561
AABR07000411.1	1	12006598..12136637	ENSRNOG00000055789	0.0653825	1.17391	0.231322	0.384037	0.712366	1																	52	0.0696261	0.24539	10.4527	53	0.0712262	0.253222	10.9755	45	0.0618242	0.272639	8.91998	52	0.0673524	0.258864	9.72478	57	0.0568839	0.249228	8.72053	40	0.0334744	0.123353	5.59123
Mcc_1	1	12006660..12128845	ENSRNOG00000062232	0	#N/A	#N/A	#N/A	#N/A	#N/A																	0	0	0	0	0	0	0	0	0	0	0	0	0	0	0	0	0	0	0	0	0	0	0	0
AABR07000433.1	1	12400648..12410192	ENSRNOG00000055660	0	#N/A	#N/A	#N/A	#N/A	#N/A																	0	0	0	0	0	0	0	0	0	0	0	0	0	0	0	0	0	0	0	0	0	0	0	0
AABR07000436.1	1	complement(12483436..12485729)	ENSRNOG00000060284	0	#N/A	#N/A	#N/A	#N/A	#N/A																	0	0	0	0	0	0	0	0	0	0	0	0	0	0	0	0	0	0	0	0	0	0	0	0
AC128394.2	1	complement(12683024..12757959)	ENSRNOG00000056019	0	#N/A	#N/A	#N/A	#N/A	#N/A																	0	0	0	0	0	0	0	0	0	0	0	0	0	0	0	0	0	0	0	0	0	0	0	0
AC128394.3	1	complement(12776937..12798803)	ENSRNOG00000059861	0.00163404	-1.05239	-0.0736759	0.963315	#N/A	1																	0	0	0	0	0	0	0	0	1	0.00817022	0.0360299	0.198222	0	0	0	0	0	0	0	0	0	0	0	0
Cited2	1	12823363..12825786	ENSRNOG00000056940	7.74699	-1.1909	-0.252058	0.205689	0.544805	1	Cited2	RGD	620112	Cited2	involved_in	0070986 // left/right axis specification (RGD:1624291 [ISO] MGI:1306784) /// 0045892 // negative regulation of transcription, DNA-templated (RGD:1624291 [ISO] UniProtKB:Q99967) /// 0061428 // negative regulation of transcription from RNA polymerase II promoter in response to hypoxia (RGD:1624291 [ISO] UniProtKB:Q99967) /// 0001841 // neural tube formation (RGD:1624291 [ISO] MGI:1306784) /// 00075…	0005634 // nucleus (PMID:21873635 [IBA] PANTHER:PTN001048321|UniProtKB:Q99966|MGI:MGI:1861694|UniProtKB:Q99967|MGI:MGI:108023|MGI:MGI:1306784) /// 0005634 // nucleus (RGD:1624291 [ISO] UniProtKB:Q99967,UniProtKB:Q99967-1) /// 0005634 // nucleus (RGD:1624291 [ISO] UniProtKB:Q99967) /// 0005634 // nucleus (RGD:1624291 [ISO] MGI:1306784) /// 0005634 // nucleus (GO_REF:0000024|RGD:1600115 [ISS] UniPr…	0003674 // molecular_function (RGD:1598407 [ND]) /// 0046332 // SMAD binding (RGD:1624291 [ISO] MGI:1306784) /// 0003713 // transcription coactivator activity (RGD:1624291 [ISO] UniProtKB:Q99967,UniProtKB:Q99967-1) /// 0035035 // histone acetyltransferase binding (RGD:1624291 [ISO] UniProtKB:Q99967) /// 0003713 // transcription coactivator activity (GO_REF:0000024|RGD:1600115 [ISS] UniProtKB:Q999…	Cbp/p300-interacting transactivator, with Glu/Asp-rich carboxy-terminal domain, 2		gene	taxon:10116	20080925	RGD			128	9.19439	32.4047	25.7298	89	6.4165	22.8118	18.4305	69	5.08557	22.4269	13.6773	140	9.72797	37.3887	26.1821	109	5.83559	25.5677	16.6761	137	6.1506	22.665	19.15
Txlnb	1	12915734..12961670	ENSRNOG00000060021	0.00285401	6.87882	2.78216	0.14392	#N/A	1	Txlnb	RGD	1307979	Txlnb	located_in		0005737 // cytoplasm (GO_REF:0000107|RGD:1600115 [IEA] UniProtKB:Q8N3L3|ensembl:ENSP00000351206) /// 0005737 // cytoplasm (GO_REF:0000054|RGD:1624291 [ISO] UniProtKB:Q8N3L3)	0019905 // syntaxin binding (GO_REF:0000002|RGD:1600115 [IEA] InterPro:IPR026183)	taxilin beta		gene	taxon:10116	20100607	RGD			0	0	0	0	0	0	0	0	2	0.0077784	0.034302	0.396443	1	0.00366661	0.0140923	0.187015	1	0.00282507	0.0123776	0.152992	0	0	0	0
AABR07071848.1	1	complement(12952553..12952906)	ENSRNOG00000060610	0	#N/A	#N/A	#N/A	#N/A	#N/A																	0	0	0	0	0	0	0	0	0	0	0	0	0	0	0	0	0	0	0	0	0	0	0	0
Heca	1	complement(13036909..13050644)	ENSRNOG00000060972	2.6696	-1.13179	-0.178604	0.220132	0.559467	1	Heca	RGD	1304818	Heca	located_in	0045930 // negative regulation of mitotic cell cycle (RGD:1624291 [ISO] UniProtKB:Q9UBI9)	0005634 // nucleus (RGD:1624291 [ISO] UniProtKB:Q9UBI9) /// 0005737 // cytoplasm (RGD:1624291 [ISO] UniProtKB:Q9UBI9)		hdc homolog, cell cycle regulator		gene	taxon:10116	20150723	RGD			209	2.6493	9.33719	42.012	194	2.46821	8.77492	40.1744	200	2.60131	11.4715	39.6443	248	3.04101	11.6879	46.3797	262	2.47532	10.8452	40.0839	395	3.12944	11.532	55.2134
Abracl	1	complement(13165572..13175876)	ENSRNOG00000051450	2.46155	1.13347	0.180746	0.361748	0.693997	1	Abracl	RGD	1583256	Abracl	involved_in	0032970 // regulation of actin filament-based process (PMID:21873635 [IBA] PANTHER:PTN000507089|dictyBase:DDB_G0272861)			ABRA C-terminal-like	UniProtKB:D3ZSL2|PTN001100489	protein	taxon:10116	20170608	GO_Central			118	1.99379	7.02691	23.7197	142	2.40814	8.56135	29.406	208	3.6061	15.9026	41.2301	129	2.10848	8.10376	24.1249	174	2.19125	9.60062	26.6206	147	1.55238	5.72055	20.5478
Reps1	1	13212324..13298347	ENSRNOG00000059224	0.550479	1.19871	0.261486	0.0934293	0.381316	1	Reps1	RGD	1307131	Reps1	enables	0006898 // receptor-mediated endocytosis (GO_REF:0000002|RGD:1600115 [IEA] InterPro:IPR026814) /// 0016197 // endosomal transport (PMID:21873635 [IBA] PANTHER:PTN000130974|UniProtKB:Q9H4M9|MGI:MGI:1341878|TAIR:locus:2092419|WB:WBGene00004373|FB:FBgn0023388|UniProtKB:Q9H223|RGD:1305550|UniProtKB:Q9NZN3|UniProtKB:Q9NZN4) /// 0006897 // endocytosis (PMID:21873635 [IBA] PANTHER:PTN000130974|TAIR:locu…	0005886 // plasma membrane (RGD:1624291 [ISO] UniProtKB:Q96D71) /// 0005886 // plasma membrane (PMID:21873635 [IBA] PANTHER:PTN000130974|UniProtKB:P42566|FB:FBgn0023388|dictyBase:DDB_G0287325|RGD:1305550|UniProtKB:Q96D71|MGI:MGI:1341878|MGI:MGI:104583|TAIR:locus:2135462|RGD:628883|UniProtKB:Q15811|MGI:MGI:104582|UniProtKB:Q9NZN4|UniProtKB:Q9NZN3|MGI:MGI:2154274|UniProtKB:Q9H4M9|MGI:MGI:1338069|WB…	0017124 // SH3 domain binding (RGD:1624291 [ISO] UniProtKB:Q96D71) /// 0005509 // calcium ion binding (GO_REF:0000002|RGD:1600115 [IEA] InterPro:IPR002048)	RALBP1 associated Eps domain containing 1		gene	taxon:10116	20210612	InterPro		UniProtKB:A0A0G2KB70	225	0.455416	1.60507	45.2282	264	0.536321	1.90672	54.6703	341	0.708203	3.12311	67.5936	264	0.516906	1.98669	49.372	355	0.53555	2.34643	54.3121	307	0.388372	1.43116	42.9127
Ect2l	1	complement(13302256..13341952)	ENSRNOG00000055142	0.0799977	-1.00965	-0.0138507	0.972307	0.990438	1	Ect2l	RGD	9246970	Ect2l	enables	0050790 // regulation of catalytic activity (GO_REF:0000108|RGD:1600115 [IEA] GO:0005085)		0005085 // guanyl-nucleotide exchange factor activity (GO_REF:0000002|RGD:1600115 [IEA] InterPro:IPR000219)	epithelial cell transforming 2 like		gene	taxon:10116	20210612	InterPro			21	0.0921101	0.324632	4.2213	28	0.123265	0.43823	5.79837	13	0.0585071	0.258011	2.57688	12	0.0509155	0.19569	2.24418	23	0.0751902	0.329434	3.51881	16	0.0438623	0.161633	2.23649
AABR07000452.1	1	complement(13344901..13382067)	ENSRNOG00000052189	0.502257	1.09511	0.131081	0.517379	0.800671	1																	107	0.50127	1.76667	21.5085	131	0.615963	2.18986	27.1281	119	0.572021	2.52256	23.5884	82	0.371606	1.42824	15.3352	129	0.450426	1.97347	19.7359	88	0.257665	0.949496	12.3007
AABR07000451.1	1	13351242..13354315	ENSRNOG00000053331	1.23326	-1.17548	-0.23325	0.544943	0.814379	1																	25	1.41606	4.99076	5.02536	36	2.04663	7.27613	7.45505	20	1.16238	5.12599	3.96443	15	0.821891	3.15887	2.80523	10	0.42217	1.84967	1.52992	22	0.77884	2.87003	3.07518
Ccdc28a	1	complement(13384156..13395370)	ENSRNOG00000053347	2.1564	1.55448	0.636431	0.00434865	0.0878125	1																	171	2.65486	9.3568	34.3734	131	2.04133	7.25728	27.1281	130	2.07094	9.13263	25.7688	114	1.71211	6.58037	21.3197	199	2.30274	10.0891	30.4454	60	0.582213	2.14546	8.38684
U6_2	1	complement(13582340..13582424)	ENSRNOG00000059393	0	#N/A	#N/A	#N/A	#N/A	#N/A																	0	0	0	0	0	0	0	0	0	0	0	0	0	0	0	0	0	0	0	0	0	0	0	0
Nhsl1	1	13595295..13705396	ENSRNOG00000060603	0.0770174	-1.59924	-0.677385	0.0133366	0.150686	1	Nhsl1	RGD	1308124	Nhsl1	involved_in	0030154 // cell differentiation (PMID:21873635 [IBA] PANTHER:PTN001126776|MGI:MGI:2684894|ZFIN:ZDB-GENE-040910-1)			NHS-like 1	UniProtKB:A0A0G2JZL4|PTN001126796	protein	taxon:10116	20200809	GO_Central			41	0.0648387	0.228517	8.24158	20	0.031745	0.112859	4.14169	36	0.0584158	0.257608	7.13598	46	0.0703703	0.270463	8.60269	37	0.0436112	0.191075	5.6607	55	0.0543622	0.200325	7.68794
Hebp2	1	complement(13714440..13719829)	ENSRNOG00000053735	0.792672	-1.40441	-0.489968	0.167505	0.499049	1	Hebp2	RGD	1311553	Hebp2	located_in	0010917 // negative regulation of mitochondrial membrane potential (RGD:1624291 [ISO] UniProtKB:Q9Y5Z4) /// 1901031 // regulation of response to reactive oxygen species (RGD:1624291 [ISO] UniProtKB:Q9Y5Z4) /// 0010940 // positive regulation of necrotic cell death (RGD:1624291 [ISO] UniProtKB:Q9Y5Z4) /// 0035794 // positive regulation of mitochondrial membrane permeability (RGD:1624291 [ISO] UniPr…	0005737 // cytoplasm (PMID:21873635 [IBA] PANTHER:PTN002599267|MGI:MGI:1860084|UniProtKB:Q9Y5Z4) /// 0005737 // cytoplasm (RGD:1624291 [ISO] MGI:1860084) /// 0005737 // cytoplasm (RGD:1624291 [ISO] UniProtKB:Q9Y5Z4) /// 0005739 // mitochondrion (RGD:1624291 [ISO] UniProtKB:Q9Y5Z4)	0020037 // heme binding (PMID:21873635 [IBA] PANTHER:PTN000131725|MGI:MGI:1333880)	heme binding protein 2		gene	taxon:10116	20021227	RGD			28	0.904513	3.18786	5.6284	18	0.583612	2.07485	3.72752	9	0.298316	1.31554	1.784	31	0.968723	3.72321	5.79747	16	0.385232	1.68783	2.44787	34	0.686467	2.52964	4.75254
AABR07000458.1	1	13723249..13723349	ENSRNOG00000053184	0	#N/A	#N/A	#N/A	#N/A	#N/A																	0	0	0	0	0	0	0	0	0	0	0	0	0	0	0	0	0	0	0	0	0	0	0	0
Arfgef3	1	complement(13838707..13915594)	ENSRNOG00000011460	0.404914	-1.10241	-0.140664	0.541829	0.812717	1	Arfgef3	RGD	1309903	Arfgef3	enables	0032012 // regulation of ARF protein signal transduction (GO_REF:0000002|RGD:1600115 [IEA] InterPro:IPR000904) /// 0050790 // regulation of catalytic activity (GO_REF:0000108|RGD:1600115 [IEA] GO:0005085) /// 0030036 // actin cytoskeleton organization (PMID:21873635 [IBA] PANTHER:PTN000070822|FB:FBgn0026179)		0005085 // guanyl-nucleotide exchange factor activity (GO_REF:0000043|RGD:1600115 [IEA] UniProtKB-KW:KW-0344)	ARFGEF family member 3		gene	taxon:10116	20210612	UniProt			197	0.446121	1.57231	39.5998	153	0.347755	1.23633	31.6839	179	0.415927	1.8342	35.4817	177	0.387741	1.49025	33.1017	253	0.427025	1.87094	38.7069	529	0.748732	2.75909	73.944
RGD1560303	1	complement(14115148..14117021)	ENSRNOG00000025799	0	#N/A	#N/A	#N/A	#N/A	#N/A	RGD1560303	RGD	1560303	RGD1560303	enables	0035556 // intracellular signal transduction (PMID:21873635 [IBA] PANTHER:PTN000678822|SGD:S000000529|ZFIN:ZDB-GENE-040426-896|FB:FBgn0261278|WB:WBGene00000498|MGI:MGI:2445031|UniProtKB:Q13131|SGD:S000002915|UniProtKB:Q8IWQ3|SGD:S000005759|PomBase:SPCC74.03c|MGI:MGI:104754|UniProtKB:P57059|UniProtKB:Q8TDC3|UniProtKB:O14757|MGI:MGI:1202065|SGD:S000001124|SGD:S000001584|MGI:MGI:106924|UniProtKB:Q9H…		0005524 // ATP binding (GO_REF:0000002|RGD:1600115 [IEA] InterPro:IPR000719) /// 0004674 // protein serine/threonine kinase activity (PMID:21873635 [IBA] PANTHER:PTN000678822|UniProtKB:P54646|WB:WBGene00003919|UniProtKB:Q9BXA7|PomBase:SPAC644.06c|RGD:1359167|MGI:MGI:2445031|ZFIN:ZDB-GENE-040426-1724|UniProtKB:O14757|UniProtKB:Q6SA08|WB:WBGene00020142|PomBase:SPCC74.03c|SGD:S000004086|UniProtKB:Q0…	similar to hypothetical protein 4933423E17		gene	taxon:10116	20210612	InterPro			0	0	0	0	0	0	0	0	0	0	0	0	0	0	0	0	0	0	0	0	0	0	0	0
Perp	1	14224393..14236846	ENSRNOG00000011994	0.979958	1.09979	0.137225	0.593391	0.840498	1	Perp	RGD	1310294	Perp	acts_upstream_of_or_within	0007219 // Notch signaling pathway (RGD:1624291 [ISO] MGI:1929938) /// 0097202 // activation of cysteine-type endopeptidase activity (RGD:1624291 [ISO] UniProtKB:Q96FX8) /// 0045862 // positive regulation of proteolysis (RGD:1624291 [ISO] UniProtKB:Q96FX8) /// 0072332 // intrinsic apoptotic signaling pathway by p53 class mediator (RGD:1624291 [ISO] MGI:1929938) /// 0098609 // cell-cell adhesion (…	0005794 // Golgi apparatus (RGD:1624291 [ISO] MGI:1929938) /// 0005887 // integral component of plasma membrane (RGD:1624291 [ISO] MGI:1929938) /// 0005739 // mitochondrion (RGD:1624291 [ISO] MGI:1929938) /// 0005911 // cell-cell junction (PMID:21873635 [IBA] PANTHER:PTN001425944|MGI:MGI:2177570)		p53 apoptosis effector related to PMP22		gene	taxon:10116	20130304	RGD			89	1.2443	4.38542	17.8903	40	0.561296	1.99551	8.28338	108	1.54931	6.8323	21.4079	68	0.919659	3.53464	12.717	60	0.625221	2.73931	9.17951	102	0.891294	3.28443	14.2576
Tnfaip3	1	complement(14402913..14412807)	ENSRNOG00000049517	0.387992	-1.80496	-0.851968	0.0236206	0.198241	1	Tnfaip3	RGD	1589275	Tnfaip3	involved_in	2000352 // negative regulation of endothelial cell apoptotic process (RGD:1624291 [ISO] UniProtKB:P21580) /// 0002237 // response to molecule of bacterial origin (RGD:1624291 [ISO] UniProtKB:P21580) /// 2000347 // positive regulation of hepatocyte proliferation (RGD:1624291 [ISO] MGI:1196377) /// 0048662 // negative regulation of smooth muscle cell proliferation (RGD:1624291 [ISO] UniProtKB:P2158…	0005737 // cytoplasm (RGD:1624291 [ISO] MGI:1196377) /// 0005737 // cytoplasm (PMID:21873635 [IBA] PANTHER:PTN001001090|UniProtKB:Q9UGI0|MGI:MGI:1196377|UniProtKB:Q6GQQ9|MGI:MGI:2654703) /// 0005634 // nucleus (PMID:21873635 [IBA] PANTHER:PTN001001090|UniProtKB:Q9UGI0|UniProtKB:Q6GQQ9|UniProtKB:P21580) /// 0005634 // nucleus (RGD:1624291 [ISO] UniProtKB:P21580)	0008022 // protein C-terminus binding (RGD:1624291 [ISO] MGI:1196377) /// 0004843 // thiol-dependent ubiquitin-specific protease activity (PMID:21873635 [IBA] PANTHER:PTN001001090|MGI:MGI:2654703|UniProtKB:P21580|UniProtKB:Q6GQQ9|UniProtKB:Q8TE49|UniProtKB:Q9UGI0) /// 0061578 // Lys63-specific deubiquitinase activity (RGD:1624291 [ISO] UniProtKB:P21580) /// 0042802 // identical protein binding (R…	TNF alpha induced protein 3		gene	taxon:10116	20110131	RGD			15	0.26395	0.930263	3.01521	12	0.211937	0.753472	2.48502	11	0.198609	0.875848	2.18044	24	0.408528	1.57015	4.48836	9	0.118037	0.51716	1.37693	21	0.230958	0.851083	2.93539
LOC102550206	1	14507956..14512887	ENSRNOG00000058088	0.0124857	-1.68425	-0.752105	0.603532	#N/A	1																	0	0	0	0	0	0	0	0	0	0	0	0	0	0	0	0	1	0.0263129	0.115286	0.152992	0	0	0	0
AABR07000484.1	1	14527716..14549472	ENSRNOG00000054373	0.0126714	1.93652	0.95347	0.371272	#N/A	1																	1	0.00800288	0.0282053	0.201014	4	0.0321293	0.114225	0.828338	0	0	0	0	3	0.0232246	0.0892621	0.561045	0	0	0	0	2	0.0100037	0.0368637	0.279561
Olig3	1	14797766..14799835	ENSRNOG00000012057	0	#N/A	#N/A	#N/A	#N/A	#N/A	Olig3	RGD	1305997	Olig3	acts_upstream_of_or_within	0097476 // spinal cord motor neuron migration (RGD:1624291 [ISO] MGI:2149955) /// 0006357 // regulation of transcription from RNA polymerase II promoter (PMID:21873635 [IBA] PANTHER:PTN001454287|FB:FBgn0023091|MGI:MGI:106593|MGI:MGI:2153710|WB:WBGene00001961|RGD:3165|MGI:MGI:1339708|MGI:MGI:893591|UniProtKB:Q13562|FB:FBgn0010433|MGI:MGI:107755|MGI:MGI:1355331|MGI:MGI:104654|UniProtKB:Q9Y4Z2|MGI:M…	0005634 // nucleus (PMID:21873635 [IBA] PANTHER:PTN001454287|MGI:MGI:107755|MGI:MGI:1355331|MGI:MGI:104654|UniProtKB:Q13562|FB:FBgn0010433|UniProtKB:Q9Y4Z2|UniProtKB:Q90XB3|MGI:MGI:893591|MGI:MGI:1339708|MGI:MGI:1918343|UniProtKB:Q96SQ7|MGI:MGI:891976|MGI:MGI:109619|FB:FBgn0015550|MGI:MGI:1930001|RGD:631350|FB:FBgn0023091|RGD:3091|WB:WBGene00000561|RGD:3165|WB:WBGene00003018)	0000978 // RNA polymerase II core promoter proximal region sequence-specific DNA binding (PMID:21873635 [IBA] PANTHER:PTN001454287|UniProtKB:Q96SQ7|MGI:MGI:107754|MGI:MGI:109619|FB:FBgn0263118|UniProtKB:Q13562|MGI:MGI:107755|MGI:MGI:104654|UniProtKB:Q9Y4Z2|UniProtKB:Q92886|MGI:MGI:1339708|MGI:MGI:893591|MGI:MGI:106593) /// 0046983 // protein dimerization activity (GO_REF:0000002|RGD:1600115 [IEA]…	oligodendrocyte transcription factor 3		gene	taxon:10116	20130606	RGD			0	0	0	0	0	0	0	0	0	0	0	0	0	0	0	0	0	0	0	0	0	0	0	0
AABR07000493.1	1	14938230..14950781	ENSRNOG00000053291	0.0191677	-3.21085	-1.68296	0.188142	#N/A	1																	0	0	0	0	1	0.0139228	0.0494982	0.207085	0	0	0	0	0	0	0	0	1	0.010339	0.0452986	0.152992	0	0	0	0
Ifngr1	1	15062432..15080907	ENSRNOG00000012074	2.24955	1.00905	0.013002	0.933569	0.977132	1	Ifngr1	RGD	620570	Ifngr1	involved_in	0008150 // biological_process (RGD:1598407 [ND]) /// 0048143 // astrocyte activation (RGD:1624291 [ISO] MGI:107655) /// 1902004 // positive regulation of beta-amyloid formation (RGD:1624291 [ISO] MGI:107655) /// 0001774 // microglial cell activation (PMID:27094552|RGD:14397550 [IGI] UniProtKB:D4A109,UniProtKB:P01581) /// 1904783 // positive regulation of NMDA glutamate receptor activity (PMID:270…	0005887 // integral component of plasma membrane (PMID:21873635 [IBA] PANTHER:PTN001074510|MGI:MGI:107658|UniProtKB:P17181|UniProtKB:Q8IU57|UniProtKB:P48551) /// 0031982 // vesicle (PMID:10640190|RGD:1624282 [IDA]) /// 0005783 // endoplasmic reticulum (PMID:10640190|RGD:1624282 [IDA]) /// 0030425 // dendrite (PMID:10640190|RGD:1624282 [IDA]) /// 0014069 // postsynaptic density (PMID:10640190|RGD:…	0004896 // cytokine receptor activity (PMID:21873635 [IBA] PANTHER:PTN001074510|ZFIN:ZDB-GENE-070905-4|UniProtKB:Q969J5|RGD:620138|UniProtKB:P17181|ZFIN:ZDB-GENE-070905-2|MGI:MGI:107658|MGI:MGI:109380|ZFIN:ZDB-GENE-030131-8673|ZFIN:ZDB-GENE-050909-1|UniProtKB:P48551|MGI:MGI:1098243) /// 0003674 // molecular_function (RGD:1598407 [ND]) /// 0019955 // cytokine binding (GO_REF:0000002|RGD:1600115 [I…	interferon gamma receptor 1		gene	taxon:10116	20190318	ARUK-UCL	occurs_in(UBERON:0002181),occurs_in(CL:0000129),positively_regulates(GO:0004972)		250	2.35601	8.30352	50.2536	250	2.36468	8.40686	51.7712	186	1.79857	7.93153	36.8692	286	2.60726	10.0208	53.4863	302	2.12124	9.29388	46.2035	314	1.84949	6.81538	43.8911
Il22ra2	1	15093599..15106954	ENSRNOG00000012259	0.00722599	-1.02358	-0.0336182	0.97665	#N/A	1	Il22ra2	RGD	1303169	Il22ra2	located_in	0042509 // regulation of tyrosine phosphorylation of STAT protein (RGD:1624291 [ISO] MGI:2665114) /// 0050728 // negative regulation of inflammatory response (RGD:1624291 [ISO] MGI:2665114) /// 0019221 // cytokine-mediated signaling pathway (PMID:21873635 [IBA] PANTHER:PTN001074510|MGI:MGI:107658|UniProtKB:P17181|MGI:MGI:3605069|RGD:1305399|UniProtKB:P48551)	0005887 // integral component of plasma membrane (PMID:21873635 [IBA] PANTHER:PTN001074510|MGI:MGI:107658|UniProtKB:P17181|UniProtKB:Q8IU57|UniProtKB:P48551) /// 0005829 // cytosol (RGD:1624291 [ISO] MGI:2665114) /// 0005576 // extracellular region (GO_REF:0000044|RGD:1600115 [IEA] UniProtKB-SubCell:SL-0243)	0004896 // cytokine receptor activity (PMID:21873635 [IBA] PANTHER:PTN001074510|ZFIN:ZDB-GENE-070905-4|UniProtKB:Q969J5|RGD:620138|UniProtKB:P17181|ZFIN:ZDB-GENE-070905-2|MGI:MGI:107658|MGI:MGI:109380|ZFIN:ZDB-GENE-030131-8673|ZFIN:ZDB-GENE-050909-1|UniProtKB:P48551|MGI:MGI:1098243) /// 0042017 // interleukin-22 binding (RGD:1624291 [ISO] UniProtKB:Q969J5) /// 0042018 // interleukin-22 receptor a…	interleukin 22 receptor subunit alpha 2		gene	taxon:10116	20210612	UniProt			1	0.0130367	0.0459467	0.201014	0	0	0	0	1	0.0133766	0.0589896	0.198222	0	0	0	0	1	0.00971661	0.0425718	0.152992	0	0	0	0
Il20ra	1	15180328..15222785	ENSRNOG00000012286	0.0399347	1.22789	0.296179	0.550827	0.816179	1	Il20ra	RGD	1307335	Il20ra	acts_upstream_of_or_within	0019221 // cytokine-mediated signaling pathway (RGD:1624291 [ISO] MGI:3605069) /// 2001244 // positive regulation of intrinsic apoptotic signaling pathway (RGD:1624291 [ISO] MGI:3605069) /// 0045124 // regulation of bone resorption (RGD:1624291 [ISO] MGI:3605069) /// 0019221 // cytokine-mediated signaling pathway (PMID:21873635 [IBA] PANTHER:PTN001074510|MGI:MGI:107658|UniProtKB:P17181|MGI:MGI:36…	0005887 // integral component of plasma membrane (PMID:21873635 [IBA] PANTHER:PTN001074510|MGI:MGI:107658|UniProtKB:P17181|UniProtKB:Q8IU57|UniProtKB:P48551)	0042015 // interleukin-20 binding (RGD:1624291 [ISO] MGI:3605069) /// 0004896 // cytokine receptor activity (PMID:21873635 [IBA] PANTHER:PTN001074510|ZFIN:ZDB-GENE-070905-4|UniProtKB:Q969J5|RGD:620138|UniProtKB:P17181|ZFIN:ZDB-GENE-070905-2|MGI:MGI:107658|MGI:MGI:109380|ZFIN:ZDB-GENE-030131-8673|ZFIN:ZDB-GENE-050909-1|UniProtKB:P48551|MGI:MGI:1098243) /// 0042015 // interleukin-20 binding (PMID:2…	interleukin 20 receptor subunit alpha		gene	taxon:10116	20130104	RGD			20	0.0820193	0.289069	4.02028	9	0.0370445	0.1317	1.86376	5	0.0210394	0.0927817	0.991108	5	0.0198352	0.0762352	0.935075	13	0.0397352	0.174093	1.98889	11	0.0281944	0.103897	1.53759
AC136053.1	1	15247333..15255928	ENSRNOG00000057719	0	#N/A	#N/A	#N/A	#N/A	#N/A																	0	0	0	0	0	0	0	0	0	0	0	0	0	0	0	0	0	0	0	0	0	0	0	0
Slc35d3	1	complement(15298526..15301998)	ENSRNOG00000012311	0.0915137	-2.41818	-1.27392	0.230065	#N/A	1	Slc35d3	RGD	1309428	Slc35d3	located_in	0015789 // UDP-N-acetylgalactosamine transport (GO_REF:0000108|RGD:1600115 [IEA] GO:0005463) /// 0070863 // positive regulation of protein exit from endoplasmic reticulum (RGD:1624291 [ISO] MGI:1923407) /// 0015787 // UDP-glucuronic acid transport (GO_REF:0000108|RGD:1600115 [IEA] GO:0005461) /// 1990569 // UDP-N-acetylglucosamine transmembrane transport (GO_REF:0000108|RGD:1600115 [IEA] GO:00054…	0005783 // endoplasmic reticulum (RGD:1624291 [ISO] MGI:1923407) /// 0005794 // Golgi apparatus (PMID:21873635 [IBA] PANTHER:PTN002540544|FB:FBgn0042641|TAIR:locus:2145487|FB:FBgn0035449|UniProtKB:Q76EJ3|UniProtKB:Q96A29|RGD:1311250|UniProtKB:Q96K37|TAIR:locus:2074713|PomBase:SPAC22F8.04|PomBase:SPAC144.18|PomBase:SPAC22E12.01|PomBase:SPBC83.11|UniProtKB:A8MRY9|TAIR:locus:2118514|TAIR:locus:20090…	0005463 // UDP-N-acetylgalactosamine transmembrane transporter activity (PMID:21873635 [IBA] PANTHER:PTN000123234|WB:WBGene00005025) /// 0015297 // antiporter activity (PMID:21873635 [IBA] PANTHER:PTN002540544|TAIR:locus:2147655|TAIR:locus:2084203|UniProtKB:Q69VR7|TAIR:locus:2145944|UniProtKB:Q8I0U9|TAIR:locus:2030076|TAIR:locus:2033097|TAIR:locus:2064316|TAIR:locus:2009076|TAIR:locus:2118514|Uni…	solute carrier family 35, member D3		gene	taxon:10116	20160302	RGD			0	0	0	0	0	0	0	0	3	0.154326	0.680563	0.594665	0	0	0	0	1	0.0373668	0.163717	0.152992	1	0.0313346	0.115468	0.139781
Pex7	1	complement(15311770..15374850)	ENSRNOG00000012322	0.0846459	1.33054	0.412016	0.222348	0.561225	1	Pex7	RGD	1308483	Pex7	acts_upstream_of_or_within	0016558 // protein import into peroxisome matrix (RGD:1624291 [ISO] UniProtKB:O00628) /// 0001764 // neuron migration (RGD:1624291 [ISO] MGI:1321392) /// 0008150 // biological_process (RGD:1598407 [ND]) /// 0001958 // endochondral ossification (RGD:1624291 [ISO] MGI:1321392) /// 0006625 // protein targeting to peroxisome (RGD:1624291 [ISO] MGI:1321392) /// 0006635 // fatty acid beta-oxidation (RG…	0005829 // cytosol (RGD:1624291 [ISO] MGI:1321392) /// 0005782 // peroxisomal matrix (RGD:1624291 [ISO] UniProtKB:O00628) /// 0005829 // cytosol (RGD:1624291 [ISO] UniProtKB:O00628) /// 0005829 // cytosol (PMID:21873635 [IBA] PANTHER:PTN000522958|MGI:MGI:1321392|FB:FBgn0035922|UniProtKB:O00628|SGD:S000002549) /// 0005782 // peroxisomal matrix (PMID:21873635 [IBA] PANTHER:PTN000522958|UniProtKB:O0…	0003674 // molecular_function (RGD:1598407 [ND]) /// 0005053 // peroxisome matrix targeting signal-2 binding (RGD:1624291 [ISO] UniProtKB:O00628) /// 0019899 // enzyme binding (RGD:1624291 [ISO] UniProtKB:O00628) /// 0042803 // protein homodimerization activity (RGD:1624291 [ISO] UniProtKB:O00628) /// 0005053 // peroxisome matrix targeting signal-2 binding (PMID:21873635 [IBA] PANTHER:PTN00052295…	peroxisomal biogenesis factor 7		gene	taxon:10116	20051006	RGD			38	0.104889	0.369671	7.63854	25	0.0692599	0.246231	5.17712	29	0.0821339	0.362202	5.74843	24	0.0640825	0.246296	4.48836	50	0.102864	0.450681	7.64959	44	0.0759073	0.279719	6.15035
Map3k5	1	15412603..15613746	ENSRNOG00000031700	0.0158134	1.12224	0.166377	0.682649	0.880025	1	Map3k5	RGD	1306565	Map3k5	involved_in	0008631 // intrinsic apoptotic signaling pathway in response to oxidative stress (RGD:1624291 [ISO] UniProtKB:Q99683) /// 0042060 // wound healing (PMID:9564892|RGD:10412333 [IEP]) /// 0043065 // positive regulation of apoptotic process (RGD:1624291 [ISO] UniProtKB:Q99683) /// 0046330 // positive regulation of JNK cascade (RGD:1624291 [ISO] MGI:1346876) /// 1900745 // positive regulation of p38MA…	0032991 // macromolecular complex (RGD:1624291 [ISO] UniProtKB:Q99683) /// 0005737 // cytoplasm (RGD:1624291 [ISO] UniProtKB:Q99683) /// 1902911 // protein kinase complex (RGD:1624291 [ISO] UniProtKB:Q99683) /// 1990604 // IRE1-TRAF2-ASK1 complex (RGD:1624291 [ISO] UniProtKB:Q99683) /// 0005737 // cytoplasm (PMID:12786973|RGD:2298728 [IDA]) /// 0005829 // cytosol (PMID:20716917|RGD:10412640 [IDA]…	0004709 // MAP kinase kinase kinase activity (PMID:20550965|RGD:7243113 [IDA]) /// 0004709 // MAP kinase kinase kinase activity (RGD:1624291 [ISO] MGI:1346876) /// 0005524 // ATP binding (RGD:1624291 [ISO] UniProtKB:Q99683) /// 0004709 // MAP kinase kinase kinase activity (PMID:21873635 [IBA] PANTHER:PTN000684847|UniProtKB:O95382|MGI:MGI:1346876|RGD:1306565|UniProtKB:Q99683) /// 0005515 // protei…	mitogen-activated protein kinase kinase kinase 5		gene	taxon:10116	20110830	RGD			22	0.0190441	0.0671191	4.42231	19	0.0165077	0.0586879	3.93461	17	0.0150996	0.0665877	3.36977	27	0.0226091	0.0868963	5.04941	9	0.00580666	0.025441	1.37693	16	0.0086565	0.0318993	2.23649
AABR07000497.1	1	complement(15540605..15540739)	ENSRNOG00000054452	0	#N/A	#N/A	#N/A	#N/A	#N/A																	0	0	0	0	0	0	0	0	0	0	0	0	0	0	0	0	0	0	0	0	0	0	0	0
Map7	1	15620653..15748203	ENSRNOG00000012701	0.428374	1.09209	0.127087	0.39303	0.720063	1	Map7	RGD	1308866	Map7	acts_upstream_of_or_within	0032526 // response to retinoic acid (RGD:1624291 [ISO] MGI:1328328) /// 0033327 // Leydig cell differentiation (RGD:1624291 [ISO] MGI:1328328) /// 0072659 // protein localization to plasma membrane (RGD:1624291 [ISO] MGI:1328328) /// 0007283 // spermatogenesis (RGD:1624291 [ISO] MGI:1328328) /// 0001578 // microtubule bundle formation (RGD:1624291 [ISO] MGI:1328328) /// 0006687 // glycosphingoli…	0005829 // cytosol (GO_REF:0000052|RGD:1624291 [ISO] UniProtKB:Q14244,UniProtKB:A0A087WZ40) /// 0015630 // microtubule cytoskeleton (GO_REF:0000052|RGD:1624291 [ISO] UniProtKB:Q14244) /// 0015630 // microtubule cytoskeleton (GO_REF:0000052|RGD:1624291 [ISO] UniProtKB:Q14244,UniProtKB:A0A087WZ40) /// 0015630 // microtubule cytoskeleton (PMID:21873635 [IBA] PANTHER:PTN001030845|UniProtKB:Q3KQU3|Uni…	0005102 // receptor binding (RGD:1624291 [ISO] MGI:1328328)	microtubule-associated protein 7		gene	taxon:10116	20080708	RGD	has_participant(CL:0000216)		319	0.435464	1.53475	64.1235	309	0.423365	1.50514	63.9891	333	0.466426	2.0569	66.0078	321	0.423885	1.62917	60.0318	386	0.39273	1.72069	59.0548	310	0.264489	0.974644	43.332
U6_3	1	15778173..15778279	ENSRNOG00000053505	0	#N/A	#N/A	#N/A	#N/A	#N/A																	0	0	0	0	0	0	0	0	0	0	0	0	0	0	0	0	0	0	0	0	0	0	0	0
Bclaf1	1	15782477..15860624	ENSRNOG00000058050	3.62449	1.0504	0.0709393	0.628562	0.857272	1	Bclaf1	RGD	1309704	Bclaf1	enables	0043065 // positive regulation of apoptotic process (RGD:1624291 [ISO] UniProtKB:Q9NYF8) /// 0043620 // regulation of DNA-templated transcription in response to stress (RGD:1624291 [ISO] UniProtKB:Q9NYF8) /// 1990830 // cellular response to leukemia inhibitory factor (RGD:1624291 [ISO] MGI:1917580) /// 2001022 // positive regulation of response to DNA damage stimulus (RGD:1624291 [ISO] UniProtKB:…	0016607 // nuclear speck (GO_REF:0000052|RGD:1624291 [ISO] UniProtKB:Q9NYF8,UniProtKB:E9PKI6) /// 0005654 // nucleoplasm (RGD:1624291 [ISO] UniProtKB:Q9NYF8) /// 0005634 // nucleus (RGD:1624291 [ISO] UniProtKB:Q9NYF8) /// 0016607 // nuclear speck (GO_REF:0000052|RGD:1624291 [ISO] UniProtKB:Q9NYF8,UniProtKB:E9PK91) /// 0016607 // nuclear speck (GO_REF:0000052|RGD:1624291 [ISO] UniProtKB:Q9NYF8,Uni…	0003677 // DNA binding (RGD:1624291 [ISO] UniProtKB:Q9NYF8)	BCL2-associated transcription factor 1		gene	taxon:10116	20060110	RGD			1615	3.59832	12.6819	324.638	1499	3.35216	11.9175	310.42	1739	3.97562	17.5321	344.708	1603	3.45496	13.2789	299.785	2253	3.7414	16.3924	344.691	2607	3.63039	13.378	364.408
Pde7b	1	complement(15893533..16203909)	ENSRNOG00000013436	0.0442865	1.5081	0.592728	0.0227161	0.195622	1	Pde7b	RGD	621016	Pde7b	enables	0019933 // cAMP-mediated signaling (PMID:11772393|RGD:625534 [TAS]) /// 0019933 // cAMP-mediated signaling (PMID:21873635 [IBA] PANTHER:PTN002259949|RGD:68391) /// 0007165 // signal transduction (PMID:21873635 [IBA] PANTHER:PTN000141984|SGD:S000005887|WB:WBGene00011146|MGI:MGI:2446107|WB:WBGene00016328|RGD:621035|dictyBase:DDB_G0268634|UniProtKB:Q07343|dictyBase:DDB_G0284331|RGD:68391|WB:WBGene00…		0004114 // 3',5'-cyclic-nucleotide phosphodiesterase activity (PMID:21873635 [IBA] PANTHER:PTN000141984|UniProtKB:O76074|dictyBase:DDB_G0284331|MGI:MGI:99558|RGD:621035|MGI:MGI:2651499|UniProtKB:P14100|MGI:MGI:99557|MGI:MGI:2446107|UniProtKB:Q13370|SGD:S000005887|UniProtKB:P27815|UniProtKB:Q08499|UniProtKB:O95263|UniProtKB:Q13946|RGD:68329|MGI:MGI:1352752|RGD:620995|MGI:MGI:1201792|UniProtKB:Q8IK…	phosphodiesterase 7B		gene	taxon:10116	20050217	RGD			80	0.0448793	0.158172	16.0811	103	0.0579947	0.206181	21.3297	68	0.0391419	0.172612	13.4791	77	0.0417857	0.1606	14.4002	90	0.0376309	0.164874	13.7693	42	0.0147262	0.054266	5.87079
AABR07000521.1	1	16389826..16389966	ENSRNOG00000058518	0	#N/A	#N/A	#N/A	#N/A	#N/A																	0	0	0	0	0	0	0	0	0	0	0	0	0	0	0	0	0	0	0	0	0	0	0	0
AABR07000523.1	1	16449176..16463107	ENSRNOG00000053617	0.00479607	-1.68415	-0.752016	0.603567	#N/A	1																	0	0	0	0	1	0.0125437	0.0445952	0.207085	0	0	0	0	0	0	0	0	0	0	0	0	0	0	0	0
Ahi1	1	16478127..16601769	ENSRNOG00000013969	0.53488	-1.16431	-0.219471	0.156158	0.483532	1	Ahi1	RGD	1303040	Ahi1	involved_in	0033365 // protein localization to organelle (RGD:1624291 [ISO] MGI:87971) /// 0007169 // transmembrane receptor protein tyrosine kinase signaling pathway (GO_REF:0000024|RGD:1600115 [ISS] UniProtKB:Q8K3E5) /// 0002092 // positive regulation of receptor internalization (RGD:1624291 [ISO] MGI:87971) /// 0046548 // retinal rod cell development (RGD:1624291 [ISO] MGI:87971) /// 0071599 // otic vesic…	0001750 // photoreceptor outer segment (RGD:1624291 [ISO] MGI:87971) /// 0005813 // centrosome (RGD:1624291 [ISO] UniProtKB:Q8N157) /// 0005814 // centriole (GO_REF:0000024|RGD:1600115 [ISS] UniProtKB:Q8K3E5) /// 0036064 // ciliary basal body (RGD:1624291 [ISO] UniProtKB:Q8N157) /// 0005929 // cilium (RGD:1624291 [ISO] MGI:87971) /// 0005737 // cytoplasm (PMID:23658157|RGD:11537396 [IDA]) /// 000…	0042802 // identical protein binding (RGD:1624291 [ISO] UniProtKB:Q8N157) /// 0005515 // protein binding (PMID:23658157|RGD:11537396 [IPI] RGD:68327)	Abelson helper integration site 1		gene	taxon:10116	20111123	UniProt			369	0.51964	1.83142	74.1743	320	0.452294	1.60799	66.2671	363	0.524517	2.31307	71.9545	397	0.540814	2.07858	74.245	504	0.528996	2.31771	77.1079	791	0.696204	2.56552	110.567
Myb	1	complement(16659442..16687817)	ENSRNOG00000055858	0.0975257	1.58868	0.667829	0.115991	0.42348	1	Myb	RGD	1560020, A0A0G2K2A4	Myb	acts_upstream_of_or_within	0000122 // negative regulation of transcription from RNA polymerase II promoter (RGD:1624291 [ISO] UniProtKB:P10242) /// 0051571 // positive regulation of histone H3-K4 methylation (RGD:1624291 [ISO] UniProtKB:P10242) /// 0030183 // B cell differentiation (RGD:1624291 [ISO] MGI:97249) /// 1990830 // cellular response to leukemia inhibitory factor (RGD:1624291 [ISO] MGI:97249) /// 0060252 // posit…	0005829 // cytosol (GO_REF:0000052|RGD:1624291 [ISO] UniProtKB:P10242,UniProtKB:F8W8G5) /// 0005829 // cytosol (RGD:1624291 [ISO] MGI:97249) /// 0005654 // nucleoplasm (GO_REF:0000052|RGD:1624291 [ISO] UniProtKB:P10242,UniProtKB:Q708E1) /// 0005654 // nucleoplasm (GO_REF:0000052|RGD:1624291 [ISO] UniProtKB:P10242,UniProtKB:E9PLN0) /// 0005829 // cytosol (GO_REF:0000052|RGD:1624291 [ISO] UniProtKB…	0001228 // transcriptional activator activity, RNA polymerase II transcription regulatory region sequence-specific binding (RGD:1624291 [ISO] UniProtKB:P10242) /// 0003674 // molecular_function (RGD:1598407 [ND]) /// 0000978 // RNA polymerase II core promoter proximal region sequence-specific DNA binding (RGD:1624291 [ISO] UniProtKB:P10242) /// 0000981 // RNA polymerase II transcription factor ac…	MYB proto-oncogene, transcription factor		gene	taxon:10116	20040122	RGD			20	0.122723	0.432523	4.02028	13	0.0800632	0.284639	2.6921	16	0.100738	0.444243	3.17155	21	0.124651	0.479085	3.92732	13	0.0594543	0.26049	1.98889	12	0.0460214	0.169589	1.67737
Hbs1l	1	16819170..16896219	ENSRNOG00000014531	0.576486	1.0337	0.0478122	0.753281	0.908197	1	Hbs1l	RGD	1308509	Hbs1l	enables	0008150 // biological_process (RGD:1598407 [ND]) /// 0006417 // regulation of translation (GO_REF:0000043|RGD:1600115 [IEA] UniProtKB-KW:KW-0810) /// 0006412 // translation (PMID:21873635 [IBA] PANTHER:PTN000561878|PomBase:SPCC584.04|SGD:S000000322|SGD:S000002579|MGI:MGI:1096317|dictyBase:DDB_G0269134|PomBase:SPBC839.15c|PomBase:SPCC794.09c|FB:FBgn0020443|PomBase:SPAC23A1.10|CGD:CAL0000176993|dic…	0005575 // cellular_component (RGD:1598407 [ND])	0003746 // translation elongation factor activity (GO_REF:0000043|RGD:1600115 [IEA] UniProtKB-KW:KW-0251) /// 0003674 // molecular_function (RGD:1598407 [ND]) /// 0003924 // GTPase activity (GO_REF:0000002|RGD:1600115 [IEA] InterPro:IPR000795) /// 0005525 // GTP binding (GO_REF:0000043|RGD:1600115 [IEA] UniProtKB-KW:KW-0342) /// 0003924 // GTPase activity (PMID:21873635 [IBA] PANTHER:PTN000561878…	HBS1-like translational GTPase		gene	taxon:10116	20160404	RGD			263	0.594331	2.09466	52.8667	275	0.623736	2.21749	56.9483	251	0.582001	2.56657	49.7536	227	0.496227	1.90721	42.4524	348	0.586135	2.56806	53.2411	392	0.55366	2.04024	54.794
Aldh8a1	1	16910069..16930481	ENSRNOG00000014907	0.0940588	-1.45466	-0.540684	0.255234	0.595172	1	Aldh8a1	RGD	1590218	Aldh8a1	enables	0042904 // 9-cis-retinoic acid biosynthetic process (RGD:1624291 [ISO] MGI:2653900) /// 0042573 // retinoic acid metabolic process (RGD:1624291 [ISO] UniProtKB:Q9H2A2) /// 0042573 // retinoic acid metabolic process (PMID:21873635 [IBA] PANTHER:PTN002885814|MGI:MGI:2653900|UniProtKB:Q9H2A2) /// 0042574 // retinal metabolic process (RGD:1624291 [ISO] UniProtKB:Q9H2A2)		0001758 // retinal dehydrogenase activity (PMID:21873635 [IBA] PANTHER:PTN002885814|MGI:MGI:2653900|UniProtKB:Q9H2A2) /// 0001758 // retinal dehydrogenase activity (RGD:1624291 [ISO] MGI:2653900) /// 0016620 // oxidoreductase activity, acting on the aldehyde or oxo group of donors, NAD or NADP as acceptor (PMID:21873635 [IBA] PANTHER:PTN001709112|UniProtKB:Q9H2A2|SGD:S000004779|MGI:MGI:2653900|SG…	aldehyde dehydrogenase 8 family, member A1		gene	taxon:10116	20030624	RGD			10	0.085298	0.300624	2.01014	13	0.111295	0.395675	2.6921	7	0.0612652	0.270174	1.38755	8	0.06601	0.253704	1.49612	7	0.0445023	0.19498	1.07094	22	0.117286	0.432199	3.07518
AABR07000533.1	1	complement(16958481..16967945)	ENSRNOG00000052464	0	#N/A	#N/A	#N/A	#N/A	#N/A																	0	0	0	0	0	0	0	0	0	0	0	0	0	0	0	0	0	0	0	0	0	0	0	0
U6_4	1	16969943..16970046	ENSRNOG00000058612	0	#N/A	#N/A	#N/A	#N/A	#N/A																	0	0	0	0	0	0	0	0	0	0	0	0	0	0	0	0	0	0	0	0	0	0	0	0
AABR07000534.1	1	complement(16987382..16989482)	ENSRNOG00000048762	0	#N/A	#N/A	#N/A	#N/A	#N/A																	0	0	0	0	0	0	0	0	0	0	0	0	0	0	0	0	0	0	0	0	0	0	0	0
RNaseP_nuc_1	1	16995739..16995982	ENSRNOG00000058363	0	#N/A	#N/A	#N/A	#N/A	#N/A																	0	0	0	0	0	0	0	0	0	0	0	0	0	0	0	0	0	0	0	0	0	0	0	0
Themis	1	complement(17171631..17378047)	ENSRNOG00000014979	0.00182297	1.19798	0.260609	0.74206	#N/A	1	Themis	RGD	1560849	Themis	located_in	0043383 // negative T cell selection (RGD:1624291 [ISO] MGI:2443552) /// 0050852 // T cell receptor signaling pathway (PMID:21873635 [IBA] PANTHER:PTN000789288|MGI:MGI:2443552|MGI:MGI:2446213) /// 0043368 // positive T cell selection (RGD:1624291 [ISO] MGI:2443552) /// 0050852 // T cell receptor signaling pathway (RGD:1624291 [ISO] MGI:2443552)	0005634 // nucleus (RGD:1624291 [ISO] MGI:2443552) /// 0005634 // nucleus (PMID:21873635 [IBA] PANTHER:PTN001032896|MGI:MGI:2446213|MGI:MGI:2443552) /// 0005737 // cytoplasm (RGD:1624291 [ISO] MGI:2443552) /// 0008180 // COP9 signalosome (RGD:1624291 [ISO] MGI:2443552) /// 0005911 // cell-cell junction (RGD:1624291 [ISO] MGI:2443552) /// 0005737 // cytoplasm (PMID:21873635 [IBA] PANTHER:PTN001032…		thymocyte selection associated		gene	taxon:10116	20090721	RGD			2	0.00168706	0.00594586	0.402028	4	0.00338653	0.0120397	0.828338	3	0.00259656	0.0114506	0.594665	1	0.000815984	0.00313617	0.187015	1	0.000628703	0.00275456	0.152992	4	0.00210884	0.0077711	0.559123
AABR07000544.1	1	17432106..17432481	ENSRNOG00000055971	0	#N/A	#N/A	#N/A	#N/A	#N/A																	0	0	0	0	0	0	0	0	0	0	0	0	0	0	0	0	0	0	0	0	0	0	0	0
Ptprk	1	complement(17446417..18058055)	ENSRNOG00000047605	0.31799	1.29638	0.374488	0.0398184	0.259142	1	Ptprk	RGD	619706	Ptprk	located_in	0007179 // transforming growth factor beta receptor signaling pathway (RGD:1624291 [ISO] UniProtKB:Q15262) /// 0016477 // cell migration (RGD:1624291 [ISO] UniProtKB:Q15262) /// 0045786 // negative regulation of cell cycle (RGD:1624291 [ISO] UniProtKB:Q15262) /// 0034614 // cellular response to reactive oxygen species (RGD:1624291 [ISO] UniProtKB:Q15262) /// 0030336 // negative regulation of cell…	0043025 // neuronal cell body (RGD:1624291 [ISO] MGI:103310) /// 0043231 // intracellular membrane-bounded organelle (GO_REF:0000052|RGD:1624291 [ISO] UniProtKB:Q15262,UniProtKB:E9PRW2) /// 0030425 // dendrite (RGD:1624291 [ISO] MGI:103310) /// 0043231 // intracellular membrane-bounded organelle (GO_REF:0000107|RGD:1600115 [IEA] UniProtKB:Q15262|ensembl:ENSP00000357209) /// 0009986 // cell surfac…	0004725 // protein tyrosine phosphatase activity (RGD:1624291 [ISO] MGI:103310) /// 0004725 // protein tyrosine phosphatase activity (RGD:1624291 [ISO] UniProtKB:Q15262) /// 0004725 // protein tyrosine phosphatase activity (PMID:10383829|RGD:634006 [TAS]) /// 0008013 // beta-catenin binding (RGD:1624291 [ISO] UniProtKB:Q15262) /// 0045295 // gamma-catenin binding (RGD:1624291 [ISO] UniProtKB:Q152…	protein tyrosine phosphatase, receptor type, K		gene	taxon:10116	20081205	RGD			1172	0.33364	1.17588	235.589	968	0.27658	0.983291	200.458	1313	0.383524	1.6913	260.265	819	0.225536	0.866829	153.165	1747	0.370671	1.62404	267.277	1873	0.333252	1.22804	261.809
LOC103690149	1	17602281..17625197	ENSRNOG00000046617	0	#N/A	#N/A	#N/A	#N/A	#N/A																	0	0	0	0	0	0	0	0	0	0	0	0	0	0	0	0	0	0	0	0	0	0	0	0
AABR07000574.1	1	complement(18086052..18086154)	ENSRNOG00000047754	0	#N/A	#N/A	#N/A	#N/A	#N/A																	0	0	0	0	0	0	0	0	0	0	0	0	0	0	0	0	0	0	0	0	0	0	0	0
AABR07000581.1	1	18353812..18354534	ENSRNOG00000028519	0	#N/A	#N/A	#N/A	#N/A	#N/A	AABR07000581.1	RGD	15003694	AABR07000581.1	enables	0050790 // regulation of catalytic activity (GO_REF:0000108|RGD:1600115 [IEA] GO:0005085)		0005085 // guanyl-nucleotide exchange factor activity (GO_REF:0000043|RGD:1600115 [IEA] UniProtKB-KW:KW-0344)			gene	taxon:10116	20210612	UniProt			0	0	0	0	0	0	0	0	0	0	0	0	0	0	0	0	0	0	0	0	0	0	0	0
Lama2	1	18491384..19143269	ENSRNOG00000011134	0.0145095	-1.29697	-0.375141	0.205953	0.545008	1	Lama2	RGD	1308889	Lama2	enables	0014037 // Schwann cell differentiation (PMID:11869039|RGD:1600202 [IEP]) /// 0030155 // regulation of cell adhesion (GO_REF:0000002|RGD:1600115 [IEA] InterPro:IPR009254) /// 0045995 // regulation of embryonic development (GO_REF:0000002|RGD:1600115 [IEA] InterPro:IPR009254) /// 0032224 // positive regulation of synaptic transmission, cholinergic (RGD:1624291 [ISO] MGI:99912) /// 0009888 // tissu…	0005604 // basement membrane (PMID:21873635 [IBA] PANTHER:PTN000832138|WB:WBGene00006787|UniProtKB:D3ZN05|WB:WBGene00001328|UniProtKB:P25391|RGD:1308889|MGI:MGI:99892|FB:FBgn0261563|UniProtKB:P24043|MGI:MGI:96257|MGI:MGI:99909|RGD:621023|MGI:MGI:105382|WB:WBGene00002248|MGI:MGI:2146149|UniProtKB:O15230|FB:FBgn0002526|MGI:MGI:99912) /// 0031594 // neuromuscular junction (RGD:1624291 [ISO] MGI:9991…	0005102 // receptor binding (GO_REF:0000002|RGD:1600115 [IEA] InterPro:IPR009254) /// 0003674 // molecular_function (RGD:1598407 [ND]) /// 0005201 // extracellular matrix structural constituent (PMID:21873635 [IBA] PANTHER:PTN000708003|MGI:MGI:99892)	laminin subunit alpha 2		gene	taxon:10116	20070302	RGD			68	0.0181628	0.0640129	13.669	43	0.0115276	0.0409825	8.90464	34	0.00931816	0.0410922	6.73954	50	0.0129189	0.0496527	9.35075	50	0.00995381	0.043611	7.64959	37	0.00617674	0.0227614	5.17189
AABR07000583.1	1	complement(18511024..18511695)	ENSRNOG00000046438	0	#N/A	#N/A	#N/A	#N/A	#N/A	AABR07000583.1	RGD	15005043	AABR07000583.1	enables	0050790 // regulation of catalytic activity (GO_REF:0000108|RGD:1600115 [IEA] GO:0005085)		0005085 // guanyl-nucleotide exchange factor activity (GO_REF:0000043|RGD:1600115 [IEA] UniProtKB-KW:KW-0344)			gene	taxon:10116	20210612	UniProt			0	0	0	0	0	0	0	0	0	0	0	0	0	0	0	0	0	0	0	0	0	0	0	0
U6_5	1	18578036..18578142	ENSRNOG00000057281	0	#N/A	#N/A	#N/A	#N/A	#N/A																	0	0	0	0	0	0	0	0	0	0	0	0	0	0	0	0	0	0	0	0	0	0	0	0
U6_6	1	complement(19151129..19151235)	ENSRNOG00000058772	0	#N/A	#N/A	#N/A	#N/A	#N/A																	0	0	0	0	0	0	0	0	0	0	0	0	0	0	0	0	0	0	0	0	0	0	0	0
Arhgap18	1	complement(19227121..19376301)	ENSRNOG00000011245	0.122682	1.0457	0.0644738	0.760783	0.910941	1	Arhgap18	RGD	1305053	Arhgap18	located_in	0030833 // regulation of actin filament polymerization (RGD:1624291 [ISO] UniProtKB:Q8N392) /// 0008150 // biological_process (RGD:1598407 [ND]) /// 0007264 // small GTPase mediated signal transduction (RGD:1624291 [ISO] UniProtKB:Q8N392) /// 0008360 // regulation of cell shape (RGD:1624291 [ISO] UniProtKB:Q8N392) /// 0051056 // regulation of small GTPase mediated signal transduction (PMID:218736…	0001726 // ruffle (RGD:1624291 [ISO] UniProtKB:Q8N392) /// 0005886 // plasma membrane (GO_REF:0000052|RGD:1624291 [ISO] UniProtKB:Q8N392) /// 0016607 // nuclear speck (GO_REF:0000107|RGD:1600115 [IEA] UniProtKB:Q8N392|ensembl:ENSP00000357131) /// 0005829 // cytosol (GO_REF:0000052|RGD:1624291 [ISO] UniProtKB:Q8N392) /// 0016607 // nuclear speck (GO_REF:0000052|RGD:1624291 [ISO] UniProtKB:Q8N392) …	0003674 // molecular_function (RGD:1598407 [ND]) /// 0005096 // GTPase activator activity (PMID:21873635 [IBA] PANTHER:PTN000384138|UniProtKB:Q8N392|FB:FBgn0039994) /// 0005096 // GTPase activator activity (RGD:1624291 [ISO] UniProtKB:Q8N392)	Rho GTPase activating protein 18		gene	taxon:10116	20171116	RGD			112	0.130722	0.460718	22.5136	129	0.151118	0.537252	26.7139	108	0.12934	0.570377	21.4079	62	0.0700011	0.269044	11.5949	152	0.132227	0.579333	23.2548	163	0.118906	0.43817	22.7843
AABR07000595.1	1	complement(19521208..19522171)	ENSRNOG00000030796	0	#N/A	#N/A	#N/A	#N/A	#N/A	AABR07000595.1	RGD	15003837	AABR07000595.1	enables	0050790 // regulation of catalytic activity (GO_REF:0000108|RGD:1600115 [IEA] GO:0005085)		0005085 // guanyl-nucleotide exchange factor activity (GO_REF:0000043|RGD:1600115 [IEA] UniProtKB-KW:KW-0344)			gene	taxon:10116	20210612	UniProt			0	0	0	0	0	0	0	0	0	0	0	0	0	0	0	0	0	0	0	0	0	0	0	0
LOC102554576	1	complement(19638106..19640329)	ENSRNOG00000051380	0	#N/A	#N/A	#N/A	#N/A	#N/A																	0	0	0	0	0	0	0	0	0	0	0	0	0	0	0	0	0	0	0	0	0	0	0	0
L3mbtl3	1	20022793..20097099	ENSRNOG00000011720	0.0780946	-1.29901	-0.37741	0.231264	0.571997	1	L3mbtl3	RGD	1305474	L3mbtl3	located_in	0043249 // erythrocyte maturation (RGD:1624291 [ISO] MGI:2143628) /// 0030851 // granulocyte differentiation (RGD:1624291 [ISO] MGI:2143628) /// 0006325 // chromatin organization (GO_REF:0000043|RGD:1600115 [IEA] UniProtKB-KW:KW-0156) /// 0030099 // myeloid cell differentiation (RGD:1624291 [ISO] MGI:2143628) /// 0045892 // negative regulation of transcription, DNA-templated (PMID:21873635 [IBA] …	0005654 // nucleoplasm (GO_REF:0000052|RGD:1624291 [ISO] UniProtKB:Q96JM7,UniProtKB:E9PLL7) /// 0005654 // nucleoplasm (GO_REF:0000107|RGD:1600115 [IEA] UniProtKB:Q96JM7|ensembl:ENSP00000354526) /// 0005634 // nucleus (PMID:21873635 [IBA] PANTHER:PTN002284114|MGI:MGI:1860454|FB:FBgn0004861|UniProtKB:Q969R5|FB:FBgn0003334|MGI:MGI:1923203|UniProtKB:Q9UQR0|FB:FBgn0032475|FB:FBgn0004860|MGI:MGI:24435…	0008270 // zinc ion binding (GO_REF:0000002|RGD:1600115 [IEA] InterPro:IPR002515) /// 0003682 // chromatin binding (PMID:21873635 [IBA] PANTHER:PTN002284114|UniProtKB:Q9Y468|MGI:MGI:2443584|MGI:MGI:103248|FB:FBgn0002441|FB:FBgn0004861|FB:FBgn0004860|FB:FBgn0032475) /// 0042802 // identical protein binding (RGD:1624291 [ISO] UniProtKB:Q96JM7) /// 0042802 // identical protein binding (RGD:1624291 […	L3MBTL histone methyl-lysine binding protein 3		gene	taxon:10116	20140326	RGD			29	0.0679538	0.239496	5.82941	43	0.10113	0.359535	8.90464	16	0.0384692	0.169645	3.17155	36	0.0816018	0.31363	6.73254	26	0.0454083	0.198949	3.97779	44	0.0644396	0.23746	6.15035
Samd3	1	complement(20125966..20155960)	ENSRNOG00000039955	0.00759531	-1.4474	-0.533467	0.559027	#N/A	1																	2	0.0116098	0.0409177	0.402028	0	0	0	0	1	0.00595626	0.0262666	0.198222	1	0.00561537	0.0215822	0.187015	2	0.00865311	0.0379122	0.305984	6	0.0217687	0.0802178	0.838684
Tmem200a	1	20331976..20412381	ENSRNOG00000047783	0.159392	1.04468	0.0630548	0.856216	0.949179	1	Tmem200a	RGD	1564024	Tmem200a	located_in		0016021 // integral component of membrane (GO_REF:0000043|RGD:1600115 [IEA] UniProtKB-KW:KW-0812)		transmembrane protein 200A		gene	taxon:10116	20210612	UniProt			74	0.160247	0.564773	14.8751	20	0.0434693	0.154541	4.14169	73	0.162202	0.715297	14.4702	158	0.330975	1.27208	29.5484	62	0.100068	0.438431	9.48549	125	0.169181	0.623433	17.4726
AABR07000629.1	1	20332371..20332844	ENSRNOG00000011855	0.710687	1.47833	0.563969	0.62381	#N/A	1																	0	0	0	0	0	0	0	0	0	0	0	0	10	3.55344	13.6574	1.87015	0	0	0	0	4	0.918356	3.38415	0.559123
AABR07000631.1	1	20388991..20389124	ENSRNOG00000053931	0	#N/A	#N/A	#N/A	#N/A	#N/A																	0	0	0	0	0	0	0	0	0	0	0	0	0	0	0	0	0	0	0	0	0	0	0	0
RGD1559962	1	complement(20417008..20417637)	ENSRNOG00000026462	0.0552758	-1.0524	-0.0736892	0.963308	#N/A	1	RGD1559962	RGD	1559962	RGD1559962	located_in	0050830 // defense response to Gram-positive bacterium (GO_REF:0000024|RGD:1600115 [ISS] UniProtKB:P26583) /// 0006357 // regulation of transcription from RNA polymerase II promoter (PMID:21873635 [IBA] PANTHER:PTN001787466|UniProtKB:P09429|WB:WBGene00001972|UniProtKB:P26583|MGI:MGI:96113|MGI:MGI:96157|FB:FBgn0278608) /// 0002437 // inflammatory response to antigenic stimulus (GO_REF:0000024|RGD:…	0005615 // extracellular space (GO_REF:0000024|RGD:1600115 [ISS] UniProtKB:P30681) /// 0000785 // chromatin (GO_REF:0000024|RGD:1600115 [ISS] UniProtKB:Q3U566) /// 0005634 // nucleus (GO_REF:0000024|RGD:1600115 [ISS] UniProtKB:P30681) /// 0005634 // nucleus (GO_REF:0000024|RGD:1600115 [ISS] UniProtKB:Q3U566) /// 0000785 // chromatin (GO_REF:0000024|RGD:1600115 [ISS] UniProtKB:P30681) /// 0005615 …	0003677 // DNA binding (GO_REF:0000024|RGD:1600115 [ISS] UniProtKB:P17741) /// 0097100 // supercoiled DNA binding (GO_REF:0000024|RGD:1600115 [ISS] UniProtKB:F1RJ01) /// 0003674 // molecular_function (RGD:1598407 [ND]) /// 0003690 // double-stranded DNA binding (GO_REF:0000024|RGD:1600115 [ISS] UniProtKB:P17741) /// 0008301 // DNA binding, bending (PMID:21873635 [IBA] PANTHER:PTN000346026|UniProt…	similar to High mobility group protein 2 (HMG-2)		gene	taxon:10116	20150512	AgBase			1	0.276379	0.974069	0.201014	0	0	0	0	0	0	0	0	0	0	0	0	0	0	0	0	0	0	0	0
AABR07000639.1	1	complement(20735756..20737305)	ENSRNOG00000056218	0	#N/A	#N/A	#N/A	#N/A	#N/A																	0	0	0	0	0	0	0	0	0	0	0	0	0	0	0	0	0	0	0	0	0	0	0	0
Smlr1	1	20856187..20877716	ENSRNOG00000047821	0.00422172	-2.31593	-1.21159	0.39381	#N/A	1	Smlr1	RGD	1586664	Smlr1	located_in		0016021 // integral component of membrane (GO_REF:0000043|RGD:1600115 [IEA] UniProtKB-KW:KW-0812)		small leucine-rich protein 1		gene	taxon:10116	20210612	UniProt			0	0	0	0	0	0	0	0	1	0.0082981	0.0365938	0.198222	0	0	0	0	0	0	0	0	0	0	0	0
Epb41l2	1	complement(20893995..20962526)	ENSRNOG00000012346	0.286748	-1.41998	-0.505868	0.0217076	0.191248	1	Epb41l2	RGD	1563977	Epb41l2	enables	1904778 // positive regulation of protein localization to cell cortex (RGD:1624291 [ISO] UniProtKB:O43491) /// 0030866 // cortical actin cytoskeleton organization (GO_REF:0000002|RGD:1600115 [IEA] InterPro:IPR007477) /// 0031032 // actomyosin structure organization (PMID:21873635 [IBA] PANTHER:PTN001150527|UniProtKB:Q9H329|MGI:MGI:103006)	0005654 // nucleoplasm (GO_REF:0000052|RGD:1624291 [ISO] UniProtKB:O43491,UniProtKB:E9PMV8) /// 0030054 // cell junction (GO_REF:0000052|RGD:1624291 [ISO] UniProtKB:O43491,UniProtKB:E9PQD2) /// 0005886 // plasma membrane (GO_REF:0000052|RGD:1624291 [ISO] UniProtKB:O43491,UniProtKB:E9PII3) /// 0005654 // nucleoplasm (GO_REF:0000052|RGD:1624291 [ISO] UniProtKB:O43491,UniProtKB:E9PIG0) /// 0005654 /…	0003779 // actin binding (GO_REF:0000002|RGD:1600115 [IEA] InterPro:IPR008379) /// 0042731 // PH domain binding (RGD:1624291 [ISO] MGI:103009) /// 0030507 // spectrin binding (RGD:1624291 [ISO] MGI:103009) /// 0005198 // structural molecule activity (GO_REF:0000002|RGD:1600115 [IEA] InterPro:IPR008379)	erythrocyte membrane protein band 4.1-like 2		gene	taxon:10116	20210612	InterPro			107	0.271854	0.958122	21.5085	78	0.198903	0.707136	16.1526	70	0.182485	0.804742	13.8755	116	0.285096	1.09574	21.6937	99	0.187471	0.821372	15.1462	99	0.157207	0.579309	13.8383
Akap7	1	21141970..21263850	ENSRNOG00000013202	0.0743715	1.02163	0.0308705	0.899637	0.964666	1	Akap7	RGD	1303071	Akap7	enables	0008104 // protein localization (PMID:15037626|RGD:1303982 [TAS]) /// 0010738 // regulation of protein kinase A signaling (PMID:21873635 [IBA] PANTHER:PTN001439959|RGD:1303071) /// 0050804 // modulation of synaptic transmission (GO_REF:0000107|RGD:1600115 [IEA] UniProtKB:Q7TN79|ensembl:ENSMUSP00000043624) /// 1901381 // positive regulation of potassium ion transmembrane transport (RGD:1624291 [IS…	0005634 // nucleus (RGD:1624291 [ISO] MGI:1859150) /// 0016529 // sarcoplasmic reticulum (PMID:17901878|RGD:2312630 [IDA]) /// 0070382 // exocytic vesicle (PMID:15037626|RGD:1303982 [IDA]) /// 0016328 // lateral plasma membrane (RGD:1624291 [ISO] UniProtKB:Q9P0M2,UniProtKB:O43687) /// 0032991 // macromolecular complex (RGD:1624291 [ISO] UniProtKB:Q9P0M2) /// 0098686 /// 0005829 // cytosol (PMID:1…	0034237 // protein kinase A regulatory subunit binding (RGD:1624291 [ISO] MGI:1859150) /// 0034237 // protein kinase A regulatory subunit binding (GO_REF:0000107|RGD:1600115 [IEA] UniProtKB:Q7TN79|ensembl:ENSMUSP00000043624) /// 0034237 // protein kinase A regulatory subunit binding (PMID:15037626|RGD:1303982 [IDA]) /// 0034237 // protein kinase A regulatory subunit binding (PMID:18550536|RGD:231…	A-kinase anchoring protein 7		gene	taxon:10116	20210612	IntAct			61	0.0871444	0.307131	12.2619	45	0.0645234	0.229392	9.31881	46	0.0674287	0.297354	9.1182	62	0.0856806	0.329307	11.5949	63	0.0670804	0.293902	9.63848	62	0.0553586	0.203997	8.6664
AABR07000658.1	1	21165673..21165796	ENSRNOG00000054921	0	#N/A	#N/A	#N/A	#N/A	#N/A																	0	0	0	0	0	0	0	0	0	0	0	0	0	0	0	0	0	0	0	0	0	0	0	0
AABR07071851.2	1	complement(21405802..21434888)	ENSRNOG00000053999	0	#N/A	#N/A	#N/A	#N/A	#N/A																	0	0	0	0	0	0	0	0	0	0	0	0	0	0	0	0	0	0	0	0	0	0	0	0
AABR07071851.1	1	21437789..21465729	ENSRNOG00000052696	0	#N/A	#N/A	#N/A	#N/A	#N/A																	0	0	0	0	0	0	0	0	0	0	0	0	0	0	0	0	0	0	0	0	0	0	0	0
Arg1	1	21525421..21537863	ENSRNOG00000013304	0.442978	-1.76441	-0.819186	0.00896439	0.123919	1	Arg1	RGD	2150	Arg1	involved_in	0007568 // aging (PMID:17704205|RGD:8693646 [IEP]) /// 0000050 // urea cycle (GO_REF:0000041|RGD:1600115 [IEA] UniPathway:UPA00158) /// 0002250 // adaptive immune response (GO_REF:0000043|RGD:1600115 [IEA] UniProtKB-KW:KW-1064) /// 0070301 // cellular response to hydrogen peroxide (PMID:18001708|RGD:4142843 [IEP]) /// 0042130 // negative regulation of T cell proliferation (RGD:1624291 [ISO] UniPr…	0005737 // cytoplasm (PMID:21873635 [IBA] PANTHER:PTN000144386|MGI:MGI:1330806|PomBase:SPBP26C9.02c|SGD:S000006032|RGD:2151|RGD:2150) /// 0043025 // neuronal cell body (PMID:16914676|RGD:4143186 [IDA]) /// 0043005 // neuron projection (PMID:16914676|RGD:4143186 [IDA]) /// 0005737 // cytoplasm (PMID:11931836|RGD:1626298 [IDA]) /// 0005741 // mitochondrial outer membrane (PMID:15753084|RGD:8693655 …	0030145 // manganese ion binding (PMID:21873635 [IBA] PANTHER:PTN000144386|RGD:2150|SGD:S000006032) /// 0004053 // arginase activity (PMID:4062872|RGD:2300098 [IDA]) /// 0004053 // arginase activity (RGD:1624291 [ISO] MGI:88070) /// 0030145 // manganese ion binding (PMID:12820884|RGD:4142797 [IDA]) /// 0004053 // arginase activity (PMID:21873635 [IBA] PANTHER:PTN000144386|UniProtKB:A0A1D8PP00|Uni…	arginase 1		gene	taxon:10116	20210612	UniProt			18	0.25188	0.887724	3.61826	18	0.252806	0.898772	3.72752	21	0.301521	1.32968	4.16266	24	0.324873	1.24862	4.48836	23	0.23988	1.051	3.51881	34	0.297361	1.09578	4.75254
Med23	1	complement(21539765..21586910)	ENSRNOG00000013422	0.756876	1.40099	0.486445	0.00685836	0.107331	1	Med23	RGD	1307671	Med23	part_of	0006357 // regulation of transcription from RNA polymerase II promoter (PMID:21873635 [IBA] PANTHER:PTN000294122|WB:WBGene00006349) /// 0016567 // protein ubiquitination (PMID:12149480|RGD:2304264 [IDA]) /// 2000409 // positive regulation of T cell extravasation (RGD:1624291 [ISO] MGI:1917458) /// 0006355 // regulation of transcription, DNA-templated (RGD:1624291 [ISO] UniProtKB:Q9ULK4) /// 00106…	0016592 // mediator complex (PMID:21873635 [IBA] PANTHER:PTN000294122|MGI:MGI:1917458|TAIR:locus:2028040|WB:WBGene00006349) /// 0005667 // transcription factor complex (RGD:1624291 [ISO] UniProtKB:Q9ULK4) /// 0016592 // mediator complex (RGD:1624291 [ISO] MGI:1917458) /// 0000151 // ubiquitin ligase complex (PMID:12149480|RGD:2304264 [IDA]) /// 0005667 // transcription factor complex (PMID:218736…	0061630 // ubiquitin protein ligase activity (PMID:12149480|RGD:2304264 [IDA])	mediator complex subunit 23		gene	taxon:10116	20141203	RGD			225	0.830966	2.92865	45.2282	184	0.682046	2.42479	38.1036	207	0.784419	3.45921	41.0319	192	0.685935	2.63634	35.9069	291	0.801013	3.50951	44.5206	168	0.387788	1.429	23.4832
Enpp3	1	21613148..21684480	ENSRNOG00000013791	0.0338319	1.82565	0.868414	0.113768	0.420398	1	Enpp3	RGD	708511	Enpp3	involved_in	0033007 // negative regulation of mast cell activation involved in immune response (RGD:1624291 [ISO] MGI:2143702) /// 0050728 // negative regulation of inflammatory response (GO_REF:0000024|RGD:1600115 [ISS] UniProtKB:Q6DYE8) /// 0030505 // inorganic diphosphate transport (RGD:1624291 [ISO] UniProtKB:O14638) /// 0006220 // pyrimidine nucleotide metabolic process (GO_REF:0000024|RGD:1600115 [ISS]…	0016021 // integral component of membrane (GO_REF:0000043|RGD:1600115 [IEA] UniProtKB-KW:KW-0812) /// 0005576 // extracellular region (GO_REF:0000044|RGD:1600115 [IEA] UniProtKB-SubCell:SL-0243) /// 0016324 // apical plasma membrane (GO_REF:0000044|RGD:1600115 [IEA] UniProtKB-SubCell:SL-0015) /// 0009897 // external side of plasma membrane (RGD:1624291 [ISO] UniProtKB:O14638) /// 0009986 // cell …	0008270 // zinc ion binding (GO_REF:0000024|RGD:1600115 [ISS] UniProtKB:O14638) /// 0004528 // phosphodiesterase I activity (RGD:1624291 [ISO] UniProtKB:O14638) /// 0005509 // calcium ion binding (GO_REF:0000024|RGD:1600115 [ISS] UniProtKB:O14638) /// 0047429 // nucleoside-triphosphate diphosphatase activity (PMID:21873635 [IBA] PANTHER:PTN002562536|UniProtKB:O14638|MGI:MGI:2143702) /// 0004528 /…	ectonucleotide pyrophosphatase/phosphodiesterase 3		gene	taxon:10116	20180517	UniProt			28	0.068346	0.240878	5.6284	10	0.0244991	0.0870987	2.07085	5	0.0125228	0.0552245	0.991108	17	0.0401407	0.154278	3.17926	13	0.0236507	0.103622	1.98889	4	0.00610238	0.0224873	0.559123
AC127189.1	1	complement(21704119..21704809)	ENSRNOG00000053913	0	#N/A	#N/A	#N/A	#N/A	#N/A																	0	0	0	0	0	0	0	0	0	0	0	0	0	0	0	0	0	0	0	0	0	0	0	0
Enpp1	1	21748261..21813371	ENSRNOG00000013994	0.0802065	-1.15856	-0.212334	0.514571	0.798789	1	Enpp1	RGD	628825	Enpp1	involved_in	0032869 // cellular response to insulin stimulus (RGD:1624291 [ISO] UniProtKB:P22413) /// 0090305 // nucleic acid phosphodiester bond hydrolysis (RGD:1624291 [ISO] UniProtKB:P22413) /// 0030505 // inorganic diphosphate transport (RGD:1624291 [ISO] UniProtKB:P22413) /// 0050427 // 3'-phosphoadenosine 5'-phosphosulfate metabolic process (GO_REF:0000107|RGD:1600115 [IEA] UniProtKB:P22413|ensembl:ENS…	0005615 // extracellular space (GO_REF:0000107|RGD:1600115 [IEA] UniProtKB:P22413|ensembl:ENSP00000498074) /// 0016323 // basolateral plasma membrane (GO_REF:0000044|RGD:1600115 [IEA] UniProtKB-SubCell:SL-0026) /// 0043005 // neuron projection (PMID:17046728|RGD:1601061 [IDA]) /// 0009986 // cell surface (GO_REF:0000107|RGD:1600115 [IEA] UniProtKB:P22413|ensembl:ENSP00000498074) /// 0005886 // pl…	0042803 // protein homodimerization activity (GO_REF:0000024|RGD:1600115 [ISS] UniProtKB:P22413) /// 0042802 // identical protein binding (RGD:1624291 [ISO] MGI:97370) /// 0004528 // phosphodiesterase I activity (PMID:21873635 [IBA] PANTHER:PTN002562515|UniProtKB:P22413|MGI:MGI:97370|RGD:628825) /// 0004528 // phosphodiesterase I activity (RGD:1624291 [ISO] UniProtKB:P22413) /// 0046872 // metal …	ectonucleotide pyrophosphatase/phosphodiesterase 1		gene	taxon:10116	20170717	RGD			36	0.0962706	0.339296	7.23651	39	0.104677	0.372145	8.0763	21	0.0576219	0.254107	4.16266	29	0.0750189	0.288329	5.42344	25	0.0498284	0.218315	3.82479	36	0.0601697	0.221726	5.03211
Ccn2	1	complement(21851660..21854773)	ENSRNOG00000015036	8.38403	1.02759	0.0392617	0.894855	0.96306	1	Ccn2	RGD	621392	Ccn2	acts_upstream_of_or_within	0001934 // positive regulation of protein phosphorylation (PMID:19707545|RGD:2314476 [IMP]) /// 0043434 // response to peptide hormone (PMID:19667256|RGD:2314482 [IEP]) /// 0001502 // cartilage condensation (RGD:1624291 [ISO] MGI:95537) /// 0014070 // response to organic cyclic compound (PMID:19558898|RGD:2314502 [IEP]) /// 0032967 // positive regulation of collagen biosynthetic process (PMID:195…	0005938 // cell cortex (PMID:19359517|RGD:2314527 [IDA]) /// 0005615 // extracellular space (PMID:19570811|RGD:2314490 [IDA]) /// 0005576 // extracellular region (GO_REF:0000044|RGD:1600115 [IEA] UniProtKB-SubCell:SL-0243) /// 0005801 // cis-Golgi network (PMID:11697887|RGD:2314663 [IDA]) /// 0031012 // extracellular matrix (RGD:1624291 [ISO] MGI:95537) /// 0048471 // perinuclear region of cytopl…	0001968 // fibronectin binding (PMID:18167060|RGD:2314623 [IDA]) /// 0005520 // insulin-like growth factor binding (GO_REF:0000002|RGD:1600115 [IEA] InterPro:IPR000867) /// 0008022 // protein C-terminus binding (RGD:1624291 [ISO] UniProtKB:P29279) /// 0005178 // integrin binding (RGD:1624291 [ISO] MGI:95537) /// 0008201 // heparin binding (RGD:1624291 [ISO] MGI:95537) /// 0008201 // heparin bindi…	cellular communication network factor 2		gene	taxon:10116	20040903	RGD	has_participant(CL:0000138)		330	18.4519	65.0318	66.3347	147	8.24972	29.3292	30.4414	84	4.81929	21.2526	16.6506	126	6.8152	26.1937	23.5639	86	3.58402	15.7028	13.1573	124	4.33344	15.9688	17.3328
Moxd1	1	complement(22124495..22206505)	ENSRNOG00000015321	0.00370748	-1.93752	-0.954208	0.313667	#N/A	1	Moxd1	RGD	1310033	Moxd1	located_in	0006589 // octopamine biosynthetic process (PMID:21873635 [IBA] PANTHER:PTN000806665|WB:WBGene00006541) /// 0042420 // dopamine catabolic process (PMID:21873635 [IBA] PANTHER:PTN000806665|MGI:MGI:94864|UniProtKB:P15101|UniProtKB:P09172) /// 0042421 // norepinephrine biosynthetic process (PMID:21873635 [IBA] PANTHER:PTN000806665|MGI:MGI:94864|RGD:2489|UniProtKB:P09172)	0030667 // secretory granule membrane (PMID:21873635 [IBA] PANTHER:PTN000806665|UniProtKB:P09172|MGI:MGI:94864|UniProtKB:P15101) /// 0005615 // extracellular space (PMID:21873635 [IBA] PANTHER:PTN000806665|UniProtKB:P09172|UniProtKB:P15101) /// 0005789 // endoplasmic reticulum membrane (RGD:1624291 [ISO] UniProtKB:Q6UVY6)	0004500 // dopamine beta-monooxygenase activity (PMID:21873635 [IBA] PANTHER:PTN000806665|UniProtKB:P15101|UniProtKB:P09172|RGD:2489) /// 0005507 // copper ion binding (PMID:21873635 [IBA] PANTHER:PTN001605435|UniProtKB:P09172|RGD:2489|UniProtKB:P15101)	monooxygenase, DBH-like 1		gene	taxon:10116	20120919	RGD			0	0	0	0	1	0.00213093	0.00757582	0.207085	0	0	0	0	2	0.00410757	0.0157871	0.37403	2	0.00316482	0.0138662	0.305984	1	0.00132696	0.00488986	0.139781
Stx7	1	complement(22241661..22281788)	ENSRNOG00000015670	0.168368	-1.07849	-0.10901	0.697846	0.886707	1	Stx7	RGD	619747	Stx7	enables	0016192 // vesicle-mediated transport (GO_REF:0000002|RGD:1600115 [IEA] InterPro:IPR010989) /// 0008333 // endosome to lysosome transport (PMID:15133481|RGD:4892614 [IDA]) /// 0006886 // intracellular protein transport (GO_REF:0000002|RGD:1600115 [IEA] InterPro:IPR006012) /// 0006906 // vesicle fusion (PMID:15133481|RGD:4892614 [IDA]) /// 0016079 // synaptic vesicle exocytosis (PMID:11786915|RGD:…	0005768 // endosome (RGD:1624291 [ISO] UniProtKB:O15400) /// 0005769 // early endosome (RGD:1624291 [ISO] UniProtKB:O15400) /// 0031982 // vesicle (RGD:1624291 [ISO] UniProtKB:O15400) /// 0031201 // SNARE complex (PMID:21873635 [IBA] PANTHER:PTN000461349|SGD:S000004016|RGD:621019|RGD:61917|SGD:S000003180|UniProtKB:O43752|UniProtKB:P56962|FB:FBgn0013343|SGD:S000006153|FB:FBgn0035540|RGD:68426|MGI:…	0000149 // SNARE binding (PMID:15133481|RGD:4892614 [IPI] RGD:621558) /// 0000149 // SNARE binding (PMID:21873635 [IBA] PANTHER:PTN000461349|RGD:619747|UniProtKB:O14662|RGD:69430|RGD:2558|MGI:MGI:109355|MGI:MGI:893577|ZFIN:ZDB-GENE-040426-1360|RGD:621019|UniProtKB:P56962|UniProtKB:O43752|FB:FBgn0013343|RGD:708499|FB:FBgn0035540|UniProtKB:O60499|UniProtKB:O15400|UniProtKB:Q9UNK0) /// 0005484 // SN…	syntaxin 7		gene	taxon:10116	20110225	RGD			44	0.19092	0.672877	8.84463	49	0.213397	0.758666	10.1471	32	0.142471	0.628282	6.34309	31	0.130119	0.500102	5.79747	51	0.164935	0.722638	7.80258	62	0.168141	0.619601	8.6664
Taar9	1	22319353..22320369	ENSRNOG00000026096	0	#N/A	#N/A	#N/A	#N/A	#N/A	Taar9	RGD	631383	Taar9	located_in	0007186 // G-protein coupled receptor signaling pathway (GO_REF:0000043|RGD:1600115 [IEA] UniProtKB-KW:KW-0297)	0016021 // integral component of membrane (GO_REF:0000043|RGD:1600115 [IEA] UniProtKB-KW:KW-0812) /// 0005886 // plasma membrane (GO_REF:0000044|RGD:1600115 [IEA] UniProtKB-SubCell:SL-0039)	0001594 // trace-amine receptor activity (PMID:21873635 [IBA] PANTHER:PTN000665047|MGI:MGI:2148258|ZFIN:ZDB-GENE-041014-62|UniProtKB:O14804|ZFIN:ZDB-GENE-041014-61|ZFIN:ZDB-GENE-041014-67|MGI:MGI:3527427|MGI:MGI:2685073|ZFIN:ZDB-GENE-041210-315|MGI:MGI:3527447|RGD:631382|ZFIN:ZDB-GENE-041014-70|ZFIN:ZDB-GENE-060413-20)	trace amine-associated receptor 9		gene	taxon:10116	20210612	UniProt			0	0	0	0	0	0	0	0	0	0	0	0	0	0	0	0	0	0	0	0	0	0	0	0
Taar8b	1	22332090..22350348	ENSRNOG00000056705	0.00386414	3.87778	1.95523	0.324208	#N/A	1	Taar8b	RGD	631386, A0A0G2KAF7	Taar8b	located_in	0007186 // G-protein coupled receptor signaling pathway (GO_REF:0000043|RGD:1600115 [IEA] UniProtKB-KW:KW-0297)	0016021 // integral component of membrane (GO_REF:0000043|RGD:1600115 [IEA] UniProtKB-KW:KW-0812) /// 0005886 // plasma membrane (GO_REF:0000044|RGD:1600115 [IEA] UniProtKB-SubCell:SL-0039)	0001594 // trace-amine receptor activity (PMID:21873635 [IBA] PANTHER:PTN000665047|MGI:MGI:2148258|ZFIN:ZDB-GENE-041014-62|UniProtKB:O14804|ZFIN:ZDB-GENE-041014-61|ZFIN:ZDB-GENE-041014-67|MGI:MGI:3527427|MGI:MGI:2685073|ZFIN:ZDB-GENE-041210-315|MGI:MGI:3527447|RGD:631382|ZFIN:ZDB-GENE-041014-70|ZFIN:ZDB-GENE-060413-20)	trace amine-associated receptor 8b		gene	taxon:10116	20210612	UniProt		UniProtKB:A0A0G2KAF7	1	0.00953605	0.0336088	0.201014	0	0	0	0	1	0.00978466	0.0431494	0.198222	0	0	0	0	0	0	0	0	0	0	0	0
LOC108348200	1	22364551..22365675	ENSRNOG00000048934	0	#N/A	#N/A	#N/A	#N/A	#N/A																	0	0	0	0	0	0	0	0	0	0	0	0	0	0	0	0	0	0	0	0	0	0	0	0
Taar8a	1	complement(22402878..22404002)	ENSRNOG00000030414	0	#N/A	#N/A	#N/A	#N/A	#N/A	Taar8a	RGD	631391	Taar8a	enables	0007186 // G-protein coupled receptor signaling pathway (GO_REF:0000043|RGD:1600115 [IEA] UniProtKB-KW:KW-0297)	0016021 // integral component of membrane (GO_REF:0000043|RGD:1600115 [IEA] UniProtKB-KW:KW-0812) /// 0005886 // plasma membrane (GO_REF:0000044|RGD:1600115 [IEA] UniProtKB-SubCell:SL-0039)	0001594 // trace-amine receptor activity (GO_REF:0000002|RGD:1600115 [IEA] InterPro:IPR009132) /// 0001594 // trace-amine receptor activity (PMID:21873635 [IBA] PANTHER:PTN000665047|MGI:MGI:2148258|ZFIN:ZDB-GENE-041014-62|UniProtKB:O14804|ZFIN:ZDB-GENE-041014-61|ZFIN:ZDB-GENE-041014-67|MGI:MGI:3527427|MGI:MGI:2685073|ZFIN:ZDB-GENE-041210-315|MGI:MGI:3527447|RGD:631382|ZFIN:ZDB-GENE-041014-70|ZFIN…	trace amine associated receptor 8A		gene	taxon:10116	20210612	InterPro		UniProtKB:A0A0G2JSV7	0	0	0	0	0	0	0	0	0	0	0	0	0	0	0	0	0	0	0	0	0	0	0	0
Taar7h	1	complement(22451225..22452301)	ENSRNOG00000048072	0	#N/A	#N/A	#N/A	#N/A	#N/A	Taar7h	RGD	631385	Taar7h	located_in	0007186 // G-protein coupled receptor signaling pathway (GO_REF:0000043|RGD:1600115 [IEA] UniProtKB-KW:KW-0297)	0016021 // integral component of membrane (GO_REF:0000043|RGD:1600115 [IEA] UniProtKB-KW:KW-0812) /// 0005886 // plasma membrane (GO_REF:0000044|RGD:1600115 [IEA] UniProtKB-SubCell:SL-0039)	0001594 // trace-amine receptor activity (PMID:21873635 [IBA] PANTHER:PTN000665047|MGI:MGI:2148258|ZFIN:ZDB-GENE-041014-62|UniProtKB:O14804|ZFIN:ZDB-GENE-041014-61|ZFIN:ZDB-GENE-041014-67|MGI:MGI:3527427|MGI:MGI:2685073|ZFIN:ZDB-GENE-041210-315|MGI:MGI:3527447|RGD:631382|ZFIN:ZDB-GENE-041014-70|ZFIN:ZDB-GENE-060413-20)	trace amine-associated receptor 7h		gene	taxon:10116	20210612	UniProt			0	0	0	0	0	0	0	0	0	0	0	0	0	0	0	0	0	0	0	0	0	0	0	0
AC128759.2	1	complement(22453877..22455381)	ENSRNOG00000052726	0	#N/A	#N/A	#N/A	#N/A	#N/A																	0	0	0	0	0	0	0	0	0	0	0	0	0	0	0	0	0	0	0	0	0	0	0	0
Taar7g	1	complement(22465092..22466168)	ENSRNOG00000048265	0	#N/A	#N/A	#N/A	#N/A	#N/A	Taar7g	RGD	631388	Taar7g	located_in	0007186 // G-protein coupled receptor signaling pathway (GO_REF:0000043|RGD:1600115 [IEA] UniProtKB-KW:KW-0297)	0016021 // integral component of membrane (GO_REF:0000043|RGD:1600115 [IEA] UniProtKB-KW:KW-0812) /// 0005886 // plasma membrane (GO_REF:0000044|RGD:1600115 [IEA] UniProtKB-SubCell:SL-0039)	0001594 // trace-amine receptor activity (PMID:21873635 [IBA] PANTHER:PTN000665047|MGI:MGI:2148258|ZFIN:ZDB-GENE-041014-62|UniProtKB:O14804|ZFIN:ZDB-GENE-041014-61|ZFIN:ZDB-GENE-041014-67|MGI:MGI:3527427|MGI:MGI:2685073|ZFIN:ZDB-GENE-041210-315|MGI:MGI:3527447|RGD:631382|ZFIN:ZDB-GENE-041014-70|ZFIN:ZDB-GENE-060413-20)	trace amine-associated receptor 7g		gene	taxon:10116	20210612	UniProt			0	0	0	0	0	0	0	0	0	0	0	0	0	0	0	0	0	0	0	0	0	0	0	0
Taar7e	1	complement(22479446..22480522)	ENSRNOG00000046903	0	#N/A	#N/A	#N/A	#N/A	#N/A	Taar7e	RGD	631394	Taar7e	enables	0007186 // G-protein coupled receptor signaling pathway (GO_REF:0000043|RGD:1600115 [IEA] UniProtKB-KW:KW-0297)	0016021 // integral component of membrane (GO_REF:0000043|RGD:1600115 [IEA] UniProtKB-KW:KW-0812) /// 0005886 // plasma membrane (GO_REF:0000044|RGD:1600115 [IEA] UniProtKB-SubCell:SL-0039)	0001594 // trace-amine receptor activity (GO_REF:0000002|RGD:1600115 [IEA] InterPro:IPR009132) /// 0001594 // trace-amine receptor activity (PMID:21873635 [IBA] PANTHER:PTN000665047|MGI:MGI:2148258|ZFIN:ZDB-GENE-041014-62|UniProtKB:O14804|ZFIN:ZDB-GENE-041014-61|ZFIN:ZDB-GENE-041014-67|MGI:MGI:3527427|MGI:MGI:2685073|ZFIN:ZDB-GENE-041210-315|MGI:MGI:3527447|RGD:631382|ZFIN:ZDB-GENE-041014-70|ZFIN…	trace-amine-associated receptor 7e		gene	taxon:10116	20210612	InterPro		UniProtKB:Q5QD19	0	0	0	0	0	0	0	0	0	0	0	0	0	0	0	0	0	0	0	0	0	0	0	0
Taar7d	1	complement(22487055..22488131)	ENSRNOG00000045914	0	#N/A	#N/A	#N/A	#N/A	#N/A	Taar7d	RGD	631395	Taar7d	enables	0007186 // G-protein coupled receptor signaling pathway (GO_REF:0000043|RGD:1600115 [IEA] UniProtKB-KW:KW-0297)	0016021 // integral component of membrane (GO_REF:0000043|RGD:1600115 [IEA] UniProtKB-KW:KW-0812) /// 0005886 // plasma membrane (GO_REF:0000044|RGD:1600115 [IEA] UniProtKB-SubCell:SL-0039)	0001594 // trace-amine receptor activity (GO_REF:0000002|RGD:1600115 [IEA] InterPro:IPR009132) /// 0001594 // trace-amine receptor activity (PMID:21873635 [IBA] PANTHER:PTN000665047|MGI:MGI:2148258|ZFIN:ZDB-GENE-041014-62|UniProtKB:O14804|ZFIN:ZDB-GENE-041014-61|ZFIN:ZDB-GENE-041014-67|MGI:MGI:3527427|MGI:MGI:2685073|ZFIN:ZDB-GENE-041210-315|MGI:MGI:3527447|RGD:631382|ZFIN:ZDB-GENE-041014-70|ZFIN…	trace-amine-associated receptor 7d		gene	taxon:10116	20210612	InterPro		UniProtKB:Q5QD20	0	0	0	0	0	0	0	0	0	0	0	0	0	0	0	0	0	0	0	0	0	0	0	0
Taar7c	1	complement(22507094..22508170)	ENSRNOG00000047825	0	#N/A	#N/A	#N/A	#N/A	#N/A	Taar7c	RGD	1359258	Taar7c	located_in	0007186 // G-protein coupled receptor signaling pathway (GO_REF:0000043|RGD:1600115 [IEA] UniProtKB-KW:KW-0297)	0016021 // integral component of membrane (GO_REF:0000043|RGD:1600115 [IEA] UniProtKB-KW:KW-0812) /// 0005886 // plasma membrane (GO_REF:0000044|RGD:1600115 [IEA] UniProtKB-SubCell:SL-0039)	0001594 // trace-amine receptor activity (PMID:21873635 [IBA] PANTHER:PTN000665047|MGI:MGI:2148258|ZFIN:ZDB-GENE-041014-62|UniProtKB:O14804|ZFIN:ZDB-GENE-041014-61|ZFIN:ZDB-GENE-041014-67|MGI:MGI:3527427|MGI:MGI:2685073|ZFIN:ZDB-GENE-041210-315|MGI:MGI:3527447|RGD:631382|ZFIN:ZDB-GENE-041014-70|ZFIN:ZDB-GENE-060413-20)	trace amine-associated receptor 7C		gene	taxon:10116	20210612	UniProt			0	0	0	0	0	0	0	0	0	0	0	0	0	0	0	0	0	0	0	0	0	0	0	0
Taar7b	1	complement(22518560..22519636)	ENSRNOG00000046302	0	#N/A	#N/A	#N/A	#N/A	#N/A	Taar7b	RGD	631392	Taar7b	located_in	0007186 // G-protein coupled receptor signaling pathway (GO_REF:0000043|RGD:1600115 [IEA] UniProtKB-KW:KW-0297)	0016021 // integral component of membrane (GO_REF:0000043|RGD:1600115 [IEA] UniProtKB-KW:KW-0812) /// 0005886 // plasma membrane (GO_REF:0000044|RGD:1600115 [IEA] UniProtKB-SubCell:SL-0039)	0001594 // trace-amine receptor activity (PMID:21873635 [IBA] PANTHER:PTN000665047|MGI:MGI:2148258|ZFIN:ZDB-GENE-041014-62|UniProtKB:O14804|ZFIN:ZDB-GENE-041014-61|ZFIN:ZDB-GENE-041014-67|MGI:MGI:3527427|MGI:MGI:2685073|ZFIN:ZDB-GENE-041210-315|MGI:MGI:3527447|RGD:631382|ZFIN:ZDB-GENE-041014-70|ZFIN:ZDB-GENE-060413-20)	trace amine-associated receptor 7b		gene	taxon:10116	20210612	UniProt			0	0	0	0	0	0	0	0	0	0	0	0	0	0	0	0	0	0	0	0	0	0	0	0
Taar6	1	22536199..22537236	ENSRNOG00000016089	0	#N/A	#N/A	#N/A	#N/A	#N/A	Taar6	RGD	631384	Taar6	located_in	0007186 // G-protein coupled receptor signaling pathway (GO_REF:0000043|RGD:1600115 [IEA] UniProtKB-KW:KW-0297)	0016021 // integral component of membrane (GO_REF:0000043|RGD:1600115 [IEA] UniProtKB-KW:KW-0812) /// 0005886 // plasma membrane (GO_REF:0000044|RGD:1600115 [IEA] UniProtKB-SubCell:SL-0039)	0001594 // trace-amine receptor activity (PMID:21873635 [IBA] PANTHER:PTN000665047|MGI:MGI:2148258|ZFIN:ZDB-GENE-041014-62|UniProtKB:O14804|ZFIN:ZDB-GENE-041014-61|ZFIN:ZDB-GENE-041014-67|MGI:MGI:3527427|MGI:MGI:2685073|ZFIN:ZDB-GENE-041210-315|MGI:MGI:3527447|RGD:631382|ZFIN:ZDB-GENE-041014-70|ZFIN:ZDB-GENE-060413-20)	trace amine-associated receptor 6		gene	taxon:10116	20210612	UniProt			0	0	0	0	0	0	0	0	0	0	0	0	0	0	0	0	0	0	0	0	0	0	0	0
Taar5	1	complement(22547662..22548675)	ENSRNOG00000039869	0	#N/A	#N/A	#N/A	#N/A	#N/A	Taar5	RGD	1359185	Taar5	located_in	0007606 // sensory perception of chemical stimulus (RGD:1624291 [ISO] MGI:2685073) /// 0007186 // G-protein coupled receptor signaling pathway (GO_REF:0000043|RGD:1600115 [IEA] UniProtKB-KW:KW-0297) /// 0007166 // cell surface receptor signaling pathway (GO_REF:0000002|RGD:1600115 [IEA] InterPro:IPR017981)	0005887 // integral component of plasma membrane (RGD:1624291 [ISO] UniProtKB:O14804) /// 0005887 // integral component of plasma membrane (GO_REF:0000024|RGD:1600115 [ISS] UniProtKB:O14804)	1990081 // trimethylamine receptor activity (RGD:1624291 [ISO] UniProtKB:O14804) /// 1990081 // trimethylamine receptor activity (RGD:1624291 [ISO] MGI:2685073) /// 0001594 // trace-amine receptor activity (PMID:21873635 [IBA] PANTHER:PTN000665047|MGI:MGI:2148258|ZFIN:ZDB-GENE-041014-62|UniProtKB:O14804|ZFIN:ZDB-GENE-041014-61|ZFIN:ZDB-GENE-041014-67|MGI:MGI:3527427|MGI:MGI:2685073|ZFIN:ZDB-GENE-…	trace amine-associated receptor 5		gene	taxon:10116	20130614	UniProt			0	0	0	0	0	0	0	0	0	0	0	0	0	0	0	0	0	0	0	0	0	0	0	0
Taar4	1	complement(22558787..22559830)	ENSRNOG00000029877	0.133915	7.22597	2.85319	0.162709	#N/A	1	Taar4	RGD	631382	Taar4	enables	0007186 // G-protein coupled receptor signaling pathway (GO_REF:0000043|RGD:1600115 [IEA] UniProtKB-KW:KW-0297) /// 0001662 // behavioral fear response (PMID:21873635 [IBA] PANTHER:PTN000665160|MGI:MGI:2685072) /// 0007635 // chemosensory behavior (PMID:21873635 [IBA] PANTHER:PTN000665160|MGI:MGI:2685072) /// 0007606 // sensory perception of chemical stimulus (GO_REF:0000107|RGD:1600115 [IEA] Uni…	0016021 // integral component of membrane (GO_REF:0000043|RGD:1600115 [IEA] UniProtKB-KW:KW-0812) /// 0005886 // plasma membrane (GO_REF:0000044|RGD:1600115 [IEA] UniProtKB-SubCell:SL-0039)	0008227 // G-protein coupled amine receptor activity (PMID:15718104|RGD:1334501 [IDA]) /// 0001594 // trace-amine receptor activity (PMID:21873635 [IBA] PANTHER:PTN000665047|MGI:MGI:2148258|ZFIN:ZDB-GENE-041014-62|UniProtKB:O14804|ZFIN:ZDB-GENE-041014-61|ZFIN:ZDB-GENE-041014-67|MGI:MGI:3527427|MGI:MGI:2685073|ZFIN:ZDB-GENE-041210-315|MGI:MGI:3527447|RGD:631382|ZFIN:ZDB-GENE-041014-70|ZFIN:ZDB-GEN…	trace amine-associated receptor 4		gene	taxon:10116	20050217	RGD			0	0	0	0	4	0.669576	2.38046	0.828338	0	0	0	0	0	0	0	0	0	0	0	0	0	0	0	0
Taar3	1	complement(22569275..22570303)	ENSRNOG00000025982	0	#N/A	#N/A	#N/A	#N/A	#N/A	Taar3	RGD	1359566	Taar3	enables	0007186 // G-protein coupled receptor signaling pathway (GO_REF:0000043|RGD:1600115 [IEA] UniProtKB-KW:KW-0297) /// 0007606 // sensory perception of chemical stimulus (RGD:1624291 [ISO] MGI:3527427) /// 0007606 // sensory perception of chemical stimulus (GO_REF:0000024|RGD:1600115 [ISS] UniProtKB:Q5QD16)	0016021 // integral component of membrane (GO_REF:0000043|RGD:1600115 [IEA] UniProtKB-KW:KW-0812) /// 0005886 // plasma membrane (GO_REF:0000044|RGD:1600115 [IEA] UniProtKB-SubCell:SL-0039)	0001594 // trace-amine receptor activity (GO_REF:0000024|RGD:1600115 [ISS] UniProtKB:Q5QD16) /// 0001594 // trace-amine receptor activity (RGD:1624291 [ISO] MGI:3527427) /// 0001594 // trace-amine receptor activity (PMID:21873635 [IBA] PANTHER:PTN000665047|MGI:MGI:2148258|ZFIN:ZDB-GENE-041014-62|UniProtKB:O14804|ZFIN:ZDB-GENE-041014-61|ZFIN:ZDB-GENE-041014-67|MGI:MGI:3527427|MGI:MGI:2685073|ZFIN:…	trace amine-associated receptor 3		gene	taxon:10116	20130614	UniProt			0	0	0	0	0	0	0	0	0	0	0	0	0	0	0	0	0	0	0	0	0	0	0	0
Taar2	1	complement(22578025..22581994)	ENSRNOG00000025951	0	#N/A	#N/A	#N/A	#N/A	#N/A	Taar2	RGD	1311240	Taar2	located_in	0007186 // G-protein coupled receptor signaling pathway (GO_REF:0000043|RGD:1600115 [IEA] UniProtKB-KW:KW-0297)	0016021 // integral component of membrane (GO_REF:0000043|RGD:1600115 [IEA] UniProtKB-KW:KW-0812) /// 0005886 // plasma membrane (GO_REF:0000044|RGD:1600115 [IEA] UniProtKB-SubCell:SL-0039)	0001594 // trace-amine receptor activity (PMID:21873635 [IBA] PANTHER:PTN000665047|MGI:MGI:2148258|ZFIN:ZDB-GENE-041014-62|UniProtKB:O14804|ZFIN:ZDB-GENE-041014-61|ZFIN:ZDB-GENE-041014-67|MGI:MGI:3527427|MGI:MGI:2685073|ZFIN:ZDB-GENE-041210-315|MGI:MGI:3527447|RGD:631382|ZFIN:ZDB-GENE-041014-70|ZFIN:ZDB-GENE-060413-20)	trace amine associated receptor 2		gene	taxon:10116	20210612	UniProt			0	0	0	0	0	0	0	0	0	0	0	0	0	0	0	0	0	0	0	0	0	0	0	0
Taar1	1	complement(22595477..22596475)	ENSRNOG00000016073	0	#N/A	#N/A	#N/A	#N/A	#N/A	Taar1	RGD	621621	Taar1	enables	0007186 // G-protein coupled receptor signaling pathway (GO_REF:0000107|RGD:1600115 [IEA] UniProtKB:Q923Y8|ensembl:ENSMUSP00000049527) /// 0007186 // G-protein coupled receptor signaling pathway (RGD:1624291 [ISO] MGI:2148258) /// 0043950 // positive regulation of cAMP-mediated signaling (PMID:26372541|RGD:11531774 [IDA])	0016021 // integral component of membrane (GO_REF:0000043|RGD:1600115 [IEA] UniProtKB-KW:KW-0812) /// 0005886 // plasma membrane (GO_REF:0000044|RGD:1600115 [IEA] UniProtKB-SubCell:SL-0039)	0008227 // G-protein coupled amine receptor activity (RGD:1624291 [ISO] MGI:2148258) /// 0004930 // G-protein coupled receptor activity (RGD:1624291 [ISO] UniProtKB:Q96RJ0) /// 0001594 // trace-amine receptor activity (PMID:21873635 [IBA] PANTHER:PTN000665047|MGI:MGI:2148258|ZFIN:ZDB-GENE-041014-62|UniProtKB:O14804|ZFIN:ZDB-GENE-041014-61|ZFIN:ZDB-GENE-041014-67|MGI:MGI:3527427|MGI:MGI:2685073|ZF…	trace-amine-associated receptor 1		gene	taxon:10116	20210612	Ensembl		UniProtKB:A0A0G2JSP2	0	0	0	0	0	0	0	0	0	0	0	0	0	0	0	0	0	0	0	0	0	0	0	0
Vnn1	1	complement(22614783..22625204)	ENSRNOG00000016219	0.0189693	1.41014	0.495839	0.615608	#N/A	1	Vnn1	RGD	1310075	Vnn1	involved_in	0002526 // acute inflammatory response (RGD:1624291 [ISO] MGI:108395) /// 0098609 // cell-cell adhesion (RGD:1624291 [ISO] MGI:108395) /// 0008150 // biological_process (RGD:1598407 [ND]) /// 0045087 // innate immune response (RGD:1624291 [ISO] MGI:108395) /// 1902176 // negative regulation of oxidative stress-induced intrinsic apoptotic signaling pathway (RGD:1624291 [ISO] MGI:108395) /// 001593…	0005615 // extracellular space (RGD:1624291 [ISO] MGI:108395) /// 0005575 // cellular_component (RGD:1598407 [ND])	0003674 // molecular_function (RGD:1598407 [ND]) /// 0017159 // pantetheine hydrolase activity (RGD:1624291 [ISO] UniProtKB:O95497) /// 0017159 // pantetheine hydrolase activity (PMID:21873635 [IBA] PANTHER:PTN000064612|UniProtKB:O95497|UniProtKB:O95498|MGI:MGI:1347055)	vanin 1		gene	taxon:10116	20080506	RGD			0	0	0	0	1	0.0167683	0.0596144	0.207085	1	0.0171424	0.0755964	0.198222	3	0.0484838	0.186344	0.561045	1	0.012452	0.0545566	0.152992	1	0.0104419	0.0384784	0.139781
Vnn3	1	complement(22649081..22661377)	ENSRNOG00000039865	0.091713	7.4122	2.8899	0.00459214	0.0890413	1	Vnn3	RGD	1560609	Vnn3	located_in	0015939 // pantothenate metabolic process (PMID:21873635 [IBA] PANTHER:PTN000064612|MGI:MGI:1347055|UniProtKB:O95498|UniProtKB:O95497) /// 0015939 // pantothenate metabolic process (RGD:1624291 [ISO] MGI:1347055)	0005615 // extracellular space (RGD:1624291 [ISO] MGI:1347055)	0017159 // pantetheine hydrolase activity (RGD:1624291 [ISO] MGI:1347055) /// 0017159 // pantetheine hydrolase activity (PMID:21873635 [IBA] PANTHER:PTN000064612|UniProtKB:O95497|UniProtKB:O95498|MGI:MGI:1347055)	vanin 3		gene	taxon:10116	20080506	RGD			20	0.283189	0.99807	4.02028	7	0.0994809	0.353672	1.44959	0	0	0	0	4	0.0547883	0.210574	0.74806	2	0.0211068	0.092476	0.305984	0	0	0	0
Slc18b1	1	complement(22705916..22748422)	ENSRNOG00000016371	0.392467	1.19166	0.252976	0.217528	0.557067	1	Slc18b1	RGD	1306962	Slc18b1	located_in	0055085 // transmembrane transport (GO_REF:0000002|RGD:1600115 [IEA] InterPro:IPR011701)	0016021 // integral component of membrane (GO_REF:0000043|RGD:1600115 [IEA] UniProtKB-KW:KW-0812)	0022857 // transmembrane transporter activity (PMID:21873635 [IBA] PANTHER:PTN001519357|RGD:62072|RGD:3693|RGD:3694|WB:WBGene00000295|FB:FBgn0260964|WB:WBGene00006756)	solute carrier family 18 member B1		gene	taxon:10116	20210612	UniProt			87	0.356373	1.256	17.4882	122	0.50158	1.78321	25.2643	93	0.390882	1.72375	18.4346	93	0.36851	1.41634	17.3924	113	0.344992	1.51153	17.2881	97	0.248337	0.915123	13.5587
LOC100910237	1	complement(22757012..22758012)	ENSRNOG00000060376	1.35462	1.02117	0.0302173	0.948563	0.982473	1																	5	0.869724	3.06525	1.00507	11	1.92043	6.82748	2.27793	7	1.24936	5.50955	1.38755	7	1.17785	4.52698	1.30911	12	1.55574	6.81625	1.8359	9	0.978449	3.60559	1.25803
Rps12	1	22758212..22760370	ENSRNOG00000016411	5.05717	1.50757	0.592221	0.0241829	0.200341	1	Rps12	RGD	62024	Rps12	enables	0090263 // positive regulation of canonical Wnt signaling pathway (RGD:1624291 [ISO] UniProtKB:P25398) /// 0010243 // response to organonitrogen compound (PMID:21204247|RGD:11040688 [IEP]) /// 0090263 // positive regulation of canonical Wnt signaling pathway (GO_REF:0000107|RGD:1600115 [IEA] UniProtKB:P25398|ensembl:ENSP00000230050) /// 0006412 // translation (GO_REF:0000002|RGD:1600115 [IEA] Int…	0005794 // Golgi apparatus (GO_REF:0000052|RGD:1624291 [ISO] UniProtKB:P25398) /// 0022625 // cytosolic large ribosomal subunit (PMID:3366245|RGD:11040690 [IDA]) /// 0022627 // cytosolic small ribosomal subunit (GO_REF:0000107|RGD:1600115 [IEA] UniProtKB:P25398|ensembl:ENSP00000230050) /// 0005829 // cytosol (GO_REF:0000052|RGD:1624291 [ISO] UniProtKB:P25398) /// 0043231 // intracellular membrane…	0003735 // structural constituent of ribosome (RGD:1624291 [ISO] UniProtKB:P25398) /// 0003674 // molecular_function (RGD:1598407 [ND]) /// 0003735 // structural constituent of ribosome (PMID:21873635 [IBA] PANTHER:PTN000217533|UniProtKB:P25398|SGD:S000005896|FB:FBgn0286213) /// 0003735 // structural constituent of ribosome (GO_REF:0000107|RGD:1600115 [IEA] UniProtKB:P25398|ensembl:ENSP0000023005…	ribosomal protein S12		gene	taxon:10116	20080821	RGD			67	5.40341	19.0438	13.468	72	5.82801	20.7196	14.9101	63	5.21328	22.99	12.488	54	4.21277	16.1915	10.0988	77	4.62838	20.2785	11.7804	45	2.26824	8.35849	6.29013
gene:ENSRNOG00000057952	1	22758917..22758990	ENSRNOG00000057952	0	#N/A	#N/A	#N/A	#N/A	#N/A																	0	0	0	0	0	0	0	0	0	0	0	0	0	0	0	0	0	0	0	0	0	0	0	0
gene:ENSRNOG00000061678	1	22759629..22759703	ENSRNOG00000061678	0	#N/A	#N/A	#N/A	#N/A	#N/A																	0	0	0	0	0	0	0	0	0	0	0	0	0	0	0	0	0	0	0	0	0	0	0	0
gene:ENSRNOG00000054517	1	22759963..22760089	ENSRNOG00000054517	0	#N/A	#N/A	#N/A	#N/A	#N/A																	0	0	0	0	0	0	0	0	0	0	0	0	0	0	0	0	0	0	0	0	0	0	0	0
Eya4	1	23409408..23610164	ENSRNOG00000016627	0.00754264	1.92674	0.946163	0.0996121	0.392152	1	Eya4	RGD	1307099	Eya4	is_active_in	0035335 // peptidyl-tyrosine dephosphorylation (GO_REF:0000108|RGD:1600115 [IEA] GO:0004725) /// 0045739 // positive regulation of DNA repair (PMID:21873635 [IBA] PANTHER:PTN000022641|UniProtKB:Q99504|UniProtKB:Q99502) /// 0042474 // middle ear morphogenesis (RGD:1624291 [ISO] MGI:1337104) /// 0048839 // inner ear development (PMID:11159937|RGD:1598918 [IEP]) /// 2001240 // negative regulation of…	0005737 // cytoplasm (GO_REF:0000044|RGD:1600115 [IEA] UniProtKB-SubCell:SL-0086) /// 0005575 // cellular_component (RGD:1598407 [ND]) /// 0005634 // nucleus (PMID:21873635 [IBA] PANTHER:PTN000022641|MGI:MGI:109344|MGI:MGI:109341|RGD:1309932|UniProtKB:Q99504|UniProtKB:Q99502|WB:WBGene00001377|MGI:MGI:109339|FB:FBgn0000320)	0004725 // protein tyrosine phosphatase activity (PMID:21873635 [IBA] PANTHER:PTN000022641|FB:FBgn0000320|MGI:MGI:109339|UniProtKB:Q99502|UniProtKB:Q99504|MGI:MGI:109341|TAIR:locus:2063414|MGI:MGI:109344|UniProtKB:O00167) /// 0046872 // metal ion binding (GO_REF:0000043|RGD:1600115 [IEA] UniProtKB-KW:KW-0479)	EYA transcriptional coactivator and phosphatase 4		gene	taxon:10116	20061222	RGD			6	0.00520386	0.0183405	1.20609	10	0.00870502	0.0309479	2.07085	11	0.00978915	0.0431692	2.18044	9	0.0075509	0.0290213	1.68314	10	0.00646428	0.0283222	1.52992	8	0.00433659	0.0159804	1.11825
LOC100910446	1	complement(23543426..23556241)	ENSRNOG00000048248	0.0072957	-1.50738	-0.592042	0.667127	#N/A	1	LOC100910446	UniProtKB	M0R930	LOC100910446	is_active_in	0006906 // vesicle fusion (PMID:21873635 [IBA] PANTHER:PTN000461349|RGD:61917|SGD:S000004016|FB:FBgn0013343|FB:FBgn0267849|SGD:S000003180|UniProtKB:O43752|MGI:MGI:103077|RGD:68426|SGD:S000006153|MGI:MGI:1930705|dictyBase:DDB_G0287733|SGD:S000005378|RGD:619747|RGD:69430|SGD:S000002876|SGD:S000005632|MGI:MGI:893577) /// 0006886 // intracellular protein transport (PMID:21873635 [IBA] PANTHER:PTN0004…	0008021 // synaptic vesicle (PMID:21873635 [IBA] PANTHER:PTN000751604|RGD:620977|RGD:619747) /// 0031201 // SNARE complex (PMID:21873635 [IBA] PANTHER:PTN000461349|SGD:S000004016|RGD:621019|RGD:61917|SGD:S000003180|UniProtKB:O43752|UniProtKB:P56962|FB:FBgn0013343|SGD:S000006153|FB:FBgn0035540|RGD:68426|MGI:MGI:103077|SGD:S000005378|UniProtKB:Q16623|TAIR:locus:2081476|RGD:619747|UniProtKB:O14662|R…	0000149 // SNARE binding (PMID:21873635 [IBA] PANTHER:PTN000461349|RGD:619747|UniProtKB:O14662|RGD:69430|RGD:2558|MGI:MGI:109355|MGI:MGI:893577|ZFIN:ZDB-GENE-040426-1360|RGD:621019|UniProtKB:P56962|UniProtKB:O43752|FB:FBgn0013343|RGD:708499|FB:FBgn0035540|UniProtKB:O60499|UniProtKB:O15400|UniProtKB:Q9UNK0) /// 0005484 // SNAP receptor activity (PMID:21873635 [IBA] PANTHER:PTN000461349|UniProtKB:Q…	Syntaxin-7-like	UniProtKB:M0R930|PTN001461187	protein	taxon:10116	20200808	GO_Central			0	0	0	0	0	0	0	0	0	0	0	0	0	0	0	0	2	0.020252	0.0887311	0.305984	0	0	0	0
Tcf21	1	23906717..23909566	ENSRNOG00000016700	0.455474	-1.19574	-0.257906	0.623721	0.855291	1	Tcf21	RGD	620523	Tcf21	involved_in	0006357 // regulation of transcription from RNA polymerase II promoter (PMID:21873635 [IBA] PANTHER:PTN002360678|MGI:MGI:1333884|FB:FBgn0022740|MGI:MGI:1934960|UniProtKB:Q7RTU7|MGI:MGI:1328312|FB:FBgn0003900|MGI:MGI:98872|MGI:MGI:104664|UniProtKB:O96004|MGI:MGI:1202715|FB:FBgn0032209|MGI:MGI:104685|MGI:MGI:102934|WB:WBGene00001953|MGI:MGI:2150010|MGI:MGI:103580|UniProtKB:O43680|UniProtKB:Q15672|M…	0005634 // nucleus (RGD:1624291 [ISO] UniProtKB:O43680) /// 0005634 // nucleus (GO_REF:0000024|RGD:1600115 [ISS] UniProtKB:O43680)	0000981 // RNA polymerase II transcription factor activity, sequence-specific DNA binding (PMID:21873635 [IBA] PANTHER:PTN002360678|RGD:621207|UniProtKB:P61296|MGI:MGI:1328312|MGI:MGI:103577|MGI:MGI:1349421|UniProtKB:O96004|MGI:MGI:104664|MGI:MGI:2150010|FB:FBgn0032209|MGI:MGI:102934|MGI:MGI:1333884|MGI:MGI:1202715|UniProtKB:Q15672|UniProtKB:Q7RTU7|UniProtKB:O43680) /// 1990837 // sequence-specif…	transcription factor 21		gene	taxon:10116	20110804	UniProt			16	0.977509	3.44513	3.21623	7	0.429234	1.526	1.44959	2	0.125374	0.552888	0.396443	6	0.354596	1.36286	1.12209	5	0.227676	0.997524	0.764959	8	0.305474	1.12568	1.11825
Tbpl1	1	23977688..24002506	ENSRNOG00000011114	1.43546	1.33898	0.421136	0.0210531	0.187194	1	Tbpl1	RGD	1597456	Tbpl1	enables	0006366 // transcription from RNA polymerase II promoter (GO_REF:0000108|RGD:1600115 [IEA] GO:0016251) /// 0006235 // dTTP biosynthetic process (RGD:1624291 [ISO] MGI:1339946) /// 0007289 // spermatid nucleus differentiation (RGD:1624291 [ISO] MGI:1339946) /// 0006352 // DNA-templated transcription, initiation (PMID:21873635 [IBA] PANTHER:PTN000013136|SGD:S000000950|FB:FBgn0003687|TAIR:locus:2193…	0005634 // nucleus (RGD:1624291 [ISO] MGI:1339946) /// 0005737 // cytoplasm (RGD:1624291 [ISO] MGI:1339946) /// 0005672 // transcription factor TFIIA complex (RGD:1624291 [ISO] MGI:1339946)	0000979 // RNA polymerase II core promoter sequence-specific DNA binding (RGD:1624291 [ISO] UniProtKB:P62380) /// 0016251 // obsolete general RNA polymerase II transcription factor activity (RGD:1624291 [ISO] UniProtKB:P62380) /// 0140223	TATA-box binding protein like 1		gene	taxon:10116	20200706	RGD	has_input(NCBI_Gene:4763),occurs_at(SO:0001952)		181	1.26981	4.47533	36.3836	226	1.59135	5.65752	46.8011	203	1.46128	6.44412	40.239	245	1.66268	6.39038	45.8187	228	1.19218	5.22335	34.8821	179	0.784871	2.89226	25.0207
Slc2a12	1	complement(24003625..24056373)	ENSRNOG00000011161	0.0779277	1.15182	0.203919	0.556198	0.820139	1	Slc2a12	RGD	1310175	Slc2a12	located_in	1904659 // glucose transmembrane transport (RGD:1624291 [ISO] MGI:3052471)	0016021 // integral component of membrane (GO_REF:0000043|RGD:1600115 [IEA] UniProtKB-KW:KW-0812) /// 0016020 // membrane (RGD:1624291 [ISO] MGI:3052471)	0022857 // transmembrane transporter activity (GO_REF:0000002|RGD:1600115 [IEA] InterPro:IPR003663|InterPro:IPR005828|InterPro:IPR005829|InterPro:IPR020846)	solute carrier family 2 member 12		gene	taxon:10116	20130314	RGD			33	0.108929	0.383911	6.63347	21	0.0695738	0.247347	4.34878	22	0.0745129	0.328595	4.36088	32	0.102179	0.392718	5.98448	14	0.0344433	0.150908	2.14189	20	0.0412615	0.152049	2.79561
AABR07000714.1	1	complement(24072549..24073514)	ENSRNOG00000051597	0	#N/A	#N/A	#N/A	#N/A	#N/A																	0	0	0	0	0	0	0	0	0	0	0	0	0	0	0	0	0	0	0	0	0	0	0	0
AABR07000714.2	1	24076918..24081784	ENSRNOG00000057722	0	#N/A	#N/A	#N/A	#N/A	#N/A																	0	0	0	0	0	0	0	0	0	0	0	0	0	0	0	0	0	0	0	0	0	0	0	0
Sgk1	1	complement(24185435..24302298)	ENSRNOG00000011815	0.144584	-1.19875	-0.261533	0.134618	0.451331	1	Sgk1	RGD	3668	Sgk1	enables	0006974 // cellular response to DNA damage stimulus (GO_REF:0000107|RGD:1600115 [IEA] UniProtKB:Q9WVC6|ensembl:ENSMUSP00000114074) /// 0043402 // glucocorticoid mediated signaling pathway (PMID:16982696|RGD:1642763 [IMP]) /// 0032869 // cellular response to insulin stimulus (PMID:17715136|RGD:8553574 [IMP]) /// 1904045 // cellular response to aldosterone (RGD:1624291 [ISO] MGI:1340062) /// 000646…	0005789 // endoplasmic reticulum membrane (GO_REF:0000044|RGD:1600115 [IEA] UniProtKB-SubCell:SL-0097) /// 0016607 // nuclear speck (GO_REF:0000052|RGD:1624291 [ISO] UniProtKB:O00141,UniProtKB:E9PR89) /// 0005737 // cytoplasm (PMID:21873635 [IBA] PANTHER:PTN002807276|UniProtKB:O00141|RGD:3668) /// 0005829 // cytosol (GO_REF:0000052|RGD:1624291 [ISO] UniProtKB:O00141) /// 0005634 // nucleus (PMID:…	0004712 // protein serine/threonine/tyrosine kinase activity (GO_REF:0000107|RGD:1600115 [IEA] UniProtKB:O00141|ensembl:ENSP00000356832) /// 0004674 // protein serine/threonine kinase activity (PMID:21873635 [IBA] PANTHER:PTN000683254|UniProtKB:P17252|RGD:3396|UniProtKB:Q9NRM7|SGD:S000005460|SGD:S000001248|RGD:620968|WB:WBGene00004034|CGD:CAL0000198853|WB:WBGene00000102|RGD:620307|RGD:2082|RGD:62…	serum/glucocorticoid regulated kinase 1		gene	taxon:10116	20050526	RGD			87	0.129624	0.456845	17.4882	96	0.143559	0.510379	19.8801	95	0.145233	0.640464	18.8311	99	0.142686	0.548402	18.5145	109	0.121042	0.530327	16.6761	163	0.151788	0.559339	22.7843
gene:ENSRNOG00000059690	1	24306050..24306156	ENSRNOG00000059690	0	#N/A	#N/A	#N/A	#N/A	#N/A																	0	0	0	0	0	0	0	0	0	0	0	0	0	0	0	0	0	0	0	0	0	0	0	0
U6_7	1	complement(24333769..24333875)	ENSRNOG00000051379	0	#N/A	#N/A	#N/A	#N/A	#N/A																	0	0	0	0	0	0	0	0	0	0	0	0	0	0	0	0	0	0	0	0	0	0	0	0
LOC100365542	1	complement(24571240..24604400)	ENSRNOG00000059251	0.00212766	1.55009	0.632351	0.659318	#N/A	1																	1	0.00525071	0.0185056	0.201014	0	0	0	0	1	0.0053876	0.0237588	0.198222	0	0	0	0	0	0	0	0	0	0	0	0
AABR07000723.1	1	complement(24609863..24610641)	ENSRNOG00000061761	0	#N/A	#N/A	#N/A	#N/A	#N/A																	0	0	0	0	0	0	0	0	0	0	0	0	0	0	0	0	0	0	0	0	0	0	0	0
LOC102546868	1	24737825..24740179	ENSRNOG00000056881	0	#N/A	#N/A	#N/A	#N/A	#N/A																	0	0	0	0	0	0	0	0	0	0	0	0	0	0	0	0	0	0	0	0	0	0	0	0
AABR07000725.1	1	24825371..24828485	ENSRNOG00000055637	0	#N/A	#N/A	#N/A	#N/A	#N/A																	0	0	0	0	0	0	0	0	0	0	0	0	0	0	0	0	0	0	0	0	0	0	0	0
AABR07000733.1	1	complement(24854907..24858316)	ENSRNOG00000058047	3.5954	1.75265	0.809536	0.0430633	0.267402	1																	25	1.27653	4.499	5.02536	38	1.94747	6.92359	7.86922	126	6.60144	29.1117	24.9759	51	2.51908	9.6819	9.53777	148	5.63247	24.6777	22.6428	32	1.02123	3.76326	4.47298
AABR07000738.1	1	complement(24889958..24891461)	ENSRNOG00000052999	25.5895	1.26927	0.343996	0.113439	0.419785	1																	226	26.1641	92.2127	45.4292	246	28.5843	101.622	50.9428	300	35.6366	157.154	59.4665	132	14.7827	56.816	24.686	264	22.7797	99.8054	40.3898	293	21.2007	78.1246	40.9557
LOC501467	1	24900858..24905169	ENSRNOG00000048976	0.814887	1.1462	0.196857	0.619829	0.853068	1																	20	0.807601	2.84631	4.02028	10	0.405286	1.44086	2.07085	38	1.57445	6.94315	7.53242	16	0.624983	2.40207	2.99224	22	0.662118	2.90096	3.36582	19	0.479517	1.76703	2.65583
AABR07000740.1	1	complement(24922304..24924918)	ENSRNOG00000048796	0.271589	3.38567	1.75944	0.0186063	0.178007	1																	6	0.399508	1.40802	1.20609	2	0.133659	0.475182	0.414169	3	0.204962	0.903861	0.594665	5	0.322051	1.23778	0.935075	6	0.297763	1.3046	0.917951	2	0.0832315	0.306709	0.279561
LOC679711	1	complement(24981823..24982606)	ENSRNOG00000054246	8.01242	1.0552	0.0775123	0.806066	0.928237	1																	36	7.99525	28.1784	7.23651	42	9.36211	33.284	8.69755	55	12.5334	55.2712	10.9022	25	5.37095	20.6428	4.67538	29	4.80035	21.032	4.43676	75	10.4106	38.3631	10.4836
Clvs2	1	25173242..25296927	ENSRNOG00000012122	0.00381724	-1.94708	-0.961314	0.250183	0.591177	1	Clvs2	RGD	1306801	Clvs2	located_in	0007040 // lysosome organization (PMID:19651769|RGD:8553526 [IMP]) /// 0007040 // lysosome organization (PMID:21873635 [IBA] PANTHER:PTN000808459|RGD:1306801|RGD:1564200)	0005802 // trans-Golgi network (PMID:21873635 [IBA] PANTHER:PTN000808459|RGD:1306801|RGD:1564200) /// 0005768 // endosome (RGD:1624291 [ISO] UniProtKB:Q5SYC1) /// 0030136 // clathrin-coated vesicle (PMID:19651769|RGD:8553526 [IDA]) /// 0005768 // endosome (PMID:21873635 [IBA] PANTHER:PTN000808459|UniProtKB:Q8IUQ0|UniProtKB:Q5SYC1) /// 0031901 // early endosome membrane (GO_REF:0000044|RGD:1600115…	1902936 // phosphatidylinositol bisphosphate binding (PMID:21873635 [IBA] PANTHER:PTN000019344|UniProtKB:Q8IUQ0|MGI:MGI:1354168|UniProtKB:Q5SYC1) /// 0080025 // phosphatidylinositol-3,5-bisphosphate binding (GO_REF:0000024|RGD:1600115 [ISS] UniProtKB:Q5SYC1) /// 0080025 // phosphatidylinositol-3,5-bisphosphate binding (RGD:1624291 [ISO] UniProtKB:Q5SYC1)	clavesin 2		gene	taxon:10116	20091105	UniProt			3	0.00422324	0.0148844	0.603043	0	0	0	0	0	0	0	0	3	0.00408533	0.0157017	0.561045	2	0.00209846	0.00919407	0.305984	4	0.0035194	0.012969	0.559123
Trdn	1	complement(25403390..25839345)	ENSRNOG00000012609	0.00415409	1.04009	0.0567024	0.90559	0.966109	1	Trdn	RGD	619856	Trdn	enables	0060316 // positive regulation of ryanodine-sensitive calcium-release channel activity (RGD:1624291 [ISO] RGD:12256847) /// 0060047 // heart contraction (PMID:21873635 [IBA] PANTHER:PTN001019999|MGI:MGI:1924007|UniProtKB:Q13061) /// 0014902 // myotube differentiation (PMID:10713145|RGD:634424 [IEP]) /// 0060316 // positive regulation of ryanodine-sensitive calcium-release channel activity (PMID:2…	0030314 // junctional membrane complex (PMID:22505613|RGD:7327226 [IMP]) /// 0005886 // plasma membrane (GO_REF:0000107|RGD:1600115 [IEA] UniProtKB:Q13061|ensembl:ENSP00000333984) /// 0030314 // junctional membrane complex (PMID:22505613|RGD:7327226 [IDA]) /// 0005886 // plasma membrane (GO_REF:0000052|RGD:1624291 [ISO] UniProtKB:Q13061) /// 0014701 // junctional sarcoplasmic reticulum membrane (…	0005515 // protein binding (PMID:16176928|RGD:7327230 [IPI] RGD:1586637) /// 0005102 // receptor binding (GO_REF:0000002|RGD:1600115 [IEA] InterPro:IPR010798) /// 0044325 // ion channel binding (RGD:1624291 [ISO] RGD:12256847) /// 0030674 // protein binding, bridging (RGD:1624291 [ISO] RGD:12256847) /// 0044325 // ion channel binding (PMID:21873635 [IBA] PANTHER:PTN001019999|UniProtKB:P82179)	triadin		gene	taxon:10116	20210612	InterPro		UniProtKB:F1LY11	15	0.00599093	0.0211144	3.01521	4	0.00160346	0.00570058	0.828338	9	0.00368827	0.0162649	1.784	13	0.00502259	0.0193039	2.4312	15	0.00446519	0.0195635	2.29488	8	0.00199699	0.00735894	1.11825
U6_8	1	complement(27472395..27472501)	ENSRNOG00000058582	0	#N/A	#N/A	#N/A	#N/A	#N/A																	0	0	0	0	0	0	0	0	0	0	0	0	0	0	0	0	0	0	0	0	0	0	0	0
Nkain2	1	27476375..28159290	ENSRNOG00000029608	0.000486802	1.2415	0.31209	0.730982	#N/A	1	Nkain2	RGD	7740967	Nkain2	located_in	0002028 // regulation of sodium ion transport (PMID:21873635 [IBA] PANTHER:PTN000991517|FB:FBgn0085442)	0016021 // integral component of membrane (GO_REF:0000043|RGD:1600115 [IEA] UniProtKB-KW:KW-0812) /// 0005886 // plasma membrane (RGD:1624291 [ISO] MGI:1923447)		sodium/potassium transporting ATPase interacting 2		gene	taxon:10116	20150423	RGD			0	0	0	0	1	0.000255902	0.000909776	0.207085	1	0.000261611	0.00115368	0.198222	7	0.00172646	0.00663553	1.30911	1	0.000190031	0.000832589	0.152992	3	0.000478061	0.00176166	0.419342
AABR07000900.1	1	complement(27540846..27540948)	ENSRNOG00000052712	0	#N/A	#N/A	#N/A	#N/A	#N/A																	0	0	0	0	0	0	0	0	0	0	0	0	0	0	0	0	0	0	0	0	0	0	0	0
U4_1	1	27723197..27723313	ENSRNOG00000057890	0	#N/A	#N/A	#N/A	#N/A	#N/A																	0	0	0	0	0	0	0	0	0	0	0	0	0	0	0	0	0	0	0	0	0	0	0	0
AABR07000902.1	1	27924825..27927782	ENSRNOG00000056670	0	#N/A	#N/A	#N/A	#N/A	#N/A																	0	0	0	0	0	0	0	0	0	0	0	0	0	0	0	0	0	0	0	0	0	0	0	0
Rnf217	1	28301922..28390837	ENSRNOG00000013323	0.0679733	1.27197	0.347065	0.318054	0.656165	1	Rnf217	RGD	1306836	Rnf217	located_in	0032436 // positive regulation of proteasomal ubiquitin-dependent protein catabolic process (PMID:21873635 [IBA] PANTHER:PTN000188395|MGI:MGI:1355296) /// 0006511 // ubiquitin-dependent protein catabolic process (PMID:21873635 [IBA] PANTHER:PTN000188395|WB:WBGene00003967|UniProtKB:Q7Z419|FB:FBgn0041100|MGI:MGI:1344361|FB:FBgn0017418|TAIR:locus:2057401|MGI:MGI:1344363|UniProtKB:O60260|UniProtKB:O9…	0000151 // ubiquitin ligase complex (PMID:21873635 [IBA] PANTHER:PTN000188395|UniProtKB:O60260|WB:WBGene00003967) /// 0016021 // integral component of membrane (GO_REF:0000043|RGD:1600115 [IEA] UniProtKB-KW:KW-0812) /// 0005737 // cytoplasm (PMID:21873635 [IBA] PANTHER:PTN000188395|FB:FBgn0041100|FB:FBgn0017418|TAIR:locus:2101074|UniProtKB:O95376|TAIR:locus:2057401|ZFIN:ZDB-GENE-050417-109|UniPro…	0061630 // ubiquitin protein ligase activity (PMID:21873635 [IBA] PANTHER:PTN000188395|MGI:MGI:1355296|UniProtKB:Q6ZMZ0|UniProtKB:P50876|TAIR:locus:2050100|SGD:S000001725|TAIR:locus:2101074|FB:FBgn0017418|FB:FBgn0041100|UniProtKB:O60260|TAIR:locus:2057401) /// 0046872 // metal ion binding (GO_REF:0000043|RGD:1600115 [IEA] UniProtKB-KW:KW-0479) /// 0031624 // ubiquitin conjugating enzyme binding (…	ring finger protein 217		gene	taxon:10116	20210612	UniProt			39	0.0763713	0.269163	7.83956	47	0.0923759	0.328413	9.73298	29	0.0582694	0.256963	5.74843	38	0.0719831	0.276661	7.10657	28	0.0408667	0.179051	4.28377	29	0.0354934	0.130794	4.05364
Tpd52l1	1	28454966..28576553	ENSRNOG00000021478	0.33414	1.04711	0.066408	0.732466	0.899087	1	Tpd52l1	RGD	1594796	Tpd52l1	involved_in	0043406 // positive regulation of MAP kinase activity (PMID:21873635 [IBA] PANTHER:PTN002712566|UniProtKB:Q16890) /// 0046330 // positive regulation of JNK cascade (RGD:1624291 [ISO] UniProtKB:Q16890) /// 0043406 // positive regulation of MAP kinase activity (RGD:1624291 [ISO] UniProtKB:Q16890) /// 2001235 // positive regulation of apoptotic signaling pathway (RGD:1624291 [ISO] UniProtKB:Q16890) …	0005737 // cytoplasm (RGD:1624291 [ISO] UniProtKB:Q16890) /// 0005737 // cytoplasm (PMID:21873635 [IBA] PANTHER:PTN002320265|UniProtKB:O43399|UniProtKB:Q16890|UniProtKB:P55327|UniProtKB:Q9I8F4) /// 0048471 // perinuclear region of cytoplasm (RGD:1624291 [ISO] UniProtKB:Q16890)	0042802 // identical protein binding (RGD:1624291 [ISO] UniProtKB:Q16890) /// 0042803 // protein homodimerization activity (RGD:1624291 [ISO] UniProtKB:Q16890)	TPD52 like 1		gene	taxon:10116	20060116	RGD			251	0.359442	1.26682	50.4546	293	0.421131	1.4972	60.6758	228	0.335017	1.47739	45.1945	242	0.335237	1.28846	45.2576	206	0.219871	0.963329	31.5163	185	0.165581	0.610168	25.8594
Hddc2	1	complement(28579990..28600586)	ENSRNOG00000021442	0.323084	1.07745	0.107616	0.696209	0.886124	1	Hddc2	RGD	1307562	Hddc2	involved_in	0016311 // dephosphorylation (GO_REF:0000108|RGD:1600115 [IEA] GO:0002953)		2953	HD domain containing 2		gene	taxon:10116	20210613	GOC			37	0.312783	1.10237	7.43753	49	0.415751	1.47807	10.1471	38	0.329612	1.45356	7.53242	25	0.204439	0.785744	4.67538	56	0.352838	1.5459	8.56754	64	0.338147	1.24608	8.94597
5S_rRNA_1	1	28595961..28596073	ENSRNOG00000041720	0	#N/A	#N/A	#N/A	#N/A	#N/A																	0	0	0	0	0	0	0	0	0	0	0	0	0	0	0	0	0	0	0	0	0	0	0	0
Hey2	1	29191192..29201531	ENSRNOG00000013364	2.57507	-1.24432	-0.315355	0.0659325	0.323346	1	Hey2	RGD	621405	Hey2	acts_upstream_of_or_within	0045165 // cell fate commitment (RGD:1624291 [ISO] MGI:1341884) /// 0072359 // circulatory system development (PMID:21873635 [IBA] PANTHER:PTN002590997|MGI:MGI:1341884|RGD:621405|ZFIN:ZDB-GENE-000526-1|UniProtKB:Q9UBP5) /// 0003199 // endocardial cushion to mesenchymal transition involved in heart valve formation (RGD:1624291 [ISO] MGI:1341884) /// 0000122 // negative regulation of transcription …	0005634 // nucleus (RGD:1624291 [ISO] MGI:1341884) /// 0005737 // cytoplasm (RGD:1624291 [ISO] MGI:1341884) /// 0005654 // nucleoplasm (RGD:1600115|Reactome:R-NUL-9014139 [TAS]) /// 0005634 // nucleus (PMID:11741889|RGD:70528 [IDA]) /// 0005634 // nucleus (PMID:21873635 [IBA] PANTHER:PTN004213585|MGI:MGI:104853|UniProtKB:Q14469|FB:FBgn0027788|RGD:68439|MGI:MGI:3040955|MGI:MGI:1097714|FB:FBgn00026…	0043565 // sequence-specific DNA binding (RGD:1624291 [ISO] MGI:1341884) /// 0003674 // molecular_function (RGD:1598407 [ND]) /// 0042826 // histone deacetylase binding (RGD:1624291 [ISO] UniProtKB:Q9UBP5) /// 0043565 // sequence-specific DNA binding (RGD:1624291 [ISO] UniProtKB:Q9UBP5) /// 0003700 // transcription factor activity, sequence-specific DNA binding (RGD:1624291 [ISO] MGI:1341884) ///…	hes-related family bHLH transcription factor with YRPW motif 2		gene	taxon:10116	20101228	RGD			164	2.76165	9.73315	32.9663	95	1.60562	5.70828	19.673	153	2.64359	11.658	30.3279	152	2.476	9.51629	28.4263	172	2.15873	9.45815	26.3146	278	2.92586	10.7818	38.859
Ncoa7	1	29225707..29385199	ENSRNOG00000014004	0.173058	-1.12448	-0.169252	0.312778	0.650914	1	Ncoa7	RGD	1566426	Ncoa7	enables	0006979 // response to oxidative stress (PMID:21873635 [IBA] PANTHER:PTN001156357|SGD:S000006117|WB:WBGene00018700|MGI:MGI:2179326) /// 0045944 // positive regulation of transcription from RNA polymerase II promoter (RGD:1624291 [ISO] UniProtKB:Q8NI08) /// 0006357 // regulation of transcription from RNA polymerase II promoter (PMID:21873635 [IBA] PANTHER:PTN002763768|UniProtKB:Q8NI08) /// 1902083…	0005634 // nucleus (PMID:21873635 [IBA] PANTHER:PTN001156357|UniProtKB:A0A0B4K620|MGI:MGI:2179326|RGD:621857)	0030374 // ligand-dependent nuclear receptor transcription coactivator activity (RGD:1624291 [ISO] UniProtKB:Q8NI08) /// 0030374 // ligand-dependent nuclear receptor transcription coactivator activity (PMID:21873635 [IBA] PANTHER:PTN002763768|UniProtKB:Q8NI08) /// 0016922 // ligand-dependent nuclear receptor binding (RGD:1624291 [ISO] UniProtKB:Q8NI08)	nuclear receptor coactivator 7		gene	taxon:10116	20120116	RGD			153	0.16703	0.588681	30.7552	150	0.164358	0.584321	31.0627	180	0.201629	0.889166	35.6799	152	0.16052	0.616945	28.4263	206	0.167616	0.734385	31.5163	286	0.195143	0.719105	39.9773
5S_rRNA_2	1	29352780..29352913	ENSRNOG00000045369	0	#N/A	#N/A	#N/A	#N/A	#N/A																	0	0	0	0	0	0	0	0	0	0	0	0	0	0	0	0	0	0	0	0	0	0	0	0
Hint3	1	29413365..29423347	ENSRNOG00000014190	1.2295	1.24942	0.321259	0.177014	0.510688	1	Hint3	RGD	621603	Hint3	enables		0005634 // nucleus (GO_REF:0000107|RGD:1600115 [IEA] UniProtKB:Q9NQE9|ensembl:ENSP00000229633) /// 0005737 // cytoplasm (GO_REF:0000024|RGD:1600115 [ISS] UniProtKB:Q9NQE9) /// 0005737 // cytoplasm (RGD:1624291 [ISO] UniProtKB:Q9NQE9) /// 0005634 // nucleus (RGD:1624291 [ISO] UniProtKB:Q9NQE9) /// 0005737 // cytoplasm (GO_REF:0000107|RGD:1600115 [IEA] UniProtKB:Q9NQE9|ensembl:ENSP00000229633) /// …	0043530 // adenosine 5'-monophosphoramidase activity (RGD:1624291 [ISO] UniProtKB:Q9NQE9) /// 0043530 // adenosine 5'-monophosphoramidase activity (GO_REF:0000107|RGD:1600115 [IEA] UniProtKB:Q9NQE9|ensembl:ENSP00000229633) /// 0042802 // identical protein binding (GO_REF:0000107|RGD:1600115 [IEA] UniProtKB:Q9NQE9|ensembl:ENSP00000229633) /// 0000166 // nucleotide binding (GO_REF:0000043|RGD:16001…	histidine triad nucleotide binding protein 3		gene	taxon:10116	20210612	UniProt			101	1.76159	6.20856	20.3024	49	0.85778	3.04956	10.1471	71	1.27063	5.60337	14.0737	66	1.11355	4.27984	12.343	88	1.14397	5.0121	13.4633	60	0.654063	2.41023	8.38684
Trmt11	1	29432152..29487473	ENSRNOG00000014240	0.103168	1.07044	0.0982069	0.745828	0.905055	1	Trmt11	RGD	727798	Trmt11	enables	0032259 // methylation (GO_REF:0000002|RGD:1600115 [IEA] InterPro:IPR002052) /// 0032259 // methylation (GO_REF:0000043|RGD:1600115 [IEA] UniProtKB-KW:KW-0489) /// 0030488 // tRNA methylation (GO_REF:0000108|RGD:1600115 [IEA] GO:0004809)	0005737 // cytoplasm (PMID:21873635 [IBA] PANTHER:PTN001001142|SGD:S000005484)	0004809 // tRNA (guanine-N2-)-methyltransferase activity (PMID:21873635 [IBA] PANTHER:PTN000332342|SGD:S000005484) /// 0008168 // methyltransferase activity (PMID:21873635 [IBA] PANTHER:PTN001001142|UniProtKB:P28638|SGD:S000005484) /// 0008168 // methyltransferase activity (GO_REF:0000002|RGD:1600115 [IEA] InterPro:IPR002052|InterPro:IPR016691) /// 0000049 // tRNA binding (GO_REF:0000043|RGD:1600…	tRNA methyltransferase 11 homolog		gene	taxon:10116	20210612	UniProt			33	0.103863	0.366055	6.63347	45	0.142153	0.505378	9.31881	30	0.0968827	0.427243	5.94665	36	0.109605	0.421259	6.73254	27	0.0633369	0.277501	4.13078	35	0.0688493	0.25371	4.89232
Cenpw	1	29915443..29920598	ENSRNOG00000042944	0.0522031	-2.69876	-1.4323	0.139615	#N/A	1	Cenpw	RGD	1593465	Cenpw	involved_in	0051382 // kinetochore assembly (RGD:1624291 [ISO] UniProtKB:Q5EE01) /// 0000278 // mitotic cell cycle (PMID:21873635 [IBA] PANTHER:PTN002166039|UniProtKB:Q5EE01) /// 0000278 // mitotic cell cycle (GO_REF:0000024|RGD:1600115 [ISS] UniProtKB:Q5EE01) /// 0000278 // mitotic cell cycle (RGD:1624291 [ISO] UniProtKB:Q5EE01) /// 0007059 // chromosome segregation (GO_REF:0000024|RGD:1600115 [ISS] UniProt…	0005730 // nucleolus (GO_REF:0000044|RGD:1600115 [IEA] UniProtKB-SubCell:SL-0188) /// 0000776 // kinetochore (PMID:21873635 [IBA] PANTHER:PTN002166039|UniProtKB:Q5EE01) /// 0000776 // kinetochore (RGD:1624291 [ISO] UniProtKB:Q5EE01) /// 0005654 // nucleoplasm (GO_REF:0000052|RGD:1624291 [ISO] UniProtKB:Q5EE01,UniProtKB:A0A0A0MRK5) /// 0005654 // nucleoplasm (PMID:21873635 [IBA] PANTHER:PTN0021660…	0046982 // protein heterodimerization activity (GO_REF:0000002|RGD:1600115 [IEA] InterPro:IPR009072) /// 0003677 // DNA binding (GO_REF:0000043|RGD:1600115 [IEA] UniProtKB-KW:KW-0238)	centromere protein W		gene	taxon:10116	20120329	UniProt			1	0.0337701	0.119019	0.201014	0	0	0	0	0	0	0	0	2	0.0653347	0.251109	0.37403	0	0	0	0	2	0.042213	0.155555	0.279561
AABR07000968.2	1	30027001..30027123	ENSRNOG00000060033	0	#N/A	#N/A	#N/A	#N/A	#N/A																	0	0	0	0	0	0	0	0	0	0	0	0	0	0	0	0	0	0	0	0	0	0	0	0
AABR07000968.1	1	complement(30085337..30085434)	ENSRNOG00000050157	0	#N/A	#N/A	#N/A	#N/A	#N/A																	0	0	0	0	0	0	0	0	0	0	0	0	0	0	0	0	0	0	0	0	0	0	0	0
U4_2	1	complement(30150303..30150446)	ENSRNOG00000056383	0	#N/A	#N/A	#N/A	#N/A	#N/A																	0	0	0	0	0	0	0	0	0	0	0	0	0	0	0	0	0	0	0	0	0	0	0	0
AABR07000968.3	1	30196152..30197158	ENSRNOG00000061372	0	#N/A	#N/A	#N/A	#N/A	#N/A																	0	0	0	0	0	0	0	0	0	0	0	0	0	0	0	0	0	0	0	0	0	0	0	0
AABR07000978.1	1	complement(30666087..30666753)	ENSRNOG00000056484	0	#N/A	#N/A	#N/A	#N/A	#N/A																	0	0	0	0	0	0	0	0	0	0	0	0	0	0	0	0	0	0	0	0	0	0	0	0
Rspo3	1	30681681..30766860	ENSRNOG00000011568	0.0284769	-1.08786	-0.121497	0.758952	0.910264	1	Rspo3	RGD	1563246	Rspo3	acts_upstream_of_or_within	0002040 // sprouting angiogenesis (RGD:1624291 [ISO] MGI:1920030) /// 0008150 // biological_process (RGD:1598407 [ND]) /// 0001974 // blood vessel remodeling (RGD:1624291 [ISO] MGI:1920030) /// 0001525 // angiogenesis (RGD:1624291 [ISO] MGI:1920030) /// 0016055 // Wnt signaling pathway (GO_REF:0000043|RGD:1600115 [IEA] UniProtKB-KW:KW-0879) /// 0060670 // branching involved in labyrinthine layer …	0005575 // cellular_component (RGD:1598407 [ND]) /// 0005576 // extracellular region (RGD:1624291 [ISO] MGI:1920030)	0003674 // molecular_function (RGD:1598407 [ND]) /// 0008201 // heparin binding (RGD:1624291 [ISO] MGI:1920030) /// 0005109 // frizzled binding (RGD:1624291 [ISO] MGI:1920030) /// 0005102 // receptor binding (RGD:1624291 [ISO] MGI:1920030) /// 0005102 // receptor binding (RGD:1624291 [ISO] UniProtKB:Q9BXY4)	R-spondin 3		gene	taxon:10116	20150121	RGD			21	0.0429267	0.151291	4.2213	7	0.0143615	0.0510578	1.44959	13	0.0272664	0.120242	2.57688	20	0.0395475	0.151998	3.7403	12	0.0182825	0.0801017	1.8359	25	0.0319398	0.117698	3.49452
Rnf146	1	30863217..30873808	ENSRNOG00000011588	4.76901	-1.16983	-0.226301	0.115038	0.422024	1	Rnf146	RGD	1306482	Rnf146	enables	0070936 // protein K48-linked ubiquitination (GO_REF:0000024|RGD:1600115 [ISS] UniProtKB:Q9NTX7) /// 0090263 // positive regulation of canonical Wnt signaling pathway (GO_REF:0000024|RGD:1600115 [ISS] UniProtKB:Q9NTX7) /// 1903206 // negative regulation of hydrogen peroxide-induced cell death (PMID:24842055|RGD:13524867 [IDA]) /// 0090263 // positive regulation of canonical Wnt signaling pathway …	0005829 // cytosol (GO_REF:0000052|RGD:1624291 [ISO] UniProtKB:Q9NTX7) /// 0005634 // nucleus (PMID:24842055|RGD:13524867 [IDA]) /// 0005886 // plasma membrane (GO_REF:0000052|RGD:1624291 [ISO] UniProtKB:Q9NTX7) /// 0005654 // nucleoplasm (GO_REF:0000107|RGD:1600115 [IEA] UniProtKB:Q9NTX7|ensembl:ENSP00000357297) /// 0005829 // cytosol (GO_REF:0000024|RGD:1600115 [ISS] UniProtKB:Q9NTX7) /// 00058…	0061630 // ubiquitin protein ligase activity (GO_REF:0000002|RGD:1600115 [IEA] InterPro:IPR033509) /// 0008270 // zinc ion binding (GO_REF:0000104|RGD:1600115 [IEA] UniRule:UR001427773) /// 0072572 // poly-ADP-D-ribose binding (RGD:1624291 [ISO] UniProtKB:Q9NTX7) /// 0004842 // ubiquitin-protein transferase activity (RGD:1624291 [ISO] UniProtKB:Q9NTX7) /// 0072572 // poly-ADP-D-ribose binding (GO…	ring finger protein 146		gene	taxon:10116	20110420	UniProt			313	5.14531	18.1341	62.9175	315	5.19725	18.4771	65.2317	256	4.31802	19.0421	50.7448	262	4.1663	16.0128	48.9979	321	3.93295	17.2316	49.1104	499	5.12687	18.8926	69.7506
Echdc1	1	complement(30874418..30917882)	ENSRNOG00000011622	1.92823	-1.02614	-0.0372243	0.781484	0.919228	1	Echdc1	RGD	1359654	Echdc1	located_in	0006635 // fatty acid beta-oxidation (PMID:21873635 [IBA] PANTHER:PTN000941828|RGD:61892|RGD:69330|MGI:MGI:94871|UniProtKB:P30084)	0005829 // cytosol (RGD:1624291 [ISO] MGI:1277169) /// 0005829 // cytosol (PMID:21873635 [IBA] PANTHER:PTN000941457|MGI:MGI:1277169) /// 0005829 // cytosol (GO_REF:0000024|RGD:1600115 [ISS] UniProtKB:Q9D9V3)	0004300 // enoyl-CoA hydratase activity (PMID:21873635 [IBA] PANTHER:PTN000941828|UniProtKB:Q13825|UniProtKB:P76082|RGD:69330|UniProtKB:P30084|MGI:MGI:1338011) /// 0016831 // carboxy-lyase activity (RGD:1624291 [ISO] MGI:1277169) /// 0016831 // carboxy-lyase activity (GO_REF:0000024|RGD:1600115 [ISS] UniProtKB:Q9D9V3)	ethylmalonyl-CoA decarboxylase 1		gene	taxon:10116	20120127	UniProt			509	2.03903	7.18635	102.316	419	1.68467	5.9893	86.7685	503	2.06753	9.11759	99.7055	505	1.95694	7.52136	94.4426	634	1.89296	8.29369	96.9968	775	1.9404	7.1504	108.33
AABR07000986.1	1	complement(31000772..31004646)	ENSRNOG00000054753	0.0469953	9.87923	3.3044	0.079298	#N/A	1																	1	0.0449339	0.158365	0.201014	0	0	0	0	1	0.0461053	0.20332	0.198222	1	0.0434666	0.16706	0.187015	3	0.100471	0.440198	0.458975	0	0	0	0
Kiaa0408L	1	complement(31040142..31055453)	ENSRNOG00000042309	4.89112	1.08972	0.123954	0.372567	0.703479	1																	379	4.30976	15.1893	76.1844	424	4.83921	17.2043	87.8039	478	5.57723	24.5951	94.75	443	4.87303	18.7291	82.8476	573	4.85639	21.2775	87.6643	597	4.24299	15.6355	83.4491
Soga3	1	complement(31066798..31122093)	ENSRNOG00000012324	0.497699	-1.13253	-0.179553	0.291845	0.630986	1	Soga3	RGD	11479453	Soga3	located_in	0010506 // regulation of autophagy (GO_REF:0000002|RGD:1600115 [IEA] InterPro:IPR027881)	0016021 // integral component of membrane (GO_REF:0000043|RGD:1600115 [IEA] UniProtKB-KW:KW-0812) /// 0005615 // extracellular space (GO_REF:0000002|RGD:1600115 [IEA] InterPro:IPR027881)		SOGA family member 3		gene	taxon:10116	20210612	InterPro			154	0.484923	1.70906	30.9562	134	0.423498	1.50561	27.7493	149	0.48141	2.12297	29.535	167	0.508686	1.95509	31.2315	237	0.556219	2.43698	36.2591	333	0.65536	2.41501	46.547
AABR07000989.1	1	31124825..31125160	ENSRNOG00000061741	0.649415	-1.55279	-0.634861	0.50711	#N/A	1																	0	0	0	0	2	1.04023	3.69822	0.414169	1	0.531721	2.34484	0.198222	1	0.501288	1.92666	0.187015	1	0.386235	1.69223	0.152992	3	0.971654	3.58055	0.419342
AABR07000990.1	1	31163819..31163934	ENSRNOG00000054845	0	#N/A	#N/A	#N/A	#N/A	#N/A																	0	0	0	0	0	0	0	0	0	0	0	0	0	0	0	0	0	0	0	0	0	0	0	0
LOC100910528	1	complement(31261370..31262466)	ENSRNOG00000023407	0	#N/A	#N/A	#N/A	#N/A	#N/A																	0	0	0	0	0	0	0	0	0	0	0	0	0	0	0	0	0	0	0	0	0	0	0	0
LOC100912599	1	31264755..31273159	ENSRNOG00000023387	0	#N/A	#N/A	#N/A	#N/A	#N/A	LOC100912599	RGD	1584802	LOC100912599	part_of	0006120 // mitochondrial electron transport, NADH to ubiquinone (PMID:21873635 [IBA] PANTHER:PTN000322556|WB:WBGene00009051)	0005747 // mitochondrial respiratory chain complex I (PMID:21873635 [IBA] PANTHER:PTN000322556|UniProtKB:P23934|UniProtKB:O75380|MGI:MGI:107932)		NADH dehydrogenase [ubiquinone] iron-sulfur protein 6, mitochondrial	UniProtKB:D3ZCZ9|PTN004406896	protein	taxon:10116	20170228	GO_Central			0	0	0	0	0	0	0	0	0	0	0	0	0	0	0	0	0	0	0	0	0	0	0	0
RGD1311933	1	31409579..31425662	ENSRNOG00000012581	0	#N/A	#N/A	#N/A	#N/A	#N/A	RGD1311933	RGD	1311933	RGD1311933	located_in		0005615 // extracellular space (RGD:1624291 [ISO] UniProtKB:Q6P5S2) /// 0005615 // extracellular space (PMID:21873635 [IBA] PANTHER:PTN001050406|ZFIN:ZDB-GENE-030131-1178|UniProtKB:Q6P5S2|ZFIN:ZDB-GENE-040426-2281)		similar to RIKEN cDNA 2310057J18		gene	taxon:10116	20150709	RGD	part_of(UBERON:0007311)		0	0	0	0	0	0	0	0	0	0	0	0	0	0	0	0	0	0	0	0	0	0	0	0
AC094217.2	1	31436712..31437203	ENSRNOG00000039788	0	#N/A	#N/A	#N/A	#N/A	#N/A	AC094217.2	RGD	15004356	AC094217.2	located_in	0045087 // innate immune response (GO_REF:0000043|RGD:1600115 [IEA] UniProtKB-KW:KW-0399)	0005694 // chromosome (GO_REF:0000044|RGD:1600115 [IEA] UniProtKB-SubCell:SL-0468) /// 0005634 // nucleus (GO_REF:0000044|RGD:1600115 [IEA] UniProtKB-SubCell:SL-0191)				gene	taxon:10116	20210612	UniProt			0	0	0	0	0	0	0	0	0	0	0	0	0	0	0	0	0	0	0	0	0	0	0	0
RNaseP_nuc_2	1	31443439..31443685	ENSRNOG00000051400	0	#N/A	#N/A	#N/A	#N/A	#N/A																	0	0	0	0	0	0	0	0	0	0	0	0	0	0	0	0	0	0	0	0	0	0	0	0
AC094217.1	1	complement(31527646..31528083)	ENSRNOG00000039783	1140.39	-1.2031	-0.26676	0.0804587	0.353922	1																	2694	1070.95	3774.45	541.532	3093	1234.09	4387.41	640.513	2657	1083.78	4779.36	526.675	2239	861.007	3309.21	418.727	3468	1027.53	4501.98	530.576	3896	967.998	3567.08	544.586
Lrrc14b	1	31531143..31535314	ENSRNOG00000028357	0.800491	-1.73687	-0.796492	0.0343098	0.238898	1	Lrrc14b	RGD	1564978	Lrrc14b	is_active_in		0005737 // cytoplasm (PMID:21873635 [IBA] PANTHER:PTN002306527|MGI:MGI:1890541|UniProtKB:Q15048|MGI:MGI:2679150)		Leucine-rich repeat-containing 14B	UniProtKB:D3ZJ80|PTN000369174	protein	taxon:10116	20200808	GO_Central			11	0.459086	1.618	2.21116	6	0.251332	0.893529	1.24251	17	0.727993	3.21038	3.36977	11	0.444094	1.70684	2.05717	19	0.591018	2.58945	2.90684	20	0.521693	1.92244	2.79561
Ccdc127	1	complement(31539215..31545559)	ENSRNOG00000012775	3.80144	-1.21657	-0.282816	0.120342	0.431245	1	Ccdc127	RGD	735106	Ccdc127	located_in		0016021 // integral component of membrane (GO_REF:0000043|RGD:1600115 [IEA] UniProtKB-KW:KW-0812)		coiled-coil domain containing 127		gene	taxon:10116	20210612	UniProt		UniProtKB:G3V7Q3	134	3.67721	12.96	26.9359	120	3.30514	11.7504	24.8502	131	3.68861	16.2664	25.967	127	3.37131	12.9574	23.7509	170	3.47703	15.2341	26.0086	315	5.40267	19.9089	44.0309
Sdha	1	31545631..31570601	ENSRNOG00000013331	5.35583	-1.14803	-0.199161	0.165424	0.496789	1	Sdha	RGD	621557	Sdha	contributes_to	0007399 // nervous system development (RGD:1624291 [ISO] UniProtKB:P31040) /// 0006105 // succinate metabolic process (GO_REF:0000024|RGD:1600115 [ISS] UniProtKB:P31040) /// 0022904 // respiratory electron transport chain (GO_REF:0000024|RGD:1600115 [ISS] UniProtKB:P31040) /// 0006099 // tricarboxylic acid cycle (GO_REF:0000041|RGD:1600115 [IEA] UniPathway:UPA00223) /// 0022904 // respiratory ele…	0005743 // mitochondrial inner membrane (GO_REF:0000024|RGD:1600115 [ISS] UniProtKB:Q0QF01) /// 0005743 // mitochondrial inner membrane (RGD:1624291 [ISO] RGD:13890970) /// 0005749 // mitochondrial respiratory chain complex II, succinate dehydrogenase complex (ubiquinone) (PMID:21873635 [IBA] PANTHER:PTN000180258|SGD:S000001631|UniProtKB:Q9YHT1|TAIR:locus:2173654|UniProtKB:Q0QF01) /// 0005743 // …	0009055 // electron carrier activity (PMID:21873635 [IBA] PANTHER:PTN000180228|UniProtKB:P0AC41|UniProtKB:P00363) /// 0000104 // succinate dehydrogenase activity (PMID:21873635 [IBA] PANTHER:PTN000180228|UniProtKB:P31040|RGD:621557|SGD:S000001631|SGD:S000003581|UniProtKB:P0AC41) /// 0008177 // succinate dehydrogenase (ubiquinone) activity (PMID:16520240|RGD:2306906 [IMP]) /// 0000104 // succinate…	succinate dehydrogenase complex flavoprotein subunit A		gene	taxon:10116	20091117	UniProt			916	6.38712	22.5107	184.129	588	4.11512	14.63	121.766	796	5.69508	25.1148	157.784	702	4.73509	18.1989	131.285	979	5.08789	22.2918	149.779	1207	5.26018	19.3838	168.715
Pdcd6	1	31576183..31591849	ENSRNOG00000014485	2.63253	-1.15966	-0.213708	0.15396	0.480544	1	Pdcd6	RGD	1311239	Pdcd6	enables	0010595 // positive regulation of endothelial cell migration (RGD:1624291 [ISO] UniProtKB:O75340) /// 0034605 // cellular response to heat (RGD:1624291 [ISO] UniProtKB:O75340) /// 0001938 // positive regulation of endothelial cell proliferation (RGD:1624291 [ISO] UniProtKB:O75340) /// 0006888 // ER to Golgi vesicle-mediated transport (RGD:1624291 [ISO] UniProtKB:O75340) /// 0014032 // neural cres…	0005737 // cytoplasm (RGD:1624291 [ISO] MGI:109283) /// 0005789 // endoplasmic reticulum membrane (GO_REF:0000044|RGD:1600115 [IEA] UniProtKB-SubCell:SL-0097) /// 0005829 // cytosol (GO_REF:0000052|RGD:1624291 [ISO] UniProtKB:O75340) /// 0070971 // endoplasmic reticulum exit site (RGD:1624291 [ISO] UniProtKB:O75340) /// 0005829 // cytosol (GO_REF:0000107|RGD:1600115 [IEA] UniProtKB:O75340|ensembl…	0042803 // protein homodimerization activity (RGD:1624291 [ISO] MGI:109283) /// 0005509 // calcium ion binding (RGD:1624291 [ISO] UniProtKB:O75340) /// 0043495 // protein anchor (RGD:1624291 [ISO] UniProtKB:O75340) /// 0048306 // calcium-dependent protein binding (RGD:1624291 [ISO] UniProtKB:O75340) /// 0046983 // protein dimerization activity (RGD:1624291 [ISO] MGI:109283) /// 0046983 // protein…	programmed cell death 6		gene	taxon:10116	20170307	UniProt			229	2.54504	8.96974	46.0323	243	2.71057	9.63657	50.3216	218	2.48596	10.9628	43.2123	245	2.63395	10.1234	45.8187	279	2.31105	10.1255	42.6847	382	2.65343	9.7779	53.3962
Ahrr	1	31603297..31698329	ENSRNOG00000014721	0.003545	1.09431	0.130019	0.864661	#N/A	1	Ahrr	RGD	1559857	Ahrr	involved_in	0006805 // xenobiotic metabolic process (GO_REF:0000002|RGD:1600115 [IEA] InterPro:IPR039091) /// 0033235 // positive regulation of protein sumoylation (RGD:1624291 [ISO] MGI:1333776) /// 0045892 // negative regulation of transcription, DNA-templated (RGD:1624291 [ISO] MGI:1333776) /// 0030522 // intracellular receptor signaling pathway (GO_REF:0000108|RGD:1600115 [IEA] GO:0004879) /// 0000122 //…	0005829 // cytosol (GO_REF:0000052|RGD:1624291 [ISO] UniProtKB:A9YTQ3) /// 0005737 // cytoplasm (GO_REF:0000044|RGD:1600115 [IEA] UniProtKB-SubCell:SL-0086) /// 0034751 // aryl hydrocarbon receptor complex (PMID:21873635 [IBA] PANTHER:PTN004180845|UniProtKB:A0A1D5P3U2|UniProtKB:E1C4K6) /// 0005654 // nucleoplasm (GO_REF:0000052|RGD:1624291 [ISO] UniProtKB:A9YTQ3,UniProtKB:D6RE68) /// 0005634 // n…	0004879 // RNA polymerase II transcription factor activity, ligand-activated sequence-specific DNA binding (PMID:21873635 [IBA] PANTHER:PTN004180845|UniProtKB:E1C4K6|MGI:MGI:105043|RGD:2074|UniProtKB:P35869|UniProtKB:A0A1D5P3U2|ZFIN:ZDB-GENE-990714-16) /// 0046983 // protein dimerization activity (GO_REF:0000002|RGD:1600115 [IEA] InterPro:IPR011598|InterPro:IPR036638) /// 0000976 // transcription…	aryl-hydrocarbon receptor repressor		gene	taxon:10116	20090803	RGD			1	0.00183219	0.00645737	0.201014	2	0.00367787	0.0130755	0.414169	2	0.00375992	0.0165809	0.396443	4	0.00708945	0.0272477	0.74806	1	0.00136558	0.00598306	0.152992	2	0.00229026	0.00843964	0.279561
Exoc3	1	31700953..31731815	ENSRNOG00000039776	1.515	-1.18403	-0.243702	0.097255	0.387837	1	Exoc3	RGD	621790	Exoc3	enables	0051601 // exocyst localization (PMID:21873635 [IBA] PANTHER:PTN000480155|SGD:S000001330) /// 0015031 // protein transport (GO_REF:0000043|RGD:1600115 [IEA] UniProtKB-KW:KW-0653) /// 0006887 // exocytosis (PMID:21873635 [IBA] PANTHER:PTN000480155|SGD:S000001330|MGI:MGI:3041195|FB:FBgn0266671)	0030426 // growth cone (GO_REF:0000044|RGD:1600115 [IEA] UniProtKB-SubCell:SL-0288) /// 0030496 // midbody (GO_REF:0000044|RGD:1600115 [IEA] UniProtKB-SubCell:SL-0469) /// 0042734 // presynaptic membrane (PMID:12763070|RGD:13702453 [IDA]) /// 0000145 // exocyst (PMID:21873635 [IBA] PANTHER:PTN000480155|FB:FBgn0266671|UniProtKB:Q94AI6|dictyBase:DDB_G0293520|SGD:S000001330|PomBase:SPCC1235.10c|MGI:…	0000149 // SNARE binding (PMID:21873635 [IBA] PANTHER:PTN000480155|SGD:S000001330) /// 0005515 // protein binding (PMID:17827149|RGD:8554303 [IPI] UniProtKB:Q8K3I4)	exocyst complex component 3		gene	taxon:10116	20120328	UniProt			253	1.42734	5.03052	50.8566	235	1.33067	4.73077	48.6649	284	1.644	7.2499	56.295	221	1.20609	4.63553	41.3303	363	1.52637	6.68754	55.536	489	1.72425	6.35388	68.3528
Slc9a3	1	complement(31734327..31777070)	ENSRNOG00000015159	0.625665	1.60609	0.683555	0.000249488	0.0228831	1	Slc9a3	RGD	3720	Slc9a3	involved_in	0007623 // circadian rhythm (PMID:15780093|RGD:1581376 [IEP]) /// 0071805 // potassium ion transmembrane transport (PMID:21873635 [IBA] PANTHER:PTN000011605|SGD:S000002864|TAIR:locus:2114810|TAIR:locus:2041100) /// 0006885 // regulation of pH (PMID:15265811|RGD:1625070 [IDA]) /// 0006814 // sodium ion transport (RGD:1624291 [ISO] MGI:105064) /// 0006814 // sodium ion transport (PMID:11880335|RGD:…	0031982 // vesicle (RGD:1624291 [ISO] MGI:105064) /// 0031526 // brush border membrane (PMID:21873635 [IBA] PANTHER:PTN002561299|MGI:MGI:105064|RGD:3720) /// 0016324 // apical plasma membrane (RGD:1624291 [ISO] MGI:105064) /// 0031526 // brush border membrane (PMID:15238256|RGD:1581378 [IDA]) /// 0016324 // apical plasma membrane (PMID:20584908|RGD:10047312 [IDA]) /// 0070062 // extracellular exo…	0015385 // sodium:proton antiporter activity (PMID:21873635 [IBA] PANTHER:PTN000011605|MGI:MGI:102462|RGD:3719|MGI:MGI:105075|TAIR:locus:2181246|RGD:3718|MGI:MGI:1924281|ZFIN:ZDB-GENE-060503-640|MGI:MGI:105064|RGD:620473|TAIR:locus:2114810|UniProtKB:P48764|TAIR:locus:2173972|WB:WBGene00003730|UniProtKB:Q96T83|SGD:S000002864|RGD:3720|UniProtKB:P19634) /// 0015385 // sodium:proton antiporter activi…	solute carrier family 9 member A3		gene	taxon:10116	20060929	RGD			140	0.570293	2.00994	28.142	114	0.466091	1.65703	23.6076	169	0.706373	3.11504	33.4995	206	0.811744	3.11987	38.5251	189	0.573823	2.51411	28.9155	112	0.285149	1.05078	15.6554
Cep72	1	31835000..31864628	ENSRNOG00000015465	0.0857646	1.08772	0.12131	0.759458	0.910264	1	Cep72	RGD	1566336	Cep72	located_in	0033566 // gamma-tubulin complex localization (RGD:1624291 [ISO] UniProtKB:Q9P209) /// 0007099 // centriole replication (RGD:1624291 [ISO] UniProtKB:Q9P209) /// 0007051 // spindle organization (RGD:1624291 [ISO] UniProtKB:Q9P209) /// 1904779 // regulation of protein localization to centrosome (RGD:1624291 [ISO] UniProtKB:Q9P209)	0034451 // centriolar satellite (RGD:1624291 [ISO] UniProtKB:Q9P209) /// 0034451 // centriolar satellite (RGD:1624291 [ISO] MGI:1921720) /// 0005813 // centrosome (RGD:1624291 [ISO] UniProtKB:Q9P209)	0042802 // identical protein binding (RGD:1624291 [ISO] MGI:1921720,PR:Q9D3R3)	centrosomal protein 72		gene	taxon:10116	20110517	RGD			10	0.0587663	0.207116	2.01014	18	0.106169	0.377448	3.72752	18	0.108537	0.478638	3.56799	15	0.085271	0.327732	2.80523	16	0.07008	0.307044	2.44787	22	0.0808044	0.297765	3.07518
Tppp	1	complement(31870899..31890778)	ENSRNOG00000028261	0.165721	-1.68229	-0.750423	0.0391013	0.256716	1	Tppp	RGD	1310121	Tppp	enables	0032288 // myelin assembly (PMID:19606501|RGD:14995315 [IMP]) /// 0048709 // oligodendrocyte differentiation (GO_REF:0000024|RGD:1600115 [ISS] UniProtKB:Q7TQD2) /// 0048709 // oligodendrocyte differentiation (RGD:1624291 [ISO] MGI:1920198) /// 0001578 // microtubule bundle formation (GO_REF:0000024|RGD:1600115 [ISS] UniProtKB:O94811) /// 0046785 // microtubule polymerization (GO_REF:0000024|RGD:1…	0005737 // cytoplasm (RGD:1624291 [ISO] UniProtKB:O94811) /// 0005634 // nucleus (RGD:1624291 [ISO] UniProtKB:O94811) /// 0005874 // microtubule (RGD:1624291 [ISO] UniProtKB:O94811) /// 0072686 // mitotic spindle (RGD:1624291 [ISO] UniProtKB:O94811) /// 0005874 // microtubule (RGD:1624291 [ISO] MGI:1920198) /// 0097427 // microtubule bundle (RGD:1624291 [ISO] UniProtKB:O94811) /// 0048471 // peri…	0000287 // magnesium ion binding (RGD:1624291 [ISO] UniProtKB:O94811) /// 0015631 // tubulin binding (GO_REF:0000024|RGD:1600115 [ISS] UniProtKB:Q27957) /// 0003924 // GTPase activity (RGD:1624291 [ISO] UniProtKB:O94811) /// 0042803 // protein homodimerization activity (GO_REF:0000024|RGD:1600115 [ISS] UniProtKB:O94811) /// 0042803 // protein homodimerization activity (RGD:1624291 [ISO] UniProtKB…	tubulin polymerization promoting protein		gene	taxon:10116	20191007	UniProt			18	0.157653	0.555631	3.61826	12	0.105489	0.375031	2.48502	13	0.116829	0.515204	2.57688	10	0.0847248	0.325633	1.87015	15	0.0979188	0.429016	2.29488	41	0.224438	0.827057	5.73101
Zdhhc11	1	complement(31906064..31936537)	ENSRNOG00000039743	0.00598754	1.16105	0.215429	0.828933	#N/A	1	Zdhhc11	RGD	1564281	Zdhhc11	involved_in	0018230 // peptidyl-L-cysteine S-palmitoylation (PMID:21873635 [IBA] PANTHER:PTN000525256|UniProtKB:Q8IVQ6|UniProtKB:Q5W0Z9|UniProtKB:Q8WVZ1|MGI:MGI:1915336|MGI:MGI:1918414|UniProtKB:Q9NXF8|MGI:MGI:1918046|ZFIN:ZDB-GENE-061110-106|MGI:MGI:1923452|UniProtKB:Q9Y397|UniProtKB:Q9NUE0|ZFIN:ZDB-GENE-040718-346|RGD:628681|MGI:MGI:1913470|MGI:MGI:1926134|UniProtKB:Q96MV8|MGI:MGI:1915518|MGI:MGI:2142662|U…	0010008 // endosome membrane (RGD:1624291 [ISO] MGI:1918414) /// 0005794 // Golgi apparatus (PMID:21873635 [IBA] PANTHER:PTN000525256|ZFIN:ZDB-GENE-061110-106|TAIR:locus:2101806|RGD:1309041|UniProtKB:Q9NXF8|MGI:MGI:1915336|UniProtKB:Q8WVZ1|UniProtKB:Q5W0Z9|UniProtKB:Q8N966|UniProtKB:Q8IVQ6|FB:FBgn0042133|FB:FBgn0031495|UniProtKB:Q8WTX9|MGI:MGI:2142662|RGD:1562075|UniProtKB:Q9UIJ5|UniProtKB:Q9NPG8…	0019706 // protein-cysteine S-palmitoyltransferase activity (RGD:1624291 [ISO] MGI:1918414) /// 0019706 // protein-cysteine S-palmitoyltransferase activity (PMID:21873635 [IBA] PANTHER:PTN000525256|MGI:MGI:2142662|UniProtKB:Q9UIJ5|MGI:MGI:1918046|ZFIN:ZDB-GENE-061110-106|MGI:MGI:1915518|MGI:MGI:1915336|MGI:MGI:1918414|UniProtKB:Q9NXF8|UniProtKB:Q96MV8|MGI:MGI:1926134|PomBase:SPBC3H7.09|MGI:MGI:19…	zinc finger, DHHC-type containing 11		gene	taxon:10116	20200402	RGD			2	0.0114274	0.0402746	0.402028	1	0.00573471	0.0203879	0.207085	0	0	0	0	0	0	0	0	3	0.0127756	0.0559745	0.458975	1	0.00357108	0.0131595	0.139781
AABR07001001.2	1	31937653..31939296	ENSRNOG00000060926	0.0196261	-2.85439	-1.51318	0.490482	#N/A	1																	0	0	0	0	0	0	0	0	0	0	0	0	0	0	0	0	0	0	0	0	0	0	0	0
Brd9	1	complement(31939585..31967915)	ENSRNOG00000015676	2.96026	1.56111	0.642575	4.80741e-05	0.00925966	0.913647	Brd9	RGD	1307359	Brd9	enables	0008150 // biological_process (RGD:1598407 [ND]) /// 0006357 // regulation of transcription from RNA polymerase II promoter (PMID:21873635 [IBA] PANTHER:PTN000525141|UniProtKB:Q9NPI1)	0016514 // SWI/SNF complex (RGD:1624291 [ISO] MGI:2145317) /// 0005634 // nucleus (PMID:21873635 [IBA] PANTHER:PTN000525141|UniProtKB:Q9NPI1|MGI:MGI:1349766|MGI:MGI:2145317|UniProtKB:Q9H8M2|FB:FBgn0031947) /// 0005654 // nucleoplasm (GO_REF:0000052|RGD:1624291 [ISO] UniProtKB:Q9H8M2) /// 0005575 // cellular_component (RGD:1598407 [ND]) /// 0016514 // SWI/SNF complex (RGD:1624291 [ISO] UniProtKB:Q…	0070577 // lysine-acetylated histone binding (PMID:21873635 [IBA] PANTHER:PTN000525141|UniProtKB:Q9H8M2|UniProtKB:Q9NPI1) /// 0003674 // molecular_function (RGD:1598407 [ND]) /// 0070577 // lysine-acetylated histone binding (RGD:1624291 [ISO] UniProtKB:Q9H8M2)	bromodomain containing 9		gene	taxon:10116	20141017	RGD			464	2.85168	10.0505	93.2706	429	2.64628	9.408	88.8393	518	3.26656	14.4052	102.679	436	2.5921	9.96252	81.5385	752	3.44467	15.0923	115.05	335	1.2868	4.74189	46.8265
Trip13	1	31967978..32012919	ENSRNOG00000015810	0.0408339	1.11578	0.158047	0.71153	0.890703	1	Trip13	RGD	1308516	Trip13	acts_upstream_of_or_within	0007283 // spermatogenesis (GO_REF:0000024|RGD:1600115 [ISS] UniProtKB:Q3UA06) /// 0007131 // reciprocal meiotic recombination (RGD:1624291 [ISO] MGI:1916966) /// 0007144 // female meiosis I (RGD:1624291 [ISO] MGI:1916966) /// 0007286 // spermatid development (RGD:1624291 [ISO] MGI:1916966) /// 0048477 // oogenesis (GO_REF:0000024|RGD:1600115 [ISS] UniProtKB:Q3UA06) /// 0001556 // oocyte maturati…	0001673 // male germ cell nucleus (RGD:1624291 [ISO] MGI:1916966) /// 0005694 // chromosome (PMID:21873635 [IBA] PANTHER:PTN000554401|UniProtKB:Q8H1F9|UniProtKB:Q7XK25|WB:WBGene00008641) /// 0005634 // nucleus (PMID:21873635 [IBA] PANTHER:PTN000554401|SGD:S000000390|UniProtKB:Q8H1F9|MGI:MGI:1916966|UniProtKB:Q7XK25)	0042802 // identical protein binding (RGD:1624291 [ISO] MGI:1916966,PR:Q3UA06-1) /// 0005524 // ATP binding (GO_REF:0000043|RGD:1600115 [IEA] UniProtKB-KW:KW-0067) /// 0042802 // identical protein binding (RGD:1624291 [ISO] UniProtKB:Q15645)	thyroid hormone receptor interactor 13		gene	taxon:10116	20200327	RGD	occurs_in(CL:0000023)		11	0.0426173	0.1502	2.21116	8	0.0311084	0.110596	1.65668	13	0.051679	0.227899	2.57688	11	0.0412256	0.158447	2.05717	13	0.037539	0.164471	1.98889	10	0.0242146	0.089231	1.39781
AABR07001001.1	1	complement(31978116..31978253)	ENSRNOG00000051415	0	#N/A	#N/A	#N/A	#N/A	#N/A																	0	0	0	0	0	0	0	0	0	0	0	0	0	0	0	0	0	0	0	0	0	0	0	0
5S_rRNA_3	1	complement(32051294..32051411)	ENSRNOG00000045233	0	#N/A	#N/A	#N/A	#N/A	#N/A																	0	0	0	0	0	0	0	0	0	0	0	0	0	0	0	0	0	0	0	0	0	0	0	0
Nkd2	1	32058044..32084877	ENSRNOG00000016103	0.156689	-1.61649	-0.692864	0.0901676	0.374904	1	Nkd2	RGD	1311459	Nkd2	enables	0010954 // positive regulation of protein processing (RGD:1624291 [ISO] UniProtKB:Q969F2) /// 0090090 // negative regulation of canonical Wnt signaling pathway (RGD:1624291 [ISO] UniProtKB:Q969F2) /// 1903078 // positive regulation of protein localization to plasma membrane (RGD:1624291 [ISO] UniProtKB:Q969F2) /// 0030178 // negative regulation of Wnt signaling pathway (PMID:21873635 [IBA] PANTHE…	0071944 // cell periphery (RGD:1624291 [ISO] UniProtKB:Q969F2) /// 0005737 // cytoplasm (PMID:21873635 [IBA] PANTHER:PTN001098752|FB:FBgn0002945|ZFIN:ZDB-GENE-061108-3|UniProtKB:Q969F2) /// 0005886 // plasma membrane (RGD:1624291 [ISO] UniProtKB:Q969F2) /// 0016323 // basolateral plasma membrane (RGD:1624291 [ISO] UniProtKB:Q969F2) /// 0031410 // cytoplasmic vesicle (RGD:1624291 [ISO] UniProtKB:Q…	0032036 // myosin heavy chain binding (RGD:1624291 [ISO] UniProtKB:Q969F2) /// 0031625 // ubiquitin protein ligase binding (RGD:1624291 [ISO] UniProtKB:Q969F2) /// 0005509 // calcium ion binding (GO_REF:0000002|RGD:1600115 [IEA] InterPro:IPR002048) /// 0019838 // growth factor binding (RGD:1624291 [ISO] UniProtKB:Q969F2) /// 0051117 // ATPase binding (RGD:1624291 [ISO] UniProtKB:Q969F2)	NKD inhibitor of WNT signaling pathway 2		gene	taxon:10116	20210612	InterPro			19	0.123286	0.434509	3.81927	13	0.084664	0.300995	2.6921	16	0.106526	0.469771	3.17155	25	0.156921	0.603114	4.67538	14	0.067707	0.296648	2.14189	9	0.0364995	0.134501	1.25803
Slc12a7	1	complement(32086755..32141036)	ENSRNOG00000016372	1.04368	-1.05261	-0.0739645	0.64413	0.864072	1	Slc12a7	RGD	1359672	Slc12a7	located_in	0007268 // chemical synaptic transmission (GO_REF:0000002|RGD:1600115 [IEA] InterPro:IPR030358) /// 0071805 // potassium ion transmembrane transport (GO_REF:0000108|RGD:1600115 [IEA] GO:0015379) /// 1990573 // potassium ion import across plasma membrane (PMID:21873635 [IBA] PANTHER:PTN000214719|UniProtKB:Q9UHW9|MGI:MGI:101924) /// 0006884 // cell volume homeostasis (PMID:15533301|RGD:1558104 [IMP…	0005886 // plasma membrane (RGD:1624291 [ISO] MGI:1342283,PR:000045490) /// 0005887 // integral component of plasma membrane (GO_REF:0000002|RGD:1600115 [IEA] InterPro:IPR030354) /// 0005887 // integral component of plasma membrane (GO_REF:0000002|RGD:1600115 [IEA] InterPro:IPR030358) /// 0045202 // synapse (GO_REF:0000108|RGD:1600115 [IEA] GO:0007268) /// 0032991 // macromolecular complex (GO_RE…	0008519 // ammonium transmembrane transporter activity (GO_REF:0000107|RGD:1600115 [IEA] UniProtKB:Q9WVL3|ensembl:ENSMUSP00000017900) /// 0015379 // potassium:chloride symporter activity (PMID:21873635 [IBA] PANTHER:PTN000214719|UniProtKB:Q6Z0E2|RGD:620811|FB:FBgn0036279|UniProtKB:Q9UHW9|TAIR:locus:2028170|SGD:S000000439|WB:WBGene00019205|MGI:MGI:1862037|RGD:620809|MGI:MGI:103150|RGD:3685|WB:WBGe…	solute carrier family 12 member 7		gene	taxon:10116	20160105	RGD			309	0.99117	3.49328	62.1134	346	1.11394	3.96025	71.6513	273	0.898524	3.9624	54.1145	431	1.33736	5.14004	80.6035	367	0.877408	3.84422	56.148	412	0.825983	3.04375	57.5897
AC142421.1	1	complement(32191848..32200477)	ENSRNOG00000056712	0	#N/A	#N/A	#N/A	#N/A	#N/A																	0	0	0	0	0	0	0	0	0	0	0	0	0	0	0	0	0	0	0	0	0	0	0	0
Slc6a19	1	32199810..32220045	ENSRNOG00000026501	0	#N/A	#N/A	#N/A	#N/A	#N/A	Slc6a19	RGD	1594328	Slc6a19	enables	0007584 // response to nutrient (PMID:17264310|RGD:1600036 [IEP]) /// 0035725 // sodium ion transmembrane transport (PMID:21873635 [IBA] PANTHER:PTN000177662|UniProtKB:P30531) /// 0015804 // neutral amino acid transport (RGD:1624291 [ISO] MGI:1921588)	0016324 // apical plasma membrane (RGD:1624291 [ISO] MGI:1921588) /// 0031526 // brush border membrane (RGD:1624291 [ISO] UniProtKB:Q695T7) /// 0005575 // cellular_component (RGD:1598407 [ND]) /// 0016324 // apical plasma membrane (RGD:1624291 [ISO] UniProtKB:Q695T7) /// 0031526 // brush border membrane (RGD:1624291 [ISO] MGI:1921588) /// 0016324 // apical plasma membrane (GO_REF:0000024|RGD:1600…	0003674 // molecular_function (RGD:1598407 [ND]) /// 0015175 // neutral amino acid transmembrane transporter activity (RGD:1624291 [ISO] UniProtKB:Q695T7) /// 0015293 // symporter activity (GO_REF:0000043|RGD:1600115 [IEA] UniProtKB-KW:KW-0769) /// 0015175 // neutral amino acid transmembrane transporter activity (GO_REF:0000024|RGD:1600115 [ISS] UniProtKB:Q695T7) /// 0015175 // neutral amino acid…	solute carrier family 6 member 19		gene	taxon:10116	20070226	RGD			0	0	0	0	0	0	0	0	0	0	0	0	0	0	0	0	0	0	0	0	0	0	0	0
Slc6a18	1	32221636..32236051	ENSRNOG00000016253	0	#N/A	#N/A	#N/A	#N/A	#N/A	Slc6a18	RGD	69352	Slc6a18	acts_upstream_of_or_within	0006972 // hyperosmotic response (PMID:7943364|RGD:68841 [NAS]) /// 0055085 // transmembrane transport (GO_REF:0000108|RGD:1600115 [IEA] GO:0015293) /// 0006972 // hyperosmotic response (PMID:15056985|RGD:1580633 [IEP]) /// 0035725 // sodium ion transmembrane transport (PMID:21873635 [IBA] PANTHER:PTN000177662|UniProtKB:P30531) /// 0015804 // neutral amino acid transport (GO_REF:0000108|RGD:16001…	0031526 // brush border membrane (RGD:1624291 [ISO] MGI:1336892) /// 0005886 // plasma membrane (GO_REF:0000024|RGD:1600115 [ISS] UniProtKB:O88576) /// 0005886 // plasma membrane (RGD:1624291 [ISO] MGI:1336892) /// 0016324 // apical plasma membrane (RGD:1624291 [ISO] MGI:1336892) /// 0005887 // integral component of plasma membrane (GO_REF:0000002|RGD:1600115 [IEA] InterPro:IPR002438) /// 0016324…	0015171 // amino acid transmembrane transporter activity (RGD:1624291 [ISO] UniProtKB:Q96N87) /// 0015175 // neutral amino acid transmembrane transporter activity (RGD:1624291 [ISO] MGI:1336892) /// 0015293 // symporter activity (GO_REF:0000043|RGD:1600115 [IEA] UniProtKB-KW:KW-0769) /// 0015175 // neutral amino acid transmembrane transporter activity (GO_REF:0000107|RGD:1600115 [IEA] UniProtKB:O…	solute carrier family 6 member 18		gene	taxon:10116	20140305	RGD	occurs_in(EMAPA:17373)		0	0	0	0	0	0	0	0	0	0	0	0	0	0	0	0	0	0	0	0	0	0	0	0
AC142421.2	1	32240144..32244377	ENSRNOG00000061518	0.0467169	1.78138	0.832992	0.473536	#N/A	1																	3	0.123372	0.434811	0.603043	0	0	0	0	0	0	0	0	2	0.0795621	0.30579	0.37403	1	0.0306507	0.134291	0.152992	0	0	0	0
Tert	1	complement(32251714..32272476)	ENSRNOG00000025327	0.324401	1.34034	0.422597	0.124192	0.436412	1	Tert	RGD	70494	Tert	enables	0022616 // DNA strand elongation (RGD:1624291 [ISO] UniProtKB:O14746) /// 0051000 // positive regulation of nitric-oxide synthase activity (RGD:1624291 [ISO] UniProtKB:O14746) /// 0071897 // DNA biosynthetic process (RGD:1624291 [ISO] UniProtKB:O14746) /// 0007004 // telomere maintenance via telomerase (RGD:1624291 [ISO] UniProtKB:O14746) /// 0043524 // negative regulation of neuron apoptotic pro…	0005737 // cytoplasm (PMID:11485973|RGD:2291978 [IDA]) /// 0031379 // RNA-directed RNA polymerase complex (RGD:1624291 [ISO] UniProtKB:O14746) /// 0005829 // cytosol (GO_REF:0000107|RGD:1600115 [IEA] UniProtKB:O14746|ensembl:ENSP00000309572) /// 0016607 // nuclear speck (GO_REF:0000052|RGD:1624291 [ISO] UniProtKB:O14746) /// 0016607 // nuclear speck (GO_REF:0000107|RGD:1600115 [IEA] UniProtKB:O14…	0008022 // protein C-terminus binding (RGD:1624291 [ISO] UniProtKB:O14746) /// 0042802 // identical protein binding (RGD:1624291 [ISO] UniProtKB:O14746) /// 0003677 // DNA binding (RGD:1624291 [ISO] UniProtKB:O14746) /// 0003721 // telomerase RNA reverse transcriptase activity (PMID:11517337|RGD:70299 [TAS]) /// 0046872 // metal ion binding (GO_REF:0000043|RGD:1600115 [IEA] UniProtKB-KW:KW-0479) …	telomerase reverse transcriptase		gene	taxon:10116	20141027	RGD	occurs_in(GO:0005759)		38	0.318668	1.12311	7.63854	38	0.319841	1.13709	7.86922	32	0.275348	1.21426	6.34309	48	0.389384	1.49657	8.97672	51	0.318765	1.39662	7.80258	32	0.167722	0.618056	4.47298
Clptm1l	1	complement(32281207..32297190)	ENSRNOG00000016923	2.70375	1.01446	0.0207053	0.894556	0.963055	1	Clptm1l	RGD	1307896	Clptm1l	located_in		0016021 // integral component of membrane (GO_REF:0000043|RGD:1600115 [IEA] UniProtKB-KW:KW-0812) /// 0016020 // membrane (PMID:21873635 [IBA] PANTHER:PTN000482301|MGI:MGI:1927155)		CLPTM1-like		gene	taxon:10116	20210612	UniProt			211	2.29849	8.10079	42.414	220	2.40535	8.55144	45.5586	260	2.9061	12.8156	51.5376	298	3.1402	12.0691	55.7305	341	2.7686	12.1302	52.1702	411	2.79825	10.3116	57.4499
Slc6a3	1	complement(32321580..32363983)	ENSRNOG00000017302	0.000842648	2.37707	1.24919	0.553378	#N/A	1	Slc6a3	RGD	3715	Slc6a3	involved_in	0051583 // dopamine uptake involved in synaptic transmission (PMID:21873635 [IBA] PANTHER:PTN000746001|WB:WBGene00000934) /// 1990384 // hyaloid vascular plexus regression (GO_REF:0000024|RGD:1600115 [ISS] UniProtKB:Q61327) /// 0090494 // dopamine uptake (RGD:1624291 [ISO] MGI:94862) /// 0007568 // aging (PMID:14643386|RGD:1625669 [IEP]) /// 0042416 // dopamine biosynthetic process (RGD:1624291 […	0043005 // neuron projection (RGD:1624291 [ISO] UniProtKB:Q01959) /// 0099055 // integral component of postsynaptic membrane (PMID:8551328|RGD:13702275 [IDA]) /// 0030424 // axon (RGD:1624291 [ISO] MGI:94862) /// 0099056 // integral component of presynaptic membrane (PMID:8551328|RGD:13702275 [IDA]) /// 0045121 // membrane raft (RGD:1624291 [ISO] UniProtKB:Q01959) /// 0043005 // neuron projection…	0002020 // protease binding (PMID:19419578|RGD:6483104 [IPI] RGD:2394) /// 0005334 // norepinephrine:sodium symporter activity (PMID:21873635 [IBA] PANTHER:PTN000178374|RGD:621822) /// 0005326 // neurotransmitter transporter activity (RGD:1624291 [ISO] MGI:94862) /// 0047485 // protein N-terminus binding (RGD:1624291 [ISO] MGI:94862) /// 0005330 // dopamine:sodium symporter activity (RGD:1624291 …	solute carrier family 6 member 3		gene	taxon:10116	20180711	RGD	occurs_in(EMAPA:17549)		0	0	0	0	0	0	0	0	1	0.00421324	0.01858	0.198222	0	0	0	0	0	0	0	0	0	0	0	0
Lpcat1	1	complement(32379432..32429917)	ENSRNOG00000017930	0.646361	-1.02165	-0.0309028	0.856733	0.949194	1	Lpcat1	RGD	1311599	Lpcat1	located_in	0045732 // positive regulation of protein catabolic process (RGD:1624291 [ISO] MGI:2384812) /// 2001246 // negative regulation of phosphatidylcholine biosynthetic process (RGD:1624291 [ISO] MGI:2384812) /// 0036151 // phosphatidylcholine acyl-chain remodeling (RGD:1624291 [ISO] UniProtKB:Q8NF37) /// 0008654 // phospholipid biosynthetic process (GO_REF:0000024|RGD:1600115 [ISS] UniProtKB:Q3TFD2) /…	0005794 // Golgi apparatus (GO_REF:0000024|RGD:1600115 [ISS] UniProtKB:Q3TFD2) /// 0000139 // Golgi membrane (GO_REF:0000044|RGD:1600115 [IEA] UniProtKB-SubCell:SL-0134) /// 0005789 // endoplasmic reticulum membrane (GO_REF:0000044|RGD:1600115 [IEA] UniProtKB-SubCell:SL-0097) /// 0016021 // integral component of membrane (GO_REF:0000043|RGD:1600115 [IEA] UniProtKB-KW:KW-0812) /// 0005783 // endop…	0003841 // 1-acylglycerol-3-phosphate O-acyltransferase activity (PMID:16864775|RGD:25671386 [IDA]) /// 0047159 // 1-alkenylglycerophosphocholine O-acyltransferase activity (GO_REF:0000024|RGD:1600115 [ISS] UniProtKB:Q3TFD2) /// 0047184 // 1-acylglycerophosphocholine O-acyltransferase activity (RGD:1624291 [ISO] MGI:2384812) /// 0047191 // 1-alkylglycerophosphocholine O-acyltransferase activity (…	lysophosphatidylcholine acyltransferase 1		gene	taxon:10116	20210612	UniProt			161	0.555265	1.95697	32.3633	184	0.636924	2.26438	38.1036	210	0.743141	3.27718	41.6266	206	0.687263	2.64144	38.5251	237	0.609212	2.66917	36.2591	318	0.685466	2.52595	44.4503
AABR07001003.1	1	32453813..32476611	ENSRNOG00000053180	0	#N/A	#N/A	#N/A	#N/A	#N/A																	0	0	0	0	0	0	0	0	0	0	0	0	0	0	0	0	0	0	0	0	0	0	0	0
Mrpl36	1	complement(32570296..32570589)	ENSRNOG00000047971	0	#N/A	#N/A	#N/A	#N/A	#N/A	Mrpl36	RGD	1306375	Mrpl36	enables	0042254 // ribosome biogenesis (PMID:21873635 [IBA] PANTHER:PTN000428162|SGD:S000007224) /// 0006412 // translation (GO_REF:0000002|RGD:1600115 [IEA] InterPro:IPR000473|InterPro:IPR035977)	0005762 // mitochondrial large ribosomal subunit (GO_REF:0000024|RGD:1600115 [ISS] UniProtKB:Q9P0J6) /// 0016604 // nuclear body (GO_REF:0000052|RGD:1624291 [ISO] UniProtKB:Q9P0J6) /// 0005739 // mitochondrion (GO_REF:0000052|RGD:1624291 [ISO] UniProtKB:Q9P0J6) /// 0005762 // mitochondrial large ribosomal subunit (PMID:21873635 [IBA] PANTHER:PTN000428162|UniProtKB:Q9P0J6) /// 0005762 // mitochond…	0003735 // structural constituent of ribosome (GO_REF:0000002|RGD:1600115 [IEA] InterPro:IPR000473|InterPro:IPR035977)	mitochondrial ribosomal protein L36		gene	taxon:10116	20210612	InterPro			0	0	0	0	0	0	0	0	0	0	0	0	0	0	0	0	0	0	0	0	0	0	0	0
LOC679739	1	32573228..32581781	ENSRNOG00000049394	0.0398055	1.57265	0.653194	0.477738	#N/A	1																	1	0.0203552	0.07174	0.201014	0	0	0	0	5	0.10443	0.460524	0.991108	3	0.0590716	0.227037	0.561045	1	0.0151713	0.0664705	0.152992	0	0	0	0
Irx4	1	complement(32634796..32643771)	ENSRNOG00000012720	0	#N/A	#N/A	#N/A	#N/A	#N/A	Irx4	RGD	1309309	Irx4	acts_upstream_of_or_within	0007507 // heart development (RGD:1624291 [ISO] MGI:1355275) /// 0048468 // cell development (PMID:21873635 [IBA] PANTHER:PTN002257217|MGI:MGI:1859086|ZFIN:ZDB-GENE-040426-1825|ZFIN:ZDB-GENE-040707-1|FB:FBgn0014343|FB:FBgn0015904) /// 0048561 // establishment of animal organ orientation (PMID:10882515|RGD:1582291 [IEP]) /// 0030182 // neuron differentiation (PMID:21873635 [IBA] PANTHER:PTN0001299…	0005634 // nucleus (PMID:21873635 [IBA] PANTHER:PTN002257217|MGI:MGI:1197522|WB:WBGene00007984)	0000978 // RNA polymerase II core promoter proximal region sequence-specific DNA binding (PMID:21873635 [IBA] PANTHER:PTN002257217|MGI:MGI:2687286|MGI:MGI:1197522) /// 0000981 // RNA polymerase II transcription factor activity, sequence-specific DNA binding (PMID:21873635 [IBA] PANTHER:PTN002257217|MGI:MGI:1197522|FB:FBgn0014343|UniProtKB:P78414|FB:FBgn0015904|MGI:MGI:1927642|UniProtKB:Q9BZI1|MGI…	iroquois homeobox 4		gene	taxon:10116	20070307	RGD			0	0	0	0	0	0	0	0	0	0	0	0	0	0	0	0	0	0	0	0	0	0	0	0
AABR07001006.1	1	32661251..32662221	ENSRNOG00000060323	0	#N/A	#N/A	#N/A	#N/A	#N/A																	0	0	0	0	0	0	0	0	0	0	0	0	0	0	0	0	0	0	0	0	0	0	0	0
AABR07001010.1	1	complement(33061881..33068646)	ENSRNOG00000057164	0	#N/A	#N/A	#N/A	#N/A	#N/A																	0	0	0	0	0	0	0	0	0	0	0	0	0	0	0	0	0	0	0	0	0	0	0	0
Irx2	1	complement(33271977..33275540)	ENSRNOG00000012742	0.0471939	-2.4754	-1.30766	0.306829	#N/A	1	Irx2	RGD	1309834	Irx2	involved_in	0072086 // specification of loop of Henle identity (RGD:1624291 [ISO] MGI:1197526) /// 0000122 // negative regulation of transcription from RNA polymerase II promoter (RGD:1624291 [ISO] UniProtKB:Q9BZI1) /// 0048468 // cell development (PMID:21873635 [IBA] PANTHER:PTN002257217|MGI:MGI:1859086|ZFIN:ZDB-GENE-040426-1825|ZFIN:ZDB-GENE-040707-1|FB:FBgn0014343|FB:FBgn0015904) /// 0072272 // proximal/d…	0005634 // nucleus (PMID:21873635 [IBA] PANTHER:PTN002257217|MGI:MGI:1197522|WB:WBGene00007984)	0043565 // sequence-specific DNA binding (RGD:1624291 [ISO] UniProtKB:Q9BZI1) /// 0001227 // transcriptional repressor activity, RNA polymerase II transcription regulatory region sequence-specific binding (RGD:1624291 [ISO] UniProtKB:Q9BZI1) /// 0000978 // RNA polymerase II core promoter proximal region sequence-specific DNA binding (PMID:21873635 [IBA] PANTHER:PTN002257217|MGI:MGI:2687286|MGI:MG…	iroquois homeobox 2		gene	taxon:10116	20161122	RGD	has_input(NCBI_Gene:3627)|has_input(NCBI_Gene:6352)		0	0	0	0	0	0	0	0	2	0.100257	0.442124	0.396443	0	0	0	0	0	0	0	0	2	0.0610691	0.22504	0.279561
AABR07001018.5	1	complement(33717804..33720703)	ENSRNOG00000058487	0	#N/A	#N/A	#N/A	#N/A	#N/A																	0	0	0	0	0	0	0	0	0	0	0	0	0	0	0	0	0	0	0	0	0	0	0	0
AABR07001018.3	1	33721420..33741396	ENSRNOG00000055826	0	#N/A	#N/A	#N/A	#N/A	#N/A																	0	0	0	0	0	0	0	0	0	0	0	0	0	0	0	0	0	0	0	0	0	0	0	0
AABR07001018.1	1	33794803..33797299	ENSRNOG00000053323	0	#N/A	#N/A	#N/A	#N/A	#N/A																	0	0	0	0	0	0	0	0	0	0	0	0	0	0	0	0	0	0	0	0	0	0	0	0
AABR07001018.4	1	33804875..33810864	ENSRNOG00000056842	0	#N/A	#N/A	#N/A	#N/A	#N/A																	0	0	0	0	0	0	0	0	0	0	0	0	0	0	0	0	0	0	0	0	0	0	0	0
Irx1	1	33910912..33916741	ENSRNOG00000033609	0.00577814	2.37705	1.24917	0.553383	#N/A	1	Irx1	RGD	1309060	Irx1	involved_in	0000122 // negative regulation of transcription from RNA polymerase II promoter (RGD:1624291 [ISO] UniProtKB:P78414) /// 0072086 // specification of loop of Henle identity (RGD:1624291 [ISO] MGI:1197515) /// 0048468 // cell development (PMID:21873635 [IBA] PANTHER:PTN002257217|MGI:MGI:1859086|ZFIN:ZDB-GENE-040426-1825|ZFIN:ZDB-GENE-040707-1|FB:FBgn0014343|FB:FBgn0015904) /// 0072272 // proximal/d…	0005634 // nucleus (PMID:21873635 [IBA] PANTHER:PTN002257217|MGI:MGI:1197522|WB:WBGene00007984)	1990837 // sequence-specific double-stranded DNA binding (RGD:1624291 [ISO] UniProtKB:P78414) /// 0001227 // transcriptional repressor activity, RNA polymerase II transcription regulatory region sequence-specific binding (RGD:1624291 [ISO] UniProtKB:P78414) /// 0043565 // sequence-specific DNA binding (RGD:1624291 [ISO] UniProtKB:P78414) /// 0000978 // RNA polymerase II core promoter proximal reg…	iroquois homeobox 1		gene	taxon:10116	20170518	RGD	has_input(NCBI_Gene:624)|has_input(NCBI_Gene:671)|has_input(NCBI_Gene:1299)|has_input(NCBI_Gene:2252)|has_input(NCBI_Gene:4884)|has_input(NCBI_Gene:5731)|has_input(NCBI_Gene:10659)|has_input(NCBI_Gene:27122)|has_input(NCBI_Gene:84457)		0	0	0	0	0	0	0	0	0	0	0	0	1	0.0288907	0.111039	0.187015	0	0	0	0	0	0	0	0
AABR07001018.2	1	complement(33966862..33980051)	ENSRNOG00000054020	0	#N/A	#N/A	#N/A	#N/A	#N/A																	0	0	0	0	0	0	0	0	0	0	0	0	0	0	0	0	0	0	0	0	0	0	0	0
AABR07001019.1	1	complement(34011456..34013448)	ENSRNOG00000054169	0	#N/A	#N/A	#N/A	#N/A	#N/A																	0	0	0	0	0	0	0	0	0	0	0	0	0	0	0	0	0	0	0	0	0	0	0	0
AABR07001025.1	1	complement(34269359..34271920)	ENSRNOG00000057928	0	#N/A	#N/A	#N/A	#N/A	#N/A																	0	0	0	0	0	0	0	0	0	0	0	0	0	0	0	0	0	0	0	0	0	0	0	0
Adamts16	1	35067490..35198939	ENSRNOG00000016812	0.00501505	1.92857	0.94753	0.165068	0.496396	1	Adamts16	RGD	1310046	Adamts16	acts_upstream_of_or_within	0048232 // male gamete generation (PMID:24983376|RGD:13434925 [IMP]) /// 1902017 // regulation of cilium assembly (PMID:23185005|RGD:9685162 [IMP]) /// 0001658 // branching involved in ureteric bud morphogenesis (RGD:1624291 [ISO] MGI:2429637) /// 0030198 // extracellular matrix organization (PMID:21873635 [IBA] PANTHER:PTN000347317|MGI:MGI:1346321|MGI:MGI:2389008|MGI:MGI:2672033|UniProtKB:E7FFX0…	0005576 // extracellular region (GO_REF:0000043|RGD:1600115 [IEA] UniProtKB-KW:KW-0964) /// 0031012 // extracellular matrix (PMID:21873635 [IBA] PANTHER:PTN000347317|MGI:MGI:1925044|WB:WBGene00003242|RGD:621241|UniProtKB:Q9H324|MGI:MGI:1913798|MGI:MGI:1347356|FB:FBgn0003137|MGI:MGI:109249|UniProtKB:Q9P2N4|MGI:MGI:2386139|FB:FBgn0032252|MGI:MGI:2389008|MGI:MGI:2672033|UniProtKB:Q6ZMM2)	0004222 // metalloendopeptidase activity (PMID:21873635 [IBA] PANTHER:PTN000347317|UniProtKB:Q9UKP4|UniProtKB:Q9UHI8|FB:FBgn0034903|MGI:MGI:1339949|UniProtKB:P58397|MGI:MGI:2660628|MGI:MGI:109249) /// 0046872 // metal ion binding (GO_REF:0000043|RGD:1600115 [IEA] UniProtKB-KW:KW-0479)	ADAM metallopeptidase with thrombospondin type 1 motif, 16		gene	taxon:10116	20140414	RGD	occurs_in(EMAPA:17373)		1	0.0013246	0.00466842	0.201014	4	0.0053179	0.0189061	0.828338	5	0.00679567	0.0299682	0.991108	6	0.00768807	0.0295485	1.12209	4	0.00394903	0.017302	0.611967	2	0.00165577	0.00610151	0.279561
Ice1	1	35280701..35319182	ENSRNOG00000023053	1.89419	1.02346	0.0334564	0.805887	0.928234	1	Ice1	RGD	1309747	Ice1	enables	0042796 // snRNA transcription from RNA polymerase III promoter (RGD:1624291 [ISO] UniProtKB:Q9Y2F5) /// 0008150 // biological_process (RGD:1598407 [ND]) /// 0042795 // snRNA transcription from RNA polymerase II promoter (RGD:1624291 [ISO] UniProtKB:Q9Y2F5) /// 0031334 // positive regulation of protein complex assembly (RGD:1624291 [ISO] UniProtKB:Q9Y2F5) /// 0045945 // positive regulation of tra…	0015030 // Cajal body (RGD:1624291 [ISO] UniProtKB:Q9Y2F5) /// 0035327 // transcriptionally active chromatin (RGD:1624291 [ISO] UniProtKB:Q9Y2F5) /// 0035363 // histone locus body (RGD:1624291 [ISO] UniProtKB:Q9Y2F5) /// 0016604 // nuclear body (GO_REF:0000052|RGD:1624291 [ISO] UniProtKB:Q9Y2F5) /// 0005654 // nucleoplasm (GO_REF:0000052|RGD:1624291 [ISO] UniProtKB:Q9Y2F5) /// 0005575 // cellular…	0003674 // molecular_function (RGD:1598407 [ND]) /// 0030674 // protein binding, bridging (RGD:1624291 [ISO] UniProtKB:Q9Y2F5)	interactor of little elongation complex ELL subunit 1		gene	taxon:10116	20100614	RGD			415	1.87774	6.61791	83.4209	374	1.69846	6.03832	77.4496	452	2.09847	9.25407	89.5962	422	1.84706	7.09904	78.9203	578	1.94922	8.54021	88.4293	648	1.83251	6.75283	90.5779
gene:ENSRNOG00000052375	1	complement(35752471..35752597)	ENSRNOG00000052375	0	#N/A	#N/A	#N/A	#N/A	#N/A																	0	0	0	0	0	0	0	0	0	0	0	0	0	0	0	0	0	0	0	0	0	0	0	0
AABR07001054.1	1	complement(35883694..35886326)	ENSRNOG00000055337	0	#N/A	#N/A	#N/A	#N/A	#N/A																	0	0	0	0	0	0	0	0	0	0	0	0	0	0	0	0	0	0	0	0	0	0	0	0
AABR07001054.2	1	complement(35922688..35996536)	ENSRNOG00000057357	0.0528121	2.30702	1.20603	0.0284755	0.215375	1																	30	0.070733	0.249291	6.03043	29	0.0686268	0.243981	6.00545	23	0.0556424	0.245378	4.5591	1	0.00228077	0.00876597	0.187015	38	0.0667775	0.292575	5.81369	7	0.0103153	0.0380121	0.978465
Med10	1	complement(36107232..36112993)	ENSRNOG00000017150	3.41275	-1.10275	-0.141108	0.420891	0.740187	1	Med10	RGD	1310128	Med10	part_of	0016567 // protein ubiquitination (PMID:12149480|RGD:2304264 [IDA]) /// 0019827 // stem cell population maintenance (RGD:1624291 [ISO] MGI:106331) /// 0045944 // positive regulation of transcription from RNA polymerase II promoter (RGD:1624291 [ISO] MGI:106331) /// 0045944 // positive regulation of transcription from RNA polymerase II promoter (PMID:21873635 [IBA] PANTHER:PTN000331217|SGD:S000006…	0005654 // nucleoplasm (GO_REF:0000052|RGD:1624291 [ISO] UniProtKB:Q9BTT4) /// 0000151 // ubiquitin ligase complex (PMID:12149480|RGD:2304264 [IDA]) /// 0016592 // mediator complex (RGD:1624291 [ISO] MGI:106331) /// 0000785 // chromatin (PMID:21873635 [IBA] PANTHER:PTN000331217|ZFIN:ZDB-GENE-040912-118) /// 0016592 // mediator complex (PMID:21873635 [IBA] PANTHER:PTN000331217|MGI:MGI:106331|FB:FB…	0003712 // transcription cofactor activity (PMID:21873635 [IBA] PANTHER:PTN000331217|FB:FBgn0036581|UniProtKB:Q9UBK9) /// 0061630 // ubiquitin protein ligase activity (PMID:12149480|RGD:2304264 [IDA])	mediator complex subunit 10		gene	taxon:10116	20141203	RGD			102	3.08228	10.8632	20.5035	142	4.30681	15.3115	29.406	98	3.03861	13.4	19.4257	123	3.5955	13.819	23.0028	135	3.04055	13.3217	20.6539	194	3.66402	13.502	27.1175
AABR07001057.1	1	36180489..36180592	ENSRNOG00000043733	0	#N/A	#N/A	#N/A	#N/A	#N/A																	0	0	0	0	0	0	0	0	0	0	0	0	0	0	0	0	0	0	0	0	0	0	0	0
Ube2ql1	1	36185916..36226276	ENSRNOG00000034075	0.674654	-1.43188	-0.517908	0.00701755	0.108459	1	Ube2ql1	RGD	1598121	Ube2ql1	located_in	0000209 // protein polyubiquitination (PMID:21873635 [IBA] PANTHER:PTN002514495|PomBase:SPCC338.05c|UniProtKB:P51965|FB:FBgn0011217|UniProtKB:Q96LR5|UniProtKB:P61086|UniProtKB:P62256|MGI:MGI:1934835|SGD:S000003055|FB:FBgn0000173|UniProtKB:Q96B02|UniProtKB:P68036|ZFIN:ZDB-GENE-040426-2873|UniProtKB:Q9Y2X8|UniProtKB:Q969T4|ZFIN:ZDB-GENE-051030-102|SGD:S000002499|SGD:S000002466|MGI:MGI:2384911|UniPr…	0005886 // plasma membrane (GO_REF:0000052|RGD:1624291 [ISO] UniProtKB:A1L167) /// 0005634 // nucleus (RGD:1624291 [ISO] UniProtKB:A1L167) /// 0005634 // nucleus (PMID:21873635 [IBA] PANTHER:PTN002514495|UniProtKB:Q13404|UniProtKB:P51965|MGI:MGI:107412|MGI:MGI:1934835|MGI:MGI:1914049|WB:WBGene00006730|UniProtKB:P61088|UniProtKB:Q15819|SGD:S000003055|FB:FBgn0000173|UniProtKB:A1L167|FB:FBgn0264848|…	0061631 // ubiquitin conjugating enzyme activity (PMID:21873635 [IBA] PANTHER:PTN002514495|MGI:MGI:107412|PomBase:SPAC11E3.04c|MGI:MGI:1914049|FB:FBgn0011217|MGI:MGI:104632|MGI:MGI:2384911|UniProtKB:Q96LR5|UniProtKB:P51965|UniProtKB:P61085|FB:FBgn0000173|MGI:MGI:107411|MGI:MGI:1917343|UniProtKB:P62837|UniProtKB:A1L167|PomBase:SPCC338.05c|UniProtKB:Q9Y385|PomBase:SPBC119.02|FB:FBgn0264848|MGI:MGI:…	ubiquitin-conjugating enzyme E2Q family-like 1		gene	taxon:10116	20150409	RGD			126	0.543568	1.91575	25.3278	125	0.541239	1.9242	25.8856	105	0.464783	2.04965	20.8133	159	0.663532	2.55023	29.7354	138	0.443719	1.94409	21.1129	239	0.644415	2.37468	33.4076
Nsun2	1	complement(36295650..36319966)	ENSRNOG00000017254	1.51766	-1.03716	-0.0526322	0.708226	0.88912	1	Nsun2	RGD	1311954	Nsun2	acts_upstream_of_or_within	0030488 // tRNA methylation (RGD:1624291 [ISO] UniProtKB:Q08J23) /// 0080009 // mRNA methylation (RGD:1624291 [ISO] UniProtKB:Q08J23) /// 0001510 // RNA methylation (PMID:21873635 [IBA] PANTHER:PTN000516075|FB:FBgn0026079|PomBase:SPAC23C4.17|SGD:S000000120|PomBase:SPAC17D4.04|UniProtKB:Q9H649|UniProtKB:Q08J23|UniProtKB:Q96CB9|MGI:MGI:1919431|MGI:MGI:107252) /// 0030488 // tRNA methylation (PMID:2…	0005634 // nucleus (PMID:21873635 [IBA] PANTHER:PTN000516077|SGD:S000000120|UniProtKB:Q08J23|FB:FBgn0026079) /// 0005737 // cytoplasm (PMID:21873635 [IBA] PANTHER:PTN000516077|MGI:MGI:1919431|MGI:MGI:107252|UniProtKB:Q08J23) /// 0005730 // nucleolus (RGD:1624291 [ISO] UniProtKB:Q08J23) /// 0005739 // mitochondrion (RGD:1624291 [ISO] UniProtKB:Q08J23) /// 0070062 // extracellular exosome (RGD:1624…	0008168 // methyltransferase activity (PMID:21873635 [IBA] PANTHER:PTN000516075|TAIR:locus:2041213|UniProtKB:Q08J23|UniProtKB:Q9H649|MGI:MGI:107252|UniProtKB:Q96CB9|PomBase:SPAC17D4.04|SGD:S000000120|WB:WBGene00021476|PomBase:SPAC23C4.17|WB:WBGene00021686) /// 0016428 // tRNA (cytosine-5-)-methyltransferase activity (RGD:1624291 [ISO] MGI:107252) /// 0062152 /// 0016428 // tRNA (cytosine-5-)-meth…	NOP2/Sun RNA methyltransferase 2		gene	taxon:10116	20190515	RGD			238	1.70417	6.00617	47.8414	185	1.32954	4.72676	38.3107	229	1.68247	7.41955	45.3928	202	1.39916	5.37757	37.777	276	1.47296	6.45353	42.2257	323	1.44551	5.32673	45.1492
Srd5a1	1	36320461..36354756	ENSRNOG00000017601	0.168635	-1.05194	-0.0730583	0.824386	0.934495	1	Srd5a1	RGD	3757	Srd5a1	involved_in	0021510 // spinal cord development (PMID:8770891|RGD:4892048 [IEP]) /// 0060992 // response to fungicide (PMID:19728174|RGD:4891525 [IEP]) /// 0001655 // urogenital system development (PMID:8584033|RGD:4892046 [IEP]) /// 0021983 // pituitary gland development (PMID:8770891|RGD:4892048 [IEP]) /// 0009267 // cellular response to starvation (PMID:9729333|RGD:1600064 [IEP]) /// 0014850 // response to…	0005789 // endoplasmic reticulum membrane (GO_REF:0000044|RGD:1600115 [IEA] UniProtKB-SubCell:SL-0097) /// 0016021 // integral component of membrane (GO_REF:0000043|RGD:1600115 [IEA] UniProtKB-KW:KW-0812) /// 0070852 // cell body fiber (PMID:15305365|RGD:4891939 [IDA]) /// 0043209 // myelin sheath (PMID:9202401|RGD:4892033 [IDA]) /// 0048471 // perinuclear region of cytoplasm (PMID:7553073|RGD:23…	0033218 // amide binding (PMID:9090798|RGD:4892036 [IDA]) /// 0003865 // 3-oxo-5-alpha-steroid 4-dehydrogenase activity (PMID:2476440|RGD:730219 [TAS]) /// 0003865 // 3-oxo-5-alpha-steroid 4-dehydrogenase activity (RGD:1624291 [ISO] MGI:98400) /// 0003865 // 3-oxo-5-alpha-steroid 4-dehydrogenase activity (RGD:1624291 [ISO] UniProtKB:P18405) /// 0050213 // progesterone 5-alpha-reductase activity (…	steroid 5 alpha-reductase 1		gene	taxon:10116	20050217	RGD			28	0.142154	0.501008	5.6284	29	0.147773	0.525359	6.00545	38	0.197953	0.872955	7.53242	50	0.245558	0.943781	9.35075	29	0.109735	0.480787	4.43676	42	0.133271	0.491105	5.87079
AABR07001060.1	1	complement(36350944..36351073)	ENSRNOG00000052644	0	#N/A	#N/A	#N/A	#N/A	#N/A																	0	0	0	0	0	0	0	0	0	0	0	0	0	0	0	0	0	0	0	0	0	0	0	0
Tent4a	1	36400443..36433238	ENSRNOG00000017613	1.59495	-1.0029	-0.00417282	0.976912	0.991773	1	Tent4a	RGD	1307356	Tent4a	located_in	0031123 // RNA 3'-end processing (PMID:21873635 [IBA] PANTHER:PTN000558564|SGD:S000005475|UniProtKB:Q8NDF8|UniProtKB:Q5XG87|SGD:S000005243|WB:WBGene00014115|PomBase:SPAC12G12.13c) /// 0009410 // response to xenobiotic stimulus (RGD:1624291 [ISO] UniProtKB:Q5XG87) /// 1905870 /// 0071076 // RNA 3' uridylation (RGD:1624291 [ISO] UniProtKB:Q5XG87) /// 0043631 // RNA polyadenylation (GO_REF:0000002|R…	0005634 // nucleus (RGD:1624291 [ISO] UniProtKB:Q5XG87) /// 0005794 // Golgi apparatus (GO_REF:0000052|RGD:1624291 [ISO] UniProtKB:Q5XG87) /// 0031965 // nuclear membrane (GO_REF:0000052|RGD:1624291 [ISO] UniProtKB:Q5XG87) /// 0005730 // nucleolus (PMID:21873635 [IBA] PANTHER:PTN000558564|PomBase:SPAC12G12.13c|UniProtKB:Q8NDF8|SGD:S000005475) /// 0031499 // TRAMP complex (PMID:21873635 [IBA] PANT…	0070568 // guanylyltransferase activity (RGD:1624291 [ISO] UniProtKB:Q5XG87) /// 0004652 // polynucleotide adenylyltransferase activity (PMID:21873635 [IBA] PANTHER:PTN000558564|SGD:S000005475|UniProtKB:Q8NDF8|WB:WBGene00014115|SGD:S000005243|PomBase:SPAC12G12.13c)	terminal nucleotidyltransferase 4A		gene	taxon:10116	20060120	RGD			251	1.3326	4.6966	50.4546	278	1.48137	5.26655	57.5695	302	1.64516	7.25501	59.8629	354	1.81806	6.98759	66.2033	429	1.69757	7.43763	65.6335	503	1.66908	6.15057	70.3097
AABR07001061.1	1	36589271..36683850	ENSRNOG00000055880	0.00285206	-1.01032	-0.0148052	0.986217	#N/A	1																	3	0.0055229	0.0194649	0.603043	2	0.00369548	0.0131381	0.414169	1	0.00188896	0.00833015	0.198222	1	0.00178085	0.00684456	0.187015	1	0.00137212	0.00601172	0.152992	0	0	0	0
AABR07001068.1	1	37059412..37162589	ENSRNOG00000058077	0.0283837	-1.09699	-0.133553	0.713946	0.891652	1																	21	0.0354387	0.1249	4.2213	20	0.0338753	0.120433	4.14169	10	0.0173155	0.0763598	1.98222	20	0.032649	0.125484	3.7403	18	0.02264	0.0991936	2.75385	31	0.0326967	0.120488	4.3332
Adcy2	1	37507276..37698390	ENSRNOG00000032150	1.04148	-1.33733	-0.419352	0.00833927	0.119092	1	Adcy2	RGD	619965	Adcy2	enables	0006171 // cAMP biosynthetic process (PMID:18164588|RGD:8553431 [IDA]) /// 0007189 // adenylate cyclase-activating G-protein coupled receptor signaling pathway (PMID:7761832|RGD:10400854 [IDA]) /// 0007189 // adenylate cyclase-activating G-protein coupled receptor signaling pathway (PMID:21873635 [IBA] PANTHER:PTN002899368|RGD:619966|RGD:2036|UniProtKB:P19754|UniProtKB:O95622|RGD:619965|RGD:71014…	0032991 // macromolecular complex (PMID:16967511|RGD:1601381 [IDA]) /// 0005887 // integral component of plasma membrane (PMID:7761832|RGD:10400854 [IDA]) /// 0005887 // integral component of plasma membrane (PMID:21873635 [IBA] PANTHER:PTN002899368|RGD:619965|MGI:MGI:99677|UniProtKB:O60503|UniProtKB:P19754|MGI:MGI:1341110) /// 0016020 // membrane (GO_REF:0000024|RGD:1600115 [ISS] UniProtKB:Q80TL…	0005515 // protein binding (PMID:20664520|RGD:8553331 [IPI] UniProtKB:Q08499-2) /// 0004016 // adenylate cyclase activity (PMID:1719547|RGD:724792 [IDA]) /// 0004016 // adenylate cyclase activity (PMID:12711600|RGD:2312674 [IDA]) /// 0004016 // adenylate cyclase activity (PMID:10427002|RGD:10400857 [IDA]) /// 0004016 // adenylate cyclase activity (PMID:11738086|RGD:2312641 [IDA]) /// 0008179 // a…	adenylate cyclase 2		gene	taxon:10116	20150724	UniProt			825	0.751631	2.64905	165.837	1127	1.03055	3.66379	233.384	798	0.745986	3.28973	158.181	1247	1.099	4.22393	233.208	1040	0.706203	3.09412	159.111	1905	1.08475	3.99732	266.282
U6_9	1	37681259..37681365	ENSRNOG00000055957	0	#N/A	#N/A	#N/A	#N/A	#N/A																	0	0	0	0	0	0	0	0	0	0	0	0	0	0	0	0	0	0	0	0	0	0	0	0
RGD1308544	1	complement(37702041..37726151)	ENSRNOG00000047406	0.027756	-1.77794	-0.830209	0.257424	0.597206	1	RGD1308544	RGD	1308544	RGD1308544	located_in		0036064 // ciliary basal body (RGD:1624291 [ISO] UniProtKB:A4QMS7)		LOC361192		gene	taxon:10116	20200521	RGD			0	0	0	0	3	0.0217444	0.0773051	0.621254	6	0.0444589	0.19606	1.18933	1	0.00698573	0.0268491	0.187015	2	0.0107648	0.0471642	0.305984	2	0.00902702	0.0332647	0.279561
Fastkd3	1	complement(37734403..37742932)	ENSRNOG00000027422	2.27914	1.13199	0.178857	0.292632	0.63162	1	Fastkd3	RGD	1309729	Fastkd3	located_in	0044528 // regulation of mitochondrial mRNA stability (GO_REF:0000002|RGD:1600115 [IEA] InterPro:IPR010622) /// 0044528 // regulation of mitochondrial mRNA stability (RGD:1624291 [ISO] UniProtKB:Q14CZ7) /// 0000963 // mitochondrial RNA processing (PMID:21873635 [IBA] PANTHER:PTN000477113|UniProtKB:Q7L8L6|UniProtKB:Q969Z0) /// 0070131 // positive regulation of mitochondrial translation (GO_REF:000…	0005739 // mitochondrion (GO_REF:0000052|RGD:1624291 [ISO] UniProtKB:Q14CZ7,UniProtKB:D6RHY4) /// 0005654 // nucleoplasm (GO_REF:0000052|RGD:1624291 [ISO] UniProtKB:Q14CZ7) /// 0005739 // mitochondrion (RGD:1624291 [ISO] UniProtKB:Q14CZ7) /// 0005759 // mitochondrial matrix (PMID:21873635 [IBA] PANTHER:PTN000477113|UniProtKB:Q7L8L6|UniProtKB:Q9NYY8|UniProtKB:Q969Z0) /// 0005654 // nucleoplasm (GO…	0003723 // RNA binding (PMID:21873635 [IBA] PANTHER:PTN000477113|UniProtKB:Q9NYY8|TAIR:locus:2045213|UniProtKB:Q7L8L6)	FAST kinase domains 3		gene	taxon:10116	20161204	RGD			113	2.30661	8.12942	22.7146	106	2.17169	7.72074	21.951	106	2.22014	9.79059	21.0115	120	2.36951	9.10704	22.4418	153	2.32774	10.1986	23.4077	126	1.6075	5.92365	17.6124
Mtrr	1	37743147..37774015	ENSRNOG00000017826	1.17533	1.06561	0.0916829	0.57138	0.827928	1	Mtrr	RGD	1308671	Mtrr	enables	0009086 // methionine biosynthetic process (RGD:1624291 [ISO] UniProtKB:Q9UBK8) /// 0046655 // folic acid metabolic process (RGD:1624291 [ISO] MGI:1891037) /// 0009086 // methionine biosynthetic process (RGD:1624291 [ISO] MGI:1891037) /// 0046655 // folic acid metabolic process (RGD:1624291 [ISO] UniProtKB:Q9UBK8) /// 1904042 // negative regulation of cystathionine beta-synthase activity (RGD:162…	0005829 // cytosol (GO_REF:0000052|RGD:1624291 [ISO] UniProtKB:Q9UBK8) /// 0005654 // nucleoplasm (GO_REF:0000052|RGD:1624291 [ISO] UniProtKB:Q9UBK8,UniProtKB:H0Y9D5) /// 0045111 // intermediate filament cytoskeleton (GO_REF:0000107|RGD:1600115 [IEA] UniProtKB:Q9UBK8|ensembl:ENSP00000402510) /// 0005829 // cytosol (GO_REF:0000052|RGD:1624291 [ISO] UniProtKB:Q9UBK8,UniProtKB:H0Y9D5) /// 0005575 //…	0010181 // FMN binding (PMID:21873635 [IBA] PANTHER:PTN000453956|UniProtKB:O08336|RGD:68335|UniProtKB:Q9UBK8|UniProtKB:Q9UHB4|RGD:3184|UniProtKB:O08394|MGI:MGI:97361|UniProtKB:P38038) /// 0003674 // molecular_function (RGD:1598407 [ND]) /// 0003958 // NADPH-hemoprotein reductase activity (RGD:1624291 [ISO] UniProtKB:Q9UBK8) /// 0010181 // FMN binding (RGD:1624291 [ISO] UniProtKB:Q9UBK8) /// 00506…	5-methyltetrahydrofolate-homocysteine methyltransferase reductase		gene	taxon:10116	20100609	RGD			188	1.06043	3.73737	37.7907	226	1.27946	4.54871	46.8011	233	1.34852	5.94683	46.1857	183	0.998517	3.83772	34.2237	283	1.18975	5.21269	43.2967	322	1.13518	4.18313	45.0094
LOC680200	1	complement(37802592..37818879)	ENSRNOG00000042308	0.299347	1.12765	0.173317	0.595573	0.841558	1	LOC680200	RGD	1594231	LOC680200	enables	0006357 // regulation of transcription from RNA polymerase II promoter (PMID:21873635 [IBA] PANTHER:PTN007798770|UniProtKB:Q96RE9|CGD:CAL0000189549|FB:FBgn0038418|UniProtKB:Q9HCX3|MGI:MGI:1351476|MGI:MGI:2142347|FB:FBgn0001981|RGD:2967|MGI:MGI:1916754|UniProtKB:P52738|MGI:MGI:3044162|MGI:MGI:2389445|UniProtKB:Q9Y473|FB:FBgn0040305|UniProtKB:P52737)	0005634 // nucleus (PMID:21873635 [IBA] PANTHER:PTN007798770|MGI:MGI:2143362|UniProtKB:Q02386|UniProtKB:Q5FWF6|MGI:MGI:1916754|MGI:MGI:2389445|FB:FBgn0005642|MGI:MGI:1929114|UniProtKB:Q16587|UniProtKB:Q96RE9|FB:FBgn0001981|MGI:MGI:99206|UniProtKB:O60765|UniProtKB:Q6ECI4|UniProtKB:P17032|UniProtKB:Q09FC8|UniProtKB:Q8N720|FB:FBgn0040305|MGI:MGI:105921|UniProtKB:Q9Y473|UniProtKB:P17020|MGI:MGI:13283…	0000978 // RNA polymerase II core promoter proximal region sequence-specific DNA binding (PMID:21873635 [IBA] PANTHER:PTN007798770|MGI:MGI:1916754) /// 0000981 // RNA polymerase II transcription factor activity, sequence-specific DNA binding (PMID:21873635 [IBA] PANTHER:PTN007798770|UniProtKB:Q96RE9|UniProtKB:P52738|FB:FBgn0001981|UniProtKB:Q9Y473) /// 0046872 // metal ion binding (GO_REF:0000043…	similar to zinc finger protein 455		gene	taxon:10116	20210612	UniProt			32	0.34208	1.20563	6.43246	21	0.225316	0.801039	4.34878	30	0.329061	1.45113	5.94665	28	0.289546	1.11285	5.23642	39	0.310733	1.36143	5.96668	22	0.146989	0.541655	3.07518
U7_3	1	37822932..37822996	ENSRNOG00000058041	0	#N/A	#N/A	#N/A	#N/A	#N/A																	0	0	0	0	0	0	0	0	0	0	0	0	0	0	0	0	0	0	0	0	0	0	0	0
AABR07001099.2	1	complement(37853553..37863756)	ENSRNOG00000051377	4.03764	-1.03282	-0.046586	0.775896	0.917277	1	AABR07001099.2	RGD	15006365	AABR07001099.2	involved_in	0006355 // regulation of transcription, DNA-templated (GO_REF:0000002|RGD:1600115 [IEA] InterPro:IPR001909|InterPro:IPR036051)					gene	taxon:10116	20210612	InterPro			237	4.04411	14.2531	47.6404	243	4.16175	14.7958	50.3216	233	4.07951	17.9903	46.1857	196	3.23528	12.4346	36.6549	367	4.66753	20.45	56.148	372	3.96736	14.6198	51.9984
U6_10	1	37865411..37865508	ENSRNOG00000059310	0	#N/A	#N/A	#N/A	#N/A	#N/A																	0	0	0	0	0	0	0	0	0	0	0	0	0	0	0	0	0	0	0	0	0	0	0	0
Zfp874b	1	complement(37878516..37886675)	ENSRNOG00000017963	1.52576	1.01127	0.0161659	0.943529	0.980282	1	Zfp874b	RGD	15003460	Zfp874b	enables			0046872 // metal ion binding (GO_REF:0000043|RGD:1600115 [IEA] UniProtKB-KW:KW-0479)	zinc finger protein 874b		gene	taxon:10116	20210612	UniProt			70	1.49367	5.26427	14.071	60	1.285	4.56839	12.4251	66	1.44503	6.37244	13.0826	91	1.87836	7.21932	17.0184	96	1.52677	6.68928	14.6872	130	1.73374	6.38883	18.1715
LOC102549842	1	complement(37896780..37957412)	ENSRNOG00000049259	1.12292	-1.00324	-0.0046598	0.973823	0.990667	1	LOC102549842	RGD	7600894	LOC102549842	involved_in	0006357 // regulation of transcription from RNA polymerase II promoter (PMID:21873635 [IBA] PANTHER:PTN004700594|UniProtKB:Q9NZL3|MGI:MGI:1916160|MGI:MGI:2442943|MGI:MGI:1916455|MGI:MGI:109447|UniProtKB:Q14587) /// 0000122 // negative regulation of transcription from RNA polymerase II promoter (GO_REF:0000107|RGD:1600115 [IEA] UniProtKB:Q7TPL6|ensembl:ENSMUSP00000137928) /// 0045944 // positive r…	0005634 // nucleus (PMID:21873635 [IBA] PANTHER:PTN004700594|UniProtKB:Q8N393|UniProtKB:Q96JF6|UniProtKB:Q14587|MGI:MGI:1890618|MGI:MGI:109447|MGI:MGI:1916455|UniProtKB:P59923|UniProtKB:Q8WTR7|MGI:MGI:1916160|MGI:MGI:2143340|UniProtKB:Q05481|UniProtKB:Q9NZL3|UniProtKB:A0A0B4K7S6|WB:WBGene00018740|UniProtKB:Q8WXB4|UniProtKB:Q96K83)	0030674 // protein binding, bridging (GO_REF:0000107|RGD:1600115 [IEA] UniProtKB:Q7TPL6|ensembl:ENSMUSP00000137928) /// 0000978 // RNA polymerase II core promoter proximal region sequence-specific DNA binding (PMID:21873635 [IBA] PANTHER:PTN004700594|MGI:MGI:2442943|MGI:MGI:1916160) /// 0046872 // metal ion binding (GO_REF:0000043|RGD:1600115 [IEA] UniProtKB-KW:KW-0479) /// 0001228 // transcripti…	zinc finger protein 91-like		gene	taxon:10116	20210612	Ensembl			438	1.2578	4.43298	88.0442	351	1.01167	3.59666	72.6867	366	1.07844	4.7558	72.5491	413	1.14728	4.40946	77.2372	523	1.1194	4.90446	80.0147	648	1.16304	4.28582	90.5779
LOC102547287	1	complement(37928102..37932084)	ENSRNOG00000016462	2.37418	-1.02807	-0.039938	0.886749	0.9598	1	LOC102547287	RGD	7718701	LOC102547287	enables	0006357 // regulation of transcription from RNA polymerase II promoter (PMID:21873635 [IBA] PANTHER:PTN007798770|UniProtKB:Q96RE9|CGD:CAL0000189549|FB:FBgn0038418|UniProtKB:Q9HCX3|MGI:MGI:1351476|MGI:MGI:2142347|FB:FBgn0001981|RGD:2967|MGI:MGI:1916754|UniProtKB:P52738|MGI:MGI:3044162|MGI:MGI:2389445|UniProtKB:Q9Y473|FB:FBgn0040305|UniProtKB:P52737)	0005634 // nucleus (PMID:21873635 [IBA] PANTHER:PTN007798770|MGI:MGI:2143362|UniProtKB:Q02386|UniProtKB:Q5FWF6|MGI:MGI:1916754|MGI:MGI:2389445|FB:FBgn0005642|MGI:MGI:1929114|UniProtKB:Q16587|UniProtKB:Q96RE9|FB:FBgn0001981|MGI:MGI:99206|UniProtKB:O60765|UniProtKB:Q6ECI4|UniProtKB:P17032|UniProtKB:Q09FC8|UniProtKB:Q8N720|FB:FBgn0040305|MGI:MGI:105921|UniProtKB:Q9Y473|UniProtKB:P17020|MGI:MGI:13283…	0000978 // RNA polymerase II core promoter proximal region sequence-specific DNA binding (PMID:21873635 [IBA] PANTHER:PTN007798770|MGI:MGI:1916754) /// 0000981 // RNA polymerase II transcription factor activity, sequence-specific DNA binding (PMID:21873635 [IBA] PANTHER:PTN007798770|UniProtKB:Q96RE9|UniProtKB:P52738|FB:FBgn0001981|UniProtKB:Q9Y473) /// 0046872 // metal ion binding (GO_REF:0000043…	zinc finger protein 728-like		gene	taxon:10116	20210612	UniProt			57	2.49178	8.78203	11.4578	40	1.75505	6.23953	8.28338	55	2.46703	10.8794	10.9022	58	2.4527	9.42676	10.8469	83	2.70433	11.8486	12.6983	121	3.30601	12.1827	16.9135
AABR07001100.1	1	complement(37988255..37990007)	ENSRNOG00000056694	0.208729	-1.01304	-0.0186855	0.981638	0.993211	1	AABR07001100.1	RGD	15010448	AABR07001100.1	involved_in	0006355 // regulation of transcription, DNA-templated (GO_REF:0000002|RGD:1600115 [IEA] InterPro:IPR001909|InterPro:IPR036051)					gene	taxon:10116	20210612	InterPro			3	0.297978	1.05019	0.603043	1	0.0996916	0.354421	0.207085	3	0.305747	1.34831	0.594665	2	0.192165	0.738572	0.37403	2	0.148061	0.648703	0.305984	2	0.124159	0.457527	0.279561
Mir29b-3	1	38238376..38238459	ENSRNOG00000049256	0	#N/A	#N/A	#N/A	#N/A	#N/A																	0	0	0	0	0	0	0	0	0	0	0	0	0	0	0	0	0	0	0	0	0	0	0	0
Mir3556b-2	1	complement(38238896..38239002)	ENSRNOG00000046712	0	#N/A	#N/A	#N/A	#N/A	#N/A																	0	0	0	0	0	0	0	0	0	0	0	0	0	0	0	0	0	0	0	0	0	0	0	0
AABR07001151.1	1	complement(38428386..38428472)	ENSRNOG00000054816	0	#N/A	#N/A	#N/A	#N/A	#N/A																	0	0	0	0	0	0	0	0	0	0	0	0	0	0	0	0	0	0	0	0	0	0	0	0
AABR07001160.1	1	complement(38483874..38486334)	ENSRNOG00000049881	0	#N/A	#N/A	#N/A	#N/A	#N/A																	0	0	0	0	0	0	0	0	0	0	0	0	0	0	0	0	0	0	0	0	0	0	0	0
LOC102551340	1	complement(38527519..38538987)	ENSRNOG00000047145	1.72213	1.11803	0.160961	0.38559	0.714043	1	LOC102551340	RGD	A0A0G2JZD8, 7697243	LOC102551340	involved_in	0006355 // regulation of transcription, DNA-templated (GO_REF:0000002|RGD:1600115 [IEA] InterPro:IPR001909|InterPro:IPR036051) /// 0006357 // regulation of transcription from RNA polymerase II promoter (PMID:21873635 [IBA] PANTHER:PTN004700594|UniProtKB:Q9NZL3|MGI:MGI:1916160|MGI:MGI:2442943|MGI:MGI:1916455|MGI:MGI:109447|UniProtKB:Q14587) /// 0045944 // positive regulation of transcription from …	0005634 // nucleus (PMID:21873635 [IBA] PANTHER:PTN004700594|UniProtKB:Q8N393|UniProtKB:Q96JF6|UniProtKB:Q14587|MGI:MGI:1890618|MGI:MGI:109447|MGI:MGI:1916455|UniProtKB:P59923|UniProtKB:Q8WTR7|MGI:MGI:1916160|MGI:MGI:2143340|UniProtKB:Q05481|UniProtKB:Q9NZL3|UniProtKB:A0A0B4K7S6|WB:WBGene00018740|UniProtKB:Q8WXB4|UniProtKB:Q96K83)	0000978 // RNA polymerase II core promoter proximal region sequence-specific DNA binding (PMID:21873635 [IBA] PANTHER:PTN004700594|MGI:MGI:2442943|MGI:MGI:1916160) /// 0046872 // metal ion binding (GO_REF:0000043|RGD:1600115 [IEA] UniProtKB-KW:KW-0479) /// 0001228 // transcriptional activator activity, RNA polymerase II transcription regulatory region sequence-specific binding (PMID:21873635 [IBA…	zinc finger protein 728-like		gene	taxon:10116	20210612	InterPro		UniProtKB:M0R9V7	104	1.57889	5.56465	20.9055	104	1.58471	5.63391	21.5368	131	2.04065	8.99907	25.967	121	1.777	6.82975	22.6288	144	1.6294	7.13896	22.0308	150	1.4233	5.24486	20.9671
LOC501406	1	complement(38582629..38586563)	ENSRNOG00000046353	1.64179	1.18787	0.248376	0.421196	0.740284	1	LOC501406	RGD	1587241	LOC501406	enables	0006357 // regulation of transcription from RNA polymerase II promoter (PMID:21873635 [IBA] PANTHER:PTN007798770|UniProtKB:Q96RE9|CGD:CAL0000189549|FB:FBgn0038418|UniProtKB:Q9HCX3|MGI:MGI:1351476|MGI:MGI:2142347|FB:FBgn0001981|RGD:2967|MGI:MGI:1916754|UniProtKB:P52738|MGI:MGI:3044162|MGI:MGI:2389445|UniProtKB:Q9Y473|FB:FBgn0040305|UniProtKB:P52737)	0005634 // nucleus (PMID:21873635 [IBA] PANTHER:PTN007798770|MGI:MGI:2143362|UniProtKB:Q02386|UniProtKB:Q5FWF6|MGI:MGI:1916754|MGI:MGI:2389445|FB:FBgn0005642|MGI:MGI:1929114|UniProtKB:Q16587|UniProtKB:Q96RE9|FB:FBgn0001981|MGI:MGI:99206|UniProtKB:O60765|UniProtKB:Q6ECI4|UniProtKB:P17032|UniProtKB:Q09FC8|UniProtKB:Q8N720|FB:FBgn0040305|MGI:MGI:105921|UniProtKB:Q9Y473|UniProtKB:P17020|MGI:MGI:13283…	0000978 // RNA polymerase II core promoter proximal region sequence-specific DNA binding (PMID:21873635 [IBA] PANTHER:PTN007798770|MGI:MGI:1916754) /// 0000981 // RNA polymerase II transcription factor activity, sequence-specific DNA binding (PMID:21873635 [IBA] PANTHER:PTN007798770|UniProtKB:Q96RE9|UniProtKB:P52738|FB:FBgn0001981|UniProtKB:Q9Y473) /// 0046872 // metal ion binding (GO_REF:0000043…	similar to regulator of sex-limitation candidate 1		gene	taxon:10116	20210612	UniProt		UniProtKB:M0RCQ9	23	1.01772	3.58685	4.62333	37	1.64323	5.84196	7.66213	42	1.9069	8.40924	8.32531	45	1.92617	7.40308	8.41568	52	1.71494	7.51375	7.95557	70	1.9359	7.13381	9.78465
AABR07001207.1	1	complement(38814643..38835507)	ENSRNOG00000054466	0.00320244	-1.68416	-0.752028	0.603563	#N/A	1																	0	0	0	0	0	0	0	0	1	0.00856258	0.0377601	0.198222	0	0	0	0	0	0	0	0	0	0	0	0
AABR07001210.1	1	complement(38836865..38882496)	ENSRNOG00000057057	0.00170637	1.28767	0.364765	0.778337	#N/A	1																	0	0	0	0	0	0	0	0	0	0	0	0	0	0	0	0	3	0.00853184	0.0373809	0.458975	0	0	0	0
AABR07001233.1	1	complement(38895131..39035633)	ENSRNOG00000053328	0.0163964	1.35342	0.436614	0.451022	0.756729	1																	25	0.0309813	0.10919	5.02536	8	0.0099505	0.0353758	1.65668	14	0.0178019	0.0785045	2.7751	14	0.016783	0.0645041	2.61821	7	0.00646552	0.0283277	1.07094	4	0.00309816	0.0114168	0.559123
AABR07001348.1	1	complement(39708717..39710314)	ENSRNOG00000023081	0	#N/A	#N/A	#N/A	#N/A	#N/A	AABR07001348.1	RGD	15003552	AABR07001348.1	located_in		0031225 // anchored component of membrane (GO_REF:0000043|RGD:1600115 [IEA] UniProtKB-KW:KW-0336)				gene	taxon:10116	20210612	UniProt			0	0	0	0	0	0	0	0	0	0	0	0	0	0	0	0	0	0	0	0	0	0	0	0
Ppp1r14c	1	39811314..39923057	ENSRNOG00000016368	0.0375896	1.01175	0.0168467	0.959384	0.9862	1	Ppp1r14c	RGD	620538	Ppp1r14c	enables	0043086 // negative regulation of catalytic activity (GO_REF:0000108|RGD:1600115 [IEA] GO:0004865) /// 0042325 // regulation of phosphorylation (GO_REF:0000002|RGD:1600115 [IEA] InterPro:IPR008025|InterPro:IPR036658) /// 0043086 // negative regulation of catalytic activity (GO_REF:0000108|RGD:1600115 [IEA] GO:0004864)	0005737 // cytoplasm (GO_REF:0000002|RGD:1600115 [IEA] InterPro:IPR008025|InterPro:IPR036658) /// 0016020 // membrane (PMID:11812771|RGD:619697 [IDA]) /// 0012505 // endomembrane system (GO_REF:0000044|RGD:1600115 [IEA] UniProtKB-SubCell:SL-0147)	0004865 // protein serine/threonine phosphatase inhibitor activity (PMID:21873635 [IBA] PANTHER:PTN002313545|RGD:620538|UniProtKB:Q9NXH3|MGI:MGI:1923392) /// 0004865 // protein serine/threonine phosphatase inhibitor activity (PMID:11812771|RGD:619697 [IDA]) /// 0004865 // protein serine/threonine phosphatase inhibitor activity (RGD:1624291 [ISO] MGI:1923392)	protein phosphatase 1, regulatory (inhibitor) subunit 14c		gene	taxon:10116	20050217	RGD			25	0.0389548	0.137292	5.02536	23	0.0359703	0.127881	4.76295	27	0.043168	0.190367	5.35199	24	0.0361754	0.139037	4.48836	29	0.0336794	0.147561	4.43676	17	0.016556	0.0610089	2.37627
Iyd	1	40086470..40101840	ENSRNOG00000016286	0.0045985	-1.03238	-0.0459727	0.971342	#N/A	1	Iyd	RGD	1309288	Iyd	located_in	0042403 // thyroid hormone metabolic process (RGD:1624291 [ISO] UniProtKB:Q6PHW0) /// 0006570 // tyrosine metabolic process (GO_REF:0000024|RGD:1600115 [ISS] UniProtKB:Q6PHW0) /// 0006570 // tyrosine metabolic process (PMID:21873635 [IBA] PANTHER:PTN001125810|UniProtKB:A0A287BQ51|UniProtKB:Q6PHW0) /// 0042403 // thyroid hormone metabolic process (PMID:21873635 [IBA] PANTHER:PTN000546577|UniProtKB…	0005654 // nucleoplasm (GO_REF:0000052|RGD:1624291 [ISO] UniProtKB:Q6PHW0,UniProtKB:F6VN83) /// 0005654 // nucleoplasm (GO_REF:0000107|RGD:1600115 [IEA] UniProtKB:Q6PHW0|ensembl:ENSP00000343763) /// 0030659 // cytoplasmic vesicle membrane (GO_REF:0000024|RGD:1600115 [ISS] UniProtKB:Q6PHW0) /// 0005886 // plasma membrane (GO_REF:0000052|RGD:1624291 [ISO] UniProtKB:Q6PHW0,UniProtKB:F6VN83) /// 0005…	0140616 /// 0016491 // oxidoreductase activity (PMID:21873635 [IBA] PANTHER:PTN000546607|UniProtKB:A0A287BQ51|UniProtKB:P38489|MGI:MGI:1917587|UniProtKB:Q6PHW0) /// 0010181 // FMN binding (GO_REF:0000024|RGD:1600115 [ISS] UniProtKB:Q6PHW0) /// 0010181 // FMN binding (RGD:1624291 [ISO] UniProtKB:Q6PHW0)	iodotyrosine deiodinase		gene	taxon:10116	20161204	RGD			0	0	0	0	1	0.0113694	0.0404203	0.207085	1	0.0116231	0.0512566	0.198222	0	0	0	0	0	0	0	0	0	0	0	0
AABR07001358.1	1	complement(40232323..40255707)	ENSRNOG00000053056	0	#N/A	#N/A	#N/A	#N/A	#N/A																	0	0	0	0	0	0	0	0	0	0	0	0	0	0	0	0	0	0	0	0	0	0	0	0
Plekhg1	1	40389638..40520447	ENSRNOG00000016011	0.082194	-1.38291	-0.467707	0.0354002	0.243845	1	Plekhg1	RGD	1583676	Plekhg1	enables	0050790 // regulation of catalytic activity (GO_REF:0000108|RGD:1600115 [IEA] GO:0005085)	0005654 // nucleoplasm (GO_REF:0000052|RGD:1624291 [ISO] UniProtKB:Q9ULL1) /// 0005654 // nucleoplasm (GO_REF:0000107|RGD:1600115 [IEA] UniProtKB:Q5JYA6|ensembl:ENSP00000351318) /// 0005654 // nucleoplasm (GO_REF:0000107|RGD:1600115 [IEA] UniProtKB:Q9ULL1|ensembl:ENSP00000351318)	0005085 // guanyl-nucleotide exchange factor activity (GO_REF:0000002|RGD:1600115 [IEA] InterPro:IPR000219)	pleckstrin homology and RhoGEF domain containing G1		gene	taxon:10116	20210612	InterPro			45	0.0598986	0.211107	9.04564	48	0.064127	0.227983	9.94006	58	0.0792154	0.349333	11.4969	68	0.0875578	0.336521	12.717	46	0.0456361	0.199947	7.03762	98	0.0815295	0.300437	13.6985
Mthfd1l	1	40529045..40719391	ENSRNOG00000019582	0.0584534	-1.06284	-0.087927	0.699355	0.887181	1	Mthfd1l	RGD	1307311	Mthfd1l	involved_in	0035999 // tetrahydrofolate interconversion (PMID:21873635 [IBA] PANTHER:PTN000002250|MGI:MGI:1342005|UniProtKB:P11586|RGD:1310879) /// 0008150 // biological_process (RGD:1598407 [ND]) /// 0015942 // formate metabolic process (RGD:1624291 [ISO] UniProtKB:Q6UB35) /// 0001843 // neural tube closure (RGD:1624291 [ISO] MGI:1924836) /// 0048702 // embryonic neurocranium morphogenesis (RGD:1624291 [ISO…	0005739 // mitochondrion (GO_REF:0000052|RGD:1624291 [ISO] UniProtKB:Q6UB35,UniProtKB:H0Y327) /// 0005739 // mitochondrion (PMID:21873635 [IBA] PANTHER:PTN000002274|UniProtKB:Q6UB35|MGI:MGI:1924836) /// 0005739 // mitochondrion (GO_REF:0000052|RGD:1624291 [ISO] UniProtKB:Q6UB35,UniProtKB:A0A087WVM4) /// 0005829 // cytosol (PMID:21873635 [IBA] PANTHER:PTN000002250|UniProtKB:P11586|UniProtKB:P24186…	0004488 // methylenetetrahydrofolate dehydrogenase (NADP+) activity (GO_REF:0000002|RGD:1600115 [IEA] InterPro:IPR000672|InterPro:IPR020630|InterPro:IPR020631) /// 0003674 // molecular_function (RGD:1598407 [ND]) /// 0004329 // formate-tetrahydrofolate ligase activity (RGD:1624291 [ISO] UniProtKB:Q6UB35) /// 0042803 // protein homodimerization activity (RGD:1624291 [ISO] UniProtKB:Q6UB35) /// 000…	methylenetetrahydrofolate dehydrogenase (NADP+ dependent) 1-like		gene	taxon:10116	20150526	RGD			66	0.0603731	0.212779	13.2669	69	0.0633496	0.225219	14.2888	51	0.0478682	0.211094	10.1093	94	0.083178	0.319688	17.5794	55	0.037498	0.164291	8.41455	76	0.0434507	0.160116	10.6233
U1_1	1	40672831..40672993	ENSRNOG00000055235	0	#N/A	#N/A	#N/A	#N/A	#N/A																	0	0	0	0	0	0	0	0	0	0	0	0	0	0	0	0	0	0	0	0	0	0	0	0
Akap12	1	40816107..40906581	ENSRNOG00000019549	0.901079	-1.65026	-0.722689	0.00169355	0.0563993	1	Akap12	RGD	70988	Akap12	enables	0032760 // positive regulation of tumor necrosis factor production (PMID:19937403|RGD:14348968 [IMP]) /// 0071356 // cellular response to tumor necrosis factor (PMID:20454828|RGD:14348957 [IEP]) /// 0007193 // adenylate cyclase-inhibiting G-protein coupled receptor signaling pathway (RGD:1624291 [ISO] UniProtKB:Q02952) /// 0050804 // modulation of synaptic transmission (RGD:1624291 [ISO] MGI:1932…	0005886 // plasma membrane (GO_REF:0000052|RGD:1624291 [ISO] UniProtKB:Q02952) /// 0005856 // cytoskeleton (GO_REF:0000044|RGD:1600115 [IEA] UniProtKB-SubCell:SL-0090) /// 0043025 // neuronal cell body (PMID:11814414|RGD:14348956 [IDA]) /// 0005737 // cytoplasm (PMID:11814414|RGD:14348956 [IDA]) /// 0005886 // plasma membrane (GO_REF:0000107|RGD:1600115 [IEA] UniProtKB:Q02952|ensembl:ENSP00000384…	0051018 // protein kinase A binding (GO_REF:0000002|RGD:1600115 [IEA] InterPro:IPR028540) /// 0005516 // calmodulin binding (GO_REF:0000043|RGD:1600115 [IEA] UniProtKB-KW:KW-0112) /// 0008179 // adenylate cyclase binding (RGD:1624291 [ISO] UniProtKB:Q02952)	A-kinase anchoring protein 12		gene	taxon:10116	20210612	UniProt			474	0.912211	3.21499	95.2808	337	0.650942	2.31421	69.7875	299	0.590426	2.60372	59.2683	290	0.539879	2.07498	54.2344	240	0.34425	1.50828	36.718	371	0.446247	1.64442	51.8586
Zbtb2	1	complement(40914171..40921508)	ENSRNOG00000019544	1.48088	1.01705	0.0243957	0.908883	0.967261	1	Zbtb2	RGD	1306621	Zbtb2	involved_in	0000122 // negative regulation of transcription from RNA polymerase II promoter (RGD:1624291 [ISO] UniProtKB:Q8N680) /// 0006357 // regulation of transcription from RNA polymerase II promoter (PMID:21873635 [IBA] PANTHER:PTN004702374|UniProtKB:Q9Y2K1|UniProtKB:Q9UM63|UniProtKB:Q13105|UniProtKB:Q6ZSB9|MGI:MGI:1278332|UniProtKB:Q9Y2Y4|MGI:MGI:1929213|MGI:MGI:1919715|UniProtKB:Q8N680|MGI:MGI:1891832…	0005654 // nucleoplasm (PMID:21873635 [IBA] PANTHER:PTN004702374|UniProtKB:Q9UM63|UniProtKB:Q9Y2K1|UniProtKB:Q8NCN2|UniProtKB:Q9Y330|UniProtKB:Q6ZSB9|UniProtKB:Q96JB3|UniProtKB:P24278|UniProtKB:Q9HC78|UniProtKB:Q86T24|UniProtKB:P41182|UniProtKB:O43829|UniProtKB:Q9HBE1|UniProtKB:Q15916|UniProtKB:P52739)	0042802 // identical protein binding (RGD:1624291 [ISO] UniProtKB:Q8N680) /// 0000978 // RNA polymerase II core promoter proximal region sequence-specific DNA binding (PMID:21873635 [IBA] PANTHER:PTN004702374|UniProtKB:Q8N680|UniProtKB:Q13105|MGI:MGI:1195345|MGI:MGI:107187|MGI:MGI:1891832) /// 0001227 // transcriptional repressor activity, RNA polymerase II transcription regulatory region sequenc…	zinc finger and BTB domain containing 2		gene	taxon:10116	20170430	RGD	has_input(NCBI_Gene:1026)		57	1.35252	4.76681	11.4578	46	1.09552	3.89477	9.52589	68	1.65559	7.30101	13.4791	76	1.74447	6.70472	14.2131	88	1.55631	6.81872	13.4633	92	1.36439	5.0278	12.8598
Rmnd1	1	complement(40948847..40972826)	ENSRNOG00000019501	2.12311	1.17388	0.23128	0.128007	0.441265	1	Rmnd1	RGD	1309546	Rmnd1	located_in	0070131 // positive regulation of mitochondrial translation (PMID:21873635 [IBA] PANTHER:PTN000417420|UniProtKB:Q9NWS8) /// 0070131 // positive regulation of mitochondrial translation (RGD:1624291 [ISO] UniProtKB:Q9NWS8)	0005739 // mitochondrion (GO_REF:0000107|RGD:1600115 [IEA] UniProtKB:Q9NWS8|ensembl:ENSP00000412708) /// 0005739 // mitochondrion (GO_REF:0000052|RGD:1624291 [ISO] UniProtKB:Q9NWS8)		required for meiotic nuclear division 1 homolog		gene	taxon:10116	20130311	RGD			258	1.87334	6.60239	51.8617	333	2.42681	8.62774	68.9592	310	2.30959	10.1851	61.4487	286	2.00883	7.72079	53.4863	369	1.99696	8.74934	56.454	282	1.27976	4.71594	39.4182
Armt1	1	40982862..41006371	ENSRNOG00000019489	0.9219	-1.01923	-0.0274732	0.871304	0.954446	1	Armt1	RGD	1305235	Armt1	involved_in	0006479 // protein methylation (GO_REF:0000108|RGD:1600115 [IEA] GO:0008983) /// 0006974 // cellular response to DNA damage stimulus (GO_REF:0000043|RGD:1600115 [IEA] UniProtKB-KW:KW-0227) /// 2001020 // regulation of response to DNA damage stimulus (GO_REF:0000024|RGD:1600115 [ISS] UniProtKB:Q9H993) /// 2001020 // regulation of response to DNA damage stimulus (PMID:21873635 [IBA] PANTHER:PTN0002…		0008757 // S-adenosylmethionine-dependent methyltransferase activity (GO_REF:0000024|RGD:1600115 [ISS] UniProtKB:Q9H993) /// 0103026 /// 0016791 // phosphatase activity (PMID:21873635 [IBA] PANTHER:PTN000262496|SGD:S000004629) /// 0051998 // protein carboxyl O-methyltransferase activity (GO_REF:0000024|RGD:1600115 [ISS] UniProtKB:Q9H993) /// 0051998 // protein carboxyl O-methyltransferase activit…	acidic residue methyltransferase 1		gene	taxon:10116	20210613	GOC			119	0.881333	3.10617	23.9207	96	0.713607	2.537	19.8801	137	1.0411	4.59113	27.1564	136	0.974346	3.74482	25.434	181	0.999119	4.37748	27.6915	181	0.837829	3.08741	25.3003
SNORA73_2	1	41003877..41004005	ENSRNOG00000054876	0	#N/A	#N/A	#N/A	#N/A	#N/A																	0	0	0	0	0	0	0	0	0	0	0	0	0	0	0	0	0	0	0	0	0	0	0	0
Ccdc170	1	41034308..41126043	ENSRNOG00000024280	0.00314374	-1.11361	-0.155244	0.849655	#N/A	1	Ccdc170	RGD	1310945	Ccdc170	involved_in	0000226 // microtubule cytoskeleton organization (RGD:1624291 [ISO] UniProtKB:Q8IYT3) /// 0000226 // microtubule cytoskeleton organization (PMID:21873635 [IBA] PANTHER:PTN000429366|UniProtKB:Q8IYT3)	0005794 // Golgi apparatus (PMID:21873635 [IBA] PANTHER:PTN000429366|UniProtKB:Q8IYT3) /// 0005794 // Golgi apparatus (RGD:1624291 [ISO] UniProtKB:Q8IYT3) /// 0036064 // ciliary basal body (RGD:1624291 [ISO] UniProtKB:Q8IYT3)	0008017 // microtubule binding (RGD:1624291 [ISO] UniProtKB:Q8IYT3) /// 0008017 // microtubule binding (PMID:21873635 [IBA] PANTHER:PTN000429366|UniProtKB:Q8IYT3)	coiled-coil domain containing 170		gene	taxon:10116	20200402	RGD			2	0.00379608	0.0133789	0.402028	0	0	0	0	3	0.00584257	0.0257652	0.594665	1	0.00183606	0.00705675	0.187015	3	0.00424397	0.0185943	0.458975	3	0.00355886	0.0131144	0.419342
Esr1	1	41192824..41594796	ENSRNOG00000019358	0.70068	-1.26646	-0.340803	0.0759672	0.345036	1	Esr1	RGD	2581	Esr1	involved_in	0043433 // negative regulation of sequence-specific DNA binding transcription factor activity (GO_REF:0000107|RGD:1600115 [IEA] UniProtKB:P03372|ensembl:ENSP00000206249) /// 0051000 // positive regulation of nitric-oxide synthase activity (GO_REF:0000024|RGD:1600115 [ISS] UniProtKB:P03372-3) /// 0045944 // positive regulation of transcription from RNA polymerase II promoter (RGD:1624291 [ISO] Uni…	0005634 // nucleus (PMID:12372009|RGD:1358611 [IDA]) /// 0005737 // cytoplasm (RGD:1624291 [ISO] MGI:1352467) /// 0005634 // nucleus (PMID:16122717|RGD:1582179 [IDA]) /// 0032991 // macromolecular complex (PMID:18434427|RGD:2311258 [IDA]) /// 0043005 // neuron projection (PMID:16122717|RGD:1582179 [IDA]) /// 0000785 // chromatin (RGD:1624291 [ISO] UniProtKB:P03372) /// 0005634 // nucleus (RGD:162…	0001223 // transcription coactivator binding (PMID:18511507|RGD:4781450 [IPI] RGD:620925) /// 0001223 // transcription coactivator binding (GO_REF:0000107|RGD:1600115 [IEA] UniProtKB:P03372|ensembl:ENSP00000206249) /// 0005515 // protein binding (PMID:11818503|RGD:634396 [IPI] RGD:620109) /// 0017025 // TBP-class protein binding (RGD:1624291 [ISO] UniProtKB:P03372) /// 0030284 // estrogen recepto…	estrogen receptor 1		gene	taxon:10116	20210612	Ensembl		UniProtKB:D0FYH4	1532	0.663601	2.3388	307.954	1205	0.523879	1.86248	249.537	1653	0.734681	3.23987	327.66	1200	0.502818	1.93254	224.418	2092	0.675392	2.95912	320.059	3796	1.02768	3.78702	530.608
AABR07001379.2	1	41324538..41325153	ENSRNOG00000057689	0.0353329	-2.85415	-1.51306	0.490522	#N/A	1																	0	0	0	0	0	0	0	0	0	0	0	0	0	0	0	0	0	0	0	0	1	0.176664	0.65101	0.139781
AABR07001379.1	1	complement(41383910..41384003)	ENSRNOG00000055223	0	#N/A	#N/A	#N/A	#N/A	#N/A																	0	0	0	0	0	0	0	0	0	0	0	0	0	0	0	0	0	0	0	0	0	0	0	0
AABR07001382.2	1	41594112..41594799	ENSRNOG00000055166	49.4616	-1.41617	-0.501992	0.0131033	0.149895	1																	149	37.7088	132.901	29.9511	169	42.9278	152.616	34.9973	149	38.692	170.628	29.535	164	40.1497	154.312	30.6705	197	37.1594	162.808	30.1394	344	54.4126	200.511	48.0846
AABR07001382.1	1	complement(41608418..42077535)	ENSRNOG00000018960	0.884283	1.23848	0.308572	0.0467069	0.278669	1																	2197	0.815443	2.87394	441.628	2819	1.05016	3.73349	583.772	2459	0.936482	4.12979	487.427	2332	0.837285	3.21804	436.119	2827	0.782051	3.42643	432.508	2424	0.562316	2.07214	338.828
U6_11	1	41926987..41927090	ENSRNOG00000052241	0	#N/A	#N/A	#N/A	#N/A	#N/A																	0	0	0	0	0	0	0	0	0	0	0	0	0	0	0	0	0	0	0	0	0	0	0	0
Myct1	1	42121636..42131547	ENSRNOG00000018858	0.232607	-1.26683	-0.34122	0.389475	0.717227	1	Myct1	RGD	1311467	Myct1	located_in	0061484 // hematopoietic stem cell homeostasis (RGD:1624291 [ISO] MGI:1915882)	0043231 // intracellular membrane-bounded organelle (GO_REF:0000052|RGD:1624291 [ISO] UniProtKB:Q8N699) /// 0016021 // integral component of membrane (GO_REF:0000043|RGD:1600115 [IEA] UniProtKB-KW:KW-0812) /// 0005654 // nucleoplasm (PMID:21873635 [IBA] PANTHER:PTN002686272|UniProtKB:Q8N699) /// 0005654 // nucleoplasm (GO_REF:0000052|RGD:1624291 [ISO] UniProtKB:Q8N699) /// 0043231 // intracellula…		myc target 1		gene	taxon:10116	20161204	RGD			16	0.281063	0.990579	3.21623	8	0.141049	0.501453	1.65668	12	0.216293	0.953832	2.37866	12	0.203914	0.783727	2.24418	12	0.157113	0.688364	1.8359	14	0.153708	0.566415	1.95693
AABR07001389.1	1	42133308..42134374	ENSRNOG00000053113	1.84603	-1.69805	-0.763877	0.171825	0.504891	1																	16	2.61096	9.20208	3.21623	6	0.982715	3.49373	1.24251	3	0.502319	2.21518	0.594665	10	1.57856	6.06709	1.87015	3	0.364878	1.59866	0.458975	3	0.305975	1.12752	0.419342
Vip	1	42169501..42177582	ENSRNOG00000018808	0.207832	-1.57091	-0.6516	0.209322	0.547975	1	Vip	RGD	621647	Vip	involved_in	0050830 // defense response to Gram-positive bacterium (RGD:1624291 [ISO] UniProtKB:P01282,UniProtKB:P01282:PRO_0000011460) /// 0032880 // regulation of protein localization (GO_REF:0000107|RGD:1600115 [IEA] UniProtKB:P01282|ensembl:ENSP00000356213) /// 0048255 // mRNA stabilization (GO_REF:0000024|RGD:1600115 [ISS] UniProtKB:P45644:PRO_0000011484) /// 0048242 // epinephrine secretion (PMID:21873…	0005576 // extracellular region (GO_REF:0000044|RGD:1600115 [IEA] UniProtKB-SubCell:SL-0243) /// 0043204 // perikaryon (PMID:21873635 [IBA] PANTHER:PTN002598709|UniProtKB:P48143) /// 0043005 // neuron projection (PMID:21873635 [IBA] PANTHER:PTN002598709|UniProtKB:P48143) /// 0043025 // neuronal cell body (PMID:22108610|RGD:5685627 [IDA]) /// 0044306 // neuron projection terminus (RGD:11554194|RGD…	0005179 // hormone activity (GO_REF:0000002|RGD:1600115 [IEA] InterPro:IPR000532) /// 0051428 // peptide hormone receptor binding (GO_REF:0000107|RGD:1600115 [IEA] UniProtKB:P01282|ensembl:ENSP00000356213) /// 0005102 // receptor binding (PMID:1314625|RGD:727528 [IDA]) /// 0051428 // peptide hormone receptor binding (RGD:1624291 [ISO] UniProtKB:P01282) /// 0005179 // hormone activity (PMID:960398…	vasoactive intestinal peptide		gene	taxon:10116	20150722	RGD			7	0.150808	0.531508	1.4071	3	0.0648699	0.230624	0.621254	2	0.0442114	0.194968	0.396443	16	0.333448	1.28158	2.99224	9	0.144516	0.633172	1.37693	20	0.269303	0.992383	2.79561
AABR07001392.1	1	42216726..42233317	ENSRNOG00000054156	0	#N/A	#N/A	#N/A	#N/A	#N/A																	0	0	0	0	0	0	0	0	0	0	0	0	0	0	0	0	0	0	0	0	0	0	0	0
Fbxo5	1	complement(42461291..42467586)	ENSRNOG00000024077	0.527527	1.01188	0.017041	0.963229	0.988085	1	Fbxo5	RGD	1309405	Fbxo5	acts_upstream_of_or_within	0040020 // regulation of meiotic nuclear division (RGD:1624291 [ISO] MGI:1914391) /// 0001556 // oocyte maturation (RGD:1624291 [ISO] MGI:1914391) /// 0045669 // positive regulation of osteoblast differentiation (RGD:1624291 [ISO] UniProtKB:Q9UKT4) /// 0070169 // positive regulation of biomineral tissue development (RGD:1624291 [ISO] UniProtKB:Q9UKT4) /// 1905322 // positive regulation of mesench…	0005819 // spindle (RGD:1624291 [ISO] UniProtKB:Q9UKT4) /// 0005634 // nucleus (RGD:1624291 [ISO] UniProtKB:Q9UKT4) /// 0005654 // nucleoplasm (GO_REF:0000052|RGD:1624291 [ISO] UniProtKB:Q9UKT4) /// 0005634 // nucleus (PMID:21873635 [IBA] PANTHER:PTN000398158|FB:FBgn0017551|MGI:MGI:1926053|UniProtKB:Q9UKT4) /// 0005737 // cytoplasm (RGD:1624291 [ISO] UniProtKB:Q9UKT4) /// 0005737 // cytoplasm (RG…	1990948 // ubiquitin ligase inhibitor activity (RGD:1624291 [ISO] UniProtKB:Q9UKT4) /// 0010997 // anaphase-promoting complex binding (RGD:1624291 [ISO] UniProtKB:Q9UKT4) /// 0046872 // metal ion binding (GO_REF:0000043|RGD:1600115 [IEA] UniProtKB-KW:KW-0479) /// 0019901 // protein kinase binding (RGD:1624291 [ISO] UniProtKB:Q9UKT4)	F-box protein 5		gene	taxon:10116	20050506	RGD			29	0.802008	2.8266	5.82941	12	0.333087	1.18418	2.48502	20	0.567529	2.50275	3.96443	18	0.481543	1.85077	3.36627	22	0.453471	1.98681	3.36582	18	0.311127	1.14651	2.51605
Mtrf1l	1	complement(42475792..42486035)	ENSRNOG00000018773	0.965307	1.53821	0.621249	0.0200025	0.182033	1	Mtrf1l	RGD	1598312	Mtrf1l	enables	0070126 // mitochondrial translational termination (PMID:21873635 [IBA] PANTHER:PTN000117641|SGD:S000003111)	0005739 // mitochondrion (GO_REF:0000054|RGD:1624291 [ISO] UniProtKB:Q9UGC7) /// 0005739 // mitochondrion (PMID:21873635 [IBA] PANTHER:PTN000117641|UniProtKB:Q9UGC7|SGD:S000003111|PomBase:SPAC2F7.17)	0003747 // translation release factor activity (GO_REF:0000002|RGD:1600115 [IEA] InterPro:IPR000352)	mitochondrial translation release factor 1 like		gene	taxon:10116	20210612	InterPro			66	1.12181	3.95371	13.2669	71	1.21124	4.30617	14.703	41	0.715051	3.15331	8.12709	55	0.904316	3.47567	10.2858	69	0.874119	3.82981	10.5564	59	0.626776	2.30967	8.24706
AABR07001406.2	1	42477177..42477256	ENSRNOG00000059321	0	#N/A	#N/A	#N/A	#N/A	#N/A																	0	0	0	0	0	0	0	0	0	0	0	0	0	0	0	0	0	0	0	0	0	0	0	0
AABR07001406.1	1	42477399..42477468	ENSRNOG00000055161	0	#N/A	#N/A	#N/A	#N/A	#N/A																	0	0	0	0	0	0	0	0	0	0	0	0	0	0	0	0	0	0	0	0	0	0	0	0
Rgs17	1	complement(42492761..42587721)	ENSRNOG00000018690	0.028516	1.03592	0.0509142	0.895061	0.96306	1	Rgs17	RGD	1305515	Rgs17	involved_in	0001975 // response to amphetamine (PMID:26321241|RGD:13524514 [IEP])			regulator of G-protein signaling 17		gene	taxon:10116	20180424	RGD			18	0.0330045	0.116321	3.61826	19	0.0349662	0.124311	3.93461	7	0.0131697	0.0580771	1.38755	20	0.0354741	0.136342	3.7403	19	0.0259657	0.113764	2.90684	21	0.024066	0.0886834	2.93539
AABR07001408.1	1	complement(42741148..42741551)	ENSRNOG00000033265	0	#N/A	#N/A	#N/A	#N/A	#N/A																	0	0	0	0	0	0	0	0	0	0	0	0	0	0	0	0	0	0	0	0	0	0	0	0
AABR07001416.1	1	complement(42967295..42971208)	ENSRNOG00000059050	0.127395	-1.61203	-0.688883	0.33903	0.675911	1	AABR07001416.1	RGD	15012260	AABR07001416.1	located_in		0045095 // keratin filament (GO_REF:0000002|RGD:1600115 [IEA] InterPro:IPR003054)				gene	taxon:10116	20210612	InterPro			2	0.0889723	0.313574	0.402028	5	0.223249	0.79369	1.03542	1	0.0456459	0.201294	0.198222	1	0.0430334	0.165396	0.187015	2	0.0663133	0.290541	0.305984	6	0.166825	0.61475	0.838684
AABR07001416.2	1	42968983..42969111	ENSRNOG00000059359	0	#N/A	#N/A	#N/A	#N/A	#N/A																	0	0	0	0	0	0	0	0	0	0	0	0	0	0	0	0	0	0	0	0	0	0	0	0
AABR07001416.3	1	complement(42980623..42981544)	ENSRNOG00000060413	0.113448	5.37858	2.42722	0.213129	#N/A	1																	2	0.377698	1.33116	0.402028	1	0.189544	0.673862	0.207085	0	0	0	0	0	0	0	0	0	0	0	0	0	0	0	0
Oprm1	1	43454803..43704948	ENSRNOG00000018191	0.0572945	1.09279	0.128013	0.619925	0.853124	1	Oprm1	RGD	3234	Oprm1	enables	0048149 // behavioral response to ethanol (RGD:1624291 [ISO] UniProtKB:P35372) /// 0051481 // negative regulation of cytosolic calcium ion concentration (GO_REF:0000024|RGD:1600115 [ISS] UniProtKB:P35372-1) /// 0002438 // acute inflammatory response to antigenic stimulus (PMID:19298846|RGD:2316601 [IEP]) /// 0061358 // negative regulation of Wnt protein secretion (GO_REF:0000024|RGD:1600115 [ISS]…	0097444 // spine apparatus (PMID:11312309|RGD:13702315 [IDA]) /// 0016020 // membrane (PMID:15961389|RGD:1598749 [IDA]) /// 0005768 // endosome (GO_REF:0000024|RGD:1600115 [ISS] UniProtKB:P97266) /// 0030424 // axon (GO_REF:0000024|RGD:1600115 [ISS] UniProtKB:P97266) /// 0042383 // sarcolemma (PMID:15961389|RGD:1598749 [IDA]) /// 0099056 // integral component of presynaptic membrane (PMID:1131230…	0004979 // beta-endorphin receptor activity (RGD:1624291 [ISO] UniProtKB:P35372) /// 0008022 // protein C-terminus binding (PMID:15748148|RGD:9835006 [IPI] RGD:68438) /// 0005515 // protein binding (PMID:16967511|RGD:1601381 [IPI] RGD:2716) /// 0031681 // G-protein beta-subunit binding (PMID:19682558|RGD:5509825 [IPI] RGD:2716) /// 0042277 // peptide binding (PMID:21873635 [IBA] PANTHER:PTN001200…	opioid receptor, mu 1		gene	taxon:10116	20111220	UniProt			93	0.0647344	0.22815	18.6943	39	0.0272466	0.0968664	8.0763	119	0.0849916	0.374805	23.5884	64	0.0430937	0.165627	11.969	128	0.066406	0.290947	19.583	159	0.0691724	0.254901	22.2251
AABR07001432.2	1	complement(43532902..43533277)	ENSRNOG00000060991	0	#N/A	#N/A	#N/A	#N/A	#N/A																	0	0	0	0	0	0	0	0	0	0	0	0	0	0	0	0	0	0	0	0	0	0	0	0
AABR07001432.1	1	complement(43563457..43563998)	ENSRNOG00000059866	2.88726	1.66989	0.739756	0.122983	0.434703	1																	8	2.57002	9.05776	1.60811	7	2.25704	8.02418	1.44959	6	1.97777	8.72176	1.18933	13	4.0399	15.527	2.4312	15	3.59156	15.7358	2.29488	7	1.40549	5.17925	0.978465
Ipcef1	1	complement(43567842..43638161)	ENSRNOG00000018163	0	#N/A	#N/A	#N/A	#N/A	#N/A	Ipcef1	RGD	735159	Ipcef1	enables		0005829 // cytosol (PMID:12920129|RGD:1299642 [IDA]) /// 0005886 // plasma membrane (PMID:12920129|RGD:1299642 [IDA])	0005515 // protein binding (PMID:12920129|RGD:1299642 [IPI] RGD:620398|RGD:736054) /// 0019904 // protein domain specific binding (PMID:12920129|RGD:1299642 [IPI] RGD:737071)	interaction protein for cytohesin exchange factors 1		gene	taxon:10116	20100923	RGD			0	0	0	0	0	0	0	0	0	0	0	0	0	0	0	0	0	0	0	0	0	0	0	0
Cnksr3	1	complement(43789791..43884267)	ENSRNOG00000018052	0.0832421	-1.06917	-0.0964937	0.736854	0.901874	1	Cnksr3	RGD	1307544	Cnksr3	located_in	0009966 // regulation of signal transduction (GO_REF:0000002|RGD:1600115 [IEA] InterPro:IPR010599) /// 0010765 // positive regulation of sodium ion transport (RGD:1624291 [ISO] MGI:2674130) /// 0033137 // negative regulation of peptidyl-serine phosphorylation (RGD:1624291 [ISO] MGI:2674130) /// 0010765 // positive regulation of sodium ion transport (GO_REF:0000024|RGD:1600115 [ISS] UniProtKB:Q8BM…	0005737 // cytoplasm (GO_REF:0000044|RGD:1600115 [IEA] UniProtKB-SubCell:SL-0086) /// 0016020 // membrane (GO_REF:0000002|RGD:1600115 [IEA] InterPro:IPR010599) /// 0016324 // apical plasma membrane (GO_REF:0000044|RGD:1600115 [IEA] UniProtKB-SubCell:SL-0015) /// 0005737 // cytoplasm (GO_REF:0000002|RGD:1600115 [IEA] InterPro:IPR010599)		Cnksr family member 3		gene	taxon:10116	20210612	InterPro		UniProtKB:A0A0G2JYE3	60	0.110578	0.389723	12.0609	32	0.0591922	0.210439	6.62671	33	0.0624037	0.275195	6.54132	57	0.101619	0.390565	10.6599	60	0.0824169	0.361097	9.17951	38	0.0437711	0.161297	5.31167
U6_12	1	43982682..43982777	ENSRNOG00000060056	0	#N/A	#N/A	#N/A	#N/A	#N/A																	0	0	0	0	0	0	0	0	0	0	0	0	0	0	0	0	0	0	0	0	0	0	0	0
Scaf8	1	44019059..44120615	ENSRNOG00000016919	0.885429	-1.02949	-0.0419272	0.757542	0.909899	1	Scaf8	RGD	708362	Scaf8	enables	0006397 // mRNA processing (PMID:8692929|RGD:1299392 [IMP]) /// 0006369 // termination of RNA polymerase II transcription (PMID:21873635 [IBA] PANTHER:PTN000408520|PomBase:SPAC4G9.04c|SGD:S000002636) /// 0006366 // transcription from RNA polymerase II promoter (PMID:8692929|RGD:1299392 [IMP]) /// 0032786 // positive regulation of DNA-templated transcription, elongation (GO_REF:0000024|RGD:1600115…	0005654 // nucleoplasm (GO_REF:0000107|RGD:1600115 [IEA] UniProtKB:Q9UPN6|ensembl:ENSP00000356146) /// 0016363 // nuclear matrix (PMID:9528809|RGD:8554489 [IDA]) /// 0005654 // nucleoplasm (GO_REF:0000052|RGD:1624291 [ISO] UniProtKB:Q9UPN6) /// 0005654 // nucleoplasm (GO_REF:0000052|RGD:1624291 [ISO] UniProtKB:Q9UPN6,UniProtKB:A0A0A0MT33) /// 0005849 // mRNA cleavage factor complex (PMID:21873635…	0003723 // RNA binding (RGD:1624291 [ISO] UniProtKB:Q9UPN6) /// 1990269 // RNA polymerase II C-terminal domain phosphoserine binding (GO_REF:0000024|RGD:1600115 [ISS] UniProtKB:Q9UPN6) /// 1990269 // RNA polymerase II C-terminal domain phosphoserine binding (RGD:1624291 [ISO] UniProtKB:Q9UPN6) /// 0000993 // RNA polymerase II core binding (PMID:21873635 [IBA] PANTHER:PTN000408520|UniProtKB:Q9UPN6…	SR-related CTD-associated factor 8		gene	taxon:10116	20190527	UniProt			512	0.87782	3.09379	102.919	458	0.788127	2.80193	94.8448	514	0.904224	3.98754	101.886	568	0.942031	3.62062	106.225	716	0.914944	4.00868	109.542	945	1.01263	3.73156	132.093
AABR07001444.1	1	44201653..44228243	ENSRNOG00000057561	0.0318166	-1.30426	-0.383228	0.595717	0.841607	1																	5	0.0327402	0.115389	1.00507	6	0.0394328	0.14019	1.24251	1	0.00671874	0.029629	0.198222	3	0.0190026	0.0730351	0.561045	6	0.0292825	0.128296	0.917951	0	0	0	0
Tiam2	1	44311513..44433193	ENSRNOG00000016728	0.136959	1.10605	0.145417	0.464151	0.76618	1	Tiam2	RGD	2324148	Tiam2	enables	0050772 // positive regulation of axonogenesis (PMID:21873635 [IBA] PANTHER:PTN002916489|RGD:1307455|MGI:MGI:103306) /// 0007264 // small GTPase mediated signal transduction (PMID:21873635 [IBA] PANTHER:PTN002916489|WB:WBGene00015704|UniProtKB:Q13009|MGI:MGI:103306) /// 0090630 // activation of GTPase activity (PMID:21873635 [IBA] PANTHER:PTN002916489|RGD:1307455|UniProtKB:Q13009|MGI:MGI:103306)	0016020 // membrane (RGD:1624291 [ISO] MGI:1344338) /// 0045202 // synapse (PMID:21873635 [IBA] PANTHER:PTN002916489|RGD:1307455|FB:FBgn0085447) /// 0005737 // cytoplasm (RGD:1624291 [ISO] MGI:1344338) /// 0016020 // membrane (PMID:21873635 [IBA] PANTHER:PTN002916489|UniProtKB:Q13009|MGI:MGI:103306|MGI:MGI:1344338|RGD:1307455)	0005096 // GTPase activator activity (RGD:1624291 [ISO] MGI:1344338) /// 0005085 // guanyl-nucleotide exchange factor activity (RGD:1624291 [ISO] MGI:1344338)	TIAM Rac1 associated GEF 2		gene	taxon:10116	20110208	RGD			100	0.143094	0.504322	20.1014	99	0.142185	0.505492	20.5014	84	0.123333	0.543887	16.6506	114	0.157801	0.606495	21.3197	111	0.118384	0.518679	16.9821	110	0.0983783	0.362525	15.3759
Tfb1m	1	complement(44433116..44474674)	ENSRNOG00000056223	0.33282	1.20983	0.274806	0.208667	0.547655	1	Tfb1m	RGD	727795	Tfb1m	enables	0031167 // rRNA methylation (PMID:21873635 [IBA] PANTHER:PTN000197843|UniProtKB:Q9UNQ2|UniProtKB:P06992) /// 0031167 // rRNA methylation (GO_REF:0000104|RGD:1600115 [IEA] UniRule:UR000413377) /// 0006391 // transcription initiation from mitochondrial promoter (PMID:21873635 [IBA] PANTHER:PTN000197910|UniProtKB:Q9H5Q4)	0005759 // mitochondrial matrix (PMID:21873635 [IBA] PANTHER:PTN000197844|SGD:S000004841|UniProtKB:Q9H5Q4|UniProtKB:Q8WVM0) /// 0042645 // mitochondrial nucleoid (RGD:1624291 [ISO] UniProtKB:Q8WVM0) /// 0042645 // mitochondrial nucleoid (GO_REF:0000107|RGD:1600115 [IEA] UniProtKB:Q8WVM0|ensembl:ENSP00000356134)	0003723 // RNA binding (GO_REF:0000104|RGD:1600115 [IEA] UniRule:UR000413377) /// 0003723 // RNA binding (GO_REF:0000043|RGD:1600115 [IEA] UniProtKB-KW:KW-0694) /// 0000179 // rRNA (adenine-N6,N6-)-dimethyltransferase activity (RGD:1624291 [ISO] UniProtKB:Q8WVM0) /// 0000179 // rRNA (adenine-N6,N6-)-dimethyltransferase activity (PMID:21873635 [IBA] PANTHER:PTN000197843|TAIR:locus:2061982|TAIR:loc…	transcription factor B1, mitochondrial		gene	taxon:10116	20210612	UniProt		UniProtKB:A0A0G2JZ68	71	0.297467	1.04839	14.272	91	0.382663	1.36044	18.8447	78	0.335314	1.4787	15.4613	83	0.336388	1.29288	15.5222	100	0.312267	1.36815	15.2992	68	0.178063	0.656163	9.50509
Cldn20	1	44446765..44447424	ENSRNOG00000023531	0	#N/A	#N/A	#N/A	#N/A	#N/A	Cldn20	RGD	1595446	Cldn20	enables	0070830 // bicellular tight junction assembly (PMID:21873635 [IBA] PANTHER:PTN000243505|UniProtKB:O15551|UniProtKB:O95832) /// 0007155 // cell adhesion (PMID:21873635 [IBA] PANTHER:PTN000243505|ZFIN:ZDB-GENE-001103-5|MGI:MGI:106925|MGI:MGI:1329044|MGI:MGI:1276110|MGI:MGI:1276109)	0005923 // bicellular tight junction (PMID:21873635 [IBA] PANTHER:PTN000243505|MGI:MGI:1913100|MGI:MGI:1276109|MGI:MGI:1329044|UniProtKB:Q98SR2|MGI:MGI:1859285|MGI:MGI:1859284|UniProtKB:Q8N6F1|MGI:MGI:1860425|MGI:MGI:1276112|RGD:68425|MGI:MGI:3033992|ZFIN:ZDB-GENE-040426-1305|UniProtKB:Q2HJ22|MGI:MGI:1313314|UniProtKB:Q98SR1|UniProtKB:O14493|UniProtKB:O95832|MGI:MGI:1913101|MGI:MGI:1276110|MGI:MG…	0005198 // structural molecule activity (GO_REF:0000002|RGD:1600115 [IEA] InterPro:IPR006187)	claudin 20		gene	taxon:10116	20210612	InterPro			0	0	0	0	0	0	0	0	0	0	0	0	0	0	0	0	0	0	0	0	0	0	0	0
Nox3	1	complement(44550994..44615760)	ENSRNOG00000016490	0.00159547	-1.02355	-0.0335842	0.97691	#N/A	1	Nox3	RGD	1303190	Nox3	acts_upstream_of_or_within	0048840 // otolith development (RGD:1624291 [ISO] MGI:2681162) /// 0042554 // superoxide anion generation (PMID:21873635 [IBA] PANTHER:PTN000239643|RGD:620598|MGI:MGI:1354184|MGI:MGI:2681162|UniProtKB:P04839|dictyBase:DDB_G0287101|MGI:MGI:2450016|UniProtKB:Q9Y5S8|UniProtKB:Q9NRD8) /// 0006952 // defense response (PMID:21873635 [IBA] PANTHER:PTN000239643|dictyBase:DDB_G0289653|UniProtKB:P04839|FB:…	0016020 // membrane (PMID:15326186|RGD:1304010 [TAS]) /// 0005737 // cytoplasm (RGD:1624291 [ISO] MGI:2681162) /// 0043020 // NADPH oxidase complex (RGD:1624291 [ISO] MGI:2681162) /// 0043020 // NADPH oxidase complex (PMID:21873635 [IBA] PANTHER:PTN000239643|RGD:620600|MGI:MGI:2681162|RGD:620574|UniProtKB:P04839|RGD:620598|MGI:MGI:88574|UniProtKB:Q9Y5S8) /// 0005886 // plasma membrane (PMID:21873…	0016491 // oxidoreductase activity (PMID:15326186|RGD:1304010 [TAS]) /// 0016175 // superoxide-generating NADPH oxidase activity (PMID:21873635 [IBA] PANTHER:PTN000239643|MGI:MGI:2681162|dictyBase:DDB_G0289653|dictyBase:DDB_G0287101|MGI:MGI:2450016|UniProtKB:Q9Y5S8|MGI:MGI:1354184) /// 0016175 // superoxide-generating NADPH oxidase activity (RGD:1624291 [ISO] MGI:2681162,PR:Q672J9)	NADPH oxidase 3		gene	taxon:10116	20040827	RGD			2	0.00537677	0.0189499	0.402028	0	0	0	0	0	0	0	0	1	0.0026006	0.00999519	0.187015	0	0	0	0	0	0	0	0
AABR07001448.1	1	44789374..44835208	ENSRNOG00000059546	0	#N/A	#N/A	#N/A	#N/A	#N/A																	0	0	0	0	0	0	0	0	0	0	0	0	0	0	0	0	0	0	0	0	0	0	0	0
AABR07001452.1	1	complement(45409196..45409764)	ENSRNOG00000054504	0	#N/A	#N/A	#N/A	#N/A	#N/A																	0	0	0	0	0	0	0	0	0	0	0	0	0	0	0	0	0	0	0	0	0	0	0	0
AABR07001455.1	1	45621344..45622240	ENSRNOG00000053507	0.0679007	3.87758	1.95516	0.324228	#N/A	1																	0	0	0	0	1	0.194827	0.692643	0.207085	0	0	0	0	0	0	0	0	1	0.144677	0.633878	0.152992	0	0	0	0
LOC102548472	1	complement(45821855..45828543)	ENSRNOG00000053052	0.230693	1.46261	0.54855	0.290543	0.630027	1																	3	0.0780918	0.275227	0.603043	15	0.391896	1.39326	3.10627	11	0.293802	1.29564	2.18044	7	0.176264	0.677457	1.30911	11	0.213414	0.935039	1.68291	9	0.146424	0.539572	1.25803
Arid1b	1	45923222..46234874	ENSRNOG00000017030	0.30762	1.04881	0.0687495	0.61752	0.852	1	Arid1b	RGD	708504	Arid1b	involved_in	0097026 // dendritic cell dendrite assembly (RGD:1624291 [ISO] MGI:1926129) /// 1904385 // cellular response to angiotensin (PMID:14633620|RGD:1302474 [IEP]) /// 0002931 // response to ischemia (PMID:14633620|RGD:1302474 [IEP]) /// 0045893 // positive regulation of transcription, DNA-templated (PMID:21873635 [IBA] PANTHER:PTN000291886|FB:FBgn0261885|WB:WBGene00002717|UniProtKB:O14497) /// 0007270…	0005829 // cytosol (GO_REF:0000052|RGD:1624291 [ISO] UniProtKB:Q8NFD5,UniProtKB:A0A1B0GTJ8) /// 0005886 // plasma membrane (GO_REF:0000052|RGD:1624291 [ISO] UniProtKB:Q8NFD5,UniProtKB:A0A1B0GWJ2) /// 0005654 // nucleoplasm (GO_REF:0000052|RGD:1624291 [ISO] UniProtKB:Q8NFD5,UniProtKB:A0A1B0GWJ2) /// 0005634 // nucleus (PMID:14633620|RGD:1302474 [IDA]) /// 0005654 // nucleoplasm (GO_REF:0000052|RGD…	0031491 // nucleosome binding (PMID:21873635 [IBA] PANTHER:PTN000291886|MGI:MGI:1935147) /// 0003674 // molecular_function (RGD:1598407 [ND]) /// 0003700 // transcription factor activity, sequence-specific DNA binding (PMID:4633620|RGD:1302897 [TAS]) /// 0003677 // DNA binding (GO_REF:0000002|RGD:1600115 [IEA] InterPro:IPR038040) /// 0003677 // DNA binding (GO_REF:0000002|RGD:1600115 [IEA] InterP…	AT-rich interaction domain 1B		gene	taxon:10116	20171013	RGD			645	0.360358	1.27004	129.654	437	0.245048	0.871188	90.496	544	0.311853	1.37524	107.833	547	0.295626	1.13622	102.297	781	0.325215	1.42488	119.487	792	0.276556	1.01911	110.706
Tmem242	1	complement(46302970..46329682)	ENSRNOG00000016973	0.539685	1.0052	0.00747653	0.969243	0.989602	1	Tmem242	RGD	1307262	Tmem242	located_in		0016021 // integral component of membrane (GO_REF:0000043|RGD:1600115 [IEA] UniProtKB-KW:KW-0812)		transmembrane protein 242		gene	taxon:10116	20210612	UniProt			81	0.527968	1.86077	16.2822	88	0.575706	2.04674	18.2234	83	0.555109	2.44798	16.4524	94	0.592696	2.27798	17.5794	92	0.446947	1.95823	14.0752	129	0.525529	1.93658	18.0317
Zdhhc14	1	46378807..46649292	ENSRNOG00000029049	0.0705544	-1.06191	-0.086668	0.653958	0.867338	1	Zdhhc14	RGD	1565877	Zdhhc14	located_in	0018230 // peptidyl-L-cysteine S-palmitoylation (RGD:1624291 [ISO] UniProtKB:Q8IZN3) /// 0018230 // peptidyl-L-cysteine S-palmitoylation (PMID:21873635 [IBA] PANTHER:PTN000525256|UniProtKB:Q8IVQ6|UniProtKB:Q5W0Z9|UniProtKB:Q8WVZ1|MGI:MGI:1915336|MGI:MGI:1918414|UniProtKB:Q9NXF8|MGI:MGI:1918046|ZFIN:ZDB-GENE-061110-106|MGI:MGI:1923452|UniProtKB:Q9Y397|UniProtKB:Q9NUE0|ZFIN:ZDB-GENE-040718-346|RGD:…	0005794 // Golgi apparatus (PMID:21873635 [IBA] PANTHER:PTN000525256|ZFIN:ZDB-GENE-061110-106|TAIR:locus:2101806|RGD:1309041|UniProtKB:Q9NXF8|MGI:MGI:1915336|UniProtKB:Q8WVZ1|UniProtKB:Q5W0Z9|UniProtKB:Q8N966|UniProtKB:Q8IVQ6|FB:FBgn0042133|FB:FBgn0031495|UniProtKB:Q8WTX9|MGI:MGI:2142662|RGD:1562075|UniProtKB:Q9UIJ5|UniProtKB:Q9NPG8|UniProtKB:Q96MV8|MGI:MGI:1926134|FB:FBgn0034057|MGI:MGI:1913470|…	0016409 // palmitoyltransferase activity (RGD:1624291 [ISO] UniProtKB:Q8IZN3) /// 0019706 // protein-cysteine S-palmitoyltransferase activity (PMID:21873635 [IBA] PANTHER:PTN000525256|MGI:MGI:2142662|UniProtKB:Q9UIJ5|MGI:MGI:1918046|ZFIN:ZDB-GENE-061110-106|MGI:MGI:1915518|MGI:MGI:1915336|MGI:MGI:1918414|UniProtKB:Q9NXF8|UniProtKB:Q96MV8|MGI:MGI:1926134|PomBase:SPBC3H7.09|MGI:MGI:1913470|UniProtK…	zinc finger DHHC-type palmitoyltransferase 14		gene	taxon:10116	20131210	RGD			90	0.0579353	0.204187	18.0913	103	0.0665477	0.236589	21.3297	114	0.0752979	0.332057	22.5973	154	0.0958965	0.368571	28.8003	119	0.0570944	0.25015	18.206	138	0.0555218	0.204599	19.2897
AABR07001477.1	1	complement(46740305..46744647)	ENSRNOG00000058103	0	#N/A	#N/A	#N/A	#N/A	#N/A																	0	0	0	0	0	0	0	0	0	0	0	0	0	0	0	0	0	0	0	0	0	0	0	0
Snx9	1	46779860..46825830	ENSRNOG00000046874	0.251488	1.02906	0.0413287	0.85435	0.948431	1	Snx9	RGD	1584466	Snx9	involved_in	0065003 // macromolecular complex assembly (RGD:1624291 [ISO] UniProtKB:Q9Y5X1) /// 0006886 // intracellular protein transport (RGD:1624291 [ISO] UniProtKB:Q9Y5X1) /// 0006898 // receptor-mediated endocytosis (RGD:1624291 [ISO] UniProtKB:Q9Y5X1) /// 0051044 // positive regulation of membrane protein ectodomain proteolysis (RGD:1624291 [ISO] UniProtKB:Q9Y5X1) /// 0000281 // mitotic cytokinesis (RG…	0005737 // cytoplasm (RGD:1624291 [ISO] MGI:1913866) /// 0005737 // cytoplasm (RGD:1624291 [ISO] UniProtKB:Q9Y5X1) /// 0030136 // clathrin-coated vesicle (RGD:1624291 [ISO] UniProtKB:Q9Y5X1) /// 0005829 // cytosol (GO_REF:0000052|RGD:1624291 [ISO] UniProtKB:Q9Y5X1,UniProtKB:A0A087WZW2) /// 0005886 // plasma membrane (GO_REF:0000052|RGD:1624291 [ISO] UniProtKB:Q9Y5X1,UniProtKB:A0A087WVE4) /// 0030…	0042803 // protein homodimerization activity (RGD:1624291 [ISO] UniProtKB:Q9Y5X1) /// 0035091 // phosphatidylinositol binding (RGD:1624291 [ISO] MGI:1913866) /// 0035091 // phosphatidylinositol binding (RGD:1624291 [ISO] UniProtKB:Q9Y5X1) /// 0031625 // ubiquitin protein ligase binding (RGD:1624291 [ISO] UniProtKB:Q9Y5X1) /// 0071933 // Arp2/3 complex binding (RGD:1624291 [ISO] UniProtKB:Q9Y5X1) …	sorting nexin 9		gene	taxon:10116	20130724	RGD			58	0.219679	0.774238	11.6588	58	0.220488	0.783873	12.0109	75	0.291474	1.28537	14.8666	68	0.249145	0.957568	12.717	98	0.276652	1.21211	14.9932	60	0.142035	0.523402	8.38684
Synj2	1	46835971..46932529	ENSRNOG00000017114	0.0590195	-1.03338	-0.0473707	0.873664	0.95606	1	Synj2	RGD	69436	Synj2	enables	0046856 // phosphatidylinositol dephosphorylation (PMID:21873635 [IBA] PANTHER:PTN000127779|UniProtKB:Q9BT40|FB:FBgn0023508|UniProtKB:P32019|dictyBase:DDB_G0292392|UniProtKB:O43426|dictyBase:DDB_G0267462|SGD:S000001264|SGD:S000005050|MGI:MGI:109589|PomBase:SPBC2G2.02|ZFIN:ZDB-GENE-061110-61|MGI:MGI:1354961|SGD:S000005426|SGD:S000005635|dictyBase:DDB_G0284187|UniProtKB:A0A1D8PIH6|RGD:69436|TAIR:lo…	0005881 // cytoplasmic microtubule (PMID:11498538|RGD:628465 [IDA]) /// 0005737 // cytoplasm (PMID:11498538|RGD:628465 [IDA]) /// 0043679 // axon terminus (PMID:11498538|RGD:628465 [IDA]) /// 0098793 // presynapse (PMID:21873635 [IBA] PANTHER:PTN001675099|RGD:69434|RGD:69436|UniProtKB:O43426) /// 0048471 // perinuclear region of cytoplasm (PMID:10357812|RGD:69391 [IDA]) /// 0098793 // presynapse …	0004445 // inositol-polyphosphate 5-phosphatase activity (PMID:9388224|RGD:69390 [IDA]) /// 0030165 // PDZ domain binding (PMID:21873635 [IBA] PANTHER:PTN000878543|RGD:69436) /// 0003723 // RNA binding (GO_REF:0000043|RGD:1600115 [IEA] UniProtKB-KW:KW-0694) /// 0017124 // SH3 domain binding (PMID:9388224|RGD:69390 [IPI] RGD:732473) /// 0030165 // PDZ domain binding (PMID:10357812|RGD:69391 [IPI] …	synaptojanin 2		gene	taxon:10116	20210612	UniProt			41	0.0739327	0.260568	8.24158	27	0.0488666	0.173729	5.59128	26	0.0481065	0.212145	5.15376	45	0.0784958	0.301693	8.41568	34	0.0456959	0.200209	5.20172	42	0.0473354	0.174431	5.87079
Serac1	1	complement(46942192..46978261)	ENSRNOG00000017889	0.22752	2.08096	1.05725	0.000392807	0.0273153	1	Serac1	RGD	1565064	Serac1	located_in	0032367 // intracellular cholesterol transport (RGD:1624291 [ISO] UniProtKB:Q96JX3) /// 0036148 // phosphatidylglycerol acyl-chain remodeling (RGD:1624291 [ISO] UniProtKB:Q96JX3) /// 0030198 // extracellular matrix organization (RGD:1624291 [ISO] MGI:2447813)	0016021 // integral component of membrane (GO_REF:0000043|RGD:1600115 [IEA] UniProtKB-KW:KW-0812) /// 0005739 // mitochondrion (RGD:1624291 [ISO] UniProtKB:Q96JX3) /// 0044233 // ER-mitochondrion membrane contact site (RGD:1624291 [ISO] UniProtKB:Q96JX3) /// 0031012 // extracellular matrix (RGD:1624291 [ISO] MGI:2447813) /// 0005783 // endoplasmic reticulum (RGD:1624291 [ISO] UniProtKB:Q96JX3)		serine active site containing 1		gene	taxon:10116	20171114	RGD			53	0.255844	0.901696	10.6538	41	0.198645	0.706219	8.49047	45	0.222889	0.98292	8.91998	40	0.186784	0.717891	7.4806	76	0.273438	1.19802	11.6274	22	0.0663752	0.244593	3.07518
Gtf2h5	1	46978458..46985032	ENSRNOG00000018007	5.64512	-1.34769	-0.430487	0.00593296	0.100023	1	Gtf2h5	RGD	1560991	Gtf2h5	acts_upstream_of_or_within	0006294 // nucleotide-excision repair, preincision complex assembly (PMID:21873635 [IBA] PANTHER:PTN002005445|MGI:MGI:107227) /// 0000462 // maturation of SSU-rRNA from tricistronic rRNA transcript (SSU-rRNA, 5.8S rRNA, LSU-rRNA) (RGD:1624291 [ISO] MGI:107227) /// 0070816 // phosphorylation of RNA polymerase II C-terminal domain (PMID:21873635 [IBA] PANTHER:PTN002005445|SGD:S000007603) /// 000629…	0005669 // transcription factor TFIID complex (RGD:1624291 [ISO] UniProtKB:Q6ZYL4) /// 0005675 // holo TFIIH complex (PMID:21873635 [IBA] PANTHER:PTN002005445|SGD:S000007603|FB:FBgn0265968) /// 0000439 // core TFIIH complex (PMID:21873635 [IBA] PANTHER:PTN002005445|SGD:S000007603|FB:FBgn0265968) /// 0005575 // cellular_component (RGD:1598407 [ND]) /// 0005730 // nucleolus (RGD:1624291 [ISO] UniPr…	0003674 // molecular_function (RGD:1598407 [ND])	general transcription factor IIH subunit 5		gene	taxon:10116	20190712	RGD	occurs_in(EMAPA:16894)		161	4.26359	15.0266	32.3633	208	5.52851	19.6548	43.0736	184	4.99971	22.0482	36.4728	191	4.89288	18.8054	35.7199	188	3.71068	16.2577	28.7625	322	5.32954	19.6394	45.0094
Tulp4	1	47032113..47127035	ENSRNOG00000018012	0.719164	-1.33218	-0.413791	0.0189108	0.178966	1	Tulp4	RGD	1564487	Tulp4	located_in	0016567 // protein ubiquitination (GO_REF:0000041|RGD:1600115 [IEA] UniPathway:UPA00143)	0005737 // cytoplasm (RGD:1624291 [ISO] UniProtKB:Q9NRJ4)		TUB like protein 4		gene	taxon:10116	20040716	RGD			337	0.618164	2.17866	67.7418	239	0.440015	1.56433	49.4932	304	0.57217	2.52321	60.2594	387	0.686699	2.63927	72.3748	509	0.695885	3.04891	77.8728	952	1.09143	4.02192	133.071
5S_rRNA_4	1	47041989..47042105	ENSRNOG00000045491	0	#N/A	#N/A	#N/A	#N/A	#N/A																	0	0	0	0	0	0	0	0	0	0	0	0	0	0	0	0	0	0	0	0	0	0	0	0
Tmem181	1	47162394..47202549	ENSRNOG00000018158	0.264225	1.20276	0.266345	0.251391	0.591813	1	Tmem181	RGD	1566403	Tmem181	enables		0016021 // integral component of membrane (GO_REF:0000043|RGD:1600115 [IEA] UniProtKB-KW:KW-0812)	0015643 // toxic substance binding (RGD:1624291 [ISO] UniProtKB:Q9P2C4) /// 0015643 // toxic substance binding (PMID:21873635 [IBA] PANTHER:PTN001276612|UniProtKB:Q9P2C4)	transmembrane protein 181		gene	taxon:10116	20100907	RGD			55	0.238483	0.840509	11.0558	60	0.261121	0.928331	12.4251	66	0.293641	1.29493	13.0826	75	0.314585	1.20908	14.0261	66	0.213297	0.934527	10.0975	91	0.246616	0.908781	12.72
Dynlt1	1	complement(47206895..47213749)	ENSRNOG00000018207	5.35572	-1.07153	-0.0996676	0.484477	0.781391	1	Dynlt1	RGD	620261	Dynlt1	involved_in	0008277 // regulation of G-protein coupled receptor protein signaling pathway (GO_REF:0000024|RGD:1600115 [ISS] UniProtKB:P51807) /// 0051493 // regulation of cytoskeleton organization (PMID:15992542|RGD:8553295 [IDA]) /// 0060548 // negative regulation of cell death (PMID:22164227|RGD:13208528 [IMP]) /// 0000132 // establishment of mitotic spindle orientation (GO_REF:0000024|RGD:1600115 [ISS] Un…	0044295 // axonal growth cone (PMID:15992542|RGD:8553295 [IDA]) /// 0005881 // cytoplasmic microtubule (RGD:1624291 [ISO] UniProtKB:P63172) /// 0005739 // mitochondrion (GO_REF:0000108|RGD:1600115 [IEA] GO:0035795) /// 0005819 // spindle (GO_REF:0000044|RGD:1600115 [IEA] UniProtKB-SubCell:SL-0251) /// 0005868 // cytoplasmic dynein complex (RGD:1624291 [ISO] UniProtKB:P63172) /// 0099503 // secret…	0008022 // protein C-terminus binding (PMID:15768038|RGD:13208814 [IPI] RGD:1347795) /// 0005515 // protein binding (PMID:14985359|RGD:8553555 [IPI] UniProtKB:B2GV74) /// 0005515 // protein binding (PMID:14985359|RGD:8553555 [IPI] UniProtKB:P37285) /// 0045505 // dynein intermediate chain binding (PMID:21873635 [IBA] PANTHER:PTN000478852|UniProtKB:Q8WW35|FB:FBgn0024432) /// 0042802 // identical p…	dynein light chain Tctex-type 1		gene	taxon:10116	20100517	UniProt			245	6.22306	21.9325	49.2485	208	5.30269	18.852	43.0736	195	5.08218	22.4119	38.6532	219	5.38101	20.6815	40.9563	253	4.78966	20.9851	38.7069	315	5.00072	18.4277	44.0309
Sytl3	1	47231093..47287371	ENSRNOG00000018321	0.93121	1.03539	0.0501763	0.768428	0.914534	1	Sytl3	RGD	1561992	Sytl3	enables	0006886 // intracellular protein transport (GO_REF:0000002|RGD:1600115 [IEA] InterPro:IPR010911) /// 0006887 // exocytosis (PMID:21873635 [IBA] PANTHER:PTN005238642|UniProtKB:Q9HCH5|MGI:MGI:1933367|MGI:MGI:2668451|MGI:MGI:1933366|MGI:MGI:1351606|MGI:MGI:1933365|UniProtKB:Q8IYJ3) /// 0006887 // exocytosis (RGD:1624291 [ISO] MGI:1933367)	0019897 // extrinsic component of plasma membrane (RGD:1624291 [ISO] MGI:1933367) /// 0016020 // membrane (RGD:1624291 [ISO] MGI:1933367) /// 0070382 // exocytic vesicle (PMID:21873635 [IBA] PANTHER:PTN000001477|UniProtKB:Q9HCH5) /// 0005886 // plasma membrane (PMID:21873635 [IBA] PANTHER:PTN000001477|UniProtKB:A0A0B4K657|UniProtKB:Q8IYJ3|MGI:MGI:1933365|MGI:MGI:1933367|RGD:620204|UniProtKB:Q9HCH…	0005544 // calcium-dependent phospholipid binding (RGD:1624291 [ISO] MGI:1933367) /// 0042043 // neurexin family protein binding (RGD:1624291 [ISO] MGI:1933367) /// 0005543 // phospholipid binding (RGD:1624291 [ISO] MGI:1933367) /// 0031267 // small GTPase binding (GO_REF:0000002|RGD:1600115 [IEA] InterPro:IPR010911|InterPro:IPR028704) /// 0042043 // neurexin family protein binding (PMID:21873635…	synaptotagmin-like 3		gene	taxon:10116	20010425	RGD			291	0.90031	3.17305	58.4951	288	0.894307	3.17942	59.6404	326	1.03489	4.56376	64.6203	232	0.694334	2.66862	43.3875	491	1.13221	4.96059	75.119	299	0.578168	2.13056	41.7944
Ezr	1	complement(47287874..47331412)	ENSRNOG00000018524	2.27574	-1.04733	-0.0667137	0.649179	0.866077	1	Ezr	RGD	621161	Ezr	involved_in	0072697 // protein localization to cell cortex (RGD:1624291 [ISO] UniProtKB:P15311) /// 0003376 // sphingosine-1-phosphate signaling pathway (RGD:1624291 [ISO] UniProtKB:P15311) /// 0007159 // leukocyte cell-cell adhesion (RGD:1624291 [ISO] UniProtKB:P15311) /// 0032532 // regulation of microvillus length (RGD:1624291 [ISO] MGI:98931) /// 0030855 // epithelial cell differentiation (PMID:7640303|R…	0005886 // plasma membrane (GO_REF:0000052|RGD:1624291 [ISO] UniProtKB:P15311) /// 0005902 // microvillus (PMID:21873635 [IBA] PANTHER:PTN000589934|MGI:MGI:98931|MGI:MGI:97167|UniProtKB:P15311|RGD:1359472|UniProtKB:P26038|RGD:621161|MGI:MGI:97887) /// 0005884 // actin filament (RGD:1624291 [ISO] UniProtKB:P15311) /// 0044297 // cell body (PMID:11461930|RGD:7207839 [IDA]) /// 0071944 // cell perip…	0044548 // S100 protein binding (RGD:1624291 [ISO] UniProtKB:P15311) /// 0034236 // protein kinase A catalytic subunit binding (RGD:1624291 [ISO] UniProtKB:P15311) /// 0042802 // identical protein binding (RGD:1624291 [ISO] UniProtKB:P15311) /// 0005515 // protein binding (PMID:11726633|RGD:8554011 [IPI] UniProtKB:Q62696) /// 0051117 // ATPase binding (RGD:1624291 [ISO] UniProtKB:P15311) /// 0005…	ezrin		gene	taxon:10116	20150622	RGD	occurs_in(CL:0000084),has_input(InterPro:IPR008366)		760	3.03935	10.7119	152.771	478	1.91863	6.82105	98.9864	511	2.09684	9.24686	101.291	546	2.11223	8.11819	102.11	742	2.21165	9.69	113.52	902	2.25454	8.308	126.082
U6_13	1	complement(47365350..47365455)	ENSRNOG00000058299	0	#N/A	#N/A	#N/A	#N/A	#N/A																	0	0	0	0	0	0	0	0	0	0	0	0	0	0	0	0	0	0	0	0	0	0	0	0
Rsph3	1	complement(47426258..47477524)	ENSRNOG00000018762	0.583802	1.24486	0.315981	0.0624709	0.315219	1	Rsph3	RGD	1311306	Rsph3	located_in		0005929 // cilium (RGD:1624291 [ISO] UniProtKB:Q86UC2) /// 0005856 // cytoskeleton (GO_REF:0000043|RGD:1600115 [IEA] UniProtKB-KW:KW-0206) /// 0005929 // cilium (PMID:21873635 [IBA] PANTHER:PTN000493639|UniProtKB:Q86UC2|UniProtKB:A8J2J7) /// 0005737 // cytoplasm (GO_REF:0000043|RGD:1600115 [IEA] UniProtKB-KW:KW-0963)		radial spoke head 3		gene	taxon:10116	20210612	UniProt			180	0.611336	2.15459	36.1826	198	0.674944	2.39955	41.0028	162	0.564547	2.4896	32.1119	151	0.496096	1.90671	28.2393	226	0.572087	2.50651	34.5761	171	0.362984	1.3376	23.9025
Tagap	1	complement(47493994..47502952)	ENSRNOG00000018915	0.169196	-1.26176	-0.335437	0.512519	0.797073	1	Tagap	RGD	1308618	Tagap	involved_in	0051607 // defense response to virus (RGD:1624291 [ISO] MGI:3615484) /// 0050790 // regulation of catalytic activity (GO_REF:0000108|RGD:1600115 [IEA] GO:0005096) /// 0007165 // signal transduction (GO_REF:0000002|RGD:1600115 [IEA] InterPro:IPR000198|InterPro:IPR008936)		0005096 // GTPase activator activity (PMID:21873635 [IBA] PANTHER:PTN000571769|FB:FBgn0036518)	T-cell activation RhoGTPase activating protein		gene	taxon:10116	20210612	InterPro			9	0.174916	0.616472	1.80913	9	0.175559	0.624144	1.86376	2	0.0398835	0.175882	0.396443	10	0.188004	0.722579	1.87015	10	0.144854	0.634656	1.52992	5	0.0607351	0.22381	0.698904
AABR07001493.1	1	47513066..47537519	ENSRNOG00000058258	0.00703249	8.38003	3.06695	0.109509	#N/A	1																	2	0.0142405	0.0501892	0.402028	1	0.00714646	0.0254069	0.207085	0	0	0	0	2	0.0137755	0.052945	0.37403	0	0	0	0	0	0	0	0
Fndc1	1	47605262..47687504	ENSRNOG00000030210	0.0214171	-1.15888	-0.212734	0.685491	0.880611	1	Fndc1	RGD	1310640	Fndc1	acts_upstream_of_or_within	0071456 // cellular response to hypoxia (PMID:19723622|RGD:8554041 [IMP]) /// 0051223 // regulation of protein transport (PMID:19723622|RGD:8554041 [IDA]) /// 0001934 // positive regulation of protein phosphorylation (PMID:19723622|RGD:8554041 [IDA]) /// 0010666 // positive regulation of cardiac muscle cell apoptotic process (PMID:19723622|RGD:8554041 [IMP])	0016607 // nuclear speck (GO_REF:0000107|RGD:1600115 [IEA] UniProtKB:Q4ZHG4|ensembl:ENSP00000297267) /// 0016607 // nuclear speck (GO_REF:0000052|RGD:1624291 [ISO] UniProtKB:Q4ZHG4,UniProtKB:J3KNQ2) /// 0005576 // extracellular region (GO_REF:0000044|RGD:1600115 [IEA] UniProtKB-SubCell:SL-0243) /// 0005911 // cell-cell junction (PMID:19723622|RGD:8554041 [IDA]) /// 0016607 // nuclear speck (GO_RE…		fibronectin type III domain containing 1		gene	taxon:10116	20110308	MGI			17	0.0359911	0.126847	3.41724	10	0.0212492	0.0755445	2.07085	8	0.0173786	0.0766378	1.58577	9	0.0184319	0.0708416	1.68314	6	0.00946768	0.0414811	0.917951	2	0.00264643	0.00975212	0.279561
AABR07001497.1	1	complement(47702641..47702971)	ENSRNOG00000054760	0	#N/A	#N/A	#N/A	#N/A	#N/A																	0	0	0	0	0	0	0	0	0	0	0	0	0	0	0	0	0	0	0	0	0	0	0	0
AABR07001497.2	1	47704677..47725747	ENSRNOG00000058069	0.00147915	-2.85436	-1.51317	0.490488	#N/A	1																	0	0	0	0	0	0	0	0	0	0	0	0	0	0	0	0	0	0	0	0	0	0	0	0
Sod2	1	complement(47914759..47921587)	ENSRNOG00000019048	22.2404	-1.12038	-0.163987	0.285541	0.62543	1	Sod2	RGD	3732	Sod2	acts_upstream_of_or_within	0009314 // response to radiation (PMID:22780102|RGD:8158084 [IEP]) /// 0042311 // vasodilation (RGD:1624291 [ISO] MGI:98352) /// 1905461 // positive regulation of vascular associated smooth muscle cell apoptotic process (RGD:1624291 [ISO] UniProtKB:P04179) /// 0042542 // response to hydrogen peroxide (PMID:19917063|RGD:2317381 [IEP]) /// 0050790 // regulation of catalytic activity (RGD:1624291 [I…	0005739 // mitochondrion (PMID:15642720|RGD:2291946 [IDA]) /// 0005759 // mitochondrial matrix (RGD:1624291 [ISO] UniProtKB:P04179) /// 0005739 // mitochondrion (PMID:21873635 [IBA] PANTHER:PTN000150076|UniProtKB:P04179|TAIR:locus:2085552|PomBase:SPAC1486.01|WB:WBGene00004932|SGD:S000001050|MGI:MGI:98352|UniProtKB:P09233|WB:WBGene00004931|CGD:CAL0000191321|RGD:3732) /// 0005739 // mitochondrion (…	0003677 // DNA binding (PMID:19228881|RGD:2306615 [IDA]) /// 0042802 // identical protein binding (PMID:19384983|RGD:2317389 [IPI] RGD:3732) /// 0030145 // manganese ion binding (GO_REF:0000024|RGD:1600115 [ISS] UniProtKB:P04179) /// 0004784 // superoxide dismutase activity (GO_REF:0000024|RGD:1600115 [ISS] UniProtKB:P04179) /// 0004784 // superoxide dismutase activity (RGD:1624291 [ISO] UniProtK…	superoxide dismutase 2		gene	taxon:10116	20080317	RGD	occurs_in(EMAPA:35578),occurs_in(CL:0000515)		854	21.7744	76.7416	171.666	682	17.4529	62.0482	141.232	927	24.2519	106.948	183.751	819	20.2001	77.6375	153.165	1418	26.947	118.064	216.942	1761	28.0629	103.412	246.154
Wtap	1	47942500..47967631	ENSRNOG00000019091	4.51072	-1.00856	-0.0122905	0.925653	0.973569	1	Wtap	RGD	1563824	Wtap	involved_in	0008380 // RNA splicing (GO_REF:0000043|RGD:1600115 [IEA] UniProtKB-KW:KW-0508) /// 0080009 // mRNA methylation (RGD:1624291 [ISO] UniProtKB:Q15007) /// 0000381 // regulation of alternative mRNA splicing, via spliceosome (PMID:21873635 [IBA] PANTHER:PTN000390848|UniProtKB:Q15007|FB:FBgn0000662) /// 0006397 // mRNA processing (GO_REF:0000043|RGD:1600115 [IEA] UniProtKB-KW:KW-0507) /// 0080009 // m…	0005634 // nucleus (RGD:1624291 [ISO] MGI:1926395) /// 0005737 // cytoplasm (RGD:1624291 [ISO] MGI:1926395) /// 0036396 // MIS complex (RGD:1624291 [ISO] UniProtKB:Q15007) /// 0005654 // nucleoplasm (RGD:1624291 [ISO] UniProtKB:Q15007) /// 0031965 // nuclear membrane (RGD:1624291 [ISO] UniProtKB:Q15007) /// 0036396 // MIS complex (RGD:1624291 [ISO] MGI:1926395) /// 0005634 // nucleus (PMID:218736…	0042802 // identical protein binding (RGD:1624291 [ISO] UniProtKB:Q15007)	WT1 associated protein		gene	taxon:10116	20140404	RGD			626	4.33703	15.2854	125.835	633	4.40167	15.6487	131.085	669	4.75578	20.9725	132.61	676	4.5305	17.4126	126.422	877	4.5286	19.8413	134.174	935	4.04869	14.9194	130.695
Acat2	1	47972399..47992653	ENSRNOG00000019189	0.246444	-1.22554	-0.293423	0.383487	0.712366	1	Acat2	RGD	1359366	Acat2	involved_in	0006695 // cholesterol biosynthetic process (PMID:10806397|RGD:2326086 [TAS]) /// 0045797 // positive regulation of intestinal cholesterol absorption (RGD:1624291 [ISO] MGI:87871) /// 0071398 // cellular response to fatty acid (PMID:11786296|RGD:1598704 [IEP]) /// 0006635 // fatty acid beta-oxidation (PMID:21873635 [IBA] PANTHER:PTN000432120|RGD:620513|UniProtKB:P76503|RGD:620482|FB:FBgn0025352) …	0005737 // cytoplasm (RGD:1624291 [ISO] UniProtKB:Q9BWD1) /// 0005777 // peroxisome (PMID:10806397|RGD:2326086 [TAS]) /// 0005829 // cytosol (PMID:10806397|RGD:2326086 [IDA]) /// 0005739 // mitochondrion (PMID:21873635 [IBA] PANTHER:PTN002498137|dictyBase:DDB_G0271544|UniProtKB:P55084|UniProtKB:P42765|UniProtKB:P24752|RGD:620513|WB:WBGene00002183|RGD:620482|MGI:MGI:2136381|RGD:2016)	0003985 // acetyl-CoA C-acetyltransferase activity (PMID:10806397|RGD:2326086 [IDA]) /// 0003985 // acetyl-CoA C-acetyltransferase activity (PMID:21873635 [IBA] PANTHER:PTN000432120|TAIR:locus:2160887|UniProtKB:P76461|RGD:1359366|SGD:S000005949|TAIR:locus:2164778|RGD:2016|UniProtKB:P42765|UniProtKB:Q9BWD1|dictyBase:DDB_G0271544|MGI:MGI:87870|UniProtKB:P24752) /// 0016747 // transferase activity, …	acetyl-CoA acetyltransferase 2		gene	taxon:10116	20100628	RGD			13	0.111752	0.39386	2.61319	17	0.146675	0.521457	3.52044	31	0.273434	1.20582	6.14487	45	0.374203	1.43822	8.41568	33	0.211433	0.92636	5.04873	37	0.198792	0.732551	5.17189
Acat2l1	1	47996521..48026268	ENSRNOG00000013975	0.82167	-1.13036	-0.176782	0.278816	0.619258	1	Acat2l1	RGD	1562948	Acat2l1	involved_in	0006635 // fatty acid beta-oxidation (PMID:21873635 [IBA] PANTHER:PTN000432120|RGD:620513|UniProtKB:P76503|RGD:620482|FB:FBgn0025352)	0005739 // mitochondrion (PMID:21873635 [IBA] PANTHER:PTN002498137|dictyBase:DDB_G0271544|UniProtKB:P55084|UniProtKB:P42765|UniProtKB:P24752|RGD:620513|WB:WBGene00002183|RGD:620482|MGI:MGI:2136381|RGD:2016)	0003985 // acetyl-CoA C-acetyltransferase activity (PMID:21873635 [IBA] PANTHER:PTN000432120|TAIR:locus:2160887|UniProtKB:P76461|RGD:1359366|SGD:S000005949|TAIR:locus:2164778|RGD:2016|UniProtKB:P42765|UniProtKB:Q9BWD1|dictyBase:DDB_G0271544|MGI:MGI:87870|UniProtKB:P24752)	Acetyl-CoA acetyltransferase 2-like 1	UniProtKB:A0A096MJY8|PTN004500952	protein	taxon:10116	20170228	GO_Central			137	0.801878	2.82614	27.539	113	0.663837	2.36006	23.4006	127	0.762726	3.36355	25.1742	169	0.956876	3.67768	31.6055	193	0.841959	3.68891	29.5274	217	0.793837	2.9253	30.3324
Tcp1	1	complement(48025663..48033396)	ENSRNOG00000014160	3.92633	-1.11118	-0.152097	0.344784	0.680253	1	Tcp1	RGD	3832	Tcp1	located_in	0006457 // protein folding (RGD:1624291 [ISO] UniProtKB:P17987) /// 0050821 // protein stabilization (RGD:1624291 [ISO] UniProtKB:P17987) /// 0051973 // positive regulation of telomerase activity (RGD:1624291 [ISO] UniProtKB:P17987) /// 1904851 // positive regulation of establishment of protein localization to telomere (RGD:1624291 [ISO] UniProtKB:P17987) /// 1901998 // toxin transport (RGD:16242…	0005874 // microtubule (RGD:1624291 [ISO] UniProtKB:P17987) /// 0005794 // Golgi apparatus (RGD:1624291 [ISO] MGI:98535) /// 0002199 // zona pellucida receptor complex (RGD:1624291 [ISO] MGI:98535) /// 0005832 // chaperonin-containing T-complex (GO_REF:0000024|RGD:1600115 [ISS] UniProtKB:Q32L40) /// 0000242 // pericentriolar material (RGD:1624291 [ISO] MGI:98535) /// 0000792 // heterochromatin (P…	0051082 // unfolded protein binding (PMID:21873635 [IBA] PANTHER:PTN004253040|SGD:S000002302|SGD:S000002620|SGD:S000001404|SGD:S000003825|SGD:S000002596|SGD:S000003647|SGD:S000003551|SGD:S000003545) /// 0005524 // ATP binding (GO_REF:0000043|RGD:1600115 [IEA] UniProtKB-KW:KW-0067) /// 0031625 // ubiquitin protein ligase binding (RGD:1624291 [ISO] UniProtKB:P17987) /// 0044183 // protein binding i…	t-complex 1		gene	taxon:10116	20040903	RGD			164	3.6922	13.0128	32.9663	166	3.75098	13.3354	34.376	180	4.15806	18.3367	35.6799	200	4.35565	16.7406	37.403	219	3.67478	16.1005	33.5052	297	4.17909	15.4	41.5149
gene:ENSRNOG00000058152	1	complement(48027142..48027271)	ENSRNOG00000058152	0	#N/A	#N/A	#N/A	#N/A	#N/A																	0	0	0	0	0	0	0	0	0	0	0	0	0	0	0	0	0	0	0	0	0	0	0	0
AABR07071864.1	1	complement(48030434..48030570)	ENSRNOG00000051969	0	#N/A	#N/A	#N/A	#N/A	#N/A																	0	0	0	0	0	0	0	0	0	0	0	0	0	0	0	0	0	0	0	0	0	0	0	0
Mrpl18	1	48033768..48038726	ENSRNOG00000014582	3.23756	-1.099	-0.136195	0.447931	0.754336	1	Mrpl18	RGD	1306387	Mrpl18	enables	0006412 // translation (GO_REF:0000002|RGD:1600115 [IEA] InterPro:IPR005484|InterPro:IPR036967) /// 0035928 // rRNA import into mitochondrion (RGD:1624291 [ISO] UniProtKB:Q9H0U6)	0005739 // mitochondrion (GO_REF:0000054|RGD:1624291 [ISO] UniProtKB:Q9H0U6) /// 0005739 // mitochondrion (PMID:21873635 [IBA] PANTHER:PTN000984937|UniProtKB:Q9H0U6) /// 0005762 // mitochondrial large ribosomal subunit (RGD:1624291 [ISO] UniProtKB:Q9H0U6)	0008097 // 5S rRNA binding (RGD:1624291 [ISO] UniProtKB:Q9H0U6) /// 0003735 // structural constituent of ribosome (GO_REF:0000002|RGD:1600115 [IEA] InterPro:IPR005484|InterPro:IPR036967) /// 0008097 // 5S rRNA binding (PMID:21873635 [IBA] PANTHER:PTN000307352|UniProtKB:Q9H0U6|UniProtKB:P0C018)	mitochondrial ribosomal protein L18		gene	taxon:10116	20210612	InterPro			106	3.72184	13.1172	21.3075	94	3.31264	11.777	19.466	74	2.666	11.7568	14.6684	97	3.29461	12.6626	18.1405	122	3.19269	13.9883	18.665	136	2.98452	10.998	19.0102
Pnldc1	1	48039909..48058400	ENSRNOG00000023140	0.0561218	1.35431	0.437558	0.473167	0.772682	1	Pnldc1	RGD	1308678	Pnldc1	involved_in	0000184 // nuclear-transcribed mRNA catabolic process, nonsense-mediated decay (GO_REF:0000043|RGD:1600115 [IEA] UniProtKB-KW:KW-0866) /// 0000289 // nuclear-transcribed mRNA poly(A) tail shortening (PMID:21873635 [IBA] PANTHER:PTN000387181|MGI:MGI:1921358|UniProtKB:Q8NA58|MGI:MGI:2685159) /// 0000289 // nuclear-transcribed mRNA poly(A) tail shortening (RGD:1624291 [ISO] MGI:2685159) /// 0090503 …	0005783 // endoplasmic reticulum (RGD:1624291 [ISO] UniProtKB:Q8NA58) /// 0005737 // cytoplasm (PMID:21873635 [IBA] PANTHER:PTN000387146|UniProtKB:Q57W87|MGI:MGI:2685159|WB:WBGene00010734|UniProtKB:Q96GM8|UniProtKB:Q8NA58|TAIR:locus:2012100) /// 0005783 // endoplasmic reticulum (RGD:1624291 [ISO] MGI:2685159) /// 0005783 // endoplasmic reticulum (PMID:21873635 [IBA] PANTHER:PTN001806608|MGI:MGI:2…	0003723 // RNA binding (PMID:21873635 [IBA] PANTHER:PTN000387146|UniProtKB:Q96GM8) /// 0004535 // poly(A)-specific ribonuclease activity (RGD:1624291 [ISO] UniProtKB:Q8NA58) /// 0000175 // 3'-5'-exoribonuclease activity (PMID:21873635 [IBA] PANTHER:PTN000387146|PomBase:SPBC29A10.09c|WB:WBGene00010734|MGI:MGI:2685159|UniProtKB:Q96GM8|UniProtKB:Q8NA58|UniProtKB:O95453) /// 0004535 // poly(A)-specif…	PARN like ribonuclease domain containing exonuclease 1		gene	taxon:10116	20210612	UniProt		UniProtKB:A0A096MJ55	7	0.0659113	0.232297	1.4071	6	0.0567033	0.20159	1.24251	3	0.0289841	0.127817	0.594665	8	0.0728674	0.28006	1.49612	8	0.0561432	0.245983	1.22393	3	0.017655	0.0650587	0.419342
Mas1l	1	complement(48069194..48070536)	ENSRNOG00000014965	0.0761914	5.37843	2.42718	0.210743	#N/A	1	Mas1l	RGD	738049	Mas1l	enables	0007186 // G-protein coupled receptor signaling pathway (PMID:21873635 [IBA] PANTHER:PTN000140598|MGI:MGI:96918) /// 0038166 // angiotensin-activated signaling pathway (GO_REF:0000108|RGD:1600115 [IEA] GO:0001595)	0016021 // integral component of membrane (GO_REF:0000043|RGD:1600115 [IEA] UniProtKB-KW:KW-0812) /// 0005886 // plasma membrane (GO_REF:0000052|RGD:1624291 [ISO] UniProtKB:P35410) /// 0005654 // nucleoplasm (GO_REF:0000052|RGD:1624291 [ISO] UniProtKB:P35410) /// 0005829 // cytosol (GO_REF:0000052|RGD:1624291 [ISO] UniProtKB:P35410) /// 0005886 // plasma membrane (GO_REF:0000044|RGD:1600115 [IEA]…	0004930 // G-protein coupled receptor activity (PMID:21873635 [IBA] PANTHER:PTN000140598|MGI:MGI:96918|MGI:MGI:3033095|UniProtKB:Q96LB1|MGI:MGI:3033100|MGI:MGI:3588270|UniProtKB:P04201) /// 0004930 // G-protein coupled receptor activity (PMID:12909716|RGD:737883 [TAS]) /// 0001595 // angiotensin receptor activity (PMID:21873635 [IBA] PANTHER:PTN000140809|MGI:MGI:96918)	MAS1 proto-oncogene like, G protein-coupled receptor		gene	taxon:10116	20050217	RGD			0	0	0	0	1	0.130126	0.462622	0.207085	0	0	0	0	2	0.250831	0.964048	0.37403	0	0	0	0	0	0	0	0
Mas1	1	48077033..48108216	ENSRNOG00000014971	0.0432781	1.92128	0.942067	0.133372	0.449109	1	Mas1	RGD	3049	Mas1	enables	0008284 // positive regulation of cell proliferation (PMID:22561449|RGD:8549484 [IMP]) /// 0007186 // G-protein coupled receptor signaling pathway (RGD:1624291 [ISO] MGI:96918) /// 0045740 // positive regulation of DNA replication (PMID:1332507|RGD:2316794 [IDA]) /// 0001933 // negative regulation of protein phosphorylation (PMID:15951342|RGD:1581938 [IMP]) /// 0021766 // hippocampus development …	0016021 // integral component of membrane (GO_REF:0000043|RGD:1600115 [IEA] UniProtKB-KW:KW-0812) /// 0009986 // cell surface (PMID:15951342|RGD:1581938 [IDA]) /// 0005886 // plasma membrane (RGD:1624291 [ISO] UniProtKB:P04201)	0004930 // G-protein coupled receptor activity (RGD:1624291 [ISO] UniProtKB:P04201) /// 0004930 // G-protein coupled receptor activity (PMID:21873635 [IBA] PANTHER:PTN000140598|MGI:MGI:96918|MGI:MGI:3033095|UniProtKB:Q96LB1|MGI:MGI:3033100|MGI:MGI:3588270|UniProtKB:P04201) /// 0001595 // angiotensin receptor activity (RGD:1624291 [ISO] MGI:96918) /// 0042277 // peptide binding (RGD:1624291 [ISO] …	MAS1 proto-oncogene, G protein-coupled receptor		gene	taxon:10116	20110215	RGD			11	0.0614195	0.216467	2.21116	13	0.0728538	0.259008	2.6921	2	0.0114583	0.0505301	0.396443	10	0.0540126	0.207593	1.87015	4	0.0166464	0.0729334	0.611967	4	0.0139591	0.0514395	0.559123
Igf2r	1	48176106..48264477	ENSRNOG00000014997	0.368379	1.006	0.00863328	0.962083	0.987579	1	Igf2r	RGD	2871	Igf2r	involved_in	0032526 // response to retinoic acid (PMID:9811861|RGD:2311629 [IDA]) /// 0007041 // lysosomal transport (GO_REF:0000002|RGD:1600115 [IEA] InterPro:IPR000479) /// 0043065 // positive regulation of apoptotic process (PMID:19095737|RGD:2311517 [IMP]) /// 0007283 // spermatogenesis (PMID:10993842|RGD:2311627 [IEP]) /// 0001889 // liver development (PMID:12127995|RGD:2311626 [IDA]) /// 0048009 // ins…	0005768 // endosome (RGD:1624291 [ISO] UniProtKB:P11717) /// 0005886 // plasma membrane (PMID:16407557|RGD:1624326 [IDA]) /// 0005770 // late endosome (PMID:19337031|RGD:4892338 [IDA]) /// 0005615 // extracellular space (PMID:10470859|RGD:2311628 [IDA]) /// 0005641 // nuclear envelope lumen (RGD:1624291 [ISO] MGI:96435) /// 0005794 // Golgi apparatus (GO_REF:0000052|RGD:1624291 [ISO] UniProtKB:P1…	0051219 // phosphoprotein binding (RGD:1624291 [ISO] UniProtKB:P11717) /// 0001972 // retinoic acid binding (PMID:10470859|RGD:2311628 [IDA]) /// 1905394 // retromer complex binding (RGD:1624291 [ISO] UniProtKB:P11717) /// 0005537 // mannose binding (RGD:1624291 [ISO] MGI:96435) /// 0005520 // insulin-like growth factor binding (PMID:21873635 [IBA] PANTHER:PTN000824900|UniProtKB:F1MIE6|UniProtKB:…	insulin-like growth factor 2 receptor		gene	taxon:10116	20090727	RGD			226	0.445286	1.56937	45.4292	194	0.383643	1.36392	40.1744	158	0.319422	1.40862	31.319	152	0.289705	1.11346	28.4263	275	0.40384	1.76936	42.0727	266	0.327564	1.20708	37.1817
AC129234.1	1	complement(48200191..48200322)	ENSRNOG00000051780	0	#N/A	#N/A	#N/A	#N/A	#N/A																	0	0	0	0	0	0	0	0	0	0	0	0	0	0	0	0	0	0	0	0	0	0	0	0
AC114389.2	1	complement(48266175..48268053)	ENSRNOG00000056441	0	#N/A	#N/A	#N/A	#N/A	#N/A																	0	0	0	0	0	0	0	0	0	0	0	0	0	0	0	0	0	0	0	0	0	0	0	0
Slc22a1	1	48273611..48300655	ENSRNOG00000016337	0.00230484	-4.56775	-2.19149	0.293219	#N/A	1	Slc22a1	RGD	3224	Slc22a1	enables	0015697 // quaternary ammonium group transport (RGD:1624291 [ISO] UniProtKB:O15245) /// 1990962 // drug transport across blood-brain barrier (PMID:20477935|RGD:30309941 [NAS]) /// 0072531 // pyrimidine-containing compound transmembrane transport (GO_REF:0000108|RGD:1600115 [IEA] GO:0015214) /// 1901998 // toxin transport (PMID:20477935|RGD:30309941 [IMP]) /// 0015697 // quaternary ammonium group …	0016323 // basolateral plasma membrane (PMID:9808712|RGD:1643123 [IDA]) /// 0005887 // integral component of plasma membrane (PMID:12176030|RGD:8553962 [IDA]) /// 0098793 // presynapse (GO_REF:0000108|RGD:1600115 [IEA] GO:0051610) /// 0016324 // apical plasma membrane (RGD:1624291 [ISO] UniProtKB:O15245) /// 0016324 // apical plasma membrane (RGD:1624291 [ISO] MGI:108111) /// 0016323 // basolater…	0015101 // organic cation transmembrane transporter activity (PMID:21873635 [IBA] PANTHER:PTN002782700|MGI:MGI:108111|RGD:61936|UniProtKB:O15244|RGD:3224|MGI:MGI:1335072|UniProtKB:O15245) /// 0008513 // secondary active organic cation transmembrane transporter activity (PMID:7990927|RGD:634159 [IDA]) /// 0015101 // organic cation transmembrane transporter activity (RGD:1624291 [ISO] UniProtKB:O15…	solute carrier family 22 member 1		gene	taxon:10116	20100405	RGD			0	0	0	0	0	0	0	0	0	0	0	0	0	0	0	0	0	0	0	0	0	0	0	0
Slc22a2	1	complement(48317995..48360261)	ENSRNOG00000016625	0.0274154	-1.29302	-0.370749	0.512316	0.796964	1	Slc22a2	RGD	61936	Slc22a2	enables	0090494 // dopamine uptake (RGD:1624291 [ISO] UniProtKB:O15244) /// 0140115 /// 1990962 // drug transport across blood-brain barrier (PMID:20477935|RGD:30309941 [NAS]) /// 0042908 // xenobiotic transport (GO_REF:0000107|RGD:1600115 [IEA] UniProtKB:O70577|ensembl:ENSMUSP00000041186) /// 1901998 // toxin transport (GO_REF:0000107|RGD:1600115 [IEA] UniProtKB:O70577|ensembl:ENSMUSP00000041186) /// 19…	0016324 // apical plasma membrane (GO_REF:0000107|RGD:1600115 [IEA] UniProtKB:O15244|ensembl:ENSP00000355920) /// 0016021 // integral component of membrane (GO_REF:0000043|RGD:1600115 [IEA] UniProtKB-KW:KW-0812) /// 0016323 // basolateral plasma membrane (PMID:9808712|RGD:1643123 [IDA]) /// 0016324 // apical plasma membrane (RGD:1624291 [ISO] MGI:1335072) /// 0005887 // integral component of plas…	0015562 // efflux transmembrane transporter activity (RGD:1624291 [ISO] UniProtKB:O15244) /// 0042910 // xenobiotic transporter activity (GO_REF:0000107|RGD:1600115 [IEA] UniProtKB:O70577|ensembl:ENSMUSP00000041186) /// 0015101 // organic cation transmembrane transporter activity (PMID:21873635 [IBA] PANTHER:PTN002782700|MGI:MGI:108111|RGD:61936|UniProtKB:O15244|RGD:3224|MGI:MGI:1335072|UniProtKB…	solute carrier family 22 member 2		gene	taxon:10116	20210612	Ensembl		UniProtKB:A0A0G2JSP9	16	0.0659119	0.2323	3.21623	2	0.00826931	0.0293989	0.414169	3	0.0126807	0.0559206	0.594665	4	0.0159399	0.0612637	0.74806	5	0.0153518	0.0672615	0.764959	9	0.0231724	0.0853904	1.25803
AC114389.1	1	48319522..48323700	ENSRNOG00000053944	0	#N/A	#N/A	#N/A	#N/A	#N/A																	0	0	0	0	0	0	0	0	0	0	0	0	0	0	0	0	0	0	0	0	0	0	0	0
Slc22a3	1	48433079..48521256	ENSRNOG00000022946	0.00568278	1.00255	0.00367995	0.996227	0.998366	1	Slc22a3	RGD	3701	Slc22a3	enables	0006836 // neurotransmitter transport (RGD:1624291 [ISO] UniProtKB:O75751) /// 0015718 // monocarboxylic acid transport (RGD:1624291 [ISO] MGI:1333817) /// 0015872 // dopamine transport (PMID:9830022|RGD:1643215 [IDA]) /// 0015711 // organic anion transport (PMID:20924140|RGD:30309940 [IDA]) /// 0042908 // xenobiotic transport (RGD:1624291 [ISO] UniProtKB:O75751) /// 0015695 // organic cation tra…	0005886 // plasma membrane (RGD:1624291 [ISO] UniProtKB:O75751) /// 0016021 // integral component of membrane (GO_REF:0000043|RGD:1600115 [IEA] UniProtKB-KW:KW-0812) /// 0098793 // presynapse (GO_REF:0000108|RGD:1600115 [IEA] GO:0051610) /// 0043025 // neuronal cell body (RGD:1624291 [ISO] MGI:1333817)	0015651 // quaternary ammonium group transmembrane transporter activity (RGD:1624291 [ISO] UniProtKB:O75751) /// 0005515 // protein binding (PMID:11238452|RGD:2324636 [IPI] UniProtKB:Q9WV19) /// 0015651 // quaternary ammonium group transmembrane transporter activity (PMID:9632645|RGD:70010 [IMP]) /// 0015101 // organic cation transmembrane transporter activity (PMID:9632645|RGD:70010 [IDA]) /// 0…	solute carrier family 22 member 3		gene	taxon:10116	20200604	RGD	occurs_in(EMAPA:17563),has_input(CHEBI:28790),part_of(GO:0006837)|occurs_in(EMAPA:32809),has_input(CHEBI:18243),part_of(GO:0015872)|occurs_in(UBERON:0001851),occurs_in(EMAPA:16894),has_input(CHEBI:18243),part_of(GO:0015872)|occurs_in(EMAPA:17549),has_input(CHEBI:18243),part_of(GO:0015872)|occurs_in(EMAPA:17563),has_input(CHEBI:18243),part_of(GO:0015872)|occurs_in(UBERON:0001851),occurs_in(EMAPA:1…		3	0.00592388	0.0208781	0.603043	1	0.00198189	0.00704598	0.207085	7	0.0141828	0.0625446	1.38755	1	0.00191015	0.0073415	0.187015	3	0.00441522	0.0193446	0.458975	4	0.00493662	0.0181915	0.559123
Plg	1	complement(48521772..48563776)	ENSRNOG00000017223	0.00793359	-2.2525	-1.17152	0.236843	#N/A	1	Plg	RGD	619893	Plg	enables	0007596 // blood coagulation (GO_REF:0000104|RGD:1600115 [IEA] UniRule:UR000169772) /// 0007596 // blood coagulation (RGD:1624291 [ISO] UniProtKB:P00747) /// 0042730 // fibrinolysis (RGD:1624291 [ISO] UniProtKB:P00747) /// 0048771 // tissue remodeling (GO_REF:0000043|RGD:1600115 [IEA] UniProtKB-KW:KW-0797) /// 0010812 // negative regulation of cell-substrate adhesion (RGD:1624291 [ISO] UniProtKB:…	0031232 // extrinsic component of external side of plasma membrane (RGD:1624291 [ISO] UniProtKB:P00747) /// 0098685 /// 0005615 // extracellular space (RGD:1624291 [ISO] UniProtKB:P00747) /// 0019897 // extrinsic component of plasma membrane (RGD:1624291 [ISO] MGI:97620) /// 0043231 // intracellular membrane-bounded organelle (PMID:12928439|RGD:1299253 [IDA]) /// 0098978 // glutamatergic synapse …	0004175 // endopeptidase activity (PMID:7864083|RGD:2301095 [IDA]) /// 0005102 // receptor binding (RGD:1624291 [ISO] UniProtKB:P00747) /// 0004252 // serine-type endopeptidase activity (RGD:1624291 [ISO] UniProtKB:P00747) /// 0034185 // apolipoprotein binding (RGD:1624291 [ISO] UniProtKB:P00747) /// 0019900 // kinase binding (RGD:1624291 [ISO] UniProtKB:P00747) /// 0005102 // receptor binding (R…	plasminogen		gene	taxon:10116	20080926	RGD			0	0	0	0	3	0.0124813	0.0443733	0.621254	0	0	0	0	1	0.00400983	0.0154115	0.187015	1	0.00308951	0.0135362	0.152992	8	0.0207261	0.0763761	1.11825
AABR07001512.1	1	complement(48565160..48565711)	ENSRNOG00000017412	58.9874	-1.3091	-0.38857	0.0231962	0.197257	1	AABR07001512.1	RGD	15003452	AABR07001512.1	involved_in	0006226 // dUMP biosynthetic process (GO_REF:0000041|RGD:1600115 [IEA] UniPathway:UPA00610)					gene	taxon:10116	20210612	UniProt			137	43.2142	152.304	27.539	171	54.1374	192.468	35.4115	177	57.2871	252.631	35.0852	184	56.1443	215.786	34.4108	181	42.553	186.439	27.6915	327	64.4671	237.562	45.7083
Map3k4	1	48625743..48711642	ENSRNOG00000017419	0.580115	-1.0422	-0.0596307	0.684777	0.880611	1	Map3k4	RGD	1311192	Map3k4	involved_in	0043507 // positive regulation of JUN kinase activity (RGD:1624291 [ISO] MGI:1346875) /// 0000165 // MAPK cascade (GO_REF:0000107|RGD:1600115 [IEA] UniProtKB:Q9Y6R4|ensembl:ENSP00000375986) /// 0001890 // placenta development (RGD:1624291 [ISO] MGI:1346875) /// 1904355 // positive regulation of telomere capping (RGD:1624291 [ISO] UniProtKB:Q9Y6R4) /// 0043507 // positive regulation of JUN kinase …	0005575 // cellular_component (RGD:1598407 [ND]) /// 0005737 // cytoplasm (RGD:1624291 [ISO] MGI:1346875) /// 0005737 // cytoplasm (RGD:1624291 [ISO] UniProtKB:Q9Y6R4)	0003674 // molecular_function (RGD:1598407 [ND]) /// 0004672 // protein kinase activity (RGD:1624291 [ISO] MGI:1346875) /// 0004709 // MAP kinase kinase kinase activity (RGD:1624291 [ISO] UniProtKB:Q9Y6R4) /// 0005524 // ATP binding (GO_REF:0000104|RGD:1600115 [IEA] UniRule:UR001503341)	mitogen activated protein kinase kinase kinase 4		gene	taxon:10116	20210612	Ensembl			302	0.612152	2.15747	60.7063	279	0.567612	2.01796	57.7766	303	0.630191	2.77908	60.0612	285	0.558829	2.14781	53.2993	352	0.531791	2.32996	53.8531	535	0.677782	2.49763	74.7827
gene:ENSRNOG00000059864	1	complement(48643706..48643840)	ENSRNOG00000059864	0	#N/A	#N/A	#N/A	#N/A	#N/A																	0	0	0	0	0	0	0	0	0	0	0	0	0	0	0	0	0	0	0	0	0	0	0	0
AABR07001516.1	1	complement(48681243..48686713)	ENSRNOG00000055981	0	#N/A	#N/A	#N/A	#N/A	#N/A																	0	0	0	0	0	0	0	0	0	0	0	0	0	0	0	0	0	0	0	0	0	0	0	0
Agpat4	1	complement(48719633..48825364)	ENSRNOG00000017731	0.223099	-1.10567	-0.144919	0.42616	0.742735	1	Agpat4	RGD	619916	Agpat4	enables	0016024 // CDP-diacylglycerol biosynthetic process (GO_REF:0000041|RGD:1600115 [IEA] UniPathway:UPA00557) /// 0006644 // phospholipid metabolic process (RGD:1624291 [ISO] MGI:1915512) /// 0006644 // phospholipid metabolic process (GO_REF:0000107|RGD:1600115 [IEA] UniProtKB:Q8K4X7|ensembl:ENSMUSP00000024594)	0005783 // endoplasmic reticulum (RGD:1624291 [ISO] MGI:1915512) /// 0012505 // endomembrane system (PMID:21873635 [IBA] PANTHER:PTN000105009|UniProtKB:Q9NRZ7|MGI:MGI:2684937|MGI:MGI:1336186|TAIR:locus:2076676|UniProtKB:Q9NUQ2|UniProtKB:Q92604|MGI:MGI:1915512|UniProtKB:Q6UWP7|WB:WBGene00044631) /// 0005741 // mitochondrial outer membrane (RGD:1624291 [ISO] MGI:1915512) /// 0005741 // mitochondria…	0003841 // 1-acylglycerol-3-phosphate O-acyltransferase activity (RGD:1624291 [ISO] MGI:1915512) /// 0003841 // 1-acylglycerol-3-phosphate O-acyltransferase activity (GO_REF:0000024|RGD:1600115 [ISS] UniProtKB:Q8K4X7) /// 0003841 // 1-acylglycerol-3-phosphate O-acyltransferase activity (GO_REF:0000107|RGD:1600115 [IEA] UniProtKB:Q8K4X7|ensembl:ENSMUSP00000024594) /// 0042171 // lysophosphatidic a…	1-acylglycerol-3-phosphate O-acyltransferase 4		gene	taxon:10116	20190515	UniProt			136	0.223964	0.789338	27.3379	140	0.231399	0.822666	28.9918	115	0.194319	0.856926	22.7955	183	0.291522	1.12044	34.2237	142	0.17429	0.763625	21.7248	180	0.185266	0.682707	25.1605
AC135026.1	1	complement(48880111..48891130)	ENSRNOG00000054620	0.0212739	1.13705	0.185298	0.836989	#N/A	1	AC135026.1	RGD	15008817	AC135026.1	enables	0016567 // protein ubiquitination (GO_REF:0000002|RGD:1600115 [IEA] InterPro:IPR031127)		0046872 // metal ion binding (GO_REF:0000043|RGD:1600115 [IEA] UniProtKB-KW:KW-0479) /// 0004842 // ubiquitin-protein transferase activity (GO_REF:0000002|RGD:1600115 [IEA] InterPro:IPR031127)			gene	taxon:10116	20210612	InterPro			2	0.0316005	0.111373	0.402028	0	0	0	0	2	0.0324243	0.142988	0.396443	2	0.0305686	0.117488	0.37403	1	0.0117763	0.0515961	0.152992	2	0.0197505	0.0727808	0.279561
AABR07001518.1	1	49132368..49134065	ENSRNOG00000055141	0.0152856	2.37694	1.24911	0.553406	#N/A	1																	0	0	0	0	0	0	0	0	0	0	0	0	0	0	0	0	1	0.0764282	0.334858	0.152992	0	0	0	0
AABR07001519.1	1	complement(49290112..49844547)	ENSRNOG00000055547	0.0152953	1.3453	0.427923	0.10848	0.409298	1	AABR07001519.1	RGD	15009540	AABR07001519.1	enables	0016567 // protein ubiquitination (GO_REF:0000108|RGD:1600115 [IEA] GO:0004842)	0005829 // cytosol (GO_REF:0000002|RGD:1600115 [IEA] InterPro:IPR003977) /// 0005739 // mitochondrion (GO_REF:0000002|RGD:1600115 [IEA] InterPro:IPR003977)	0004842 // ubiquitin-protein transferase activity (GO_REF:0000002|RGD:1600115 [IEA] InterPro:IPR003977)			gene	taxon:10116	20210612	InterPro		UniProtKB:A0A0G2JY87	49	0.0153883	0.0542344	9.8497	56	0.0176513	0.0627536	11.5967	44	0.0141783	0.0625249	8.72175	47	0.0142782	0.0548771	8.78971	64	0.0149803	0.0656337	9.79148	34	0.00667355	0.0245921	4.75254
5S_rRNA_5	1	49487970..49487998	ENSRNOG00000044833	0	#N/A	#N/A	#N/A	#N/A	#N/A																	0	0	0	0	0	0	0	0	0	0	0	0	0	0	0	0	0	0	0	0	0	0	0	0
LOC108348175	1	50828134..51052340	ENSRNOG00000048297	0.00318449	-1.67103	-0.740741	0.270739	0.612243	1	LOC108348175	RGD	11514364	LOC108348175	enables	0048024 // regulation of mRNA splicing, via spliceosome (PMID:21873635 [IBA] PANTHER:PTN000129548|FB:FBgn0022984|RGD:620921|MGI:MGI:893579|FB:FBgn0264491|MGI:MGI:2159649|UniProtKB:Q07666|RGD:621459|WB:WBGene00006423|MGI:MGI:1313312)	0005634 // nucleus (PMID:21873635 [IBA] PANTHER:PTN000129548|UniProtKB:O75525|UniProtKB:Q07666|SGD:S000004106|MGI:MGI:1313312|TAIR:locus:2176222|FB:FBgn0025571|RGD:1584886|FB:FBgn0022984|MGI:MGI:1095403|MGI:MGI:893579|FB:FBgn0034739|MGI:MGI:97837|WB:WBGene00006423|RGD:621459|UniProtKB:Q75GR5|FB:FBgn0034659|UniProtKB:Q15637|FB:FBgn0264491|FB:FBgn0034740|PomBase:SPCC962.06c|RGD:620921)	0003729 // mRNA binding (PMID:21873635 [IBA] PANTHER:PTN000129548|WB:WBGene00001595|ZFIN:ZDB-GENE-000210-25|ZFIN:ZDB-GENE-040426-2344|TAIR:locus:2064097|MGI:MGI:97837|FB:FBgn0264491)	Protein quaking-like	UniProtKB:A0A0G2JXZ5|PTN004243059	protein	taxon:10116	20210529	GO_Central			2	0.0015532	0.00547408	0.402028	2	0.00155891	0.00554221	0.414169	0	0	0	0	3	0.00225371	0.00866197	0.561045	8	0.00463054	0.020288	1.22393	8	0.00388303	0.014309	1.11825
AABR07001555.1	1	complement(51525068..51525579)	ENSRNOG00000060475	0	#N/A	#N/A	#N/A	#N/A	#N/A																	0	0	0	0	0	0	0	0	0	0	0	0	0	0	0	0	0	0	0	0	0	0	0	0
Pabpc6	1	51619875..51622942	ENSRNOG00000017367	0.121655	-1.00759	-0.0109097	0.989026	0.996385	1	Pabpc6	RGD	1311201	Pabpc6	located_in		0010494 // cytoplasmic stress granule (PMID:21873635 [IBA] PANTHER:PTN000610046|UniProtKB:Q13310|PomBase:SPAC57A7.04c|SGD:S000000967|UniProtKB:P11940) /// 0005634 // nucleus (PMID:21873635 [IBA] PANTHER:PTN000610044|UniProtKB:P11940|SGD:S000004881|PomBase:SPAC27D7.03c|SGD:S000005846|UniProtKB:Q13310|SGD:S000000967|PomBase:SPAC57A7.04c|WB:WBGene00001368) /// 0005829 // cytosol (GO_REF:0000052|RGD:…	0008143 // poly(A) binding (PMID:21873635 [IBA] PANTHER:PTN000610044|PomBase:SPAC57A7.04c|UniProtKB:P11940|UniProtKB:Q6XE24|SGD:S000000967|UniProtKB:Q13310|UniProtKB:Q9H361|TAIR:locus:2013011) /// 0008266 // poly(U) RNA binding (PMID:21873635 [IBA] PANTHER:PTN000610044|UniProtKB:Q13310|FB:FBgn0264270|UniProtKB:Q6XE24|UniProtKB:P11940) /// 0003730 // mRNA 3'-UTR binding (PMID:21873635 [IBA] PANTHE…	poly(A) binding protein, cytoplasmic 6		gene	taxon:10116	20161204	RGD			0	0	0	0	5	0.28481	1.01255	1.03542	2	0.116466	0.513602	0.396443	3	0.1647	0.63301	0.561045	1	0.0422996	0.185329	0.152992	3	0.106413	0.392134	0.419342
AABR07001561.1	1	complement(51840126..51840208)	ENSRNOG00000049044	0	#N/A	#N/A	#N/A	#N/A	#N/A																	0	0	0	0	0	0	0	0	0	0	0	0	0	0	0	0	0	0	0	0	0	0	0	0
MGC94891	1	complement(52330443..52354175)	ENSRNOG00000011243	0.0183385	8.31844	3.05631	0.0302952	#N/A	1																	9	0.0660291	0.232713	1.80913	2	0.0147271	0.0523575	0.414169	0	0	0	0	0	0	0	0	2	0.0109363	0.0479154	0.305984	0	0	0	0
Pde10a	1	complement(52360296..52544450)	ENSRNOG00000011310	0.171916	1.50893	0.593526	0.0036169	0.0792785	1	Pde10a	RGD	68434	Pde10a	enables	0006198 // cAMP catabolic process (GO_REF:0000041|RGD:1600115 [IEA] UniPathway:UPA00762) /// 0106070 /// 0010754 // negative regulation of cGMP-mediated signaling (PMID:21873635 [IBA] PANTHER:PTN001682930|WB:WBGene00016328|RGD:68434) /// 0007165 // signal transduction (GO_REF:0000002|RGD:1600115 [IEA] InterPro:IPR002073|InterPro:IPR036971) /// 0010738 // regulation of protein kinase A signaling (…	0005737 // cytoplasm (GO_REF:0000044|RGD:1600115 [IEA] UniProtKB-SubCell:SL-0086) /// 0016020 // membrane (PMID:16483723|RGD:2312515 [IDA]) /// 0043204 // perikaryon (PMID:19445908|RGD:2312501 [IDA]) /// 0016020 // membrane (PMID:14604994|RGD:2312517 [IDA]) /// 0043025 // neuronal cell body (PMID:12967715|RGD:2312516 [IDA])	0004114 // 3',5'-cyclic-nucleotide phosphodiesterase activity (PMID:21873635 [IBA] PANTHER:PTN000141984|UniProtKB:O76074|dictyBase:DDB_G0284331|MGI:MGI:99558|RGD:621035|MGI:MGI:2651499|UniProtKB:P14100|MGI:MGI:99557|MGI:MGI:2446107|UniProtKB:Q13370|SGD:S000005887|UniProtKB:P27815|UniProtKB:Q08499|UniProtKB:O95263|UniProtKB:Q13946|RGD:68329|MGI:MGI:1352752|RGD:620995|MGI:MGI:1201792|UniProtKB:Q8IK…	phosphodiesterase 10A		gene	taxon:10116	20050217	RGD			242	0.228811	0.806422	48.6454	111	0.105337	0.374491	22.9864	154	0.149403	0.658854	30.5261	190	0.173779	0.667905	35.5329	287	0.20225	0.886128	43.9086	138	0.0815502	0.300513	19.2897
Tbxt	1	complement(52887067..52894832)	ENSRNOG00000012229	0.0993887	2.21857	1.14963	0.179776	0.512907	1	Tbxt	RGD	1310141	Tbxt	involved_in	0001756 // somitogenesis (RGD:1624291 [ISO] MGI:98472) /// 0036342 // post-anal tail morphogenesis (RGD:1624291 [ISO] MGI:98472) /// 0007498 // mesoderm development (RGD:1624291 [ISO] MGI:98472) /// 0008284 // positive regulation of cell proliferation (RGD:1624291 [ISO] MGI:98472) /// 0060349 // bone morphogenesis (RGD:1624291 [ISO] MGI:98472) /// 0003257 // positive regulation of transcription f…	0005737 // cytoplasm (RGD:1624291 [ISO] MGI:98472) /// 0005634 // nucleus (RGD:1624291 [ISO] MGI:98472) /// 0005654 // nucleoplasm (GO_REF:0000052|RGD:1624291 [ISO] UniProtKB:O15178,UniProtKB:J3KP65) /// 0000785 // chromatin (RGD:1624291 [ISO] UniProtKB:O15178) /// 0005634 // nucleus (RGD:1624291 [ISO] UniProtKB:O15178) /// 0000785 // chromatin (RGD:1624291 [ISO] MGI:98472) /// 0005654 // nucleop…	0000978 // RNA polymerase II core promoter proximal region sequence-specific DNA binding (RGD:1624291 [ISO] MGI:98472) /// 0000978 // RNA polymerase II core promoter proximal region sequence-specific DNA binding (RGD:1624291 [ISO] UniProtKB:O15178) /// 0003674 // molecular_function (RGD:1598407 [ND]) /// 1990837 // sequence-specific double-stranded DNA binding (RGD:1624291 [ISO] UniProtKB:O15178)…	T-box transcription factor T		gene	taxon:10116	20121029	RGD			6	0.134524	0.474116	1.20609	9	0.202528	0.720024	1.86376	1	0.0230052	0.101451	0.198222	4	0.086754	0.333432	0.74806	3	0.050132	0.219645	0.458975	0	0	0	0
T2	1	complement(52907435..52962388)	ENSRNOG00000024172	0.0525517	2.27045	1.18298	0.0767706	0.346198	1																	48	0.152085	0.536009	9.64868	18	0.0572419	0.203505	3.72752	2	0.0065021	0.0286736	0.396443	13	0.0398447	0.15314	2.4312	3	0.00708456	0.0310399	0.458975	2	0.00396059	0.0145948	0.279561
Prr18	1	complement(52991287..52992213)	ENSRNOG00000024149	0.213315	-2.92653	-1.54919	0.196742	#N/A	1																	0	0	0	0	2	0.377043	1.34045	0.414169	0	0	0	0	0	0	0	0	0	0	0	0	3	0.352185	1.29781	0.419342
Sft2d1	1	complement(52998529..53014466)	ENSRNOG00000024140	1.76223	1.44161	0.527685	0.0167723	0.168698	1	Sft2d1	RGD	1359119	Sft2d1	involved_in	0016192 // vesicle-mediated transport (GO_REF:0000002|RGD:1600115 [IEA] InterPro:IPR007305|InterPro:IPR011691) /// 0015031 // protein transport (GO_REF:0000043|RGD:1600115 [IEA] UniProtKB-KW:KW-0653)	0016021 // integral component of membrane (GO_REF:0000043|RGD:1600115 [IEA] UniProtKB-KW:KW-0812)		SFT2 domain containing 1		gene	taxon:10116	20210612	UniProt			148	1.61686	5.69847	29.7501	175	1.91887	6.82191	36.2398	167	1.872	8.25533	33.103	151	1.59577	6.13321	28.2393	222	1.80763	7.91986	33.9642	80	0.546243	2.01291	11.1825
Mpc1	1	complement(53026608..53038229)	ENSRNOG00000012415	4.89106	-1.08529	-0.118087	0.477658	0.776805	1	Mpc1	RGD	620902	Mpc1	located_in	0061732 // mitochondrial acetyl-CoA biosynthetic process from pyruvate (RGD:1624291 [ISO] MGI:1915240) /// 1990830 // cellular response to leukemia inhibitory factor (RGD:1624291 [ISO] MGI:1915240) /// 0006850 // mitochondrial pyruvate transport (RGD:1624291 [ISO] MGI:1915240) /// 0006850 // mitochondrial pyruvate transport (PMID:21873635 [IBA] PANTHER:PTN000365848|TAIR:locus:2147695|MGI:MGI:1915…	0005739 // mitochondrion (GO_REF:0000052|RGD:1624291 [ISO] UniProtKB:Q9Y5U8,UniProtKB:A0A087WVZ0) /// 0031305 // integral component of mitochondrial inner membrane (PMID:21873635 [IBA] PANTHER:PTN000365848|SGD:S000003048) /// 0005739 // mitochondrion (GO_REF:0000052|RGD:1624291 [ISO] UniProtKB:Q9Y5U8) /// 0005739 // mitochondrion (GO_REF:0000052|RGD:1624291 [ISO] UniProtKB:Q9Y5U8,UniProtKB:Q5TI65)	0050833 // pyruvate transmembrane transporter activity (PMID:21873635 [IBA] PANTHER:PTN000365848|SGD:S000003048) /// 0050833 // pyruvate transmembrane transporter activity (RGD:1624291 [ISO] MGI:1915240)	mitochondrial pyruvate carrier 1		gene	taxon:10116	20201119	RGD			361	5.40844	19.0615	72.5661	224	3.36828	11.9748	46.387	377	5.7954	25.5572	74.7296	383	5.55066	21.3335	71.6267	388	4.33253	18.9823	59.3608	487	4.56013	16.8041	68.0732
Ccr6	1	complement(53065025..53087474)	ENSRNOG00000012964	0.00814032	-4.21088	-2.07412	0.131819	#N/A	1	Ccr6	RGD	1308562	Ccr6	involved_in	0019722 // calcium-mediated signaling (RGD:1624291 [ISO] UniProtKB:P51684) /// 0072678 // T cell migration (RGD:1624291 [ISO] MGI:1333797) /// 0070098 // chemokine-mediated signaling pathway (GO_REF:0000108|RGD:1600115 [IEA] GO:0004950) /// 0007204 // positive regulation of cytosolic calcium ion concentration (PMID:19233848|RGD:9685141 [IMP]) /// 0060326 // cell chemotaxis (PMID:21873635 [IBA] PA…	0097228 // sperm principal piece (RGD:1624291 [ISO] MGI:1333797) /// 0097524 // sperm plasma membrane (RGD:1624291 [ISO] MGI:1333797) /// 0036126 // sperm flagellum (RGD:1624291 [ISO] UniProtKB:P51684) /// 0009897 // external side of plasma membrane (PMID:21873635 [IBA] PANTHER:PTN001200797|MGI:MGI:107182|MGI:MGI:103011|MGI:MGI:1277207|UniProtKB:P32246|UniProtKB:P51681|MGI:MGI:1333797|MGI:MGI:109…	0016493 // C-C chemokine receptor activity (RGD:1624291 [ISO] MGI:1333797) /// 0003674 // molecular_function (RGD:1598407 [ND]) /// 0019957 // C-C chemokine binding (RGD:1624291 [ISO] MGI:1333797) /// 0016493 // C-C chemokine receptor activity (RGD:1624291 [ISO] UniProtKB:P51684) /// 0019957 // C-C chemokine binding (PMID:21873635 [IBA] PANTHER:PTN001200797|UniProtKB:P51681|UniProtKB:P61073|MGI:M…	C-C motif chemokine receptor 6		gene	taxon:10116	20160608	RGD			1	0.00775584	0.0273347	0.201014	0	0	0	0	0	0	0	0	0	0	0	0	0	0	0	0	2	0.0096949	0.0357258	0.279561
Fgfr1op	1	complement(53122322..53152866)	ENSRNOG00000055093	0.427877	1.16757	0.223505	0.322988	0.660799	1																	75	0.42753	1.50679	15.0761	78	0.446267	1.58656	16.1526	80	0.467921	2.06349	15.8577	73	0.402541	1.54713	13.6521	93	0.395125	1.73117	14.2282	76	0.270772	0.997796	10.6233
Rnaset2	1	53174879..53192048	ENSRNOG00000013190	1.17399	-1.09978	-0.137221	0.450238	0.756238	1	Rnaset2	RGD	1309918	Rnaset2	enables	0006401 // RNA catabolic process (RGD:1624291 [ISO] UniProtKB:O00584) /// 0090502 // RNA phosphodiester bond hydrolysis, endonucleolytic (GO_REF:0000108|RGD:1600115 [IEA] GO:0004521) /// 0090502 // RNA phosphodiester bond hydrolysis, endonucleolytic (GO_REF:0000108|RGD:1600115 [IEA] GO:0033897) /// 0006401 // RNA catabolic process (PMID:21873635 [IBA] PANTHER:PTN000133244|TAIR:locus:2063964|UniPr…	0005788 // endoplasmic reticulum lumen (RGD:1624291 [ISO] UniProtKB:O00584) /// 0005615 // extracellular space (RGD:1624291 [ISO] UniProtKB:O00584) /// 0005764 // lysosome (RGD:1624291 [ISO] UniProtKB:O00584) /// 0005576 // extracellular region (PMID:21873635 [IBA] PANTHER:PTN000133244|TAIR:locus:2056755|SGD:S000006044|UniProtKB:O00584) /// 0043202 // lysosomal lumen (GO_REF:0000044|RGD:1600115 […	0033897 // ribonuclease T2 activity (GO_REF:0000002|RGD:1600115 [IEA] InterPro:IPR001568|InterPro:IPR018188|InterPro:IPR036430) /// 0004540 // ribonuclease activity (RGD:1624291 [ISO] UniProtKB:O00584) /// 0004521 // endoribonuclease activity (PMID:21873635 [IBA] PANTHER:PTN000133244|SGD:S000006044|TAIR:locus:2063964) /// 0003723 // RNA binding (GO_REF:0000002|RGD:1600115 [IEA] InterPro:IPR001568…	ribonuclease T2		gene	taxon:10116	20210612	InterPro			96	0.973523	3.43108	19.2974	146	1.48602	5.28305	30.2344	107	1.11336	4.90982	21.2097	134	1.3145	5.05219	25.06	130	0.982572	4.30498	19.8889	166	1.05213	3.87709	23.2036
AABR07001573.2	1	53220397..53284319	ENSRNOG00000057484	0.0123284	1.24943	0.321274	0.576676	0.830537	1																	8	0.0217911	0.0768003	1.60811	4	0.0109356	0.0388781	0.828338	2	0.00558979	0.0246504	0.396443	5	0.0131747	0.0506358	0.935075	5	0.0101509	0.0444745	0.764959	6	0.0102147	0.0376411	0.838684
AABR07001573.1	1	complement(53236650..53236764)	ENSRNOG00000052521	0	#N/A	#N/A	#N/A	#N/A	#N/A																	0	0	0	0	0	0	0	0	0	0	0	0	0	0	0	0	0	0	0	0	0	0	0	0
Rps6ka2	1	53360157..53499445	ENSRNOG00000013194	0.283589	-1.1651	-0.220448	0.192396	0.528356	1	Rps6ka2	RGD	620676	Rps6ka2	enables	0018105 // peptidyl-serine phosphorylation (PMID:21873635 [IBA] PANTHER:PTN007797242|SGD:S000004710|FB:FBgn0020412|SGD:S000000232|UniProtKB:O75582|UniProtKB:O75676|MGI:MGI:1342290|MGI:MGI:1270849|UniProtKB:P23443) /// 0008285 // negative regulation of cell proliferation (RGD:1624291 [ISO] UniProtKB:Q15349) /// 0010628 // positive regulation of gene expression (RGD:1624291 [ISO] MGI:1342290) /// 0…	0005819 // spindle (RGD:1624291 [ISO] MGI:1342290) /// 0005737 // cytoplasm (RGD:1624291 [ISO] MGI:1342290) /// 0072687 // meiotic spindle (RGD:1624291 [ISO] MGI:1342290) /// 0005737 // cytoplasm (PMID:21873635 [IBA] PANTHER:PTN007797243|FB:FBgn0262866|UniProtKB:Q15349|UniProtKB:P51812|RGD:620675|FB:FBgn0283473|UniProtKB:O75676|UniProtKB:O75582|MGI:MGI:1342290|UniProtKB:Q9UK32|UniProtKB:Q15418) /…	0004674 // protein serine/threonine kinase activity (GO_REF:0000003|RGD:1600115 [IEA] EC:2.7.11.1) /// 0004711 // ribosomal protein S6 kinase activity (RGD:1624291 [ISO] MGI:1342290) /// 0000287 // magnesium ion binding (GO_REF:0000002|RGD:1600115 [IEA] InterPro:IPR016239) /// 0004712 // protein serine/threonine/tyrosine kinase activity (RGD:1624291 [ISO] UniProtKB:Q15349) /// 0004674 // protein …	ribosomal protein S6 kinase A2		gene	taxon:10116	20210612	InterPro			190	0.23751	0.83708	38.1927	173	0.217055	0.771669	35.8256	232	0.297573	1.31227	45.9874	274	0.33133	1.27344	51.2421	299	0.278577	1.22054	45.7445	491	0.383614	1.41362	68.6323
U6_14	1	complement(53434962..53435066)	ENSRNOG00000060227	0	#N/A	#N/A	#N/A	#N/A	#N/A																	0	0	0	0	0	0	0	0	0	0	0	0	0	0	0	0	0	0	0	0	0	0	0	0
Gpr31	1	complement(53519829..53520788)	ENSRNOG00000039255	0.255709	1.62475	0.700219	0.486763	#N/A	1	Gpr31	RGD	1305187	Gpr31	involved_in	0007186 // G-protein coupled receptor signaling pathway (RGD:1624291 [ISO] UniProtKB:O00270) /// 0002931 // response to ischemia (RGD:1624291 [ISO] MGI:1354372) /// 0010447 // response to acidic pH (RGD:1624291 [ISO] UniProtKB:O00270) /// 0050728 // negative regulation of inflammatory response (RGD:1624291 [ISO] MGI:1354372) /// 0002237 // response to molecule of bacterial origin (RGD:1624291 [IS…	0016021 // integral component of membrane (GO_REF:0000043|RGD:1600115 [IEA] UniProtKB-KW:KW-0812) /// 0005886 // plasma membrane (RGD:1624291 [ISO] UniProtKB:O00270)	0050544 // arachidonic acid binding (RGD:1624291 [ISO] UniProtKB:O00270) /// 0004930 // G-protein coupled receptor activity (RGD:1624291 [ISO] UniProtKB:O00270) /// 0045125 // bioactive lipid receptor activity (RGD:1624291 [ISO] MGI:1354372)	G protein-coupled receptor 31		gene	taxon:10116	20190709	RGD			2	0.362747	1.27847	0.402028	1	0.182041	0.647188	0.207085	3	0.558307	2.46208	0.594665	1	0.175451	0.674332	0.187015	0	0	0	0	3	0.340079	1.25319	0.419342
Tcp10b	1	53531076..53554113	ENSRNOG00000013374	0.00405105	5.37808	2.42709	0.207776	#N/A	1	Tcp10b	RGD	1307454	Tcp10b	involved_in	0045892 // negative regulation of transcription, DNA-templated (GO_REF:0000108|RGD:1600115 [IEA] GO:0003714)	0005634 // nucleus (PMID:21873635 [IBA] PANTHER:PTN000035614|UniProtKB:Q9HC77|UniProtKB:Q8TDR4) /// 0005814 // centriole (PMID:21873635 [IBA] PANTHER:PTN000035614|MGI:MGI:2684927|UniProtKB:Q9HC77)	0003714 // transcription corepressor activity (PMID:21873635 [IBA] PANTHER:PTN000035656|UniProtKB:Q8TDR4)	t-complex protein 10b		gene	taxon:10116	20210613	GOC		UniProtKB:D3ZUW1	0	0	0	0	0	0	0	0	0	0	0	0	2	0.0146222	0.0561992	0.37403	1	0.00563309	0.0246805	0.152992	0	0	0	0
Ttll2	1	complement(53561218..53563032)	ENSRNOG00000033901	0.191552	-1.37644	-0.460944	0.614069	#N/A	1	Ttll2	RGD	1305200	Ttll2	is_active_in	0018095 // protein polyglutamylation (PMID:21873635 [IBA] PANTHER:PTN000260978|MGI:MGI:1913589|ZFIN:ZDB-GENE-080107-1|WB:WBGene00014232|MGI:MGI:1921660|MGI:MGI:1914784|MGI:MGI:1918142|UniProtKB:F7E540|UniProtKB:Q6ZT98|MGI:MGI:2683461|MGI:MGI:2443657|WB:WBGene00019230|MGI:MGI:2443047) /// 0000226 // microtubule cytoskeleton organization (PMID:21873635 [IBA] PANTHER:PTN000260978|MGI:MGI:2683461|ZFI…	0005929 // cilium (PMID:21873635 [IBA] PANTHER:PTN000260978|MGI:MGI:2443657|MGI:MGI:2443047|UniProtKB:Q8N841|MGI:MGI:1918142|MGI:MGI:2683461|MGI:MGI:1921660|MGI:MGI:1914784|MGI:MGI:1913589|ZFIN:ZDB-GENE-080107-1)	0015631 // tubulin binding (PMID:21873635 [IBA] PANTHER:PTN000260978|MGI:MGI:2683461|UniProtKB:Q6ZT98|MGI:MGI:1914784) /// 0070740 // tubulin-glutamic acid ligase activity (PMID:21873635 [IBA] PANTHER:PTN000260978|ZFIN:ZDB-GENE-080107-1|WB:WBGene00014232|FB:FBgn0051108|MGI:MGI:1918142|UniProtKB:F7E540|UniProtKB:Q6ZT98|MGI:MGI:2443047|WB:WBGene00019230)	Tubulin tyrosine ligase-like 2	UniProtKB:D3ZF82|PTN000261039	protein	taxon:10116	20200929	GO_Central			3	0.2878	1.01432	0.603043	3	0.288859	1.02694	0.621254	1	0.0984342	0.434086	0.198222	0	0	0	0	1	0.0715014	0.313272	0.152992	0	0	0	0
Unc93a	1	complement(53573128..53589844)	ENSRNOG00000047027	0.032449	1.05792	0.0812242	0.900999	0.964677	1	Unc93a	RGD	1583290	Unc93a	located_in		0016021 // integral component of membrane (GO_REF:0000043|RGD:1600115 [IEA] UniProtKB-KW:KW-0812) /// 0005886 // plasma membrane (RGD:1624291 [ISO] UniProtKB:Q86WB7)		unc-93 homolog A		gene	taxon:10116	20050613	RGD			5	0.0520783	0.183545	1.00507	4	0.041816	0.148663	0.828338	4	0.0427489	0.188518	0.792887	1	0.0100755	0.0387246	0.187015	2	0.0155261	0.0680252	0.305984	2	0.0130197	0.0479777	0.279561
U1_2	1	complement(53584248..53584410)	ENSRNOG00000053284	0	#N/A	#N/A	#N/A	#N/A	#N/A																	0	0	0	0	0	0	0	0	0	0	0	0	0	0	0	0	0	0	0	0	0	0	0	0
Afdn	1	complement(53715693..53802658)	ENSRNOG00000023753	0.84867	1.10608	0.145452	0.306167	0.644235	1	Afdn	RGD	708561	Afdn	enables	2000049 // positive regulation of cell-cell adhesion mediated by cadherin (RGD:1624291 [ISO] UniProtKB:P55196,UniProtKB:P55196-3) /// 0021537 // telencephalon development (RGD:1624291 [ISO] MGI:1314653) /// 0032880 // regulation of protein localization (PMID:21873635 [IBA] PANTHER:PTN000044747|FB:FBgn0259212) /// 0010628 // positive regulation of gene expression (RGD:1624291 [ISO] UniProtKB:P5519…	0005911 // cell-cell junction (RGD:1624291 [ISO] MGI:1314653) /// 0030054 // cell junction (GO_REF:0000052|RGD:1624291 [ISO] UniProtKB:P55196,UniProtKB:H0YA98) /// 0030054 // cell junction (GO_REF:0000052|RGD:1624291 [ISO] UniProtKB:P55196) /// 0005829 // cytosol (GO_REF:0000052|RGD:1624291 [ISO] UniProtKB:P55196,UniProtKB:H0YA98) /// 0016607 // nuclear speck (GO_REF:0000052|RGD:1624291 [ISO] Uni…	0005515 // protein binding (PMID:23990464|RGD:13792516 [IPI] UniProtKB:Q3UIL6) /// 0031267 // small GTPase binding (RGD:1624291 [ISO] UniProtKB:P55196) /// 0051015 // actin filament binding (RGD:1624291 [ISO] UniProtKB:P55196,UniProtKB:P55196-3) /// 0051015 // actin filament binding (RGD:1624291 [ISO] UniProtKB:P55196) /// 0005515 // protein binding (PMID:10974003|RGD:8553258 [IPI] UniProtKB:P262…	afadin, adherens junction formation factor		gene	taxon:10116	20210612	IntAct			445	0.890955	3.14008	89.4513	349	0.701321	2.49332	72.2725	499	1.02512	4.52067	98.9126	425	0.823126	3.16362	79.4814	538	0.802831	3.51747	82.3096	623	0.779593	2.87281	87.0834
AABR07001591.1	1	53841653..53844518	ENSRNOG00000051938	0.390625	1.56796	0.648886	0.252696	0.593115	1																	5	0.303766	1.07059	1.00507	6	0.365861	1.3007	1.24251	6	0.374023	1.6494	1.18933	7	0.411385	1.58113	1.30911	11	0.49809	2.1823	1.68291	1	0.0379711	0.139924	0.139781
AABR07001592.2	1	53874860..53892369	ENSRNOG00000058564	0.116425	1.6529	0.724999	0.154108	0.480748	1																	17	0.169047	0.59579	3.41724	13	0.129747	0.461274	2.6921	11	0.112235	0.494947	2.18044	7	0.0673347	0.258795	1.30911	14	0.103761	0.454611	2.14189	18	0.111871	0.412244	2.51605
U6_15	1	complement(53939948..53940051)	ENSRNOG00000056439	0	#N/A	#N/A	#N/A	#N/A	#N/A																	0	0	0	0	0	0	0	0	0	0	0	0	0	0	0	0	0	0	0	0	0	0	0	0
AABR07001592.1	1	53982941..53983745	ENSRNOG00000054756	0	#N/A	#N/A	#N/A	#N/A	#N/A																	0	0	0	0	0	0	0	0	0	0	0	0	0	0	0	0	0	0	0	0	0	0	0	0
U6_16	1	54029416..54029520	ENSRNOG00000052956	0	#N/A	#N/A	#N/A	#N/A	#N/A																	0	0	0	0	0	0	0	0	0	0	0	0	0	0	0	0	0	0	0	0	0	0	0	0
RGD1560718	1	complement(54034174..54036068)	ENSRNOG00000059551	0	#N/A	#N/A	#N/A	#N/A	#N/A	RGD1560718	RGD	1560718	RGD1560718	enables	0035556 // intracellular signal transduction (PMID:21873635 [IBA] PANTHER:PTN000678822|SGD:S000000529|ZFIN:ZDB-GENE-040426-896|FB:FBgn0261278|WB:WBGene00000498|MGI:MGI:2445031|UniProtKB:Q13131|SGD:S000002915|UniProtKB:Q8IWQ3|SGD:S000005759|PomBase:SPCC74.03c|MGI:MGI:104754|UniProtKB:P57059|UniProtKB:Q8TDC3|UniProtKB:O14757|MGI:MGI:1202065|SGD:S000001124|SGD:S000001584|MGI:MGI:106924|UniProtKB:Q9H…		0004674 // protein serine/threonine kinase activity (PMID:21873635 [IBA] PANTHER:PTN000678822|UniProtKB:P54646|WB:WBGene00003919|UniProtKB:Q9BXA7|PomBase:SPAC644.06c|RGD:1359167|MGI:MGI:2445031|ZFIN:ZDB-GENE-040426-1724|UniProtKB:O14757|UniProtKB:Q6SA08|WB:WBGene00020142|PomBase:SPCC74.03c|SGD:S000004086|UniProtKB:Q0D4J7|RGD:3387|SGD:S000001584|WB:WBGene00002210|PomBase:SPBC4F6.06|RGD:1563268|Pom…	similar to putative protein kinase		gene	taxon:10116	20210612	UniProt			0	0	0	0	0	0	0	0	0	0	0	0	0	0	0	0	0	0	0	0	0	0	0	0
LOC103690980	1	54062186..54063901	ENSRNOG00000051553	0	#N/A	#N/A	#N/A	#N/A	#N/A																	0	0	0	0	0	0	0	0	0	0	0	0	0	0	0	0	0	0	0	0	0	0	0	0
AABR07001599.1	1	complement(54126216..54127569)	ENSRNOG00000059913	0	#N/A	#N/A	#N/A	#N/A	#N/A																	0	0	0	0	0	0	0	0	0	0	0	0	0	0	0	0	0	0	0	0	0	0	0	0
AABR07001610.1	1	complement(54223577..54287747)	ENSRNOG00000055136	0.000404466	2.37694	1.24911	0.553406	#N/A	1																	0	0	0	0	0	0	0	0	0	0	0	0	0	0	0	0	1	0.00202233	0.00886052	0.152992	0	0	0	0
LOC102551080	1	54297868..54300583	ENSRNOG00000053004	0	#N/A	#N/A	#N/A	#N/A	#N/A																	0	0	0	0	0	0	0	0	0	0	0	0	0	0	0	0	0	0	0	0	0	0	0	0
AABR07001623.1	1	54324892..54325372	ENSRNOG00000061719	0	#N/A	#N/A	#N/A	#N/A	#N/A																	0	0	0	0	0	0	0	0	0	0	0	0	0	0	0	0	0	0	0	0	0	0	0	0
AABR07001634.1	1	complement(54439977..54441579)	ENSRNOG00000060438	5.78986	1.10517	0.144274	0.558054	0.820755	1																	39	4.2362	14.9301	7.83956	52	5.66905	20.1545	10.7684	54	6.01843	26.5407	10.704	50	5.25368	20.1921	9.35075	96	7.77193	34.0515	14.6872	66	4.48064	16.5112	9.22553
AABR07001640.1	1	complement(54499775..54506755)	ENSRNOG00000055577	0	#N/A	#N/A	#N/A	#N/A	#N/A																	0	0	0	0	0	0	0	0	0	0	0	0	0	0	0	0	0	0	0	0	0	0	0	0
LOC100911027	1	complement(54719971..54748763)	ENSRNOG00000046250	0.0010181	-2.85439	-1.51318	0.490484	#N/A	1	LOC100911027	RGD	6495253	LOC100911027	is_active_in	0042552 // myelination (PMID:21873635 [IBA] PANTHER:PTN000512260|MGI:MGI:892970|RGD:3037|RGD:621478)	0016021 // integral component of membrane (PMID:21873635 [IBA] PANTHER:PTN001103553|RGD:735066|UniProtKB:Q9UBR5)	0019911 // structural constituent of myelin sheath (PMID:21873635 [IBA] PANTHER:PTN000512260|UniProtKB:P21145|RGD:3037)	Protein MAL2-like	UniProtKB:M0RCJ9|PTN001479660	protein	taxon:10116	20201206	GO_Central			0	0	0	0	0	0	0	0	0	0	0	0	0	0	0	0	0	0	0	0	0	0	0	0
Smok2a	1	complement(54852537..54854353)	ENSRNOG00000052093	0	#N/A	#N/A	#N/A	#N/A	#N/A	Smok2a	RGD	1565233	Smok2a	enables	0035556 // intracellular signal transduction (PMID:21873635 [IBA] PANTHER:PTN000678822|SGD:S000000529|ZFIN:ZDB-GENE-040426-896|FB:FBgn0261278|WB:WBGene00000498|MGI:MGI:2445031|UniProtKB:Q13131|SGD:S000002915|UniProtKB:Q8IWQ3|SGD:S000005759|PomBase:SPCC74.03c|MGI:MGI:104754|UniProtKB:P57059|UniProtKB:Q8TDC3|UniProtKB:O14757|MGI:MGI:1202065|SGD:S000001124|SGD:S000001584|MGI:MGI:106924|UniProtKB:Q9H…		0004674 // protein serine/threonine kinase activity (PMID:21873635 [IBA] PANTHER:PTN000678822|UniProtKB:P54646|WB:WBGene00003919|UniProtKB:Q9BXA7|PomBase:SPAC644.06c|RGD:1359167|MGI:MGI:2445031|ZFIN:ZDB-GENE-040426-1724|UniProtKB:O14757|UniProtKB:Q6SA08|WB:WBGene00020142|PomBase:SPCC74.03c|SGD:S000004086|UniProtKB:Q0D4J7|RGD:3387|SGD:S000001584|WB:WBGene00002210|PomBase:SPBC4F6.06|RGD:1563268|Pom…	sperm motility kinase 2A		gene	taxon:10116	20210612	UniProt			0	0	0	0	0	0	0	0	0	0	0	0	0	0	0	0	0	0	0	0	0	0	0	0
AABR07001662.1	1	complement(54879971..54883562)	ENSRNOG00000054056	0	#N/A	#N/A	#N/A	#N/A	#N/A																	0	0	0	0	0	0	0	0	0	0	0	0	0	0	0	0	0	0	0	0	0	0	0	0
RGD1561667	1	55219773..55221609	ENSRNOG00000030145	0.0366756	-1.03808	-0.0539147	0.96905	#N/A	1	RGD1561667	RGD	1561667	RGD1561667	involved_in	0035556 // intracellular signal transduction (PMID:21873635 [IBA] PANTHER:PTN000678822|SGD:S000000529|ZFIN:ZDB-GENE-040426-896|FB:FBgn0261278|WB:WBGene00000498|MGI:MGI:2445031|UniProtKB:Q13131|SGD:S000002915|UniProtKB:Q8IWQ3|SGD:S000005759|PomBase:SPCC74.03c|MGI:MGI:104754|UniProtKB:P57059|UniProtKB:Q8TDC3|UniProtKB:O14757|MGI:MGI:1202065|SGD:S000001124|SGD:S000001584|MGI:MGI:106924|UniProtKB:Q9H…		0004674 // protein serine/threonine kinase activity (PMID:21873635 [IBA] PANTHER:PTN000678822|UniProtKB:P54646|WB:WBGene00003919|UniProtKB:Q9BXA7|PomBase:SPAC644.06c|RGD:1359167|MGI:MGI:2445031|ZFIN:ZDB-GENE-040426-1724|UniProtKB:O14757|UniProtKB:Q6SA08|WB:WBGene00020142|PomBase:SPCC74.03c|SGD:S000004086|UniProtKB:Q0D4J7|RGD:3387|SGD:S000001584|WB:WBGene00002210|PomBase:SPBC4F6.06|RGD:1563268|Pom…	Similar to putative protein kinase	UniProtKB:F1M3Z2|PTN000679366	protein	taxon:10116	20210531	GO_Central			0	0	0	0	0	0	0	0	0	0	0	0	2	0.183378	0.7048	0.37403	0	0	0	0	0	0	0	0
AABR07001700.1	1	complement(55298757..55436914)	ENSRNOG00000055830	0.00300743	-1.93513	-0.95243	0.243221	0.584497	1																	1	0.00126029	0.00444175	0.201014	3	0.00379477	0.0134911	0.621254	1	0.00129314	0.00570264	0.198222	0	0	0	0	2	0.00187865	0.00823099	0.305984	3	0.00236306	0.0087079	0.419342
AABR07001699.1	1	complement(55356075..55360127)	ENSRNOG00000052700	0	#N/A	#N/A	#N/A	#N/A	#N/A																	0	0	0	0	0	0	0	0	0	0	0	0	0	0	0	0	0	0	0	0	0	0	0	0
AABR07001700.2	1	complement(55375767..55380487)	ENSRNOG00000059261	0	#N/A	#N/A	#N/A	#N/A	#N/A																	0	0	0	0	0	0	0	0	0	0	0	0	0	0	0	0	0	0	0	0	0	0	0	0
Y_RNA_1	1	complement(55623849..55623960)	ENSRNOG00000057320	0	#N/A	#N/A	#N/A	#N/A	#N/A																	0	0	0	0	0	0	0	0	0	0	0	0	0	0	0	0	0	0	0	0	0	0	0	0
AABR07001734.1	1	55707398..55754357	ENSRNOG00000054834	0.00763429	-2.07658	-1.05421	0.229838	#N/A	1																	1	0.00370781	0.0130678	0.201014	1	0.00372145	0.0132304	0.207085	0	0	0	0	3	0.0107602	0.0413559	0.561045	1	0.00276352	0.0121079	0.152992	5	0.011587	0.0426983	0.698904
Vom2r9	1	complement(55862061..55895636)	ENSRNOG00000013671	0	#N/A	#N/A	#N/A	#N/A	#N/A	Vom2r9	RGD	1591347	Vom2r9	involved_in	0007186 // G-protein coupled receptor signaling pathway (GO_REF:0000002|RGD:1600115 [IEA] InterPro:IPR000068|InterPro:IPR000337|InterPro:IPR004073|InterPro:IPR011500|InterPro:IPR017978)	0005887 // integral component of plasma membrane (PMID:21873635 [IBA] PANTHER:PTN002373557|UniProtKB:P41180)	0004930 // G-protein coupled receptor activity (PMID:21873635 [IBA] PANTHER:PTN002373557|MGI:MGI:3646674|MGI:MGI:3645892|MGI:MGI:3644483|MGI:MGI:3646522|MGI:MGI:2429498|MGI:MGI:2678394|UniProtKB:P41180|MGI:MGI:3644559|MGI:MGI:3642776|MGI:MGI:2684056)	vomeronasal 2 receptor, 9		gene	taxon:10116	20210612	InterPro			0	0	0	0	0	0	0	0	0	0	0	0	0	0	0	0	0	0	0	0	0	0	0	0
Dact2	1	complement(56159426..56168351)	ENSRNOG00000022921	1.41251	-1.36905	-0.453171	0.0806184	0.354018	1	Dact2	RGD	1310742	Dact2	acts_upstream_of_or_within	0002244 // hematopoietic progenitor cell differentiation (RGD:1624291 [ISO] MGI:1920347) /// 0043588 // skin development (RGD:1624291 [ISO] MGI:1920347) /// 0072061 // inner medullary collecting duct development (RGD:1624291 [ISO] MGI:1920347) /// 0003382 // epithelial cell morphogenesis (RGD:1624291 [ISO] MGI:1920347) /// 1900108 // negative regulation of nodal signaling pathway (RGD:1624291 [IS…	0005737 // cytoplasm (PMID:21873635 [IBA] PANTHER:PTN000408463|MGI:MGI:3654828|UniProtKB:Q9NYF0)	0005080 // protein kinase C binding (RGD:1624291 [ISO] MGI:1920347) /// 0070097 // delta-catenin binding (RGD:1624291 [ISO] MGI:1920347) /// 0008013 // beta-catenin binding (RGD:1624291 [ISO] MGI:1920347) /// 0051018 // protein kinase A binding (RGD:1624291 [ISO] MGI:1920347)	dishevelled-binding antagonist of beta-catenin 2		gene	taxon:10116	20140407	RGD			44	0.858304	3.02501	8.84463	72	1.40967	5.01161	14.9101	51	1.02079	4.50158	10.1093	76	1.43411	5.5119	14.2131	67	0.974112	4.26792	10.2505	76	0.926587	3.41448	10.6233
Smoc2	1	56242346..56374120	ENSRNOG00000014166	0.0113874	-2.17152	-1.11871	0.0615072	0.31262	1	Smoc2	RGD	1306681	Smoc2	enables	2000573 // positive regulation of DNA biosynthetic process (RGD:1624291 [ISO] UniProtKB:Q9H3U7) /// 0045931 // positive regulation of mitotic cell cycle (RGD:1624291 [ISO] UniProtKB:Q9H3U7) /// 0010595 // positive regulation of endothelial cell migration (RGD:1624291 [ISO] UniProtKB:Q9H3U7) /// 1900748 // positive regulation of vascular endothelial growth factor signaling pathway (RGD:1624291 [IS…	0005614 // interstitial matrix (RGD:1624291 [ISO] MGI:1929881) /// 0005615 // extracellular space (RGD:1624291 [ISO] UniProtKB:Q9H3U7) /// 0031012 // extracellular matrix (RGD:1624291 [ISO] MGI:1929881) /// 0005615 // extracellular space (PMID:21873635 [IBA] PANTHER:PTN000961168|UniProtKB:Q9VCR3|UniProtKB:Q9H3U7) /// 0005604 // basement membrane (PMID:21873635 [IBA] PANTHER:PTN000269943|MGI:MGI:1…	0008201 // heparin binding (PMID:21873635 [IBA] PANTHER:PTN000269943|MGI:MGI:1929881) /// 0050840 // extracellular matrix binding (PMID:21873635 [IBA] PANTHER:PTN000269943|MGI:MGI:1929878) /// 0005509 // calcium ion binding (RGD:1624291 [ISO] MGI:1929881) /// 0008201 // heparin binding (RGD:1624291 [ISO] MGI:1929881) /// 0005539 // glycosaminoglycan binding (RGD:1624291 [ISO] MGI:1929881)	SPARC related modular calcium binding 2		gene	taxon:10116	20180503	RGD			2	0.00264267	0.00931381	0.402028	8	0.0106096	0.0377189	1.65668	1	0.00135578	0.00597887	0.198222	7	0.0089473	0.0343882	1.30911	5	0.00492411	0.0215742	0.764959	7	0.00578089	0.0213026	0.978465
AABR07001762.1	1	complement(56538964..56541508)	ENSRNOG00000061057	0.00855208	-2.85415	-1.51306	0.490522	#N/A	1																	0	0	0	0	0	0	0	0	0	0	0	0	0	0	0	0	0	0	0	0	1	0.0427604	0.157572	0.139781
Thbs2	1	complement(56653938..56683731)	ENSRNOG00000010529	0.0455078	-1.25759	-0.330664	0.502727	0.793375	1	Thbs2	RGD	1310979	Thbs2	enables	0016525 // negative regulation of angiogenesis (RGD:1624291 [ISO] UniProtKB:P35442) /// 0051965 // positive regulation of synapse assembly (PMID:15707899|RGD:1580068 [IMP]) /// 0016525 // negative regulation of angiogenesis (PMID:12511771|RGD:1580067 [IEP]) /// 0016525 // negative regulation of angiogenesis (RGD:1624291 [ISO] MGI:98738) /// 0007155 // cell adhesion (GO_REF:0000043|RGD:1600115 [IE…	0062023 /// 0005576 // extracellular region (GO_REF:0000002|RGD:1600115 [IEA] InterPro:IPR008859) /// 0031091 // platelet alpha granule (RGD:1624291 [ISO] UniProtKB:P35442) /// 0031012 // extracellular matrix (RGD:1624291 [ISO] MGI:98738) /// 0005604 // basement membrane (RGD:1624291 [ISO] MGI:98738)	0008201 // heparin binding (GO_REF:0000043|RGD:1600115 [IEA] UniProtKB-KW:KW-0358) /// 0005509 // calcium ion binding (GO_REF:0000104|RGD:1600115 [IEA] UniRule:UR000413704)	thrombospondin 2		gene	taxon:10116	20210612	UniProt			7	0.0409086	0.144178	1.4071	3	0.0175968	0.0625597	0.621254	5	0.0299822	0.132219	0.991108	10	0.0565325	0.217278	1.87015	11	0.0479132	0.209924	1.68291	8	0.0292207	0.107679	1.11825
AABR07001764.1	1	complement(56732566..56746083)	ENSRNOG00000058989	0	#N/A	#N/A	#N/A	#N/A	#N/A																	0	0	0	0	0	0	0	0	0	0	0	0	0	0	0	0	0	0	0	0	0	0	0	0
U7_4	1	complement(56774827..56774889)	ENSRNOG00000061383	0	#N/A	#N/A	#N/A	#N/A	#N/A																	0	0	0	0	0	0	0	0	0	0	0	0	0	0	0	0	0	0	0	0	0	0	0	0
Wdr27	1	complement(56808450..56942556)	ENSRNOG00000015609	0.0882371	1.52378	0.607651	0.0231164	0.197257	1	Wdr27	RGD	1309633	Wdr27	located_in		0005654 // nucleoplasm (GO_REF:0000052|RGD:1624291 [ISO] UniProtKB:A2RRH5) /// 0005654 // nucleoplasm (GO_REF:0000052|RGD:1624291 [ISO] UniProtKB:A2RRH5,UniProtKB:H7C3H5) /// 0005654 // nucleoplasm (GO_REF:0000107|RGD:1600115 [IEA] UniProtKB:A2RRH5|ensembl:ENSP00000416289)		WD repeat domain 27		gene	taxon:10116	20111111	RGD			58	0.0753047	0.265404	11.6588	85	0.110766	0.393794	17.6022	79	0.105244	0.464117	15.6595	60	0.0753575	0.289631	11.2209	77	0.0745127	0.326466	11.7804	36	0.0292133	0.107651	5.03211
SNORD115_1	1	complement(56860067..56860144)	ENSRNOG00000059948	0	#N/A	#N/A	#N/A	#N/A	#N/A																	0	0	0	0	0	0	0	0	0	0	0	0	0	0	0	0	0	0	0	0	0	0	0	0
SNORD115_2	1	complement(56862958..56863036)	ENSRNOG00000055517	0	#N/A	#N/A	#N/A	#N/A	#N/A																	0	0	0	0	0	0	0	0	0	0	0	0	0	0	0	0	0	0	0	0	0	0	0	0
SNORD115_3	1	complement(56864797..56864874)	ENSRNOG00000053938	0	#N/A	#N/A	#N/A	#N/A	#N/A																	0	0	0	0	0	0	0	0	0	0	0	0	0	0	0	0	0	0	0	0	0	0	0	0
SNORD115_4	1	complement(56872995..56873072)	ENSRNOG00000058803	0	#N/A	#N/A	#N/A	#N/A	#N/A																	0	0	0	0	0	0	0	0	0	0	0	0	0	0	0	0	0	0	0	0	0	0	0	0
SNORD115_5	1	complement(56875234..56875310)	ENSRNOG00000060933	0	#N/A	#N/A	#N/A	#N/A	#N/A																	0	0	0	0	0	0	0	0	0	0	0	0	0	0	0	0	0	0	0	0	0	0	0	0
SNORD115_6	1	complement(56880544..56880620)	ENSRNOG00000051787	0	#N/A	#N/A	#N/A	#N/A	#N/A																	0	0	0	0	0	0	0	0	0	0	0	0	0	0	0	0	0	0	0	0	0	0	0	0
LOC100125364	1	56949712..56952431	ENSRNOG00000015597	19.0362	-1.02176	-0.0310584	0.832199	0.938027	1	LOC100125364	RGD	1642424	LOC100125364	located_in	0006915 // apoptotic process (GO_REF:0000043|RGD:1600115 [IEA] UniProtKB-KW:KW-0053)	0005576 // extracellular region (GO_REF:0000044|RGD:1600115 [IEA] UniProtKB-SubCell:SL-0243)		hypothetical protein LOC100125364		gene	taxon:10116	20210612	UniProt			292	18.6922	65.8786	58.6962	298	19.1464	68.069	61.7112	306	20.099	88.6348	60.6558	284	17.5864	67.5918	53.1123	412	19.6571	86.1245	63.0326	483	19.3245	71.2109	67.5141
Phf10	1	complement(56951518..56967895)	ENSRNOG00000061312	5.06409	1.24706	0.318526	0.0404663	0.261225	1	Phf10	RGD	1305266	Phf10	enables	0045944 // positive regulation of transcription from RNA polymerase II promoter (PMID:21873635 [IBA] PANTHER:PTN000064894|RGD:621061|UniProtKB:M0R4T9|MGI:MGI:1932051|UniProtKB:Q92993|UniProtKB:O95251|FB:FBgn0028387|MGI:MGI:2182799|SGD:S000005770) /// 0007399 // nervous system development (GO_REF:0000043|RGD:1600115 [IEA] UniProtKB-KW:KW-0524) /// 1990403 // embryonic brain development (PMID:24056…	0071564 // npBAF complex (GO_REF:0000002|RGD:1600115 [IEA] InterPro:IPR038045) /// 0005654 // nucleoplasm (GO_REF:0000052|RGD:1624291 [ISO] UniProtKB:Q8WUB8) /// 0005654 // nucleoplasm (GO_REF:0000052|RGD:1624291 [ISO] UniProtKB:Q8WUB8,UniProtKB:S5FZ81) /// 0005654 // nucleoplasm (GO_REF:0000107|RGD:1600115 [IEA] UniProtKB:Q8WUB8|ensembl:ENSP00000341805) /// 0071564 // npBAF complex (GO_REF:00000…	0003674 // molecular_function (RGD:1598407 [ND]) /// 0003712 // transcription cofactor activity (PMID:21873635 [IBA] PANTHER:PTN000064894|FB:FBgn0087008|SGD:S000005770|FB:FBgn0028387|UniProtKB:Q92993|MGI:MGI:1932051) /// 0046872 // metal ion binding (GO_REF:0000043|RGD:1600115 [IEA] UniProtKB-KW:KW-0479) /// 0042393 // histone binding (PMID:21873635 [IBA] PANTHER:PTN000064894|UniProtKB:Q92785|Uni…	PHD finger protein 10		gene	taxon:10116	20141022	RGD			440	4.67775	16.4863	88.4463	466	4.9724	17.6777	96.5014	581	6.33779	27.9491	115.167	429	4.41188	16.9567	80.2294	621	4.92064	21.559	95.0079	434	2.88376	10.6267	60.6648
Tcte3	1	complement(56970654..56982642)	ENSRNOG00000015293	0.44061	2.14027	1.09779	0.00196067	0.0595887	1																	24	0.348557	1.22845	4.82434	39	0.568489	2.02108	8.0763	31	0.461957	2.03719	6.14487	34	0.477664	1.83587	6.35851	32	0.346384	1.51763	4.89574	12	0.108925	0.40139	1.67737
Ermard	1	56982821..57001665	ENSRNOG00000015230	2.48484	1.84556	0.884057	5.2204e-05	0.00972748	0.992137	Ermard	RGD	1309374	Ermard	located_in		0005789 // endoplasmic reticulum membrane (GO_REF:0000044|RGD:1600115 [IEA] UniProtKB-SubCell:SL-0097) /// 0016021 // integral component of membrane (GO_REF:0000043|RGD:1600115 [IEA] UniProtKB-KW:KW-0812)		ER membrane-associated RNA degradation		gene	taxon:10116	20210612	UniProt			235	2.17129	7.65248	47.2383	306	2.8377	10.0885	63.3679	311	2.9484	13.0022	61.6469	217	1.9395	7.45433	40.5823	367	2.52733	11.0731	56.148	102	0.589025	2.17056	14.2576
Dll1	1	complement(57318708..57327379)	ENSRNOG00000059984	0.166207	-1.42126	-0.50717	0.327577	0.66495	1	Dll1	RGD	70949	Dll1	involved_in	0007219 // Notch signaling pathway (RGD:1624291 [ISO] UniProtKB:O00548) /// 0035265 // organ growth (RGD:1624291 [ISO] MGI:104659) /// 0072070 // loop of Henle development (GO_REF:0000107|RGD:1600115 [IEA] UniProtKB:Q61483|ensembl:ENSMUSP00000014917) /// 0045807 // positive regulation of endocytosis (RGD:1624291 [ISO] MGI:104659) /// 0007267 // cell-cell signaling (RGD:1624291 [ISO] MGI:104659) /…	0005912 // adherens junction (RGD:1624291 [ISO] MGI:104659) /// 0016324 // apical plasma membrane (RGD:1624291 [ISO] MGI:104659) /// 0005886 // plasma membrane (RGD:1624291 [ISO] MGI:104659) /// 0045121 // membrane raft (RGD:1624291 [ISO] MGI:104659) /// 0016324 // apical plasma membrane (GO_REF:0000107|RGD:1600115 [IEA] UniProtKB:Q61483|ensembl:ENSMUSP00000014917) /// 0005912 // adherens junctio…	0005509 // calcium ion binding (GO_REF:0000002|RGD:1600115 [IEA] InterPro:IPR001881|InterPro:IPR018097) /// 0005112 // Notch binding (GO_REF:0000107|RGD:1600115 [IEA] UniProtKB:Q61483|ensembl:ENSMUSP00000014917) /// 0005515 // protein binding (PMID:22658936|RGD:10402035 [IPI] UniProtKB:O88339) /// 0005112 // Notch binding (PMID:21873635 [IBA] PANTHER:PTN002371879|MGI:MGI:104659|MGI:MGI:107471|Uni…	delta like canonical Notch ligand 1		gene	taxon:10116	20050217	RGD			9	0.180704	0.636874	1.80913	6	0.120913	0.429867	1.24251	7	0.144212	0.635961	1.38755	9	0.174803	0.671843	1.68314	2	0.0299297	0.131132	0.305984	8	0.100392	0.369946	1.11825
Fam120b	1	57345577..57392113	ENSRNOG00000058790	1.63356	-1.13413	-0.18158	0.172423	0.505875	1	Fam120b	RGD	1310304	Fam120b	located_in	0035357 // peroxisome proliferator activated receptor signaling pathway (RGD:1624291 [ISO] MGI:1914794) /// 0045444 // fat cell differentiation (RGD:1624291 [ISO] MGI:1914794) /// 0045444 // fat cell differentiation (PMID:21873635 [IBA] PANTHER:PTN000410116|MGI:MGI:1914794) /// 0035357 // peroxisome proliferator activated receptor signaling pathway (PMID:21873635 [IBA] PANTHER:PTN000410116|MGI:MG…	0005634 // nucleus (PMID:21873635 [IBA] PANTHER:PTN000410110|MGI:MGI:1914794) /// 0005634 // nucleus (RGD:1624291 [ISO] MGI:1914794)		family with sequence similarity 120B		gene	taxon:10116	20160217	RGD			417	1.56021	5.4988	83.8229	437	1.64106	5.83425	90.496	430	1.65079	7.27984	85.2353	444	1.60698	6.17631	83.0347	566	1.57837	6.91538	86.5934	692	1.61822	5.96315	96.7283
Psmb1	1	complement(57470632..57489727)	ENSRNOG00000001488	4.02342	-1.04516	-0.0637223	0.66019	0.869412	1	Psmb1	RGD	621092	Psmb1	part_of	0010498 // proteasomal protein catabolic process (PMID:21873635 [IBA] PANTHER:PTN000174701|SGD:S000006307|FB:FBgn0002284|FB:FBgn0032596|SGD:S000002979|FB:FBgn0263121|UniProtKB:Q5B698|SGD:S000005398|SGD:S000005889|FB:FBgn0023175|UniProtKB:Q60177|SGD:S000004557|SGD:S000000137|SGD:S000000814|FB:FBgn0029134|FB:FBgn0026380|SGD:S000001946|UniProtKB:Q58634|FB:FBgn0016697|SGD:S000003538|MGI:MGI:1920927|S…	0005654 // nucleoplasm (GO_REF:0000052|RGD:1624291 [ISO] UniProtKB:P20618) /// 0019774 // proteasome core complex, beta-subunit complex (GO_REF:0000024|RGD:1600115 [ISS] UniProtKB:P23724) /// 0005654 // nucleoplasm (GO_REF:0000107|RGD:1600115 [IEA] UniProtKB:P20618|ensembl:ENSP00000262193) /// 0005737 // cytoplasm (GO_REF:0000044|RGD:1600115 [IEA] UniProtKB-SubCell:SL-0086) /// 0005839 // proteas…	0008233 // peptidase activity (PMID:21873635 [IBA] PANTHER:PTN000175315|dictyBase:DDB_G0272969) /// 0004298 // threonine-type endopeptidase activity (GO_REF:0000002|RGD:1600115 [IEA] InterPro:IPR016050|InterPro:IPR035202)	proteasome 20S subunit beta 1		gene	taxon:10116	20140721	RGD			445	4.05754	14.3004	89.4513	545	4.98764	17.7319	112.861	408	3.81716	16.8333	80.8744	465	4.10145	15.7636	86.962	464	3.15331	13.8157	70.9882	678	3.86382	14.2382	94.7713
Tbp	1	57491643..57508449	ENSRNOG00000001489	1.11728	1.01118	0.0160427	0.93533	0.977665	1	Tbp	RGD	67398	Tbp	located_in	0006366 // transcription from RNA polymerase II promoter (RGD:1624291 [ISO] UniProtKB:P20226) /// 0051123 // RNA polymerase II transcriptional preinitiation complex assembly (RGD:1624291 [ISO] UniProtKB:P20226) /// 0007283 // spermatogenesis (PMID:8776734|RGD:2306551 [IEP]) /// 0045893 // positive regulation of transcription, DNA-templated (PMID:7980586|RGD:2306552 [IDA]) /// 0006366 // transcrip…	0005669 // transcription factor TFIID complex (RGD:1624291 [ISO] UniProtKB:P20226) /// 0045120 // pronucleus (RGD:1624291 [ISO] MGI:101838) /// 0005634 // nucleus (PMID:7980586|RGD:2306552 [IDA]) /// 0005654 // nucleoplasm (GO_REF:0000052|RGD:1624291 [ISO] UniProtKB:P20226,UniProtKB:Q7Z6S5) /// 0005654 // nucleoplasm (GO_REF:0000052|RGD:1624291 [ISO] UniProtKB:P20226,UniProtKB:Q7Z6S4) /// 0001939…	0003677 // DNA binding (PMID:16112330|RGD:5684346 [IDA]) /// 0005515 // protein binding (PMID:12379483|RGD:9681731 [IPI] UniProtKB:P26663) /// 0005515 // protein binding (PMID:10471789|RGD:632913 [IPI] RGD:620366) /// 0061629 // RNA polymerase II sequence-specific DNA binding transcription factor binding (RGD:1624291 [ISO] MGI:101838) /// 0001046 // core promoter sequence-specific DNA binding (RG…	TATA box binding protein		gene	taxon:10116	20210107	RGD	coincident_with(SO:0001668),exists_during(GO:0034644)		83	0.859871	3.03053	16.6842	113	1.17498	4.17725	23.4006	122	1.29686	5.71902	24.183	94	0.94203	3.62062	17.5794	170	1.31265	5.75118	26.0086	208	1.3468	4.96297	29.0744
Pdcd2	1	complement(57512968..57518458)	ENSRNOG00000001490	2.3767	-1.13322	-0.180429	0.379835	0.709192	1	Pdcd2	RGD	61887	Pdcd2	enables	1901532 // regulation of hematopoietic progenitor cell differentiation (RGD:1624291 [ISO] UniProtKB:Q16342) /// 0006915 // apoptotic process (GO_REF:0000043|RGD:1600115 [IEA] UniProtKB-KW:KW-0053) /// 0012501 // programmed cell death (PMID:2072913|RGD:61688 [IEP]) /// 0043065 // positive regulation of apoptotic process (RGD:1624291 [ISO] UniProtKB:Q16342) /// 1902035 // positive regulation of hem…	0005737 // cytoplasm (GO_REF:0000002|RGD:1600115 [IEA] InterPro:IPR007320) /// 0005634 // nucleus (PMID:21873635 [IBA] PANTHER:PTN000265998|RGD:61887|FB:FBgn0021875) /// 0005634 // nucleus (PMID:15942958|RGD:1598733 [IDA])	0003677 // DNA binding (GO_REF:0000043|RGD:1600115 [IEA] UniProtKB-KW:KW-0238) /// 0019899 // enzyme binding (RGD:1624291 [ISO] UniProtKB:Q16342) /// 0046872 // metal ion binding (GO_REF:0000043|RGD:1600115 [IEA] UniProtKB-KW:KW-0479)	programmed cell death 2		gene	taxon:10116	20210612	UniProt			70	2.21969	7.82306	14.071	72	2.29151	8.14672	14.9101	97	3.15604	13.9179	19.2275	73	2.23923	8.6063	13.6521	80	1.89073	8.28394	12.2393	115	2.27917	8.39875	16.0748
Prdm9	1	complement(57533577..57555048)	ENSRNOG00000021493	0.312919	1.72474	0.786376	0.0205425	0.185005	1	Prdm9	RGD	1305247	Prdm9	located_in	1990918 // double-strand break repair involved in meiotic recombination (GO_REF:0000024|RGD:1600115 [ISS] UniProtKB:Q96EQ9) /// 0007129 // synapsis (GO_REF:0000024|RGD:1600115 [ISS] UniProtKB:Q96EQ9) /// 0010845 // positive regulation of reciprocal meiotic recombination (RGD:1624291 [ISO] MGI:2384854) /// 0044648 // histone H3-K4 dimethylation (GO_REF:0000024|RGD:1600115 [ISS] UniProtKB:Q96EQ9) /…	0005634 // nucleus (PMID:21873635 [IBA] PANTHER:PTN001818762|RGD:619929|RGD:1594531|MGI:MGI:2684938|MGI:MGI:1920093|MGI:MGI:1930121|MGI:MGI:2448528|UniProtKB:Q9Y462|FB:FBgn0035625|UniProtKB:Q9NQX1|MGI:MGI:2384854|ZFIN:ZDB-GENE-030131-2709|UniProtKB:Q13029|UniProtKB:Q9GZV8|UniProtKB:Q9H4Q4|MGI:MGI:3588194|MGI:MGI:99655|WB:WBGene00003847|UniProtKB:O75626|UniProtKB:Q9NQV5) /// 0005634 // nucleus (GO…	0046975 // histone methyltransferase activity (H3-K36 specific) (RGD:1624291 [ISO] UniProtKB:Q9NQV7) /// 0046975 // histone methyltransferase activity (H3-K36 specific) (GO_REF:0000024|RGD:1600115 [ISS] UniProtKB:Q9NQV7) /// 0042800 // histone methyltransferase activity (H3-K4 specific) (RGD:1624291 [ISO] MGI:2384854) /// 0043565 // sequence-specific DNA binding (RGD:1624291 [ISO] UniProtKB:Q9NQV…	PR/SET domain 9		gene	taxon:10116	20190814	RGD			41	0.332473	1.17177	8.24158	39	0.317419	1.12848	8.0763	47	0.391064	1.72456	9.31642	29	0.227485	0.87432	5.42344	49	0.296152	1.29754	7.4966	15	0.0760236	0.280148	2.09671
AABR07001780.1	1	57666864..57667632	ENSRNOG00000056729	0.139093	-1.30256	-0.38135	0.730153	#N/A	1																	0	0	0	0	0	0	0	0	2	0.464651	2.04906	0.396443	1	0.219028	0.841819	0.187015	0	0	0	0	2	0.28303	1.04297	0.279561
Chd1	1	57692836..57755485	ENSRNOG00000014434	0.479225	-1.06733	-0.0940022	0.608415	0.847426	1	Chd1	RGD	1306794	Chd1	enables	0008150 // biological_process (RGD:1598407 [ND]) /// 0032508 // DNA duplex unwinding (GO_REF:0000108|RGD:1600115 [IEA] GO:0003678) /// 0006338 // chromatin remodeling (RGD:1624291 [ISO] MGI:88393) /// 0043923 // positive regulation by host of viral transcription (RGD:1624291 [ISO] UniProtKB:O14646)	0005737 // cytoplasm (RGD:1624291 [ISO] UniProtKB:O14646) /// 0005634 // nucleus (RGD:1624291 [ISO] UniProtKB:O14646) /// 0005575 // cellular_component (RGD:1598407 [ND])	0003674 // molecular_function (RGD:1598407 [ND]) /// 0140658 /// 0005524 // ATP binding (GO_REF:0000043|RGD:1600115 [IEA] UniProtKB-KW:KW-0067) /// 0003678 // DNA helicase activity (GO_REF:0000003|RGD:1600115 [IEA] EC:3.6.4.12) /// 0035064 // methylated histone binding (RGD:1624291 [ISO] UniProtKB:O14646)	chromodomain helicase DNA binding protein 1		gene	taxon:10116	20141016	RGD			190	0.528054	1.86107	38.1927	137	0.382156	1.35863	28.3706	203	0.578892	2.55286	40.239	154	0.414025	1.59127	28.8003	238	0.493	2.16	36.412	327	0.56801	2.09312	45.7083
Rgmb	1	complement(57796709..57815038)	ENSRNOG00000048190	0.665169	-1.28838	-0.365562	0.0836048	0.360891	1	Rgmb	RGD	1595392	Rgmb	located_in	0030509 // BMP signaling pathway (PMID:21873635 [IBA] PANTHER:PTN001265550|MGI:MGI:1916049|MGI:MGI:2679262|UniProtKB:Q6ZVN8|MGI:MGI:1916835) /// 0030509 // BMP signaling pathway (RGD:1624291 [ISO] MGI:1916049) /// 0007155 // cell adhesion (RGD:1624291 [ISO] MGI:1916049) /// 0007165 // signal transduction (RGD:1624291 [ISO] MGI:1916049) /// 0045893 // positive regulation of transcription, DNA-temp…	0005886 // plasma membrane (PMID:21873635 [IBA] PANTHER:PTN001265550|UniProtKB:Q6ZVN8|WB:WBGene00022154|MGI:MGI:1916049|RGD:1310195) /// 0005793 // endoplasmic reticulum-Golgi intermediate compartment (RGD:1624291 [ISO] MGI:1916049) /// 0046658 // anchored component of plasma membrane (RGD:1624291 [ISO] MGI:1916049)	0015026 // coreceptor activity (PMID:21873635 [IBA] PANTHER:PTN001265550|MGI:MGI:1916835|UniProtKB:Q6ZVN8|MGI:MGI:2679262) /// 0042802 // identical protein binding (RGD:1624291 [ISO] MGI:1916049)	repulsive guidance molecule BMP co-receptor b		gene	taxon:10116	20060726	RGD			70	0.664938	2.34351	14.071	53	0.505306	1.79645	10.9755	57	0.555565	2.44999	11.2986	74	0.67998	2.61345	13.8391	71	0.502675	2.20239	10.8624	125	0.742125	2.73474	17.4726
AABR07001799.1	1	57999495..58094608	ENSRNOG00000052286	0	#N/A	#N/A	#N/A	#N/A	#N/A																	0	0	0	0	0	0	0	0	0	0	0	0	0	0	0	0	0	0	0	0	0	0	0	0
AABR07001807.2	1	58335057..58335196	ENSRNOG00000061593	0	#N/A	#N/A	#N/A	#N/A	#N/A																	0	0	0	0	0	0	0	0	0	0	0	0	0	0	0	0	0	0	0	0	0	0	0	0
U6_17	1	58787377..58787483	ENSRNOG00000057242	0	#N/A	#N/A	#N/A	#N/A	#N/A																	0	0	0	0	0	0	0	0	0	0	0	0	0	0	0	0	0	0	0	0	0	0	0	0
Riok2	1	59129951..59146776	ENSRNOG00000012692	1.30108	1.05636	0.0791003	0.637912	0.861028	1	Riok2	RGD	1311588	Riok2	enables	0030490 // maturation of SSU-rRNA (RGD:1624291 [ISO] UniProtKB:Q9BVS4) /// 0030490 // maturation of SSU-rRNA (PMID:21873635 [IBA] PANTHER:PTN001634686|UniProtKB:Q9BVS4|SGD:S000005151) /// 2000208 // positive regulation of ribosomal small subunit export from nucleus (RGD:1624291 [ISO] UniProtKB:Q9BVS4) /// 0008150 // biological_process (RGD:1598407 [ND]) /// 2000234 // positive regulation of rRNA …	0005737 // cytoplasm (RGD:1624291 [ISO] UniProtKB:Q9BVS4) /// 0030688 // preribosome, small subunit precursor (RGD:1624291 [ISO] UniProtKB:Q9BVS4) /// 0030688 // preribosome, small subunit precursor (PMID:21873635 [IBA] PANTHER:PTN001634686|UniProtKB:Q9BVS4) /// 0005829 // cytosol (PMID:21873635 [IBA] PANTHER:PTN001634686|SGD:S000005151) /// 0005634 // nucleus (PMID:21873635 [IBA] PANTHER:PTN0000…	0004674 // protein serine/threonine kinase activity (GO_REF:0000003|RGD:1600115 [IEA] EC:2.7.11.1) /// 0003674 // molecular_function (RGD:1598407 [ND]) /// 0004674 // protein serine/threonine kinase activity (GO_REF:0000116|RGD:1600115 [IEA] RHEA:46608) /// 0005524 // ATP binding (GO_REF:0000043|RGD:1600115 [IEA] UniProtKB-KW:KW-0067) /// 0046872 // metal ion binding (GO_REF:0000043|RGD:1600115 […	RIO kinase 2		gene	taxon:10116	20160209	RGD			143	1.47979	5.21537	28.745	121	1.25674	4.46793	25.0572	129	1.36972	6.04033	25.5706	111	1.11114	4.27058	20.7587	167	1.28803	5.64331	25.5496	182	1.17712	4.33769	25.4401
Lix1	1	59156251..59214452	ENSRNOG00000012988	0.201853	-1.32456	-0.40551	0.110624	0.413939	1	Lix1	RGD	1309454	Lix1	is_active_in	0097352 // autophagosome maturation (PMID:21873635 [IBA] PANTHER:PTN001579556|MGI:MGI:1918673)	0005737 // cytoplasm (PMID:21873635 [IBA] PANTHER:PTN001579556|FB:FBgn0032230|WB:WBGene00016968|UniProtKB:Q9HCE0)		Limb and CNS-expressed 1	UniProtKB:D3ZAG6|PTN001259243	protein	taxon:10116	20200809	GO_Central			41	0.122657	0.432291	8.24158	55	0.165145	0.58712	11.3897	91	0.279336	1.23184	18.0382	66	0.191	0.734093	12.343	46	0.102568	0.449384	7.03762	106	0.198197	0.730359	14.8168
Lnpep	1	complement(59297294..59347472)	ENSRNOG00000047387	0	#N/A	#N/A	#N/A	#N/A	#N/A	Lnpep	RGD	621752	Lnpep	enables	0045777 // positive regulation of blood pressure (PMID:11390024|RGD:1582107 [IMP]) /// 0043171 // peptide catabolic process (PMID:16967782|RGD:2306436 [IMP]) /// 0043171 // peptide catabolic process (PMID:7559527|RGD:631975 [IDA]) /// 0060395 // SMAD protein signal transduction (RGD:1624291 [ISO] MGI:2387123) /// 0048169 // regulation of long-term neuronal synaptic plasticity (PMID:11282364|RGD:1…	0009986 // cell surface (PMID:16967782|RGD:2306436 [IDA]) /// 0005887 // integral component of plasma membrane (RGD:1624291 [ISO] UniProtKB:Q9UIQ6) /// 0005886 // plasma membrane (PMID:16870704|RGD:2306291 [IDA]) /// 0031982 // vesicle (PMID:11489215|RGD:1582104 [IDA]) /// 0031982 // vesicle (PMID:12709058|RGD:634521 [IDA]) /// 0005886 // plasma membrane (PMID:11489215|RGD:1582104 [IDA]) /// 0043…	0042277 // peptide binding (PMID:21873635 [IBA] PANTHER:PTN000164250|RGD:2991|RGD:621228) /// 0004177 // aminopeptidase activity (GO_REF:0000043|RGD:1600115 [IEA] UniProtKB-KW:KW-0031) /// 0004177 // aminopeptidase activity (RGD:1624291 [ISO] MGI:2387123) /// 0004177 // aminopeptidase activity (PMID:16771832|RGD:2306435 [IMP]) /// 0004177 // aminopeptidase activity (PMID:16967782|RGD:2306436 [IMP…	leucyl and cystinyl aminopeptidase		gene	taxon:10116	20210612	UniProt		UniProtKB:A0A0G2JYN3	0	0	0	0	0	0	0	0	0	0	0	0	0	0	0	0	0	0	0	0	0	0	0	0
Mir99b	1	59704216..59704285	ENSRNOG00000035654	0	#N/A	#N/A	#N/A	#N/A	#N/A	Mir99b	RGD	2325431	Mir99b	acts_upstream_of_or_within	0007605 // sensory perception of sound (RGD:1624291 [ISO] MGI:2676913)			microRNA 99b		gene	taxon:10116	20170823	RGD			0	0	0	0	0	0	0	0	0	0	0	0	0	0	0	0	0	0	0	0	0	0	0	0
Mir3596c	1	complement(59704372..59704488)	ENSRNOG00000035453	0	#N/A	#N/A	#N/A	#N/A	#N/A																	0	0	0	0	0	0	0	0	0	0	0	0	0	0	0	0	0	0	0	0	0	0	0	0
Mir125a	1	59704827..59704911	ENSRNOG00000035572	0	#N/A	#N/A	#N/A	#N/A	#N/A	Mir125a	RGD	2325387	Mir125a	acts_upstream_of_or_within	0071635 // negative regulation of transforming growth factor beta production (PMID:29700287|RGD:26884455 [IDA]) /// 0071222 // cellular response to lipopolysaccharide (RGD:1624291 [ISO] MGI:2676809) /// 0035195 // gene silencing by miRNA (RGD:1624291 [ISO] MGI:2676809) /// 0045668 // negative regulation of osteoblast differentiation (PMID:29319166|RGD:26884461 [IMP]) /// 0030509 // BMP signaling …	0045202 // synapse (RGD:1624291 [ISO] MGI:2676809)		microRNA 125a		gene	taxon:10116	20170125	RGD			0	0	0	0	0	0	0	0	0	0	0	0	0	0	0	0	0	0	0	0	0	0	0	0
Spaca6	1	59704998..59715763	ENSRNOG00000039076	5.2845	1.76836	0.822411	0.00655905	0.10529	1	Spaca6	RGD	1588836	Spaca6	located_in	0007342 // fusion of sperm to egg plasma membrane (RGD:1624291 [ISO] MGI:1922452) /// 0007342 // fusion of sperm to egg plasma membrane (PMID:21873635 [IBA] PANTHER:PTN002204675|MGI:MGI:1922452)	0016021 // integral component of membrane (GO_REF:0000043|RGD:1600115 [IEA] UniProtKB-KW:KW-0812) /// 0001669 // acrosomal vesicle (RGD:1624291 [ISO] MGI:1922452)		sperm acrosome associated 6		gene	taxon:10116	20200609	RGD			257	4.15647	14.649	51.6607	336	5.45413	19.3904	69.5804	450	7.4676	32.9314	89.1998	286	4.47444	17.1971	53.4863	404	4.86988	21.3366	61.8087	47	0.475087	1.7507	6.56969
Has1	1	complement(59720612..59732409)	ENSRNOG00000010994	0.234537	1.86295	0.897592	0.0898563	0.374334	1	Has1	RGD	708528	Has1	located_in	0045226 // extracellular polysaccharide biosynthetic process (PMID:21873635 [IBA] PANTHER:PTN000530809|MGI:MGI:109599|MGI:MGI:107821|MGI:MGI:106590) /// 0010764 // negative regulation of fibroblast migration (RGD:1624291 [ISO] UniProtKB:Q92839) /// 0036120 // cellular response to platelet-derived growth factor stimulus (RGD:1624291 [ISO] UniProtKB:Q92839) /// 0030213 // hyaluronan biosynthetic pr…	0005737 // cytoplasm (RGD:1624291 [ISO] MGI:106590) /// 0016020 // membrane (RGD:1624291 [ISO] MGI:106590) /// 0005887 // integral component of plasma membrane (PMID:21873635 [IBA] PANTHER:PTN000530809|UniProtKB:Q92819)	0050501 // hyaluronan synthase activity (RGD:1624291 [ISO] MGI:106590) /// 0050501 // hyaluronan synthase activity (PMID:21873635 [IBA] PANTHER:PTN000530809|UniProtKB:O00219|UniProtKB:Q92819|MGI:MGI:109599|MGI:MGI:106590|RGD:2781|MGI:MGI:107821) /// 0042802 // identical protein binding (RGD:1624291 [ISO] UniProtKB:Q92839)	hyaluronan synthase 1		gene	taxon:10116	20130924	RGD			14	0.206617	0.728199	2.8142	14	0.207377	0.737262	2.89918	11	0.166574	0.734575	2.18044	33	0.471121	1.81072	6.1715	11	0.120997	0.53013	1.68291	1	0.00922404	0.0339907	0.139781
Fpr1	1	59765835..59767042	ENSRNOG00000011174	0	#N/A	#N/A	#N/A	#N/A	#N/A	Fpr1	RGD	1310883	Fpr1	enables	0007200 // phospholipase C-activating G-protein coupled receptor signaling pathway (PMID:21873635 [IBA] PANTHER:PTN001200752|UniProtKB:Q16581|UniProtKB:P21462|MGI:MGI:1278319|MGI:MGI:107443) /// 0007204 // positive regulation of cytosolic calcium ion concentration (PMID:21873635 [IBA] PANTHER:PTN001200752|RGD:620537|RGD:70553|UniProtKB:Q16581) /// 0007186 // G-protein coupled receptor signaling p…	0016021 // integral component of membrane (GO_REF:0000043|RGD:1600115 [IEA] UniProtKB-KW:KW-0812) /// 0005737 // cytoplasm (PMID:20141570|RGD:12907556 [IDA]) /// 0005886 // plasma membrane (PMID:20141570|RGD:12907556 [IDA]) /// 0005886 // plasma membrane (PMID:21873635 [IBA] PANTHER:PTN001200752|UniProtKB:P25090|RGD:1310883|RGD:620537|RGD:1584013|UniProtKB:P21730|UniProtKB:Q99788|RGD:70553|UniPro…	0004875 // complement receptor activity (PMID:21873635 [IBA] PANTHER:PTN001200752|MGI:MGI:88232|UniProtKB:P21730|RGD:620537|UniProtKB:Q16581|RGD:70553) /// 0004930 // G-protein coupled receptor activity (PMID:21873635 [IBA] PANTHER:PTN001200752|MGI:MGI:1278319|MGI:MGI:107443|UniProtKB:Q16581|MGI:MGI:1278318|MGI:MGI:2448176|UniProtKB:P21462|UniProtKB:P21730|MGI:MGI:2448177|MGI:MGI:1278317) /// 000…	formyl peptide receptor 1		gene	taxon:10116	20180807	RGD			0	0	0	0	0	0	0	0	0	0	0	0	0	0	0	0	0	0	0	0	0	0	0	0
U6_18	1	59770116..59770222	ENSRNOG00000060169	0	#N/A	#N/A	#N/A	#N/A	#N/A																	0	0	0	0	0	0	0	0	0	0	0	0	0	0	0	0	0	0	0	0	0	0	0	0
Fpr2	1	complement(59800984..59802401)	ENSRNOG00000042605	0	#N/A	#N/A	#N/A	#N/A	#N/A	Fpr2	RGD	1584013	Fpr2	enables	0061903 /// 0070374 // positive regulation of ERK1 and ERK2 cascade (PMID:20141570|RGD:12907556 [IMP]) /// 0007200 // phospholipase C-activating G-protein coupled receptor signaling pathway (PMID:21873635 [IBA] PANTHER:PTN001200752|UniProtKB:Q16581|UniProtKB:P21462|MGI:MGI:1278319|MGI:MGI:107443) /// 1904646 // cellular response to beta-amyloid (PMID:18723082|RGD:12910993 [IDA]) /// 0007166 // ce…	0016021 // integral component of membrane (GO_REF:0000043|RGD:1600115 [IEA] UniProtKB-KW:KW-0812) /// 0005737 // cytoplasm (PMID:20141570|RGD:12907556 [IDA]) /// 0005737 // cytoplasm (PMID:18723082|RGD:12910993 [IDA]) /// 0005737 // cytoplasm (RGD:1624291 [ISO] UniProtKB:P25090) /// 0005886 // plasma membrane (PMID:20141570|RGD:12907556 [IDA]) /// 0005886 // plasma membrane (RGD:1624291 [ISO] Uni…	0004875 // complement receptor activity (PMID:21873635 [IBA] PANTHER:PTN001200752|MGI:MGI:88232|UniProtKB:P21730|RGD:620537|UniProtKB:Q16581|RGD:70553) /// 0004930 // G-protein coupled receptor activity (PMID:21873635 [IBA] PANTHER:PTN001200752|MGI:MGI:1278319|MGI:MGI:107443|UniProtKB:Q16581|MGI:MGI:1278318|MGI:MGI:2448176|UniProtKB:P21462|UniProtKB:P21730|MGI:MGI:2448177|MGI:MGI:1278317) /// 000…	formyl peptide receptor 2		gene	taxon:10116	20181226	RGD			0	0	0	0	0	0	0	0	0	0	0	0	0	0	0	0	0	0	0	0	0	0	0	0
Fpr-rs3	1	complement(59902308..59903339)	ENSRNOG00000045732	0	#N/A	#N/A	#N/A	#N/A	#N/A	Fpr-rs3	RGD	1309032	Fpr-rs3	located_in	0007200 // phospholipase C-activating G-protein coupled receptor signaling pathway (PMID:21873635 [IBA] PANTHER:PTN001200752|UniProtKB:Q16581|UniProtKB:P21462|MGI:MGI:1278319|MGI:MGI:107443) /// 0007204 // positive regulation of cytosolic calcium ion concentration (PMID:21873635 [IBA] PANTHER:PTN001200752|RGD:620537|RGD:70553|UniProtKB:Q16581) /// 0002430 // complement receptor mediated signaling…	0016021 // integral component of membrane (GO_REF:0000043|RGD:1600115 [IEA] UniProtKB-KW:KW-0812) /// 0005886 // plasma membrane (PMID:21873635 [IBA] PANTHER:PTN001200752|UniProtKB:P25090|RGD:1310883|RGD:620537|RGD:1584013|UniProtKB:P21730|UniProtKB:Q99788|RGD:70553|UniProtKB:Q9P296)	0004875 // complement receptor activity (PMID:21873635 [IBA] PANTHER:PTN001200752|MGI:MGI:88232|UniProtKB:P21730|RGD:620537|UniProtKB:Q16581|RGD:70553) /// 0004930 // G-protein coupled receptor activity (PMID:21873635 [IBA] PANTHER:PTN001200752|MGI:MGI:1278319|MGI:MGI:107443|UniProtKB:Q16581|MGI:MGI:1278318|MGI:MGI:2448176|UniProtKB:P21462|UniProtKB:P21730|MGI:MGI:2448177|MGI:MGI:1278317) /// 000…	formyl peptide receptor, related sequence 3		gene	taxon:10116	20210612	UniProt			0	0	0	0	0	0	0	0	0	0	0	0	0	0	0	0	0	0	0	0	0	0	0	0
Vom1r6	1	60044985..60045881	ENSRNOG00000052154	0	#N/A	#N/A	#N/A	#N/A	#N/A	Vom1r6	RGD	1359507	Vom1r6	located_in	0007186 // G-protein coupled receptor signaling pathway (GO_REF:0000043|RGD:1600115 [IEA] UniProtKB-KW:KW-0297) /// 0019236 // response to pheromone (GO_REF:0000043|RGD:1600115 [IEA] UniProtKB-KW:KW-0589)	0016021 // integral component of membrane (GO_REF:0000043|RGD:1600115 [IEA] UniProtKB-KW:KW-0812) /// 0005886 // plasma membrane (GO_REF:0000044|RGD:1600115 [IEA] UniProtKB-SubCell:SL-0039)	0016503 // pheromone receptor activity (GO_REF:0000002|RGD:1600115 [IEA] InterPro:IPR004072)	vomeronasal 1 receptor 6		gene	taxon:10116	20210612	UniProt			0	0	0	0	0	0	0	0	0	0	0	0	0	0	0	0	0	0	0	0	0	0	0	0
Vom1r7	1	complement(60087495..60088406)	ENSRNOG00000061043	0	#N/A	#N/A	#N/A	#N/A	#N/A	Vom1r7	RGD	1359169	Vom1r7	located_in	0007186 // G-protein coupled receptor signaling pathway (GO_REF:0000043|RGD:1600115 [IEA] UniProtKB-KW:KW-0297) /// 0019236 // response to pheromone (GO_REF:0000043|RGD:1600115 [IEA] UniProtKB-KW:KW-0589)	0016021 // integral component of membrane (GO_REF:0000043|RGD:1600115 [IEA] UniProtKB-KW:KW-0812) /// 0005886 // plasma membrane (GO_REF:0000044|RGD:1600115 [IEA] UniProtKB-SubCell:SL-0039)	0016503 // pheromone receptor activity (GO_REF:0000002|RGD:1600115 [IEA] InterPro:IPR004072)	vomeronasal 1 receptor 7		gene	taxon:10116	20210612	UniProt			0	0	0	0	0	0	0	0	0	0	0	0	0	0	0	0	0	0	0	0	0	0	0	0
LOC690283	1	60106034..60107039	ENSRNOG00000011234	1.09221	-2.5579	-1.35496	0.0310181	0.225106	1	LOC690283	RGD	D3ZIZ2, 1582831	LOC690283	part_of	0045893 // positive regulation of transcription, DNA-templated (GO_REF:0000108|RGD:1600115 [IEA] GO:0003713) /// 0006355 // regulation of transcription, DNA-templated (PMID:21873635 [IBA] PANTHER:PTN002716608|MGI:MGI:1919039) /// 0016573 // histone acetylation (PMID:21873635 [IBA] PANTHER:PTN002716608|UniProtKB:O75529)	0140513 /// 0000124 // SAGA complex (GO_REF:0000002|RGD:1600115 [IEA] InterPro:IPR037826) /// 0000123 // histone acetyltransferase complex (PMID:21873635 [IBA] PANTHER:PTN002716608|UniProtKB:O75529) /// 0033276 // transcription factor TFTC complex (GO_REF:0000002|RGD:1600115 [IEA] InterPro:IPR037826) /// 0005669 // transcription factor TFIID complex (PMID:21873635 [IBA] PANTHER:PTN002716608|PANTH…	0003713 // transcription coactivator activity (PMID:21873635 [IBA] PANTHER:PTN002716608|UniProtKB:O75529)	similar to TAF5-like RNA polymerase II, p300/CBP-associated factor (PCAF)-associated factor		gene	taxon:10116	20210612	InterPro			3	0.519241	1.83001	0.603043	2	0.347434	1.23519	0.414169	3	0.532778	2.3495	0.594665	4	0.669713	2.57399	0.74806	3	0.387003	1.69559	0.458975	20	2.16352	7.9726	2.79561
Vom1r8	1	60117804..60118715	ENSRNOG00000051757	0	#N/A	#N/A	#N/A	#N/A	#N/A	Vom1r8	RGD	1359374	Vom1r8	located_in	0007186 // G-protein coupled receptor signaling pathway (GO_REF:0000043|RGD:1600115 [IEA] UniProtKB-KW:KW-0297) /// 0019236 // response to pheromone (GO_REF:0000043|RGD:1600115 [IEA] UniProtKB-KW:KW-0589)	0016021 // integral component of membrane (GO_REF:0000043|RGD:1600115 [IEA] UniProtKB-KW:KW-0812) /// 0005886 // plasma membrane (GO_REF:0000044|RGD:1600115 [IEA] UniProtKB-SubCell:SL-0039)	0016503 // pheromone receptor activity (GO_REF:0000002|RGD:1600115 [IEA] InterPro:IPR004072)	vomeronasal 1 receptor 8		gene	taxon:10116	20210612	UniProt			0	0	0	0	0	0	0	0	0	0	0	0	0	0	0	0	0	0	0	0	0	0	0	0
Vom1r9	1	60248695..60249645	ENSRNOG00000054409	0	#N/A	#N/A	#N/A	#N/A	#N/A	Vom1r9	RGD	2316475	Vom1r9	located_in	0007186 // G-protein coupled receptor signaling pathway (GO_REF:0000043|RGD:1600115 [IEA] UniProtKB-KW:KW-0297) /// 0019236 // response to pheromone (GO_REF:0000043|RGD:1600115 [IEA] UniProtKB-KW:KW-0589)	0016021 // integral component of membrane (GO_REF:0000043|RGD:1600115 [IEA] UniProtKB-KW:KW-0812) /// 0005886 // plasma membrane (GO_REF:0000044|RGD:1600115 [IEA] UniProtKB-SubCell:SL-0039)	0016503 // pheromone receptor activity (GO_REF:0000002|RGD:1600115 [IEA] InterPro:IPR004072)	vomeronasal 1 receptor 9		gene	taxon:10116	20210612	UniProt			0	0	0	0	0	0	0	0	0	0	0	0	0	0	0	0	0	0	0	0	0	0	0	0
Vom1r10	1	complement(60280451..60281386)	ENSRNOG00000052260	0	#N/A	#N/A	#N/A	#N/A	#N/A	Vom1r10	RGD	1359612	Vom1r10	located_in	0007186 // G-protein coupled receptor signaling pathway (GO_REF:0000043|RGD:1600115 [IEA] UniProtKB-KW:KW-0297) /// 0019236 // response to pheromone (GO_REF:0000043|RGD:1600115 [IEA] UniProtKB-KW:KW-0589)	0016021 // integral component of membrane (GO_REF:0000043|RGD:1600115 [IEA] UniProtKB-KW:KW-0812) /// 0005886 // plasma membrane (GO_REF:0000044|RGD:1600115 [IEA] UniProtKB-SubCell:SL-0039)	0016503 // pheromone receptor activity (GO_REF:0000002|RGD:1600115 [IEA] InterPro:IPR004072)	vomeronasal 1 receptor 10		gene	taxon:10116	20210612	UniProt			0	0	0	0	0	0	0	0	0	0	0	0	0	0	0	0	0	0	0	0	0	0	0	0
Vom1r11	1	complement(60331979..60332899)	ENSRNOG00000060271	0	#N/A	#N/A	#N/A	#N/A	#N/A	Vom1r11	RGD	1359457	Vom1r11	located_in	0007186 // G-protein coupled receptor signaling pathway (GO_REF:0000043|RGD:1600115 [IEA] UniProtKB-KW:KW-0297) /// 0019236 // response to pheromone (GO_REF:0000043|RGD:1600115 [IEA] UniProtKB-KW:KW-0589)	0016021 // integral component of membrane (GO_REF:0000043|RGD:1600115 [IEA] UniProtKB-KW:KW-0812) /// 0005886 // plasma membrane (GO_REF:0000044|RGD:1600115 [IEA] UniProtKB-SubCell:SL-0039)	0016503 // pheromone receptor activity (GO_REF:0000002|RGD:1600115 [IEA] InterPro:IPR004072)	vomeronasal 1 receptor 11		gene	taxon:10116	20210612	UniProt			0	0	0	0	0	0	0	0	0	0	0	0	0	0	0	0	0	0	0	0	0	0	0	0
Vom1r12	1	complement(60406375..60407295)	ENSRNOG00000055538	0	#N/A	#N/A	#N/A	#N/A	#N/A	Vom1r12	RGD	1359512	Vom1r12	located_in	0007186 // G-protein coupled receptor signaling pathway (GO_REF:0000043|RGD:1600115 [IEA] UniProtKB-KW:KW-0297) /// 0019236 // response to pheromone (GO_REF:0000043|RGD:1600115 [IEA] UniProtKB-KW:KW-0589)	0016021 // integral component of membrane (GO_REF:0000043|RGD:1600115 [IEA] UniProtKB-KW:KW-0812) /// 0005886 // plasma membrane (GO_REF:0000044|RGD:1600115 [IEA] UniProtKB-SubCell:SL-0039)	0016503 // pheromone receptor activity (GO_REF:0000002|RGD:1600115 [IEA] InterPro:IPR004072)	vomeronasal 1 receptor 12		gene	taxon:10116	20210612	UniProt			0	0	0	0	0	0	0	0	0	0	0	0	0	0	0	0	0	0	0	0	0	0	0	0
LOC108348087	1	complement(60516995..60517915)	ENSRNOG00000056833	0	#N/A	#N/A	#N/A	#N/A	#N/A																	0	0	0	0	0	0	0	0	0	0	0	0	0	0	0	0	0	0	0	0	0	0	0	0
Vom1r15	1	complement(60633626..60634546)	ENSRNOG00000047498	0	#N/A	#N/A	#N/A	#N/A	#N/A	Vom1r15	RGD	1359235	Vom1r15	located_in	0007186 // G-protein coupled receptor signaling pathway (GO_REF:0000043|RGD:1600115 [IEA] UniProtKB-KW:KW-0297) /// 0019236 // response to pheromone (GO_REF:0000043|RGD:1600115 [IEA] UniProtKB-KW:KW-0589)	0016021 // integral component of membrane (GO_REF:0000043|RGD:1600115 [IEA] UniProtKB-KW:KW-0812) /// 0005886 // plasma membrane (GO_REF:0000044|RGD:1600115 [IEA] UniProtKB-SubCell:SL-0039)	0016503 // pheromone receptor activity (GO_REF:0000002|RGD:1600115 [IEA] InterPro:IPR004072)	vomeronasal 1 receptor 15		gene	taxon:10116	20210612	UniProt			0	0	0	0	0	0	0	0	0	0	0	0	0	0	0	0	0	0	0	0	0	0	0	0
Ppp2r1a	1	60717386..60736609	ENSRNOG00000011282	7.94718	-1.3362	-0.418134	0.00590913	0.100013	1	Ppp2r1a	RGD	620907	Ppp2r1a	part_of	2001241 // positive regulation of extrinsic apoptotic signaling pathway in absence of ligand (RGD:1624291 [ISO] MGI:1926334) /// 0050790 // regulation of catalytic activity (GO_REF:0000108|RGD:1600115 [IEA] GO:0019888) /// 0065003 // macromolecular complex assembly (GO_REF:0000002|RGD:1600115 [IEA] InterPro:IPR031090) /// 0007059 // chromosome segregation (PMID:21873635 [IBA] PANTHER:PTN000068671…	0000159 // protein phosphatase type 2A complex (PMID:21873635 [IBA] PANTHER:PTN000068663|dictyBase:DDB_G0283601|SGD:S000000014|UniProtKB:P30153|MGI:MGI:1926334|WB:WBGene00003901|CGD:CAL0000188510|PomBase:SPAP8A3.09c) /// 0005737 // cytoplasm (PMID:21873635 [IBA] PANTHER:PTN000068663|FB:FBgn0260439|WB:WBGene00003901|PomBase:SPAP8A3.09c|UniProtKB:A5D973|MGI:MGI:1926334|SGD:S000000014|dictyBase:DDB_…	0046982 // protein heterodimerization activity (RGD:1624291 [ISO] UniProtKB:P30153) /// 0004722 // protein serine/threonine phosphatase activity (RGD:1624291 [ISO] MGI:1926334) /// 1990405 // protein antigen binding (RGD:1624291 [ISO] UniProtKB:P30153) /// 0019888 // protein phosphatase regulator activity (PMID:21873635 [IBA] PANTHER:PTN000068596|TAIR:locus:2031165)	protein phosphatase 2 scaffold subunit A alpha		gene	taxon:10116	20080508	RGD	part_of(EMAPA:16894)		656	5.94163	20.9407	131.865	813	7.39073	26.2754	168.36	641	5.95713	26.2704	127.06	867	7.5963	29.1958	162.142	933	6.29838	27.5954	142.741	1692	9.57825	35.2959	236.509
Vom1r-ps112	1	complement(60827313..60828260)	ENSRNOG00000050623	0	#N/A	#N/A	#N/A	#N/A	#N/A	Vom1r-ps112	RGD	2318913	Vom1r-ps112	located_in	0007186 // G-protein coupled receptor signaling pathway (GO_REF:0000043|RGD:1600115 [IEA] UniProtKB-KW:KW-0297) /// 0019236 // response to pheromone (GO_REF:0000043|RGD:1600115 [IEA] UniProtKB-KW:KW-0589)	0016021 // integral component of membrane (GO_REF:0000043|RGD:1600115 [IEA] UniProtKB-KW:KW-0812) /// 0005886 // plasma membrane (GO_REF:0000044|RGD:1600115 [IEA] UniProtKB-SubCell:SL-0039)	0016503 // pheromone receptor activity (GO_REF:0000002|RGD:1600115 [IEA] InterPro:IPR004072)	vomeronasal 1 receptor pseudogene 112		gene	taxon:10116	20210612	UniProt			0	0	0	0	0	0	0	0	0	0	0	0	0	0	0	0	0	0	0	0	0	0	0	0
LOC100365363	1	60884761..60894948	ENSRNOG00000059492	3.09598	1.12725	0.172807	0.304369	0.643085	1	LOC100365363	RGD	2319215	LOC100365363	involved_in	0006355 // regulation of transcription, DNA-templated (GO_REF:0000002|RGD:1600115 [IEA] InterPro:IPR001909)		0046872 // metal ion binding (GO_REF:0000043|RGD:1600115 [IEA] UniProtKB-KW:KW-0479)	vomeronasal 1 receptor, F4-like		gene	taxon:10116	20210612	InterPro			192	3.28139	11.5649	38.5947	150	2.57302	9.14754	31.0627	201	3.52476	15.5439	39.8426	171	2.82705	10.8656	31.9796	257	3.27367	14.3431	39.3189	263	2.80929	10.3523	36.7623
Vom1r19	1	61095171..61096112	ENSRNOG00000032996	0	#N/A	#N/A	#N/A	#N/A	#N/A	Vom1r19	RGD	1359134	Vom1r19	located_in	0007186 // G-protein coupled receptor signaling pathway (GO_REF:0000043|RGD:1600115 [IEA] UniProtKB-KW:KW-0297) /// 0019236 // response to pheromone (GO_REF:0000043|RGD:1600115 [IEA] UniProtKB-KW:KW-0589)	0016021 // integral component of membrane (GO_REF:0000043|RGD:1600115 [IEA] UniProtKB-KW:KW-0812) /// 0005886 // plasma membrane (GO_REF:0000044|RGD:1600115 [IEA] UniProtKB-SubCell:SL-0039)	0016503 // pheromone receptor activity (GO_REF:0000002|RGD:1600115 [IEA] InterPro:IPR004072)	vomeronasal 1 receptor 19		gene	taxon:10116	20210612	UniProt			0	0	0	0	0	0	0	0	0	0	0	0	0	0	0	0	0	0	0	0	0	0	0	0
Vom1r20	1	61132818..61133726	ENSRNOG00000028807	0	#N/A	#N/A	#N/A	#N/A	#N/A	Vom1r20	RGD	1359652	Vom1r20	located_in	0007186 // G-protein coupled receptor signaling pathway (GO_REF:0000043|RGD:1600115 [IEA] UniProtKB-KW:KW-0297) /// 0019236 // response to pheromone (GO_REF:0000043|RGD:1600115 [IEA] UniProtKB-KW:KW-0589)	0016021 // integral component of membrane (GO_REF:0000043|RGD:1600115 [IEA] UniProtKB-KW:KW-0812) /// 0005886 // plasma membrane (GO_REF:0000044|RGD:1600115 [IEA] UniProtKB-SubCell:SL-0039)	0016503 // pheromone receptor activity (GO_REF:0000002|RGD:1600115 [IEA] InterPro:IPR004072)	vomeronasal 1 receptor 20		gene	taxon:10116	20210612	UniProt			0	0	0	0	0	0	0	0	0	0	0	0	0	0	0	0	0	0	0	0	0	0	0	0
LOC102552527	1	61268248..61276755	ENSRNOG00000052406	3.33957	1.03677	0.0520954	0.755788	0.909342	1	LOC102552527	RGD	A0A0G2K3T8, 7689541	LOC102552527	enables	0006357 // regulation of transcription from RNA polymerase II promoter (PMID:21873635 [IBA] PANTHER:PTN007798770|UniProtKB:Q96RE9|CGD:CAL0000189549|FB:FBgn0038418|UniProtKB:Q9HCX3|MGI:MGI:1351476|MGI:MGI:2142347|FB:FBgn0001981|RGD:2967|MGI:MGI:1916754|UniProtKB:P52738|MGI:MGI:3044162|MGI:MGI:2389445|UniProtKB:Q9Y473|FB:FBgn0040305|UniProtKB:P52737)	0005634 // nucleus (PMID:21873635 [IBA] PANTHER:PTN007798770|MGI:MGI:2143362|UniProtKB:Q02386|UniProtKB:Q5FWF6|MGI:MGI:1916754|MGI:MGI:2389445|FB:FBgn0005642|MGI:MGI:1929114|UniProtKB:Q16587|UniProtKB:Q96RE9|FB:FBgn0001981|MGI:MGI:99206|UniProtKB:O60765|UniProtKB:Q6ECI4|UniProtKB:P17032|UniProtKB:Q09FC8|UniProtKB:Q8N720|FB:FBgn0040305|MGI:MGI:105921|UniProtKB:Q9Y473|UniProtKB:P17020|MGI:MGI:13283…	0000978 // RNA polymerase II core promoter proximal region sequence-specific DNA binding (PMID:21873635 [IBA] PANTHER:PTN007798770|MGI:MGI:1916754) /// 0000981 // RNA polymerase II transcription factor activity, sequence-specific DNA binding (PMID:21873635 [IBA] PANTHER:PTN007798770|UniProtKB:Q96RE9|UniProtKB:P52738|FB:FBgn0001981|UniProtKB:Q9Y473) /// 0046872 // metal ion binding (GO_REF:0000043…	zinc finger protein 420-like		gene	taxon:10116	20210612	UniProt			179	3.66329	12.9109	35.9816	167	3.43028	12.1953	34.5831	194	4.07378	17.965	38.455	153	3.02894	11.6415	28.6133	164	2.50154	10.9601	25.0907	217	2.77563	10.2282	30.3324
Zfp54	1	61314070..61326280	ENSRNOG00000051578	1.42062	1.04983	0.0701594	0.695147	0.885616	1	Zfp54	RGD	1307738	Zfp54	enables	0006357 // regulation of transcription from RNA polymerase II promoter (PMID:21873635 [IBA] PANTHER:PTN007798770|UniProtKB:Q96RE9|CGD:CAL0000189549|FB:FBgn0038418|UniProtKB:Q9HCX3|MGI:MGI:1351476|MGI:MGI:2142347|FB:FBgn0001981|RGD:2967|MGI:MGI:1916754|UniProtKB:P52738|MGI:MGI:3044162|MGI:MGI:2389445|UniProtKB:Q9Y473|FB:FBgn0040305|UniProtKB:P52737)	0005634 // nucleus (PMID:21873635 [IBA] PANTHER:PTN007798770|MGI:MGI:2143362|UniProtKB:Q02386|UniProtKB:Q5FWF6|MGI:MGI:1916754|MGI:MGI:2389445|FB:FBgn0005642|MGI:MGI:1929114|UniProtKB:Q16587|UniProtKB:Q96RE9|FB:FBgn0001981|MGI:MGI:99206|UniProtKB:O60765|UniProtKB:Q6ECI4|UniProtKB:P17032|UniProtKB:Q09FC8|UniProtKB:Q8N720|FB:FBgn0040305|MGI:MGI:105921|UniProtKB:Q9Y473|UniProtKB:P17020|MGI:MGI:13283…	0000978 // RNA polymerase II core promoter proximal region sequence-specific DNA binding (PMID:21873635 [IBA] PANTHER:PTN007798770|MGI:MGI:1916754) /// 0000981 // RNA polymerase II transcription factor activity, sequence-specific DNA binding (PMID:21873635 [IBA] PANTHER:PTN007798770|UniProtKB:Q96RE9|UniProtKB:P52738|FB:FBgn0001981|UniProtKB:Q9Y473) /// 0046872 // metal ion binding (GO_REF:0000043…	zinc finger protein 54		gene	taxon:10116	20210612	UniProt			96	1.36888	4.82448	19.2974	115	1.64584	5.85125	23.8147	90	1.31678	5.80688	17.84	100	1.37935	5.30144	18.7015	131	1.39223	6.09984	20.0419	124	1.1051	4.07229	17.3328
AABR07001896.1	1	61374379..61377590	ENSRNOG00000042347	3.39965	-1.12269	-0.166965	0.43738	0.748433	1	AABR07001896.1	RGD	15004591	AABR07001896.1	involved_in	0045944 // positive regulation of transcription from RNA polymerase II promoter (GO_REF:0000108|RGD:1600115 [IEA] GO:0001228)					gene	taxon:10116	20210613	GOC			59	3.19832	11.2722	11.8598	76	4.13503	14.7008	15.7384	56	3.11484	13.7361	11.1004	58	3.04144	11.6895	10.8469	86	3.47467	15.2237	13.1573	114	3.86241	14.233	15.935
Zfp52	1	61382118..61426320	ENSRNOG00000042826	0.508424	1.1229	0.167224	0.376524	0.706597	1	Zfp52	RGD	1359149	Zfp52	involved_in	0006357 // regulation of transcription from RNA polymerase II promoter (GO_REF:0000108|RGD:1600115 [IEA] GO:0000981) /// 0006355 // regulation of transcription, DNA-templated (PMID:21873635 [IBA] PANTHER:PTN002810793|RGD:1305662|UniProtKB:Q8TD23|UniProtKB:P28698|UniProtKB:Q15928|FB:FBgn0027339|UniProtKB:Q9H116)		0046872 // metal ion binding (GO_REF:0000043|RGD:1600115 [IEA] UniProtKB-KW:KW-0479) /// 0000981 // RNA polymerase II transcription factor activity, sequence-specific DNA binding (PMID:21873635 [IBA] PANTHER:PTN002810793|UniProtKB:P28698|UniProtKB:Q9H116|UniProtKB:Q03923) /// 0000978 // RNA polymerase II core promoter proximal region sequence-specific DNA binding (PMID:21873635 [IBA] PANTHER:PTN0…	zinc finger protein 52		gene	taxon:10116	20210613	GOC			137	0.539653	1.90195	27.539	150	0.593035	2.10834	31.0627	114	0.460761	2.03191	22.5973	128	0.487736	1.87458	23.9379	157	0.460934	2.01951	24.0197	116	0.285585	1.05238	16.2146
RNaseP_nuc_3	1	complement(61398148..61398383)	ENSRNOG00000060256	0	#N/A	#N/A	#N/A	#N/A	#N/A																	0	0	0	0	0	0	0	0	0	0	0	0	0	0	0	0	0	0	0	0	0	0	0	0
LOC108348215	1	61445672..61509765	ENSRNOG00000058436	0.7965	1.08803	0.121712	0.429171	0.744013	1	LOC108348215	RGD	11371780, A0A0G2JX65	LOC108348215	involved_in	0006357 // regulation of transcription from RNA polymerase II promoter (PMID:21873635 [IBA] PANTHER:PTN004700594|UniProtKB:Q9NZL3|MGI:MGI:1916160|MGI:MGI:2442943|MGI:MGI:1916455|MGI:MGI:109447|UniProtKB:Q14587) /// 0045944 // positive regulation of transcription from RNA polymerase II promoter (GO_REF:0000108|RGD:1600115 [IEA] GO:0001228)	0005634 // nucleus (PMID:21873635 [IBA] PANTHER:PTN004700594|UniProtKB:Q8N393|UniProtKB:Q96JF6|UniProtKB:Q14587|MGI:MGI:1890618|MGI:MGI:109447|MGI:MGI:1916455|UniProtKB:P59923|UniProtKB:Q8WTR7|MGI:MGI:1916160|MGI:MGI:2143340|UniProtKB:Q05481|UniProtKB:Q9NZL3|UniProtKB:A0A0B4K7S6|WB:WBGene00018740|UniProtKB:Q8WXB4|UniProtKB:Q96K83)	0000978 // RNA polymerase II core promoter proximal region sequence-specific DNA binding (PMID:21873635 [IBA] PANTHER:PTN004700594|MGI:MGI:2442943|MGI:MGI:1916160) /// 0046872 // metal ion binding (GO_REF:0000043|RGD:1600115 [IEA] UniProtKB-KW:KW-0479) /// 0001228 // transcriptional activator activity, RNA polymerase II transcription regulatory region sequence-specific binding (PMID:21873635 [IBA…	zinc finger protein 420-like		gene	taxon:10116	20210613	GOC			292	0.793252	2.79573	58.6962	307	0.83707	2.97593	63.575	334	0.931005	4.10564	66.206	285	0.748953	2.87854	53.2993	332	0.672221	2.94523	50.7933	308	0.522953	1.92709	43.0525
Zfp51	1	61522298..61533178	ENSRNOG00000043341	1.20047	-1.09606	-0.132322	0.53308	0.808344	1	Zfp51	RGD	1560046, D4A813	Zfp51	involved_in	0006357 // regulation of transcription from RNA polymerase II promoter (PMID:21873635 [IBA] PANTHER:PTN004700594|UniProtKB:Q9NZL3|MGI:MGI:1916160|MGI:MGI:2442943|MGI:MGI:1916455|MGI:MGI:109447|UniProtKB:Q14587) /// 0045944 // positive regulation of transcription from RNA polymerase II promoter (GO_REF:0000108|RGD:1600115 [IEA] GO:0001228)	0005634 // nucleus (PMID:21873635 [IBA] PANTHER:PTN004700594|UniProtKB:Q8N393|UniProtKB:Q96JF6|UniProtKB:Q14587|MGI:MGI:1890618|MGI:MGI:109447|MGI:MGI:1916455|UniProtKB:P59923|UniProtKB:Q8WTR7|MGI:MGI:1916160|MGI:MGI:2143340|UniProtKB:Q05481|UniProtKB:Q9NZL3|UniProtKB:A0A0B4K7S6|WB:WBGene00018740|UniProtKB:Q8WXB4|UniProtKB:Q96K83)	0000978 // RNA polymerase II core promoter proximal region sequence-specific DNA binding (PMID:21873635 [IBA] PANTHER:PTN004700594|MGI:MGI:2442943|MGI:MGI:1916160) /// 0046872 // metal ion binding (GO_REF:0000043|RGD:1600115 [IEA] UniProtKB-KW:KW-0479) /// 0001228 // transcriptional activator activity, RNA polymerase II transcription regulatory region sequence-specific binding (PMID:21873635 [IBA…	zinc finger protein 51		gene	taxon:10116	20210613	GOC			69	1.10414	3.89144	13.87	87	1.3973	4.96767	18.0164	81	1.32996	5.865	16.056	84	1.30028	4.99753	15.7093	73	0.870653	3.81463	11.1684	109	1.09015	4.01722	15.2361
AABR07001902.1	1	61553449..61553970	ENSRNOG00000042547	76.8006	-1.42401	-0.509958	0.00309462	0.0732488	1	AABR07001902.1	RGD	15004606	AABR07001902.1	enables	0006412 // translation (GO_REF:0000002|RGD:1600115 [IEA] InterPro:IPR021138|InterPro:IPR023573)		0003735 // structural constituent of ribosome (GO_REF:0000002|RGD:1600115 [IEA] InterPro:IPR021138|InterPro:IPR023573)			gene	taxon:10116	20210612	InterPro			133	44.3636	156.355	26.7349	251	84.0318	298.748	51.9782	143	48.9427	215.833	28.3457	192	61.9523	238.109	35.9069	244	60.6611	265.777	37.33	445	92.7725	341.867	62.2024
Vom1r22	1	complement(61625441..61626454)	ENSRNOG00000025949	0	#N/A	#N/A	#N/A	#N/A	#N/A	Vom1r22	RGD	1359531	Vom1r22	located_in	0007186 // G-protein coupled receptor signaling pathway (GO_REF:0000043|RGD:1600115 [IEA] UniProtKB-KW:KW-0297) /// 0019236 // response to pheromone (GO_REF:0000043|RGD:1600115 [IEA] UniProtKB-KW:KW-0589)	0016021 // integral component of membrane (GO_REF:0000043|RGD:1600115 [IEA] UniProtKB-KW:KW-0812) /// 0005886 // plasma membrane (GO_REF:0000044|RGD:1600115 [IEA] UniProtKB-SubCell:SL-0039)	0016503 // pheromone receptor activity (GO_REF:0000002|RGD:1600115 [IEA] InterPro:IPR004072)	vomeronasal 1 receptor 22		gene	taxon:10116	20210612	UniProt			0	0	0	0	0	0	0	0	0	0	0	0	0	0	0	0	0	0	0	0	0	0	0	0
Vom1r23	1	complement(61685997..61686944)	ENSRNOG00000047128	0	#N/A	#N/A	#N/A	#N/A	#N/A	Vom1r23	RGD	1359420	Vom1r23	located_in	0007186 // G-protein coupled receptor signaling pathway (GO_REF:0000043|RGD:1600115 [IEA] UniProtKB-KW:KW-0297) /// 0019236 // response to pheromone (GO_REF:0000043|RGD:1600115 [IEA] UniProtKB-KW:KW-0589)	0016021 // integral component of membrane (GO_REF:0000043|RGD:1600115 [IEA] UniProtKB-KW:KW-0812) /// 0005886 // plasma membrane (GO_REF:0000044|RGD:1600115 [IEA] UniProtKB-SubCell:SL-0039)	0016503 // pheromone receptor activity (GO_REF:0000002|RGD:1600115 [IEA] InterPro:IPR004072)	vomeronasal 1 receptor 23		gene	taxon:10116	20210612	UniProt			0	0	0	0	0	0	0	0	0	0	0	0	0	0	0	0	0	0	0	0	0	0	0	0
AABR07001905.2	1	61733805..61740311	ENSRNOG00000058030	2.81901	-1.16278	-0.217575	0.253091	0.593451	1																	82	2.19421	7.73327	16.4832	96	2.57829	9.16626	19.8801	114	3.13002	13.8031	22.5973	116	3.00265	11.5404	21.6937	133	2.65254	11.6217	20.3479	200	3.34487	12.3259	27.9561
AABR07001905.1	1	61786900..61818159	ENSRNOG00000057250	0.942415	1.03133	0.0445068	0.780139	0.918838	1	AABR07001905.1	RGD	15010865	AABR07001905.1	enables			0046872 // metal ion binding (GO_REF:0000043|RGD:1600115 [IEA] UniProtKB-KW:KW-0479)			gene	taxon:10116	20210612	UniProt			175	0.974753	3.43542	35.1775	165	0.922435	3.27942	34.169	172	0.98302	4.33502	34.0941	162	0.872877	3.35483	30.2964	231	0.95899	4.20166	35.3411	234	0.814623	3.00189	32.7087
AABR07001910.1	1	complement(61870347..61872975)	ENSRNOG00000051570	2.89069	1.05431	0.0763016	0.790138	0.922187	1	AABR07001910.1	RGD	15006505	AABR07001910.1	involved_in	0045944 // positive regulation of transcription from RNA polymerase II promoter (GO_REF:0000108|RGD:1600115 [IEA] GO:0001228)					gene	taxon:10116	20210613	GOC			55	3.64265	12.8381	11.0558	29	1.92774	6.85345	6.00545	58	3.94149	17.3816	11.4969	44	2.81896	10.8345	8.22866	43	2.1226	9.29985	6.57865	57	2.35947	8.69466	7.9675
U6_19	1	complement(61974106..61974212)	ENSRNOG00000054919	0	#N/A	#N/A	#N/A	#N/A	#N/A																	0	0	0	0	0	0	0	0	0	0	0	0	0	0	0	0	0	0	0	0	0	0	0	0
U6_20	1	complement(62062165..62062271)	ENSRNOG00000055824	0	#N/A	#N/A	#N/A	#N/A	#N/A																	0	0	0	0	0	0	0	0	0	0	0	0	0	0	0	0	0	0	0	0	0	0	0	0
AABR07001923.1	1	complement(62112797..62114672)	ENSRNOG00000047884	6.20849	-1.00015	-0.000214525	0.999273	0.999662	1																	64	5.94008	20.9352	12.8649	88	8.19767	29.1442	18.2234	73	6.95205	30.6579	14.4702	60	5.38698	20.7044	11.2209	66	4.56565	20.0037	10.0975	105	6.09096	22.4453	14.677
[truncated: 30,427 more rows]
[truncated: 16 more columns]
