# Supplementary material for: Long-Term Calorie Restriction Alters Anxiety-like Behaviour and the Brain and Adrenal Gland Transcriptomes of the Ageing Male Rat
Source: Nutrients. 2022 Nov 4;14(21):4670. doi: 10.3390/nu14214670 (PMC9654051; doi:10.3390/nu14214670)
Supplement: Supplementary file 1 [file nutrients-14-04670-s001.zip › Final Supplementary/File S2 Attribute weighting data.xlsx]

## Sheet: Attribute weighting
Attribute	Weight_Info Gain Ratio	Weight_Rule	Weight_Chi Squared	Weight_Gini Index	Weight_Uncertainty	Weight_Relief	Weight_Info Gain	Sum
ENSRNOG00000019544	1	0.75	0.905003	1	0.906058	0.573219	1	6.13428
ENSRNOG00000062155	0.820953	0.45	0.871795	0.860112	0.834402	0.888388	0.828519	5.55417
ENSRNOG00000051490	0.583131	1	0.774825	0.631919	0.691507	0.93146	0.588505	5.20135
ENSRNOG00000002194	0.891801	0.55	0.677067	0.886991	0.691228	0.564964	0.880235	5.14229
ENSRNOG00000009990	0.796497	0.25	0.794406	0.783159	0.75104	0.954262	0.772794	5.10216
ENSRNOG00000000975	0.633758	0.6	0.965035	0.599063	0.917319	0.753245	0.586101	5.05452
ENSRNOG00000021061	0.583131	1	0.776424	0.631919	0.654396	0.78403	0.588505	5.01841
ENSRNOG00000042258	0.851336	0.55	0.88951	0.659157	0.89122	0.4071	0.734364	4.98269
ENSRNOG00000030721	0.716452	0.4	0.74026	0.751111	0.703975	0.856549	0.716452	4.8848
ENSRNOG00000053405	0.682914	0.2	0.921079	0.736051	0.887251	0.75221	0.692972	4.87248
ENSRNOG00000001010	0.727536	1	0.689311	0.504516	0.644781	0.692649	0.568883	4.82768
ENSRNOG00000057284	0.787073	1	0.761239	0.579259	0.719973	0.262977	0.64911	4.75963
ENSRNOG00000052539	0.583131	1	0.753846	0.631919	0.7261	0.460144	0.588505	4.74365
ENSRNOG00000017621	0.716452	0.35	0.674126	0.751111	0.56579	0.969146	0.716452	4.74308
ENSRNOG00000025711	0.569125	1	0.677722	0.560723	0.64091	0.735245	0.527379	4.7111
ENSRNOG00000020791	0.787073	1	0.786014	0.579259	0.792383	0.113254	0.64911	4.70709
ENSRNOG00000010732	0.727536	1	0.721878	0.504516	0.659504	0.523153	0.568883	4.70547
ENSRNOG00000042195	0.671872	0.4	0.769231	0.560723	0.73568	0.984992	0.527379	4.64988
ENSRNOG00000014044	0.711185	0.45	0.701965	0.687473	0.672104	0.715919	0.675296	4.61394
ENSRNOG00000012807	0.619316	0.9	0.768298	0.560723	0.741965	0.483582	0.527379	4.60126
ENSRNOG00000046000	0.633758	0.35	0.741259	0.599063	0.681503	0.972962	0.586101	4.56465
ENSRNOG00000051251	0.543554	1	0.682717	0.560723	0.618504	0.545049	0.527379	4.47793
ENSRNOG00000024140	0.633758	0.4	0.781818	0.6256	0.725418	0.717213	0.586101	4.46991
ENSRNOG00000018697	0.619316	0.75	0.634965	0.477411	0.55995	0.966904	0.446454	4.455
ENSRNOG00000021602	0.434128	1	0.911089	0.452546	0.89285	0.312248	0.414969	4.41783
ENSRNOG00000012597	0.583131	0.5	0.598601	0.631919	0.511985	1	0.588505	4.41414
ENSRNOG00000009071	0.583131	0.4	0.652947	0.631919	0.581953	0.939577	0.588505	4.37803
ENSRNOG00000001500	0.727536	0.65	0.721279	0.504516	0.649316	0.553881	0.568883	4.37541
ENSRNOG00000002682	0.52051	1	0.671995	0.438833	0.604187	0.730735	0.398638	4.3649
ENSRNOG00000045926	0.47018	1	0.673327	0.477411	0.589888	0.690061	0.446454	4.34732
ENSRNOG00000008516	0.787073	0.5	0.685315	0.579259	0.735548	0.387978	0.64911	4.32428
ENSRNOG00000002997	0.562604	0.65	0.975025	0.517196	0.914458	0.19584	0.504029	4.31915
ENSRNOG00000018980	0.727536	0.8	0.529471	0.526995	0.492743	0.673507	0.568883	4.31913
ENSRNOG00000028206	0.569125	1	0.965035	0.306667	0.99928	0.0899683	0.352823	4.2829
ENSRNOG00000024879	0.475933	1	0.682409	0.526995	0.632609	0.478345	0.482942	4.27923
ENSRNOG00000020982	0.727536	1	0.48991	0.504516	0.498101	0.483283	0.568883	4.27223
ENSRNOG00000030483	0.787073	0.5	0.604196	0.579259	0.593082	0.557043	0.64911	4.26976
ENSRNOG00000019369	0.671872	1	0.685714	0.434444	0.659276	0.319117	0.493077	4.2635
ENSRNOG00000029855	0.496601	1	0.676923	0.537778	0.659358	0.389461	0.496601	4.25672
ENSRNOG00000017290	0.633758	0.4	0.5669	0.599063	0.542159	0.923992	0.586101	4.25197
ENSRNOG00000019743	0.496425	1	0.848951	0.477411	0.762032	0.21541	0.446454	4.24668
ENSRNOG00000018671	0.52051	1	0.635764	0.452546	0.561981	0.654676	0.414969	4.24045
ENSRNOG00000009369	0.671872	1	0.657343	0.477411	0.647118	0.279555	0.493077	4.22638
ENSRNOG00000019960	0.671872	1	0.689129	0.434444	0.752254	0.16499	0.493077	4.20577
ENSRNOG00000053828	0.496601	1	0.593407	0.537778	0.4959	0.569293	0.496601	4.18958
ENSRNOG00000012929	0.727536	1	0.535065	0.504516	0.493698	0.345399	0.568883	4.1751
ENSRNOG00000019964	0.569125	0.6	0.888578	0.477411	0.816049	0.373494	0.446454	4.17111
ENSRNOG00000024445	0.496425	1	0.829837	0.441254	0.846829	0.127595	0.428217	4.17016
ENSRNOG00000010719	0.569125	0.4	0.620047	0.560723	0.562766	0.930007	0.527379	4.17005
ENSRNOG00000002989	0.727536	1	0.601399	0.504516	0.610172	0.145371	0.568883	4.15788
ENSRNOG00000011077	0.52051	1	1	0.248254	0.962574	0.133932	0.287617	4.15289
ENSRNOG00000021689	0.727536	0.45	0.608392	0.504516	0.587115	0.696144	0.568883	4.14259
ENSRNOG00000001849	0.671872	1	0.793207	0.434444	0.732103	0.0077784	0.493077	4.13248
ENSRNOG00000016087	0.671872	0.8	0.711289	0.477411	0.649043	0.310172	0.493077	4.11286
ENSRNOG00000000439	0.569125	1	0.547574	0.526995	0.49683	0.468467	0.482942	4.09193
ENSRNOG00000004940	0.496425	0.5	0.734266	0.452546	0.696228	0.77893	0.428217	4.08661
ENSRNOG00000033057	0.619316	1	0.752847	0.36862	0.726531	0.197252	0.421194	4.08576
ENSRNOG00000020264	0.52051	1	0.579021	0.477411	0.543116	0.516614	0.446454	4.08313
ENSRNOG00000026527	0.475933	1	0.641359	0.526995	0.610998	0.344269	0.482942	4.0825
ENSRNOG00000018876	0.569125	0.3	0.701928	0.560723	0.660869	0.76149	0.527379	4.08151
ENSRNOG00000036663	0.671872	1	0.695063	0.434444	0.672899	0.113503	0.493077	4.08086
ENSRNOG00000027360	0.619316	0.5	0.874525	0.36862	0.790965	0.50144	0.421194	4.07606
ENSRNOG00000017641	0.619316	0.35	0.637163	0.517196	0.619771	0.826554	0.504029	4.07403
ENSRNOG00000011261	0.619316	0.35	0.609112	0.631919	0.563088	0.709259	0.588505	4.0712
ENSRNOG00000056246	0.671872	1	0.586081	0.537778	0.540396	0.2202	0.504029	4.06036
ENSRNOG00000012137	0.496425	0.5	0.699301	0.452546	0.622889	0.855369	0.428217	4.05475
ENSRNOG00000007821	0.727536	0.5	0.853147	0.504516	0.852436	0.0437275	0.568883	4.05025
ENSRNOG00000023278	0.52051	1	0.599401	0.537778	0.52831	0.349827	0.496601	4.03243
ENSRNOG00000009233	0.671872	1	0.689977	0.434444	0.685342	0.0526352	0.493077	4.02735
ENSRNOG00000020500	0.619316	0.9	0.70969	0.36862	0.681244	0.324171	0.421194	4.02423
ENSRNOG00000018936	0.671872	1	0.652947	0.434444	0.603616	0.164717	0.493077	4.02067
ENSRNOG00000047447	0.671872	0.9	0.440559	0.441254	0.419891	0.648815	0.493077	4.01547
ENSRNOG00000020302	0.619316	0.5	0.559441	0.452546	0.509865	0.940429	0.428217	4.00981
ENSRNOG00000058662	0.569125	0.45	0.637762	0.537778	0.564914	0.750042	0.496601	4.00622
ENSRNOG00000015914	0.619316	0.85	0.612987	0.370726	0.580767	0.548532	0.421194	4.00352
ENSRNOG00000031032	0.619316	1	0.675688	0.36862	0.687762	0.226654	0.421194	3.99923
ENSRNOG00000017822	0.496425	1	0.594406	0.441254	0.560168	0.477551	0.428217	3.99802
ENSRNOG00000057447	0.671872	1	0.519481	0.434444	0.487597	0.369683	0.493077	3.97615
ENSRNOG00000003714	0.52051	1	0.601399	0.441254	0.557414	0.424779	0.428217	3.97357
ENSRNOG00000052142	0.619316	0.4	0.536131	0.560723	0.494425	0.834484	0.527379	3.97246
ENSRNOG00000002823	0.619316	1	0.774825	0.370726	0.777949	0.00650915	0.421194	3.97052
ENSRNOG00000021688	0.671872	1	0.688112	0.434444	0.625642	0.0399519	0.493077	3.9531
ENSRNOG00000025244	0.569125	0.4	0.748651	0.452546	0.7256	0.62765	0.414969	3.93854
ENSRNOG00000005513	0.496425	0.4	0.863403	0.441254	0.785512	0.51022	0.428217	3.92503
ENSRNOG00000029866	0.403285	1	0.666751	0.401026	0.67277	0.403867	0.372959	3.92066
ENSRNOG00000037566	0.619316	0.5	0.725275	0.36862	0.750606	0.530095	0.421194	3.9151
ENSRNOG00000020526	0.496425	1	0.646154	0.441254	0.625978	0.269777	0.428217	3.90781
ENSRNOG00000005434	0.671872	1	0.579021	0.434444	0.513324	0.212101	0.493077	3.90384
ENSRNOG00000053518	0.434128	1	0.822777	0.370726	0.762029	0.152695	0.358031	3.90039
ENSRNOG00000015825	0.569125	0.3	0.593007	0.526995	0.563213	0.861107	0.482942	3.89639
ENSRNOG00000013947	0.671872	1	0.422777	0.434444	0.375211	0.491892	0.493077	3.88927
ENSRNOG00000000044	0.569125	0.5	0.650816	0.441254	0.604196	0.683251	0.428217	3.87686
ENSRNOG00000017781	0.562604	0.55	0.611389	0.517196	0.570592	0.552666	0.504029	3.86848
ENSRNOG00000039530	0.619316	0.55	0.633766	0.517196	0.581443	0.460375	0.504029	3.86613
ENSRNOG00000020416	0.434128	1	0.629371	0.452546	0.557699	0.372972	0.414969	3.86168
ENSRNOG00000050543	0.52051	0.3	0.935864	0.401026	0.887354	0.442885	0.372959	3.8606
ENSRNOG00000000411	0.569125	1	0.828771	0.306667	0.775376	0.0164609	0.352823	3.84922
ENSRNOG00000001324	0.671872	1	0.573826	0.434444	0.503002	0.171275	0.493077	3.8475
ENSRNOG00000003307	0.671872	0.95	0.599401	0.434444	0.600018	0.0924814	0.493077	3.84129
ENSRNOG00000005141	0.727536	0.45	0.510956	0.504516	0.560058	0.510958	0.568883	3.83291
ENSRNOG00000018642	0.671872	0.4	0.602198	0.477411	0.556564	0.630551	0.493077	3.83167
ENSRNOG00000049142	0.420421	1	0.589677	0.452546	0.514093	0.438445	0.414969	3.83015
ENSRNOG00000000902	0.543554	1	0.413986	0.560723	0.352727	0.431504	0.527379	3.82987
ENSRNOG00000019353	0.569125	0.3	0.715406	0.537778	0.730088	0.477792	0.496601	3.82679
ENSRNOG00000048025	0.472518	1	0.707692	0.37536	0.676174	0.235767	0.342071	3.80958
ENSRNOG00000020205	0.472518	1	0.628372	0.370726	0.591483	0.386517	0.358031	3.80765
ENSRNOG00000000175	0.472518	0.45	0.725874	0.438833	0.668946	0.650773	0.398638	3.80558
ENSRNOG00000020513	0.496601	1	0.508159	0.537778	0.475608	0.28947	0.496601	3.80421
ENSRNOG00000000779	0.52051	0.7	0.928072	0.248254	0.866537	0.252549	0.287617	3.80354
ENSRNOG00000021808	0.562604	0.55	0.627972	0.537778	0.544249	0.47285	0.504029	3.79948
ENSRNOG00000004793	0.394997	1	0.61665	0.438833	0.630314	0.310671	0.398638	3.7901
ENSRNOG00000025768	0.52051	0.4	0.566434	0.477411	0.518154	0.858272	0.446454	3.78724
ENSRNOG00000019875	0.569125	1	0.662005	0.401026	0.642265	0.111784	0.372959	3.75916
ENSRNOG00000000981	0.671872	1	0.307692	0.434444	0.514892	0.332415	0.493077	3.75439
ENSRNOG00000019935	0.569125	1	0.671329	0.306667	0.621569	0.23256	0.352823	3.75407
ENSRNOG00000021056	0.472518	1	0.671329	0.370726	0.626566	0.249031	0.358031	3.7482
ENSRNOG00000008782	0.543554	0.15	0.6	0.560723	0.491201	0.874209	0.527379	3.74707
ENSRNOG00000000477	0.619316	0.95	0.618581	0.441254	0.580916	0.108632	0.428217	3.74692
ENSRNOG00000014875	0.671872	1	0.59021	0.434444	0.550359	0.0060143	0.493077	3.74598
ENSRNOG00000027057	0.619316	1	0.499767	0.36862	0.455164	0.379449	0.421194	3.74351
ENSRNOG00000057881	0.475933	1	0.522478	0.526995	0.459739	0.272747	0.482942	3.74083
ENSRNOG00000016539	0.52051	0.5	0.758042	0.441254	0.724786	0.367232	0.428217	3.74004
ENSRNOG00000030633	0.52051	1	0.839161	0.248254	0.787189	0.050562	0.287617	3.73329
ENSRNOG00000055028	0.619316	1	0.518282	0.36862	0.474072	0.330866	0.421194	3.73235
ENSRNOG00000004681	0.619316	0.95	0.677722	0.36862	0.611047	0.0814851	0.421194	3.72938
ENSRNOG00000015496	0.472518	1	0.777622	0.305201	0.816151	0.0587434	0.293025	3.72326
ENSRNOG00000004430	0.47018	1	0.567832	0.477411	0.518029	0.243353	0.446454	3.72326
ENSRNOG00000014208	0.496601	0.5	0.567832	0.537778	0.521416	0.602374	0.496601	3.7226
ENSRNOG00000002205	0.472518	1	0.795205	0.352782	0.748535	0.0362088	0.316782	3.72203
ENSRNOG00000030654	0.496425	1	0.652765	0.441254	0.612405	0.0829948	0.428217	3.71406
ENSRNOG00000025811	0.569125	0.6	0.632168	0.438833	0.535587	0.536175	0.398638	3.71052
ENSRNOG00000058784	0.569125	1	0.747652	0.306667	0.670729	0.0631468	0.352823	3.71014
ENSRNOG00000018069	0.569125	0.4	0.682917	0.36	0.642444	0.700624	0.352823	3.70793
ENSRNOG00000018901	0.496425	1	0.544456	0.441254	0.510513	0.282839	0.428217	3.7037
ENSRNOG00000012749	0.624954	0.4	0.584615	0.651667	0.68607	0.135297	0.616849	3.69945
ENSRNOG00000031915	0.341682	1	0.601998	0.331005	0.51515	0.601449	0.306109	3.69739
ENSRNOG00000020894	0.472518	1	0.590876	0.37536	0.577168	0.331401	0.342071	3.68939
ENSRNOG00000037478	0.496425	1	0.551449	0.441254	0.552692	0.218134	0.428217	3.68817
ENSRNOG00000031540	0.569125	1	0.478322	0.452546	0.436815	0.332642	0.414969	3.68442
ENSRNOG00000000853	0.569125	0.5	0.579021	0.537778	0.516648	0.458494	0.496601	3.65767
ENSRNOG00000020658	0.403285	1	0.62038	0.401026	0.606705	0.252368	0.372959	3.65672
ENSRNOG00000006747	0.47018	1	0.487512	0.477411	0.44126	0.333612	0.446454	3.65643
ENSRNOG00000051170	0.52051	0.3	0.583417	0.537778	0.557257	0.659618	0.496601	3.65518
ENSRNOG00000026875	0.341682	0.9	0.74965	0.331005	0.720583	0.29578	0.306109	3.64481
ENSRNOG00000004598	0.619316	0.35	0.669331	0.36862	0.648574	0.563727	0.421194	3.64076
ENSRNOG00000002141	0.309686	1	0.942149	0.15798	1	0.0908576	0.138993	3.63967
ENSRNOG00000001256	0.420421	1	0.475924	0.452546	0.442877	0.429976	0.414969	3.63671
ENSRNOG00000013572	0.619316	1	0.607792	0.36862	0.537819	0.0804021	0.421194	3.63514
ENSRNOG00000018630	0.619316	0.45	0.574625	0.452546	0.566628	0.549634	0.421194	3.63394
ENSRNOG00000021719	0.496425	1	0.594872	0.441254	0.515679	0.156749	0.428217	3.6332
ENSRNOG00000024159	0.619316	0.55	0.54712	0.438833	0.550935	0.503248	0.421194	3.63064
ENSRNOG00000020235	0.619316	0.5	0.551848	0.37536	0.492221	0.667185	0.421194	3.62712
ENSRNOG00000020310	0.472518	0.75	0.593007	0.477411	0.53942	0.348288	0.446454	3.6271
ENSRNOG00000016250	0.619316	1	0.537862	0.36862	0.480138	0.195858	0.421194	3.62299
ENSRNOG00000045924	0.371731	1	0.776331	0.28963	0.76801	0.154942	0.259644	3.62029
ENSRNOG00000008472	0.52051	0.4	0.68971	0.477411	0.637611	0.445642	0.446454	3.61734
ENSRNOG00000008578	0.619316	1	0.497902	0.36862	0.462066	0.243259	0.421194	3.61236
ENSRNOG00000021399	0.619316	1	0.564605	0.36862	0.575759	0.0558431	0.421194	3.60534
ENSRNOG00000023786	0.569125	0.45	0.621645	0.441254	0.558649	0.533658	0.428217	3.60255
ENSRNOG00000021003	0.619316	1	0.480586	0.36862	0.472412	0.230272	0.421194	3.5924
ENSRNOG00000057116	0.727536	0.45	0.467133	0.504516	0.488686	0.38528	0.568883	3.59203
ENSRNOG00000017907	0.671872	0.4	0.634033	0.434444	0.627021	0.331383	0.493077	3.59183
ENSRNOG00000058456	0.619316	0.35	0.604995	0.37536	0.614623	0.604146	0.421194	3.58963
ENSRNOG00000001963	0.371731	1	0.747652	0.352782	0.769897	0.0279661	0.316782	3.58681
ENSRNOG00000017069	0.403285	1	0.541259	0.401026	0.524604	0.342958	0.372959	3.58609
ENSRNOG00000005766	0.619316	1	0.561239	0.36862	0.542846	0.0718331	0.421194	3.58505
ENSRNOG00000008634	0.324704	1	0.769231	0.36	0.737225	0.0691205	0.324704	3.58498
ENSRNOG00000001996	0.52051	0.5	0.762704	0.438833	0.715676	0.244932	0.398638	3.58129
ENSRNOG00000039076	0.671872	0.4	0.678788	0.434444	0.684717	0.216761	0.493077	3.57966
ENSRNOG00000006355	0.619316	0.35	0.587879	0.36862	0.53764	0.689056	0.421194	3.5737
ENSRNOG00000031730	0.569125	1	0.453014	0.331005	0.43417	0.433424	0.352823	3.57356
ENSRNOG00000002262	0.403285	1	0.634366	0.401026	0.547883	0.213639	0.372959	3.57316
ENSRNOG00000047635	0.423766	1	0.74046	0.352782	0.69464	0.0418299	0.316782	3.57026
ENSRNOG00000020876	0.324704	1	0.581419	0.36	0.486816	0.491347	0.324704	3.56899
ENSRNOG00000015676	0.543554	0.3	0.494106	0.560723	0.453753	0.689399	0.527379	3.56891
ENSRNOG00000049511	0.619316	0.45	0.558042	0.370726	0.509736	0.639725	0.421194	3.56874
ENSRNOG00000010728	0.52051	1	0.561439	0.37536	0.51721	0.251084	0.342071	3.56767
ENSRNOG00000007284	0.619316	1	0.493706	0.36862	0.493537	0.159554	0.421194	3.55593
ENSRNOG00000007992	0.569125	0.95	0.515485	0.441254	0.470925	0.176998	0.428217	3.552
ENSRNOG00000049336	0.52051	1	0.439161	0.452546	0.420544	0.303357	0.414969	3.55109
ENSRNOG00000000043	0.434128	0.1	0.803197	0.438833	0.744692	0.63008	0.398638	3.54957
ENSRNOG00000010616	0.52051	1	0.704895	0.248254	0.655306	0.132374	0.287617	3.54896
ENSRNOG00000011572	0.52051	0.85	0.811189	0.248254	0.76867	0.0511313	0.287617	3.53737
ENSRNOG00000016877	0.619316	1	0.525874	0.36862	0.527882	0.0723394	0.421194	3.53523
ENSRNOG00000019552	0.52051	1	0.484715	0.434444	0.457288	0.244224	0.393543	3.53473
ENSRNOG00000000096	0.569125	1	0.59021	0.306667	0.556075	0.153832	0.352823	3.52873
ENSRNOG00000014173	0.496425	0.65	0.721678	0.441254	0.75754	0.0335846	0.428217	3.5287
ENSRNOG00000012053	0.569125	1	0.640814	0.306667	0.628215	0.0305231	0.352823	3.52817
ENSRNOG00000000610	0.562604	0.15	0.706082	0.517196	0.710925	0.37389	0.504029	3.52473
ENSRNOG00000061731	0.52051	1	0.579021	0.248254	0.665361	0.223576	0.287617	3.52434
ENSRNOG00000001222	0.472518	1	0.662005	0.266931	0.676288	0.193213	0.245364	3.51632
ENSRNOG00000019612	0.371731	1	0.637762	0.36	0.631317	0.187378	0.324704	3.51289
ENSRNOG00000019246	0.619316	1	0.520147	0.36862	0.465097	0.118467	0.421194	3.51284
ENSRNOG00000045649	0.423766	1	0.852214	0.140901	0.815176	0.114883	0.165555	3.5125
ENSRNOG00000055525	0.47018	0.2	0.834832	0.477411	0.782008	0.294758	0.446454	3.50564
ENSRNOG00000003863	0.569125	0.9	0.703297	0.306667	0.656958	0.0163928	0.352823	3.50526
ENSRNOG00000032546	0.569125	0.35	0.544256	0.401026	0.486919	0.779222	0.372959	3.50351
ENSRNOG00000018107	0.52051	1	0.737063	0.248254	0.670837	0.0380069	0.287617	3.50229
ENSRNOG00000020975	0.472518	0.55	0.562238	0.452546	0.510738	0.53704	0.414969	3.50005
ENSRNOG00000042939	0.423766	1	0.684382	0.36	0.681305	0.0189083	0.324704	3.49307
ENSRNOG00000028461	0.569125	0.75	0.616983	0.306667	0.583138	0.312411	0.352823	3.49115
ENSRNOG00000008619	0.569125	1	0.637326	0.306667	0.603392	0.018783	0.352823	3.48812
ENSRNOG00000009992	0.472518	0.45	0.785082	0.370726	0.78473	0.265664	0.358031	3.48675
ENSRNOG00000014180	0.619316	0.35	0.556111	0.401026	0.554123	0.580547	0.421194	3.48232
ENSRNOG00000012263	0.569125	1	0.545854	0.306667	0.539615	0.165187	0.352823	3.47927
ENSRNOG00000002320	0.472518	1	0.66014	0.193086	0.651545	0.275755	0.225279	3.47832
ENSRNOG00000007290	0.619316	1	0.435775	0.36862	0.526145	0.107214	0.421194	3.47826
ENSRNOG00000003597	0.472518	1	0.682717	0.193086	0.643077	0.254425	0.225279	3.4711
ENSRNOG00000021240	0.472518	1	0.637762	0.193086	0.615022	0.326743	0.225279	3.47041
ENSRNOG00000029592	0.619316	0.55	0.553846	0.36862	0.528121	0.423794	0.421194	3.46489
ENSRNOG00000015144	0.619316	0.85	0.43956	0.370726	0.381044	0.382507	0.421194	3.46435
ENSRNOG00000002470	0.52051	1	0.503497	0.248254	0.610331	0.290225	0.287617	3.46043
ENSRNOG00000015455	0.619316	0.35	0.816783	0.36862	0.74159	0.141613	0.421194	3.45912
ENSRNOG00000007838	0.569125	1	0.548252	0.306667	0.523946	0.154394	0.352823	3.45521
ENSRNOG00000007600	0.671872	1	0.390973	0.434444	0.441487	0.0230649	0.493077	3.45492
ENSRNOG00000026636	0.619316	0.95	0.572428	0.36862	0.520818	0.0022591	0.421194	3.45463
ENSRNOG00000029178	0.671872	1	0.223776	0.477411	0.372757	0.215136	0.493077	3.45403
ENSRNOG00000052687	0.569125	1	0.471728	0.306667	0.429789	0.32249	0.352823	3.45262
ENSRNOG00000015140	0.619316	0.35	0.608868	0.370726	0.642526	0.439897	0.421194	3.45253
ENSRNOG00000019468	0.569125	0.9	0.61998	0.306667	0.577253	0.124832	0.352823	3.45068
ENSRNOG00000053086	0.619316	1	0.418581	0.36862	0.405134	0.21444	0.421194	3.44728
ENSRNOG00000029571	0.52051	0.3	0.787413	0.36	0.766357	0.385929	0.324704	3.44491
ENSRNOG00000045860	0.569125	0.4	0.598069	0.401026	0.585716	0.517416	0.372959	3.44431
ENSRNOG00000009983	0.52051	0.45	0.811189	0.36	0.915333	0.0606312	0.324704	3.44237
ENSRNOG00000049983	0.671872	1	0.400666	0.434444	0.353338	0.0870395	0.493077	3.44044
ENSRNOG00000019840	0.423766	1	0.541259	0.36	0.470447	0.319625	0.324704	3.4398
ENSRNOG00000018836	0.619316	1	0.491775	0.36862	0.445121	0.0913261	0.421194	3.43735
ENSRNOG00000020845	0.434128	1	0.622378	0.370726	0.523958	0.127048	0.358031	3.43627
ENSRNOG00000016364	0.569125	0.55	0.503497	0.401026	0.467974	0.569279	0.372959	3.43386
ENSRNOG00000045811	0.569125	1	0.487512	0.306667	0.606259	0.110485	0.352823	3.43287
ENSRNOG00000014289	0.52051	1	0.615584	0.305201	0.617296	0.0811918	0.293025	3.43281
ENSRNOG00000039252	0.434128	0.95	0.534665	0.370726	0.529452	0.250109	0.358031	3.42711
ENSRNOG00000013505	0.352563	1	0.632168	0.37536	0.585008	0.136854	0.342071	3.42402
ENSRNOG00000053023	0.569125	1	0.571029	0.306667	0.510205	0.112273	0.352823	3.42212
ENSRNOG00000002835	0.472518	0.4	0.593007	0.401026	0.600266	0.58059	0.372959	3.42037
ENSRNOG00000017564	0.423766	1	0.48951	0.452546	0.399399	0.238432	0.414969	3.41862
ENSRNOG00000000281	0.423766	1	0.526274	0.434444	0.489608	0.150179	0.393543	3.41781
ENSRNOG00000009499	0.52051	1	0.64975	0.248254	0.616895	0.0921213	0.287617	3.41515
ENSRNOG00000002749	0.52051	1	0.618182	0.305201	0.570738	0.107137	0.293025	3.41479
ENSRNOG00000053272	0.52051	0.95	0.60979	0.248254	0.607794	0.190616	0.287617	3.41458
ENSRNOG00000013949	0.52051	1	0.620047	0.248254	0.583882	0.151698	0.287617	3.41201
ENSRNOG00000032307	0.619316	0.35	0.786946	0.36862	0.713833	0.149666	0.421194	3.40958
ENSRNOG00000009000	0.52051	0.35	0.652148	0.452546	0.629172	0.389335	0.414969	3.40868
ENSRNOG00000013492	0.52051	1	0.633566	0.248254	0.599514	0.118606	0.287617	3.40807
ENSRNOG00000009156	0.569125	0.3	0.59627	0.401026	0.526846	0.639494	0.372959	3.40572
ENSRNOG00000011452	0.569125	1	0.458741	0.306667	0.537529	0.180438	0.352823	3.40532
ENSRNOG00000001161	0.569125	0.95	0.58042	0.306667	0.594631	0.0515244	0.352823	3.40519
ENSRNOG00000031651	0.52051	0.45	0.959441	0.248254	0.905685	0.0331922	0.287617	3.4047
ENSRNOG00000023095	0.52051	1	0.587413	0.248254	0.52723	0.231416	0.287617	3.40244
ENSRNOG00000016088	0.619316	0.35	0.596603	0.370726	0.562539	0.480795	0.421194	3.40117
ENSRNOG00000012764	0.619316	0.75	0.61978	0.37536	0.553756	0.0612331	0.421194	3.40064
ENSRNOG00000008316	0.52051	1	0.616783	0.248254	0.591056	0.130087	0.287617	3.39431
ENSRNOG00000000774	0.671872	1	0.2348	0.434444	0.256874	0.302588	0.493077	3.39366
ENSRNOG00000062127	0.472518	0.2	0.68951	0.401026	0.646331	0.609255	0.372959	3.3916
ENSRNOG00000002914	0.341682	1	0.590876	0.331005	0.615784	0.204491	0.306109	3.38995
ENSRNOG00000022044	0.619316	0.35	0.555711	0.37536	0.528686	0.537347	0.421194	3.38761
ENSRNOG00000009987	0.52051	1	0.557443	0.248254	0.547238	0.225562	0.287617	3.38662
ENSRNOG00000021041	0.52051	1	0.528372	0.248254	0.611025	0.190342	0.287617	3.38612
ENSRNOG00000017745	0.569125	1	0.536464	0.306667	0.482731	0.138188	0.352823	3.386
ENSRNOG00000024066	0.472518	1	0.465304	0.434444	0.444962	0.173021	0.393543	3.38379
ENSRNOG00000020102	0.569125	1	0.48497	0.306667	0.462007	0.206182	0.352823	3.38177
ENSRNOG00000009102	0.619316	1	0.48951	0.36862	0.469555	0.00698447	0.421194	3.37518
ENSRNOG00000033772	0.52051	1	0.542657	0.248254	0.558004	0.215425	0.287617	3.37247
ENSRNOG00000004283	0.619316	1	0.395635	0.36862	0.40533	0.158088	0.421194	3.36818
ENSRNOG00000016390	0.472518	1	0.683916	0.278044	0.61823	0.0649348	0.247545	3.36519
ENSRNOG00000017991	0.619316	0.5	0.64975	0.36862	0.591819	0.211784	0.421194	3.36248
ENSRNOG00000011104	0.619316	0.9	0.382284	0.36862	0.350032	0.318661	0.421194	3.36011
ENSRNOG00000016071	0.569125	0.3	0.693706	0.306667	0.669142	0.468194	0.352823	3.35966
ENSRNOG00000036852	0.52051	0.45	0.712088	0.370726	0.652533	0.291936	0.358031	3.35582
ENSRNOG00000001766	0.619316	1	0.379021	0.36862	0.339059	0.227754	0.421194	3.35496
ENSRNOG00000051135	0.569125	1	0.537862	0.306667	0.523934	0.0602419	0.352823	3.35065
ENSRNOG00000050381	0.52051	0.45	0.788212	0.266931	0.747734	0.289318	0.287617	3.35032
ENSRNOG00000008278	0.472518	0.45	0.658741	0.370726	0.636518	0.402943	0.358031	3.34948
ENSRNOG00000006589	0.371731	1	0.745921	0.22707	0.704566	0.0962796	0.202447	3.34801
ENSRNOG00000018798	0.569125	1	0.413397	0.306667	0.482597	0.221371	0.352823	3.34598
ENSRNOG00000001885	0.569125	0.95	0.55984	0.306667	0.487861	0.119563	0.352823	3.34588
ENSRNOG00000006102	0.472518	1	0.643357	0.244375	0.622797	0.127238	0.23292	3.3432
ENSRNOG00000017956	0.569125	1	0.475524	0.306667	0.481618	0.155637	0.352823	3.34139
ENSRNOG00000009280	0.569125	1	0.507311	0.306667	0.496317	0.108549	0.352823	3.34079
ENSRNOG00000002940	0.569125	1	0.498834	0.306667	0.467436	0.145872	0.352823	3.34076
ENSRNOG00000019992	0.52051	1	0.494505	0.248254	0.510095	0.279101	0.287617	3.34008
ENSRNOG00000004510	0.52051	0.65	0.704096	0.280853	0.691798	0.202146	0.287617	3.33702
ENSRNOG00000014766	0.472518	1	0.509091	0.37536	0.456704	0.18071	0.342071	3.33645
ENSRNOG00000002509	0.423766	1	0.624207	0.266931	0.615546	0.160147	0.245364	3.33596
ENSRNOG00000048277	0.619316	0.55	0.4662	0.36862	0.444825	0.463662	0.421194	3.33382
ENSRNOG00000031739	0.619316	1	0.437562	0.36862	0.415929	0.067923	0.421194	3.33054
ENSRNOG00000020763	0.52051	1	0.408258	0.36	0.36982	0.341391	0.324704	3.32468
ENSRNOG00000017359	0.423766	1	0.710956	0.140901	0.68235	0.199924	0.165555	3.32345
ENSRNOG00000024743	0.52051	0.3	0.599001	0.37536	0.524491	0.660931	0.342071	3.32236
ENSRNOG00000007862	0.371731	1	0.753247	0.188071	0.750495	0.0807995	0.17761	3.32195
ENSRNOG00000017824	0.47018	0.4	0.645355	0.477411	0.553419	0.327352	0.446454	3.32017
ENSRNOG00000042309	0.472518	1	0.437962	0.370726	0.38053	0.299657	0.358031	3.31942
ENSRNOG00000001410	0.52051	0.4	0.607792	0.331005	0.529942	0.621914	0.306109	3.31727
ENSRNOG00000006913	0.569125	0.5	0.572827	0.331005	0.529549	0.460757	0.352823	3.31609
ENSRNOG00000060293	0.472518	1	0.531469	0.305543	0.533938	0.194102	0.276847	3.31442
ENSRNOG00000043006	0.472518	1	0.678521	0.193086	0.643081	0.100719	0.225279	3.3132
ENSRNOG00000030680	0.317379	1	0.740114	0.244375	0.696098	0.0822591	0.23292	3.31315
ENSRNOG00000004477	0.619316	0.4	0.612055	0.36862	0.595889	0.295374	0.421194	3.31245
ENSRNOG00000009856	0.423766	0.6	0.854223	0.266931	0.900921	0.0195976	0.245364	3.3108
ENSRNOG00000049437	0.423766	1	0.724476	0.217778	0.646613	0.103332	0.193087	3.30905
ENSRNOG00000045743	0.472518	1	0.503497	0.193086	0.591183	0.322702	0.225279	3.30827
ENSRNOG00000004032	0.619316	0.9	0.37003	0.36862	0.351066	0.277463	0.421194	3.30769
ENSRNOG00000016248	0.52051	0.9	0.473526	0.441254	0.40684	0.137071	0.428217	3.30742
ENSRNOG00000026180	0.371731	1	0.492507	0.36	0.437436	0.321023	0.324704	3.3074
ENSRNOG00000002563	0.472518	0.3	0.728871	0.401026	0.696537	0.330887	0.372959	3.3028
ENSRNOG00000020299	0.472518	1	0.448951	0.36	0.414594	0.280821	0.324704	3.30159
ENSRNOG00000024867	0.496425	0.35	0.585015	0.441254	0.566828	0.430883	0.428217	3.29862
ENSRNOG00000061408	0.371731	1	0.386014	0.37536	0.325362	0.495177	0.342071	3.29571
ENSRNOG00000007605	0.619316	1	0.442975	0.36862	0.42462	0.0187949	0.421194	3.29552
ENSRNOG00000007076	0.569125	1	0.550916	0.306667	0.489685	0.0253695	0.352823	3.29458
ENSRNOG00000014132	0.420421	1	0.463536	0.452546	0.476374	0.0643962	0.414969	3.29224
ENSRNOG00000013300	0.472518	1	0.660939	0.193086	0.637369	0.101577	0.225279	3.29077
ENSRNOG00000021732	0.619316	0.8	0.375927	0.370726	0.417105	0.285399	0.421194	3.28967
ENSRNOG00000000435	0.434128	0.45	0.732867	0.370726	0.631971	0.309875	0.358031	3.2876
ENSRNOG00000007515	0.371731	1	0.582751	0.352782	0.542134	0.119309	0.316782	3.28549
ENSRNOG00000004695	0.619316	1	0.431568	0.36862	0.430247	0.0144566	0.421194	3.2854
ENSRNOG00000050233	0.52051	1	0.570097	0.248254	0.543105	0.115631	0.287617	3.28521
ENSRNOG00000011222	0.472518	0.55	0.616184	0.477411	0.573508	0.148979	0.446454	3.28505
ENSRNOG00000000248	0.434128	0.25	0.822378	0.370726	0.737239	0.310269	0.358031	3.28277
ENSRNOG00000014419	0.569125	0.65	0.635365	0.331005	0.583212	0.16057	0.352823	3.2821
ENSRNOG00000055305	0.52051	1	0.573427	0.248254	0.502089	0.149099	0.287617	3.281
ENSRNOG00000016665	0.309686	1	0.631839	0.208533	0.735514	0.204793	0.190399	3.28076
ENSRNOG00000001493	0.371731	1	0.583417	0.305543	0.525124	0.217028	0.276847	3.27969
ENSRNOG00000054978	0.671872	0.4	0.620979	0.434444	0.620575	0.0385298	0.493077	3.27948
ENSRNOG00000005058	0.569125	1	0.497902	0.306667	0.494159	0.0576177	0.352823	3.27829
ENSRNOG00000017091	0.371731	1	0.644955	0.331005	0.562069	0.061984	0.306109	3.27785
ENSRNOG00000003211	0.52051	1	0.623243	0.248254	0.585175	0.012872	0.287617	3.27767
ENSRNOG00000013520	0.472518	0.45	0.573427	0.401026	0.532216	0.474782	0.372959	3.27693
ENSRNOG00000032441	0.52051	0.35	0.721678	0.331005	0.698231	0.3489	0.306109	3.27643
ENSRNOG00000018440	0.569125	0.35	0.721279	0.331005	0.663098	0.287962	0.352823	3.27529
ENSRNOG00000000572	0.472518	1	0.425574	0.193086	0.654794	0.303761	0.225279	3.27501
ENSRNOG00000030238	0.569125	0.95	0.375624	0.306667	0.486251	0.230625	0.352823	3.27111
ENSRNOG00000006180	0.569125	1	0.499767	0.306667	0.475265	0.0626381	0.352823	3.26628
ENSRNOG00000019604	0.472518	1	0.51695	0.305543	0.459865	0.234481	0.276847	3.2662
ENSRNOG00000019376	0.52051	1	0.583417	0.248254	0.495465	0.130521	0.287617	3.26578
ENSRNOG00000012046	0.434128	1	0.509091	0.370726	0.475677	0.117512	0.358031	3.26517
ENSRNOG00000015420	0.472518	1	0.558932	0.280853	0.546448	0.152857	0.250448	3.26206
ENSRNOG00000011276	0.472518	1	0.595804	0.193086	0.539489	0.235138	0.225279	3.26131
ENSRNOG00000008030	0.371731	1	0.485315	0.36	0.409104	0.308393	0.324704	3.25925
ENSRNOG00000021748	0.569125	0.55	0.48012	0.401026	0.443396	0.441333	0.372959	3.25796
ENSRNOG00000016886	0.569125	0.45	0.576224	0.306667	0.49576	0.504479	0.352823	3.25508
ENSRNOG00000007971	0.472518	1	0.637962	0.193086	0.558489	0.166713	0.225279	3.25405
ENSRNOG00000021298	0.472518	1	0.565435	0.193086	0.499103	0.297731	0.225279	3.25315
ENSRNOG00000026833	0.434128	1	0.478521	0.370726	0.405689	0.204396	0.358031	3.25149
ENSRNOG00000000661	0.394997	1	0.38042	0.438833	0.319508	0.318021	0.398638	3.25042
ENSRNOG00000010880	0.423766	0.9	0.748052	0.140901	0.728337	0.143399	0.165555	3.25001
ENSRNOG00000036833	0.423766	1	0.605395	0.140901	0.611577	0.300497	0.165555	3.24769
ENSRNOG00000026040	0.619316	0.35	0.551192	0.370726	0.602593	0.33255	0.421194	3.24757
ENSRNOG00000018364	0.475933	0.3	0.562238	0.526995	0.519305	0.379526	0.482942	3.24694
ENSRNOG00000008897	0.309686	1	0.694505	0.242596	0.703916	0.0774014	0.218573	3.24668
ENSRNOG00000043225	0.569125	0.55	0.461938	0.401026	0.408771	0.482766	0.372959	3.24658
ENSRNOG00000049128	0.472518	0.2	0.655012	0.452546	0.61268	0.436119	0.414969	3.24384
ENSRNOG00000011523	0.52051	1	0.545455	0.248254	0.509318	0.130225	0.287617	3.24138
ENSRNOG00000021024	0.52051	0.9	0.636963	0.248254	0.576294	0.0691992	0.287617	3.23884
ENSRNOG00000024961	0.52051	1	0.551449	0.248254	0.596905	0.0339311	0.287617	3.23867
ENSRNOG00000012295	0.52051	0.95	0.593806	0.248254	0.527038	0.110819	0.287617	3.23804
ENSRNOG00000004464	0.309686	1	0.694505	0.266931	0.631371	0.0892946	0.245364	3.23715
ENSRNOG00000050735	0.472518	1	0.417582	0.331005	0.390087	0.319195	0.306109	3.2365
ENSRNOG00000020295	0.569125	0.3	0.613054	0.306667	0.614482	0.479083	0.352823	3.23523
ENSRNOG00000017220	0.317379	1	0.642025	0.305543	0.638127	0.0551119	0.276847	3.23503
ENSRNOG00000020916	0.569125	0.55	0.464336	0.401026	0.419393	0.456996	0.372959	3.23383
ENSRNOG00000000704	0.496425	0.5	0.553846	0.441254	0.507871	0.305255	0.428217	3.23287
ENSRNOG00000055562	0.569125	0.4	0.602797	0.306667	0.536615	0.46425	0.352823	3.23228
ENSRNOG00000052775	0.619316	1	0.394406	0.36862	0.382348	0.0432746	0.421194	3.22916
ENSRNOG00000038176	0.52051	1	0.571429	0.248254	0.588091	0.0129632	0.287617	3.22886
ENSRNOG00000019484	0.423766	1	0.503497	0.140901	0.647306	0.346831	0.165555	3.22786
ENSRNOG00000018649	0.352563	1	0.521079	0.37536	0.43393	0.202846	0.342071	3.22785
ENSRNOG00000001311	0.569125	0.65	0.483516	0.306667	0.442181	0.423405	0.352823	3.22772
ENSRNOG00000027864	0.472518	0.2	0.765901	0.37536	0.74247	0.329309	0.342071	3.22763
ENSRNOG00000049181	0.569125	0.55	0.595804	0.306667	0.544108	0.302152	0.352823	3.22068
ENSRNOG00000021015	0.52051	1	0.555045	0.248254	0.502456	0.106129	0.287617	3.22001
ENSRNOG00000028904	0.569125	0.3	0.538462	0.36	0.500988	0.597161	0.352823	3.21856
ENSRNOG00000016031	0.569125	1	0.411952	0.306667	0.378602	0.199088	0.352823	3.21826
ENSRNOG00000021911	0.52051	1	0.565435	0.248254	0.518788	0.0755696	0.287617	3.21617
ENSRNOG00000021392	0.569125	0.4	0.501099	0.401026	0.485365	0.486056	0.372959	3.21563
ENSRNOG00000001417	0.52051	1	0.563001	0.248254	0.519566	0.0764686	0.287617	3.21542
ENSRNOG00000011057	0.423766	0.15	0.65035	0.438833	0.570089	0.583226	0.398638	3.2149
ENSRNOG00000016848	0.52051	1	0.582018	0.248254	0.516724	0.0592432	0.287617	3.21437
ENSRNOG00000056904	0.52051	0.45	0.66014	0.331005	0.65322	0.292986	0.306109	3.21397
ENSRNOG00000021402	0.403285	1	0.411588	0.401026	0.386949	0.23806	0.372959	3.21387
ENSRNOG00000015249	0.569125	1	0.417582	0.306667	0.388099	0.177862	0.352823	3.21216
ENSRNOG00000003983	0.472518	1	0.591009	0.305201	0.515468	0.0343746	0.293025	3.2116
ENSRNOG00000049426	0.472518	0.45	0.620047	0.452546	0.550378	0.24877	0.414969	3.20923
ENSRNOG00000012007	0.423766	1	0.52987	0.244375	0.521158	0.254372	0.23292	3.20646
ENSRNOG00000032605	0.472518	1	0.588212	0.193086	0.639147	0.0878697	0.225279	3.20611
ENSRNOG00000004650	0.371731	1	0.515485	0.331005	0.53878	0.142487	0.306109	3.2056
ENSRNOG00000016190	0.472518	1	0.470588	0.242596	0.527352	0.26673	0.225279	3.20506
ENSRNOG00000020130	0.569125	0.45	0.612987	0.306667	0.551932	0.361161	0.352823	3.20469
ENSRNOG00000024036	0.671872	0.4	0.430236	0.434444	0.402093	0.37253	0.493077	3.20425
ENSRNOG00000058561	0.423766	1	0.463803	0.305543	0.444266	0.273273	0.293025	3.20368
ENSRNOG00000002874	0.569125	0.4	0.541459	0.401026	0.49835	0.420425	0.372959	3.20334
ENSRNOG00000008639	0.371731	1	0.54985	0.242596	0.529858	0.288496	0.218573	3.2011
ENSRNOG00000003953	0.434128	1	0.495504	0.370726	0.465423	0.0762999	0.358031	3.20011
ENSRNOG00000034066	0.727536	0.45	0.416255	0.504516	0.427185	0.104848	0.568883	3.19922
ENSRNOG00000020315	0.569125	1	0.445155	0.306667	0.40132	0.12381	0.352823	3.1989
ENSRNOG00000020202	0.569125	1	0.39668	0.306667	0.40419	0.167845	0.352823	3.19733
ENSRNOG00000036660	0.52051	1	0.503497	0.248254	0.468663	0.168205	0.287617	3.19675
ENSRNOG00000028448	0.475933	0.2	0.572446	0.526995	0.540531	0.396932	0.482942	3.19578
ENSRNOG00000061118	0.472518	1	0.559441	0.193086	0.507337	0.235846	0.225279	3.19351
ENSRNOG00000024793	0.472518	1	0.587413	0.193086	0.575213	0.139709	0.225279	3.19322
ENSRNOG00000000809	0.472518	0.25	0.709291	0.452546	0.659066	0.234455	0.414969	3.19284
ENSRNOG00000016475	0.569125	1	0.462737	0.306667	0.423322	0.0776605	0.352823	3.19233
ENSRNOG00000046871	0.52051	1	0.479884	0.248254	0.478723	0.175576	0.287617	3.19056
ENSRNOG00000010077	0.324704	1	0.566434	0.36	0.53467	0.0789988	0.324704	3.18951
ENSRNOG00000003158	0.52051	0.5	0.684679	0.248254	0.681056	0.266922	0.287617	3.18904
ENSRNOG00000059744	0.472518	1	0.572028	0.193086	0.505883	0.220176	0.225279	3.18897
ENSRNOG00000054782	0.52051	1	0.523477	0.248254	0.476865	0.132	0.287617	3.18872
ENSRNOG00000015925	0.52051	0.6	0.607393	0.352782	0.621335	0.169795	0.316782	3.1886
ENSRNOG00000057321	0.371731	1	0.473926	0.305543	0.462397	0.298033	0.276847	3.18848
ENSRNOG00000053460	0.569125	1	0.358042	0.306667	0.37479	0.22668	0.352823	3.18813
ENSRNOG00000001682	0.52051	1	0.559907	0.248254	0.526846	0.0407256	0.287617	3.18386
ENSRNOG00000019932	0.569125	1	0.477789	0.306667	0.447294	0.0299615	0.352823	3.18366
ENSRNOG00000027906	0.52051	0.25	0.636364	0.370726	0.590969	0.454202	0.358031	3.1808
ENSRNOG00000028017	0.423766	1	0.570629	0.140901	0.656661	0.222614	0.165555	3.18013
ENSRNOG00000027503	0.569125	1	0.468332	0.306667	0.459494	0.0197856	0.352823	3.17623
ENSRNOG00000019698	0.403285	0.7	0.567832	0.401026	0.479247	0.251397	0.372959	3.17575
ENSRNOG00000015300	0.569125	0.45	0.570097	0.370726	0.522424	0.335209	0.358031	3.17561
ENSRNOG00000051621	0.619316	1	0.363636	0.36862	0.338943	0.0635036	0.421194	3.17521
ENSRNOG00000013825	0.52051	1	0.43956	0.248254	0.517232	0.161252	0.287617	3.17443
ENSRNOG00000028505	0.619316	0.35	0.653613	0.36862	0.57119	0.189922	0.421194	3.17385
ENSRNOG00000018878	0.472518	1	0.464336	0.305201	0.420527	0.217768	0.293025	3.17337
ENSRNOG00000047739	0.472518	1	0.519844	0.242596	0.529886	0.182433	0.225279	3.17255
ENSRNOG00000036802	0.619316	0.35	0.464802	0.370726	0.426479	0.519761	0.421194	3.17228
ENSRNOG00000024601	0.52051	0.4	0.602997	0.441254	0.599674	0.178449	0.428217	3.1711
ENSRNOG00000052004	0.309686	1	0.671329	0.217778	0.649618	0.129404	0.193087	3.1709
ENSRNOG00000032487	0.371731	1	0.674126	0.242596	0.594857	0.0676882	0.218573	3.16957
ENSRNOG00000007613	0.423766	1	0.527104	0.331005	0.550954	0.029725	0.306109	3.16866
ENSRNOG00000018533	0.569125	0.45	0.516484	0.306667	0.507506	0.463931	0.352823	3.16654
ENSRNOG00000017753	0.434128	0.6	0.530536	0.370726	0.490647	0.382305	0.358031	3.16637
ENSRNOG00000023830	0.309686	1	0.598601	0.28963	0.567313	0.141423	0.259644	3.1663
ENSRNOG00000006785	0.472518	0.7	0.62704	0.305201	0.617319	0.151106	0.293025	3.16621
ENSRNOG00000028701	0.569125	1	0.441958	0.306667	0.37666	0.118604	0.352823	3.16584
ENSRNOG00000018687	0.472518	0.2	0.742191	0.452546	0.65809	0.224927	0.414969	3.16524
ENSRNOG00000018952	0.472518	1	0.551049	0.193086	0.535954	0.184584	0.225279	3.16247
ENSRNOG00000020393	0.52051	1	0.460606	0.305201	0.447404	0.135055	0.293025	3.1618
ENSRNOG00000012982	0.52051	1	0.430236	0.248254	0.401675	0.273255	0.287617	3.16155
ENSRNOG00000024128	0.371731	0.6	0.581818	0.37536	0.534861	0.354817	0.342071	3.16066
ENSRNOG00000037230	0.374745	1	0.587413	0.305201	0.49787	0.101129	0.293025	3.15938
ENSRNOG00000031864	0.52051	1	0.569431	0.248254	0.482024	0.0509024	0.287617	3.15874
ENSRNOG00000052990	0.569125	1	0.390676	0.306667	0.357919	0.181492	0.352823	3.1587
ENSRNOG00000014170	0.423766	1	0.616051	0.242596	0.567705	0.0885798	0.218573	3.15727
ENSRNOG00000054917	0.309686	0.75	0.736323	0.217778	0.833898	0.115469	0.193087	3.15624
ENSRNOG00000058386	0.371731	1	0.647086	0.208533	0.617959	0.119848	0.190399	3.15556
ENSRNOG00000018823	0.52051	1	0.535283	0.248254	0.534761	0.0290559	0.287617	3.15548
ENSRNOG00000014808	0.472518	1	0.592075	0.193086	0.533231	0.138957	0.225279	3.15515
ENSRNOG00000004904	0.569125	0.95	0.494172	0.306667	0.466779	0.0143402	0.352823	3.15391
ENSRNOG00000025034	0.371731	1	0.622045	0.266931	0.561318	0.0864183	0.245364	3.15381
ENSRNOG00000002480	0.309686	1	0.545455	0.171868	0.759595	0.21414	0.152444	3.15319
ENSRNOG00000018413	0.52051	0.5	0.698809	0.248254	0.718603	0.179046	0.287617	3.15284
ENSRNOG00000025448	0.52051	1	0.551049	0.248254	0.469223	0.0751774	0.287617	3.15183
ENSRNOG00000049171	0.569125	0.75	0.451548	0.306667	0.446279	0.274537	0.352823	3.15098
ENSRNOG00000051669	0.371731	1	0.537862	0.28963	0.52877	0.161817	0.259644	3.14945
ENSRNOG00000052204	0.423766	1	0.685315	0.140901	0.70326	0.0291819	0.165555	3.14798
ENSRNOG00000000786	0.394997	0.4	0.734139	0.438833	0.678306	0.102936	0.398638	3.14785
ENSRNOG00000026646	0.371731	1	0.606061	0.280853	0.542277	0.095264	0.250448	3.14663
ENSRNOG00000032777	0.52051	1	0.484715	0.248254	0.455454	0.149929	0.287617	3.14648
ENSRNOG00000010993	0.371731	1	0.654545	0.244375	0.579425	0.0625641	0.23292	3.14556
ENSRNOG00000019920	0.472518	1	0.499767	0.193086	0.475818	0.278431	0.225279	3.1449
ENSRNOG00000033508	0.52051	0.85	0.565435	0.248254	0.540547	0.130292	0.287617	3.14265
ENSRNOG00000019572	0.371731	1	0.773826	0.136189	0.719564	0.0196131	0.121266	3.14219
ENSRNOG00000015664	0.371731	1	0.555045	0.36	0.507446	0.0229349	0.324704	3.14186
ENSRNOG00000019165	0.52051	1	0.506693	0.248254	0.505496	0.0723936	0.287617	3.14096
ENSRNOG00000015708	0.569125	0.85	0.460539	0.306667	0.431093	0.166756	0.352823	3.137
ENSRNOG00000056040	0.472518	1	0.433566	0.280853	0.398266	0.299943	0.250448	3.13559
ENSRNOG00000007851	0.309686	1	0.671329	0.213411	0.653171	0.0992226	0.188754	3.13557
ENSRNOG00000018111	0.52051	1	0.520679	0.248254	0.491887	0.0664201	0.287617	3.13537
ENSRNOG00000012455	0.569125	0.85	0.518881	0.306667	0.494905	0.0422494	0.352823	3.13465
ENSRNOG00000005668	0.52051	1	0.467896	0.248254	0.463406	0.145715	0.287617	3.1334
ENSRNOG00000008659	0.52051	1	0.496503	0.248254	0.447405	0.132964	0.287617	3.13325
ENSRNOG00000005710	0.569125	0.95	0.431786	0.306667	0.424809	0.0974493	0.352823	3.13266
ENSRNOG00000012663	0.423766	1	0.571429	0.140901	0.586062	0.243749	0.165555	3.13146
ENSRNOG00000002642	0.434128	0.2	0.906294	0.370726	0.80556	0.0562483	0.358031	3.13099
ENSRNOG00000013977	0.309686	1	0.745073	0.136296	0.789221	0.0232146	0.127209	3.1307
ENSRNOG00000004078	0.52051	1	0.41958	0.248254	0.600663	0.0530285	0.287617	3.12965
ENSRNOG00000017916	0.475933	0.15	0.551049	0.526995	0.522857	0.41827	0.482942	3.12805
ENSRNOG00000023023	0.423766	1	0.568086	0.188071	0.578338	0.187574	0.17761	3.12344
ENSRNOG00000016536	0.472518	1	0.525874	0.266931	0.517799	0.0949232	0.245364	3.12341
ENSRNOG00000001295	0.371731	1	0.475524	0.266931	0.590618	0.172336	0.245364	3.1225
ENSRNOG00000000246	0.472518	1	0.545455	0.193086	0.486389	0.198604	0.225279	3.12133
ENSRNOG00000027012	0.371731	1	0.646021	0.15798	0.624564	0.180533	0.138993	3.11982
ENSRNOG00000006237	0.569125	1	0.379831	0.306667	0.433585	0.0731575	0.352823	3.11519
ENSRNOG00000013507	0.472518	0.95	0.629371	0.193086	0.620128	0.0243524	0.225279	3.11473
ENSRNOG00000043053	0.371731	1	0.67972	0.213411	0.624852	0.0349108	0.188754	3.11338
ENSRNOG00000060262	0.371731	1	0.576224	0.244375	0.520464	0.166385	0.23292	3.1121
ENSRNOG00000000841	0.569125	0.35	0.560839	0.306667	0.499256	0.472764	0.352823	3.11147
ENSRNOG00000017431	0.472518	1	0.551449	0.193086	0.511157	0.15756	0.225279	3.11105
ENSRNOG00000016133	0.569125	0.8	0.511888	0.306667	0.459653	0.110124	0.352823	3.11028
ENSRNOG00000011381	0.569125	1	0.346264	0.306667	0.402394	0.132902	0.352823	3.11018
ENSRNOG00000001834	0.52051	1	0.473744	0.248254	0.456546	0.1223	0.287617	3.10897
ENSRNOG00000013234	0.52051	1	0.517483	0.248254	0.450304	0.084801	0.287617	3.10897
ENSRNOG00000032908	0.52051	1	0.41958	0.331005	0.402539	0.128793	0.306109	3.10854
ENSRNOG00000018746	0.423766	1	0.662937	0.140901	0.647312	0.0676588	0.165555	3.10813
ENSRNOG00000020640	0.569125	1	0.343727	0.306667	0.368935	0.166663	0.352823	3.10794
ENSRNOG00000038622	0.569125	1	0.461538	0.306667	0.409106	0.00814622	0.352823	3.1074
ENSRNOG00000012760	0.52051	0.3	0.700699	0.331005	0.633404	0.315398	0.306109	3.10713
ENSRNOG00000020546	0.52051	1	0.335664	0.248254	0.433113	0.280548	0.287617	3.10571
ENSRNOG00000038322	0.52051	1	0.493107	0.248254	0.470835	0.0825578	0.287617	3.10288
ENSRNOG00000015413	0.52051	0.45	0.720387	0.28963	0.72278	0.111816	0.287617	3.10274
ENSRNOG00000031135	0.52051	1	0.475924	0.248254	0.474733	0.0956717	0.287617	3.10271
ENSRNOG00000013578	0.309686	1	0.596634	0.108611	0.664057	0.325524	0.0975608	3.10207
ENSRNOG00000018668	0.309686	1	0.730869	0.18619	0.692518	0.0157768	0.16679	3.10183
ENSRNOG00000018972	0.52051	1	0.510889	0.248254	0.489038	0.0454636	0.287617	3.10177
ENSRNOG00000008102	0.52051	0.25	0.593007	0.305201	0.586425	0.553411	0.293025	3.10158
ENSRNOG00000047053	0.569125	0.85	0.447952	0.306667	0.41778	0.155321	0.352823	3.09967
ENSRNOG00000013741	0.52051	1	0.455944	0.248254	0.410509	0.176449	0.287617	3.09928
ENSRNOG00000058105	0.569125	1	0.437163	0.306667	0.430279	0.00266183	0.352823	3.09872
ENSRNOG00000023020	0.309686	1	0.625175	0.188071	0.607878	0.189749	0.17761	3.09817
ENSRNOG00000001351	0.569125	0.35	0.58042	0.306667	0.519973	0.415824	0.352823	3.09483
ENSRNOG00000017502	0.472518	1	0.515485	0.193086	0.446263	0.241921	0.225279	3.09455
ENSRNOG00000013874	0.423766	1	0.365035	0.36	0.337499	0.28278	0.324704	3.09378
ENSRNOG00000007128	0.619316	0.5	0.4004	0.36862	0.350088	0.43411	0.421194	3.09373
ENSRNOG00000005258	0.52051	0.45	0.582236	0.370726	0.578109	0.23378	0.358031	3.09339
ENSRNOG00000001113	0.52051	0.9	0.543457	0.248254	0.539621	0.0534767	0.287617	3.09294
ENSRNOG00000045568	0.472518	0.5	0.642212	0.36	0.586696	0.206129	0.324704	3.09226
ENSRNOG00000016828	0.371731	1	0.509091	0.136296	0.623829	0.324059	0.127209	3.09221
ENSRNOG00000047505	0.472518	0.8	0.51998	0.193086	0.573955	0.307069	0.225279	3.09189
ENSRNOG00000010747	0.472518	1	0.425574	0.193086	0.680404	0.0947188	0.225279	3.09158
ENSRNOG00000014013	0.371731	1	0.616051	0.136189	0.590892	0.249884	0.121266	3.08601
ENSRNOG00000019382	0.423766	1	0.538262	0.140901	0.525427	0.29209	0.165555	3.086
ENSRNOG00000050277	0.52051	1	0.537862	0.248254	0.484658	0.00661386	0.287617	3.08551
ENSRNOG00000004212	0.472518	1	0.321678	0.352782	0.29526	0.324935	0.316782	3.08395
ENSRNOG00000016379	0.52051	0.75	0.615385	0.248254	0.55165	0.110222	0.287617	3.08364
ENSRNOG00000017689	0.472518	1	0.41958	0.193086	0.504809	0.267756	0.225279	3.08303
ENSRNOG00000012771	0.374745	1	0.461538	0.305201	0.534387	0.113351	0.293025	3.08225
ENSRNOG00000015558	0.52051	0.4	0.689977	0.305201	0.665215	0.205166	0.293025	3.07909
ENSRNOG00000016935	0.309686	1	0.476324	0.28963	0.455445	0.286947	0.259644	3.07768
ENSRNOG00000019724	0.309686	1	0.725275	0.136296	0.691483	0.0873607	0.127209	3.07731
ENSRNOG00000031453	0.52051	1	0.511973	0.248254	0.504341	0.00455451	0.287617	3.07725
ENSRNOG00000017849	0.52051	0.35	0.507057	0.305543	0.478071	0.627998	0.287617	3.0768
ENSRNOG00000002935	0.569125	0.9	0.45035	0.306667	0.424527	0.0725412	0.352823	3.07603
ENSRNOG00000036814	0.374745	1	0.45035	0.36	0.378948	0.185759	0.324704	3.0745
ENSRNOG00000003970	0.423766	1	0.485315	0.266931	0.459826	0.189059	0.245364	3.07026
ENSRNOG00000026115	0.52051	1	0.464336	0.248254	0.443391	0.105986	0.287617	3.07009
ENSRNOG00000014653	0.52051	0.9	0.495535	0.248254	0.503236	0.113786	0.287617	3.06894
ENSRNOG00000018153	0.472518	0.3	0.583683	0.37536	0.532927	0.462132	0.342071	3.06869
ENSRNOG00000023993	0.472518	0.95	0.490909	0.193086	0.526603	0.208333	0.225279	3.06673
ENSRNOG00000010291	0.52051	0.75	0.507493	0.248254	0.496092	0.25646	0.287617	3.06643
ENSRNOG00000009474	0.569125	0.85	0.515085	0.306667	0.449799	0.0215568	0.352823	3.06506
ENSRNOG00000030700	0.472518	0.75	0.46993	0.352782	0.414293	0.287885	0.316782	3.06419
ENSRNOG00000042499	0.371731	1	0.665734	0.115852	0.605342	0.196786	0.108226	3.06367
ENSRNOG00000053285	0.472518	0.85	0.652148	0.193086	0.641535	0.0285076	0.225279	3.06307
ENSRNOG00000000157	0.423766	1	0.604396	0.140901	0.555584	0.172671	0.165555	3.06287
ENSRNOG00000007326	0.472518	1	0.512905	0.193086	0.487952	0.170914	0.225279	3.06265
ENSRNOG00000045665	0.423766	1	0.56024	0.266931	0.541771	0.0239045	0.245364	3.06198
ENSRNOG00000003359	0.52051	0.25	0.405594	0.438833	0.337382	0.710818	0.398638	3.06177
ENSRNOG00000017297	0.371731	1	0.465135	0.36	0.415349	0.124556	0.324704	3.06147
ENSRNOG00000004846	0.619316	0.35	0.467532	0.370726	0.389818	0.441784	0.421194	3.06037
ENSRNOG00000018549	0.52051	0.35	0.746853	0.28963	0.717717	0.147748	0.287617	3.06007
ENSRNOG00000038973	0.472518	0.25	0.637762	0.36	0.574019	0.440828	0.324704	3.05983
ENSRNOG00000000397	0.434128	0.45	0.48951	0.370726	0.451114	0.505066	0.358031	3.05858
ENSRNOG00000011373	0.371731	1	0.605594	0.188071	0.572876	0.142228	0.17761	3.05811
ENSRNOG00000046313	0.423766	1	0.555711	0.140901	0.518317	0.252693	0.165555	3.05694
ENSRNOG00000018770	0.52051	1	0.394077	0.248254	0.446671	0.159742	0.287617	3.05687
ENSRNOG00000040045	0.472518	1	0.54342	0.193086	0.500805	0.121223	0.225279	3.05633
ENSRNOG00000017412	0.472518	1	0.573427	0.193086	0.545929	0.0457126	0.225279	3.05595
ENSRNOG00000022943	0.52051	1	0.351748	0.37536	0.34793	0.118322	0.342071	3.05594
ENSRNOG00000054725	0.472518	1	0.56983	0.244375	0.50939	0.0267525	0.23292	3.05578
ENSRNOG00000017166	0.472518	0.95	0.527739	0.193086	0.488352	0.19667	0.225279	3.05364
ENSRNOG00000058914	0.52051	0.3	0.450549	0.438833	0.397538	0.545741	0.398638	3.05181
ENSRNOG00000002440	0.472518	1	0.44857	0.193086	0.474193	0.237637	0.225279	3.05128
ENSRNOG00000005374	0.569125	0.85	0.490909	0.306667	0.473509	0.00812631	0.352823	3.05116
ENSRNOG00000021125	0.309686	1	0.63976	0.266931	0.589058	0.000198304	0.245364	3.051
ENSRNOG00000016971	0.52051	0.4	0.729138	0.305201	0.644472	0.158071	0.293025	3.05042
ENSRNOG00000020374	0.569125	0.95	0.406394	0.306667	0.378581	0.0866063	0.352823	3.0502
ENSRNOG00000000470	0.317379	1	0.48773	0.266931	0.512049	0.219425	0.245364	3.04888
ENSRNOG00000003386	0.569125	0.9	0.453546	0.306667	0.43731	0.0289649	0.352823	3.04844
ENSRNOG00000011781	0.52051	1	0.409409	0.248254	0.378498	0.20387	0.287617	3.04816
ENSRNOG00000004891	0.352563	1	0.43956	0.37536	0.381949	0.155335	0.342071	3.04684
ENSRNOG00000015215	0.52051	0.3	0.68991	0.370726	0.642044	0.165122	0.358031	3.04634
ENSRNOG00000020748	0.52051	1	0.433966	0.248254	0.419033	0.134356	0.287617	3.04374
ENSRNOG00000020204	0.475933	0.4	0.513487	0.526995	0.419619	0.223679	0.482942	3.04265
ENSRNOG00000012844	0.371731	1	0.606061	0.155715	0.630969	0.136379	0.141094	3.04195
ENSRNOG00000015417	0.472518	1	0.562637	0.193086	0.510392	0.0773552	0.225279	3.04127
ENSRNOG00000042163	0.423766	1	0.546871	0.213411	0.533151	0.135199	0.188754	3.04115
ENSRNOG00000011645	0.52051	0.4	0.50113	0.36	0.489203	0.445321	0.324704	3.04087
ENSRNOG00000007496	0.371731	1	0.626973	0.123773	0.562891	0.245263	0.109238	3.03987
ENSRNOG00000020339	0.309686	1	0.704296	0.0763858	0.695886	0.185603	0.0668169	3.03867
ENSRNOG00000017871	0.324704	1	0.378167	0.36	0.459774	0.190903	0.324704	3.03825
ENSRNOG00000043348	0.569125	0.35	0.528671	0.306667	0.527306	0.403525	0.352823	3.03812
ENSRNOG00000053751	0.52051	1	0.335664	0.248254	0.56854	0.0769309	0.287617	3.03752
ENSRNOG00000020340	0.52051	0.9	0.501898	0.248254	0.471859	0.106963	0.287617	3.0371
ENSRNOG00000000505	0.52051	0.8	0.579021	0.305201	0.512336	0.0268961	0.293025	3.03699
ENSRNOG00000019332	0.52051	0.3	0.593007	0.28963	0.60259	0.442687	0.287617	3.03604
ENSRNOG00000018179	0.52051	0.55	0.626828	0.305543	0.574802	0.169904	0.287617	3.0352
ENSRNOG00000031459	0.52051	1	0.483916	0.248254	0.417066	0.0765624	0.287617	3.03393
ENSRNOG00000014718	0.472518	1	0.488578	0.193086	0.439756	0.214139	0.225279	3.03336
ENSRNOG00000004843	0.423766	1	0.604196	0.140901	0.561993	0.136898	0.165555	3.03331
ENSRNOG00000001205	0.569125	1	0.308492	0.306667	0.281317	0.214343	0.352823	3.03277
ENSRNOG00000059268	0.309686	1	0.665934	0.162917	0.584788	0.165594	0.143728	3.03265
ENSRNOG00000052664	0.619316	0.35	0.612587	0.36862	0.624057	0.0353391	0.421194	3.03111
ENSRNOG00000020667	0.423766	1	0.511888	0.140901	0.522292	0.266023	0.165555	3.03043
ENSRNOG00000006763	0.434128	1	0.420979	0.370726	0.377615	0.0682998	0.358031	3.02978
ENSRNOG00000018097	0.309686	1	0.669331	0.162917	0.62318	0.120887	0.143728	3.02973
ENSRNOG00000008748	0.52051	1	0.387879	0.248254	0.339052	0.246166	0.287617	3.02948
ENSRNOG00000009891	0.472518	0.5	0.569697	0.37536	0.537747	0.232043	0.342071	3.02943
ENSRNOG00000021128	0.371731	1	0.593407	0.091462	0.561424	0.301172	0.108226	3.02742
ENSRNOG00000020590	0.472518	0.2	0.868132	0.244375	0.832499	0.176051	0.23292	3.02649
ENSRNOG00000015450	0.472518	0.65	0.588175	0.370726	0.568961	0.0165055	0.358031	3.02492
ENSRNOG00000000464	0.423766	0.4	0.473127	0.438833	0.410022	0.48021	0.398638	3.02459
ENSRNOG00000015941	0.52051	1	0.480186	0.248254	0.448949	0.0385073	0.287617	3.02402
ENSRNOG00000013589	0.52051	1	0.447552	0.248254	0.422075	0.0971319	0.287617	3.02314
ENSRNOG00000009094	0.371731	1	0.640959	0.0926815	0.580555	0.226996	0.108226	3.02115
ENSRNOG00000050401	0.423766	0.3	0.509091	0.37536	0.441926	0.628386	0.342071	3.0206
ENSRNOG00000053075	0.371731	1	0.500699	0.352782	0.44873	0.0293155	0.316782	3.02004
ENSRNOG00000055257	0.423766	1	0.590609	0.140901	0.523142	0.175944	0.165555	3.01992
ENSRNOG00000026813	0.52051	1	0.454945	0.248254	0.473447	0.0347652	0.287617	3.01954
ENSRNOG00000008297	0.423766	1	0.629371	0.140901	0.576904	0.0824636	0.165555	3.01896
ENSRNOG00000014619	0.423766	1	0.527273	0.244375	0.503669	0.0858297	0.23292	3.01783
ENSRNOG00000008697	0.423766	1	0.576224	0.140901	0.602531	0.107602	0.165555	3.01658
ENSRNOG00000003019	0.52051	0.55	0.548252	0.305543	0.51348	0.291009	0.287617	3.01641
ENSRNOG00000018181	0.52051	0.45	0.610589	0.266931	0.671741	0.208138	0.287617	3.01553
ENSRNOG00000033176	0.472518	1	0.492308	0.193086	0.433746	0.198201	0.225279	3.01514
ENSRNOG00000021044	0.52051	0.5	0.520171	0.331005	0.476152	0.361186	0.306109	3.01513
ENSRNOG00000028730	0.569125	0.3	0.593007	0.306667	0.554689	0.338478	0.352823	3.01479
ENSRNOG00000005052	0.423766	1	0.576224	0.171868	0.513871	0.162858	0.165555	3.01414
ENSRNOG00000004103	0.52051	1	0.433997	0.248254	0.453667	0.0698251	0.287617	3.01387
ENSRNOG00000008850	0.309686	1	0.675991	0.123773	0.674039	0.120861	0.109238	3.01359
ENSRNOG00000022507	0.423766	1	0.557443	0.140901	0.518211	0.207424	0.165555	3.0133
ENSRNOG00000018526	0.423766	1	0.536131	0.213411	0.512322	0.138396	0.188754	3.01278
ENSRNOG00000000881	0.472518	1	0.495771	0.278044	0.455743	0.0628468	0.247545	3.01247
ENSRNOG00000019228	0.52051	0.9	0.534665	0.248254	0.484162	0.0371976	0.287617	3.01241
ENSRNOG00000014270	0.371731	1	0.625175	0.091462	0.619915	0.194566	0.108226	3.01107
ENSRNOG00000058497	0.423766	1	0.307692	0.217778	0.514892	0.353657	0.193087	3.01087
ENSRNOG00000021221	0.569125	0.45	0.381618	0.352782	0.331586	0.572871	0.352823	3.0108
ENSRNOG00000017444	0.309686	1	0.643357	0.115852	0.626173	0.213078	0.101752	3.0099
ENSRNOG00000060379	0.341682	1	0.441958	0.331005	0.3972	0.191269	0.306109	3.00922
ENSRNOG00000003809	0.52051	1	0.422777	0.248254	0.495762	0.0330927	0.287617	3.00801
ENSRNOG00000015852	0.472518	1	0.542657	0.193086	0.510297	0.0641465	0.225279	3.00798
ENSRNOG00000009675	0.394997	0.8	0.455944	0.438833	0.409989	0.108963	0.398638	3.00736
ENSRNOG00000048834	0.472518	1	0.352448	0.193086	0.441373	0.322201	0.225279	3.00691
ENSRNOG00000005064	0.52051	0.35	0.545455	0.28963	0.489736	0.523558	0.287617	3.00651
ENSRNOG00000014614	0.52051	0.85	0.495904	0.370726	0.408642	0.00116754	0.358031	3.00498
ENSRNOG00000002838	0.371731	1	0.559441	0.242596	0.521286	0.0909678	0.218573	3.00459
ENSRNOG00000039994	0.52051	0.4	0.692308	0.305201	0.666603	0.126543	0.293025	3.00419
ENSRNOG00000018129	0.371731	1	0.623377	0.22707	0.557037	0.0223489	0.202447	3.00401
ENSRNOG00000020063	0.423766	0.35	0.640814	0.37536	0.756601	0.115177	0.342071	3.00379
ENSRNOG00000020361	0.52051	0.5	0.611655	0.331005	0.644681	0.0884583	0.306109	3.00242
ENSRNOG00000011015	0.423766	1	0.572428	0.140901	0.521094	0.178319	0.165555	3.00206
ENSRNOG00000021526	0.423766	1	0.395604	0.244375	0.329829	0.375448	0.23292	3.00194
ENSRNOG00000025443	0.371731	1	0.712687	0.136189	0.647965	0.0119579	0.121266	3.0018
ENSRNOG00000017495	0.423766	0.15	0.773893	0.452546	0.709357	0.0770257	0.414969	3.00156
ENSRNOG00000003712	0.472518	1	0.49697	0.193086	0.447299	0.166323	0.225279	3.00148
ENSRNOG00000018991	0.423766	1	0.568631	0.140901	0.466378	0.23443	0.165555	2.99966
ENSRNOG00000058183	0.52051	1	0.459141	0.248254	0.421983	0.0614264	0.287617	2.99893
ENSRNOG00000003611	0.423766	1	0.573427	0.140901	0.517359	0.177908	0.165555	2.99892
ENSRNOG00000058373	0.423766	0.9	0.436732	0.280853	0.505847	0.200794	0.250448	2.99844
ENSRNOG00000026982	0.569125	1	0.327672	0.306667	0.304681	0.137024	0.352823	2.99799
ENSRNOG00000005290	0.371731	1	0.627373	0.091462	0.558989	0.238799	0.108226	2.99658
ENSRNOG00000010232	0.423766	1	0.502098	0.140901	0.486154	0.276715	0.165555	2.99519
ENSRNOG00000015021	0.52051	1	0.432931	0.305201	0.41144	0.031633	0.293025	2.99474
ENSRNOG00000054371	0.52051	0.9	0.413986	0.248254	0.477621	0.146317	0.287617	2.99431
ENSRNOG00000008296	0.423766	0.9	0.642557	0.140901	0.600131	0.121377	0.165555	2.99429
ENSRNOG00000051450	0.569125	0.7	0.437562	0.306667	0.437458	0.19037	0.352823	2.994
ENSRNOG00000033912	0.423766	0.55	0.633185	0.305543	0.654841	0.149377	0.276847	2.99356
ENSRNOG00000017036	0.371731	1	0.592075	0.123773	0.545512	0.251015	0.109238	2.99334
ENSRNOG00000019936	0.472518	1	0.522145	0.193086	0.517371	0.0623552	0.225279	2.99275
ENSRNOG00000028566	0.374745	1	0.515485	0.305201	0.459463	0.0438429	0.293025	2.99176
ENSRNOG00000017645	0.423766	1	0.52071	0.140901	0.553107	0.185759	0.165555	2.9898
ENSRNOG00000018454	0.52051	1	0.402797	0.248254	0.384622	0.145415	0.287617	2.98922
ENSRNOG00000020356	0.434128	0.45	0.689129	0.370726	0.672699	0.0143872	0.358031	2.9891
ENSRNOG00000005733	0.371731	1	0.628971	0.208533	0.560008	0.0271976	0.190399	2.98684
ENSRNOG00000031364	0.52051	0.85	0.453147	0.248254	0.474107	0.153126	0.287617	2.98676
ENSRNOG00000017819	0.472518	1	0.337343	0.193086	0.451343	0.306516	0.225279	2.98608
ENSRNOG00000025619	0.374745	1	0.450216	0.305201	0.460513	0.10171	0.293025	2.98541
ENSRNOG00000008338	0.423766	1	0.573427	0.140901	0.565546	0.116194	0.165555	2.98539
ENSRNOG00000046128	0.569125	0.4	0.473526	0.306667	0.432388	0.450664	0.352823	2.98519
ENSRNOG00000018272	0.317379	1	0.571797	0.244375	0.552135	0.0665497	0.23292	2.98516
ENSRNOG00000006037	0.309686	1	0.538928	0.162917	0.574481	0.254079	0.143728	2.98382
ENSRNOG00000005195	0.472518	1	0.497902	0.193086	0.468232	0.12646	0.225279	2.98348
ENSRNOG00000060793	0.317379	1	0.579021	0.244375	0.529481	0.0797344	0.23292	2.98291
ENSRNOG00000012163	0.472518	1	0.447952	0.193086	0.399021	0.244213	0.225279	2.98207
ENSRNOG00000009103	0.423766	1	0.573626	0.188071	0.493802	0.125121	0.17761	2.982
ENSRNOG00000008247	0.423766	1	0.548651	0.140901	0.494109	0.208893	0.165555	2.98188
ENSRNOG00000056768	0.423766	1	0.385015	0.331005	0.350021	0.18469	0.306109	2.98061
ENSRNOG00000000795	0.371731	1	0.485781	0.242596	0.450437	0.211481	0.218573	2.9806
ENSRNOG00000015546	0.52051	0.4	0.519347	0.331005	0.467514	0.434581	0.306109	2.97907
ENSRNOG00000045844	0.423766	1	0.52028	0.15798	0.567833	0.143506	0.165555	2.97892
ENSRNOG00000021090	0.52051	0.95	0.411189	0.248254	0.487076	0.0742388	0.287617	2.97888
ENSRNOG00000020996	0.371731	0.7	0.428802	0.36	0.489983	0.303644	0.324704	2.97886
ENSRNOG00000008079	0.423766	1	0.548452	0.140901	0.502742	0.197281	0.165555	2.9787
ENSRNOG00000000376	0.317379	0.95	0.494172	0.244375	0.450321	0.289416	0.23292	2.97858
ENSRNOG00000002574	0.371731	1	0.511089	0.305543	0.417059	0.096043	0.276847	2.97831
ENSRNOG00000000708	0.52051	0.9	0.504163	0.266931	0.448092	0.0509391	0.287617	2.97825
ENSRNOG00000027408	0.569125	0.3	0.503497	0.331005	0.453358	0.468179	0.352823	2.97799
ENSRNOG00000019949	0.619316	0.45	0.399835	0.36862	0.454789	0.263288	0.421194	2.97704
ENSRNOG00000000164	0.472518	1	0.484316	0.193086	0.483236	0.117975	0.225279	2.97641
ENSRNOG00000001592	0.309686	1	0.623776	0.213411	0.533086	0.107491	0.188754	2.97621
ENSRNOG00000009958	0.472518	1	0.454683	0.193086	0.514372	0.116236	0.225279	2.97617
ENSRNOG00000018824	0.309686	1	0.550117	0.208533	0.494745	0.221318	0.190399	2.9748
ENSRNOG00000006989	0.423766	1	0.458208	0.188071	0.4787	0.248185	0.17761	2.97454
ENSRNOG00000008572	0.309686	1	0.663337	0.0893714	0.630094	0.199117	0.0821651	2.97377
ENSRNOG00000002520	0.423766	1	0.467896	0.140901	0.555003	0.220568	0.165555	2.97369
ENSRNOG00000014846	0.52051	1	0.464336	0.248254	0.442467	0.010235	0.287617	2.97342
ENSRNOG00000018453	0.569125	0.8	0.424575	0.370726	0.388834	0.0614715	0.358031	2.97276
ENSRNOG00000022274	0.324704	1	0.492707	0.36	0.464607	0.00598792	0.324704	2.97271
ENSRNOG00000009224	0.374745	1	0.383616	0.305201	0.358282	0.257818	0.293025	2.97269
ENSRNOG00000018849	0.423766	0.4	0.674992	0.305201	0.656004	0.218781	0.293025	2.97177
ENSRNOG00000017113	0.472518	0.3	0.409191	0.438833	0.329286	0.623117	0.398638	2.97158
ENSRNOG00000055000	0.472518	0.8	0.47952	0.370726	0.461341	0.0285171	0.358031	2.97065
ENSRNOG00000019933	0.52051	1	0.411056	0.248254	0.428736	0.0735787	0.287617	2.96975
ENSRNOG00000020410	0.472518	1	0.335664	0.193086	0.552825	0.189705	0.225279	2.96908
ENSRNOG00000018795	0.472518	1	0.473127	0.193086	0.506073	0.0986444	0.225279	2.96873
ENSRNOG00000055466	0.309686	1	0.621778	0.136296	0.602207	0.170394	0.127209	2.96757
ENSRNOG00000016670	0.52051	1	0.332867	0.248254	0.316418	0.261631	0.287617	2.9673
ENSRNOG00000050585	0.371731	1	0.603397	0.115852	0.576346	0.191664	0.108226	2.96722
ENSRNOG00000013223	0.52051	0.9	0.477341	0.248254	0.488829	0.0441807	0.287617	2.96673
ENSRNOG00000020970	0.569125	0.75	0.431169	0.370726	0.43034	0.056836	0.358031	2.96623
ENSRNOG00000015133	0.423766	1	0.531469	0.188071	0.526666	0.118589	0.17761	2.96617
ENSRNOG00000004628	0.309686	1	0.544522	0.18619	0.561786	0.196849	0.16679	2.96582
ENSRNOG00000024177	0.472518	1	0.467387	0.193086	0.441095	0.165896	0.225279	2.96526
ENSRNOG00000003186	0.52051	0.25	0.595804	0.331005	0.558529	0.402721	0.306109	2.96468
ENSRNOG00000012206	0.569125	0.95	0.31049	0.306667	0.311008	0.163519	0.352823	2.96363
ENSRNOG00000010776	0.309686	1	0.624975	0.188071	0.560669	0.102428	0.17761	2.96344
ENSRNOG00000028323	0.569125	0.4	0.537063	0.306667	0.495237	0.301956	0.352823	2.96287
ENSRNOG00000009886	0.472518	1	0.463747	0.193086	0.58394	0.0237496	0.225279	2.96232
ENSRNOG00000056259	0.569125	1	0.296703	0.370726	0.277762	0.0895694	0.358031	2.96192
ENSRNOG00000025512	0.434128	0.3	0.563836	0.370726	0.477905	0.457146	0.358031	2.96177
ENSRNOG00000008950	0.52051	1	0.374825	0.248254	0.347282	0.182686	0.287617	2.96117
ENSRNOG00000051346	0.52051	1	0.468531	0.248254	0.425674	0.00724333	0.287617	2.95783
ENSRNOG00000023456	0.569125	1	0.328072	0.306667	0.302675	0.0981682	0.352823	2.95753
ENSRNOG00000011923	0.371731	1	0.335664	0.188071	0.564145	0.319634	0.17761	2.95686
ENSRNOG00000060530	0.52051	1	0.394406	0.248254	0.398242	0.107065	0.287617	2.95609
ENSRNOG00000047781	0.423766	1	0.526673	0.140901	0.481807	0.217129	0.165555	2.95583
ENSRNOG00000056371	0.619316	0.35	0.515485	0.370726	0.474869	0.204152	0.421194	2.95574
ENSRNOG00000011258	0.52051	0.25	0.684382	0.248254	0.627407	0.33732	0.287617	2.95549
ENSRNOG00000020862	0.472518	1	0.531469	0.193086	0.465106	0.0675281	0.225279	2.95499
ENSRNOG00000027151	0.472518	1	0.48951	0.193086	0.516872	0.0571565	0.225279	2.95442
ENSRNOG00000021031	0.472518	1	0.354312	0.193086	0.453655	0.25489	0.225279	2.95374
ENSRNOG00000018267	0.371731	1	0.620979	0.136296	0.56411	0.133205	0.127209	2.95353
ENSRNOG00000020626	0.309686	1	0.583683	0.242596	0.513888	0.0846127	0.218573	2.95304
ENSRNOG00000027940	0.309686	0.8	0.671329	0.0926815	0.78196	0.21514	0.0821651	2.95296
ENSRNOG00000020391	0.472518	1	0.485315	0.193086	0.466537	0.109939	0.225279	2.95267
ENSRNOG00000007371	0.472518	1	0.454164	0.193086	0.480075	0.126651	0.225279	2.95177
ENSRNOG00000009749	0.52051	0.85	0.480186	0.305201	0.431069	0.0714668	0.293025	2.95146
ENSRNOG00000008557	0.309686	1	0.497902	0.242596	0.471577	0.210773	0.218573	2.95111
ENSRNOG00000010007	0.496425	0.4	0.454545	0.441254	0.41213	0.317981	0.428217	2.95055
ENSRNOG00000030475	0.423766	1	0.494172	0.208533	0.508741	0.124295	0.190399	2.94991
ENSRNOG00000020595	0.52051	0.45	0.615385	0.248254	0.625845	0.202092	0.287617	2.9497
ENSRNOG00000013442	0.309686	1	0.596737	0.136296	0.607205	0.172293	0.127209	2.94943
ENSRNOG00000020138	0.496425	0.15	0.567832	0.441254	0.529415	0.336202	0.428217	2.94934
ENSRNOG00000012019	0.423766	1	0.552448	0.140901	0.501628	0.164854	0.165555	2.94915
ENSRNOG00000008017	0.423766	1	0.482517	0.280853	0.46183	0.0491637	0.250448	2.94858
ENSRNOG00000020072	0.371731	1	0.542149	0.115852	0.526761	0.283685	0.108226	2.9484
ENSRNOG00000005504	0.52051	1	0.307692	0.248254	0.317517	0.266801	0.287617	2.94839
ENSRNOG00000057941	0.569125	0.3	0.501898	0.306667	0.497616	0.420249	0.352823	2.94838
ENSRNOG00000002879	0.472518	0.4	0.55984	0.331005	0.522779	0.356029	0.306109	2.94828
ENSRNOG00000056562	0.52051	0.95	0.366504	0.248254	0.434304	0.14036	0.287617	2.94755
ENSRNOG00000012528	0.423766	0.2	0.561039	0.401026	0.496787	0.490817	0.372959	2.9464
ENSRNOG00000026643	0.309686	1	0.498701	0.280853	0.460041	0.146351	0.250448	2.94608
ENSRNOG00000051147	0.371731	1	0.560107	0.213411	0.503465	0.108543	0.188754	2.94601
ENSRNOG00000021403	0.423766	1	0.55005	0.140901	0.533732	0.131849	0.165555	2.94585
ENSRNOG00000012357	0.472518	1	0.509557	0.193086	0.423727	0.121442	0.225279	2.94561
ENSRNOG00000046836	0.371731	1	0.41958	0.36	0.4289	0.040121	0.324704	2.94504
ENSRNOG00000003116	0.371731	1	0.574825	0.18619	0.573326	0.0715731	0.16679	2.94444
ENSRNOG00000002943	0.52051	0.3	0.74006	0.248254	0.676607	0.171119	0.287617	2.94417
ENSRNOG00000032152	0.472518	0.65	0.699301	0.213411	0.651019	0.032619	0.225279	2.94415
ENSRNOG00000005614	0.309686	1	0.335664	0.213411	0.56854	0.325986	0.188754	2.94204
ENSRNOG00000032516	0.423766	1	0.532268	0.213411	0.538129	0.0453418	0.188754	2.94167
ENSRNOG00000007990	0.423766	1	0.57046	0.18619	0.583539	0.0106859	0.16679	2.94143
ENSRNOG00000013816	0.423766	1	0.48773	0.140901	0.472921	0.24945	0.165555	2.94032
ENSRNOG00000000974	0.423766	1	0.629371	0.15798	0.559377	0.00411541	0.165555	2.94016
ENSRNOG00000054765	0.371731	1	0.38961	0.305543	0.338159	0.25808	0.276847	2.93997
ENSRNOG00000001453	0.52051	0.35	0.702897	0.248254	0.635301	0.195113	0.287617	2.93969
ENSRNOG00000019416	0.52051	0.4	0.544456	0.305201	0.538111	0.338192	0.293025	2.9395
ENSRNOG00000014161	0.472518	1	0.495105	0.193086	0.463106	0.0891733	0.225279	2.93827
ENSRNOG00000013634	0.569125	1	0.250477	0.306667	0.255573	0.203165	0.352823	2.93783
ENSRNOG00000006359	0.371731	1	0.534665	0.244375	0.495028	0.0585523	0.23292	2.93727
ENSRNOG00000019091	0.423766	1	0.59021	0.188071	0.486173	0.0713762	0.17761	2.93721
ENSRNOG00000042869	0.472518	1	0.493724	0.193086	0.489196	0.0632523	0.225279	2.93706
ENSRNOG00000006302	0.434128	1	0.231594	0.370726	0.307685	0.234882	0.358031	2.93705
ENSRNOG00000008052	0.309686	1	0.596567	0.155715	0.585513	0.148365	0.141094	2.93694
ENSRNOG00000000541	0.423766	1	0.498168	0.140901	0.48929	0.218655	0.165555	2.93634
ENSRNOG00000017396	0.371731	1	0.654945	0.091462	0.603872	0.105912	0.108226	2.93615
ENSRNOG00000003853	0.371731	1	0.54653	0.091462	0.59118	0.226848	0.108226	2.93598
ENSRNOG00000042276	0.52051	1	0.425574	0.248254	0.360444	0.0924802	0.287617	2.93488
ENSRNOG00000014399	0.371731	1	0.625175	0.108611	0.599885	0.121047	0.108226	2.93467
ENSRNOG00000036697	0.569125	0.3	0.359235	0.438833	0.408388	0.459873	0.398638	2.93409
ENSRNOG00000036676	0.371731	1	0.623861	0.1564	0.598853	0.0454079	0.137488	2.93374
ENSRNOG00000057389	0.52051	1	0.394406	0.248254	0.383695	0.0980096	0.287617	2.93249
ENSRNOG00000001402	0.52051	1	0.40043	0.248254	0.443789	0.0315568	0.287617	2.93216
ENSRNOG00000021962	0.52051	1	0.411588	0.248254	0.376959	0.086658	0.287617	2.93159
ENSRNOG00000032034	0.569125	0.45	0.515485	0.306667	0.448609	0.287993	0.352823	2.9307
ENSRNOG00000023816	0.423766	1	0.563001	0.140901	0.519566	0.117552	0.165555	2.93034
ENSRNOG00000016774	0.52051	0.3	0.503497	0.352782	0.420285	0.516033	0.316782	2.92989
ENSRNOG00000026840	0.52051	0.95	0.398002	0.248254	0.381435	0.143692	0.287617	2.92951
ENSRNOG00000016360	0.371731	0.2	0.914086	0.244375	0.873974	0.0911463	0.23292	2.92823
ENSRNOG00000059463	0.671872	0.4	0.364399	0.434444	0.395181	0.169051	0.493077	2.92802
ENSRNOG00000020833	0.309686	1	0.58709	0.108611	0.56328	0.261746	0.0975608	2.92797
ENSRNOG00000057628	0.309686	1	0.573293	0.155715	0.557789	0.190382	0.141094	2.92796
ENSRNOG00000014380	0.472518	0.4	0.664013	0.305201	0.636916	0.155897	0.293025	2.92757
ENSRNOG00000061176	0.423766	1	0.458208	0.140901	0.441666	0.297419	0.165555	2.92752
ENSRNOG00000014259	0.472518	0.95	0.523477	0.193086	0.497593	0.0649809	0.225279	2.92693
ENSRNOG00000020263	0.423766	1	0.425175	0.18619	0.508291	0.216311	0.16679	2.92652
ENSRNOG00000014317	0.472518	1	0.525275	0.193086	0.496511	0.0128889	0.225279	2.92556
ENSRNOG00000020150	0.371731	1	0.548452	0.208533	0.490714	0.114852	0.190399	2.92468
ENSRNOG00000057823	0.472518	1	0.406394	0.193086	0.382776	0.243904	0.225279	2.92396
ENSRNOG00000020431	0.371731	1	0.46993	0.244375	0.575786	0.0289701	0.23292	2.92371
ENSRNOG00000013002	0.371731	1	0.641359	0.162917	0.575121	0.0282021	0.143728	2.92306
ENSRNOG00000033496	0.52051	1	0.431568	0.248254	0.41301	0.0217159	0.287617	2.92268
ENSRNOG00000020029	0.317379	1	0.363636	0.266931	0.526628	0.202202	0.245364	2.92214
ENSRNOG00000055297	0.472518	1	0.497902	0.244375	0.454562	0.0198425	0.23292	2.92212
ENSRNOG00000004554	0.371731	1	0.559441	0.091462	0.614061	0.174283	0.108226	2.9192
ENSRNOG00000003187	0.472518	1	0.395804	0.193086	0.370434	0.261748	0.225279	2.91887
ENSRNOG00000028534	0.371731	1	0.565834	0.0926815	0.527682	0.251626	0.108226	2.91778
ENSRNOG00000018114	0.403285	1	0.307692	0.401026	0.356665	0.0758128	0.372959	2.91744
ENSRNOG00000021175	0.324704	1	0.453147	0.36	0.385266	0.0688513	0.324704	2.91667
ENSRNOG00000005129	0.472518	0.4	0.448951	0.477411	0.391162	0.27985	0.446454	2.91635
ENSRNOG00000047230	0.309686	1	0.615203	0.111111	0.592884	0.189732	0.0973329	2.91595
ENSRNOG00000020345	0.52051	1	0.401417	0.248254	0.421968	0.0361479	0.287617	2.91591
ENSRNOG00000008049	0.472518	1	0.484316	0.193086	0.45339	0.0865141	0.225279	2.9151
ENSRNOG00000005144	0.472518	0.9	0.569431	0.193086	0.50696	0.0471335	0.225279	2.91441
ENSRNOG00000017901	0.472518	1	0.408392	0.193086	0.388325	0.226414	0.225279	2.91401
ENSRNOG00000019282	0.317379	1	0.538462	0.28963	0.46757	0.0407278	0.259644	2.91341
ENSRNOG00000018639	0.423766	1	0.557842	0.171868	0.534217	0.0596829	0.165555	2.91293
ENSRNOG00000036684	0.309686	1	0.528671	0.213411	0.583824	0.0884523	0.188754	2.9128
ENSRNOG00000025518	0.324704	1	0.316084	0.36	0.26807	0.319238	0.324704	2.9128
ENSRNOG00000020022	0.371731	1	0.611389	0.171868	0.540835	0.0644758	0.152444	2.91274
ENSRNOG00000020717	0.569125	0.45	0.427972	0.37536	0.411229	0.325824	0.352823	2.91233
ENSRNOG00000020660	0.309686	1	0.657343	0.108883	0.596573	0.144167	0.0952705	2.91192
ENSRNOG00000025895	0.472518	0.6	0.703696	0.193086	0.627257	0.0899237	0.225279	2.91176
ENSRNOG00000018825	0.52051	1	0.328902	0.305543	0.332043	0.136969	0.287617	2.91159
ENSRNOG00000021053	0.52051	1	0.381437	0.248254	0.387122	0.08654	0.287617	2.91148
ENSRNOG00000046257	0.472518	1	0.386268	0.305201	0.365722	0.0882191	0.293025	2.91095
ENSRNOG00000021117	0.472518	1	0.430636	0.193086	0.373272	0.216154	0.225279	2.91095
ENSRNOG00000050108	0.472518	1	0.460939	0.193086	0.413872	0.144854	0.225279	2.91055
ENSRNOG00000011825	0.423766	1	0.511489	0.244375	0.470215	0.0255856	0.23292	2.90835
ENSRNOG00000020875	0.472518	0.6	0.593407	0.28963	0.546945	0.145852	0.259644	2.908
ENSRNOG00000002907	0.52051	0.3	0.537063	0.36	0.502098	0.363012	0.324704	2.90739
ENSRNOG00000052421	0.371731	1	0.455944	0.242596	0.530108	0.0881716	0.218573	2.90712
ENSRNOG00000028411	0.52051	0.55	0.447552	0.305543	0.417087	0.378196	0.287617	2.90651
ENSRNOG00000013533	0.569125	0.45	0.497902	0.306667	0.441729	0.287698	0.352823	2.90594
ENSRNOG00000009848	0.317379	1	0.335664	0.244375	0.588236	0.186727	0.23292	2.9053
ENSRNOG00000000917	0.423766	1	0.531735	0.242596	0.476508	0.0111878	0.218573	2.90437
ENSRNOG00000019623	0.371731	0.9	0.673193	0.155715	0.612044	0.0501026	0.141094	2.90388
ENSRNOG00000051816	0.309686	1	0.570629	0.0724074	0.607737	0.27956	0.0631955	2.90322
ENSRNOG00000015206	0.472518	1	0.314352	0.193086	0.410937	0.286891	0.225279	2.90306
ENSRNOG00000001754	0.309686	1	0.481585	0.28963	0.473342	0.0889743	0.259644	2.90286
ENSRNOG00000004518	0.52051	0.75	0.515152	0.248254	0.490101	0.0905901	0.287617	2.90222
ENSRNOG00000000064	0.52051	1	0.31049	0.248254	0.287155	0.247845	0.287617	2.90187
ENSRNOG00000007722	0.309686	1	0.538928	0.305543	0.470046	0.000724342	0.276847	2.90177
ENSRNOG00000004107	0.472518	0.9	0.555445	0.193086	0.503577	0.0517728	0.225279	2.90168
ENSRNOG00000019333	0.317379	1	0.58022	0.244375	0.511412	0.015292	0.23292	2.9016
ENSRNOG00000061231	0.472518	1	0.389211	0.193086	0.381345	0.240086	0.225279	2.90153
ENSRNOG00000000663	0.371731	1	0.621778	0.15798	0.594956	0.0158503	0.138993	2.90129
ENSRNOG00000021433	0.472518	1	0.417183	0.193086	0.390942	0.202247	0.225279	2.90126
ENSRNOG00000009950	0.423766	0.15	0.584083	0.352782	0.538596	0.53448	0.316782	2.90049
ENSRNOG00000027422	0.52051	0.45	0.562105	0.266931	0.527543	0.285631	0.287617	2.90034
ENSRNOG00000012477	0.309686	1	0.529138	0.0893714	0.551541	0.338211	0.0821651	2.90011
ENSRNOG00000025252	0.309686	1	0.513487	0.22707	0.443592	0.203702	0.202447	2.89998
ENSRNOG00000032844	0.472518	1	0.351648	0.193086	0.422007	0.235351	0.225279	2.89989
ENSRNOG00000047134	0.619316	0.45	0.529471	0.36862	0.502461	0.00846864	0.421194	2.89953
ENSRNOG00000032902	0.52051	1	0.367402	0.248254	0.334874	0.140502	0.287617	2.89916
ENSRNOG00000034246	0.423766	1	0.529471	0.140901	0.596895	0.0408329	0.165555	2.89742
ENSRNOG00000043128	0.472518	1	0.485514	0.244375	0.413554	0.0470407	0.23292	2.89592
ENSRNOG00000025602	0.52051	1	0.38042	0.248254	0.425628	0.0329894	0.287617	2.89542
ENSRNOG00000028161	0.569125	0.3	0.531469	0.37536	0.520999	0.245444	0.352823	2.89522
ENSRNOG00000024104	0.52051	0.6	0.531469	0.331005	0.465366	0.140295	0.306109	2.89475
ENSRNOG00000055925	0.472518	1	0.445554	0.193086	0.393509	0.163107	0.225279	2.89305
ENSRNOG00000001345	0.472518	0.2	0.634033	0.305201	0.608279	0.379445	0.293025	2.8925
ENSRNOG00000019778	0.472518	1	0.371628	0.193086	0.343432	0.2853	0.225279	2.89124
ENSRNOG00000015385	0.52051	0.9	0.418648	0.266931	0.399545	0.095522	0.287617	2.88877
ENSRNOG00000022582	0.472518	1	0.472727	0.193086	0.421454	0.103674	0.225279	2.88874
ENSRNOG00000051344	0.569125	0.95	0.358442	0.306667	0.323725	0.0267672	0.352823	2.88755
ENSRNOG00000042068	0.472518	1	0.375225	0.193086	0.387423	0.23364	0.225279	2.88717
ENSRNOG00000005795	0.52051	1	0.364436	0.248254	0.358315	0.107721	0.287617	2.88685
ENSRNOG00000021106	0.47018	0.15	0.493906	0.477411	0.425962	0.422251	0.446454	2.88616
ENSRNOG00000026745	0.472518	1	0.340659	0.193086	0.349853	0.30378	0.225279	2.88518
ENSRNOG00000015936	0.52051	0.4	0.683916	0.248254	0.622606	0.121759	0.287617	2.88466
ENSRNOG00000021245	0.309686	1	0.558805	0.155715	0.557139	0.16184	0.141094	2.88428
ENSRNOG00000005623	0.309686	1	0.645221	0.0482716	0.585929	0.241998	0.053097	2.8842
ENSRNOG00000030712	0.569125	1	0.156643	0.306667	0.186653	0.312117	0.352823	2.88403
ENSRNOG00000019147	0.423766	1	0.307692	0.140901	0.514892	0.331021	0.165555	2.88383
ENSRNOG00000042029	0.371731	1	0.529604	0.111111	0.508183	0.253768	0.108226	2.88262
ENSRNOG00000010838	0.569125	0.45	0.57003	0.306667	0.508414	0.124983	0.352823	2.88204
ENSRNOG00000012786	0.472518	1	0.343483	0.193086	0.478126	0.169272	0.225279	2.88176
ENSRNOG00000001443	0.309686	1	0.573826	0.208533	0.549652	0.0493123	0.190399	2.88141
ENSRNOG00000007738	0.52051	0.55	0.573826	0.248254	0.587015	0.114181	0.287617	2.8814
ENSRNOG00000033024	0.371731	1	0.568902	0.136296	0.643985	0.0315334	0.127209	2.87966
ENSRNOG00000003108	0.423766	1	0.531469	0.213411	0.490951	0.0311969	0.188754	2.87955
ENSRNOG00000006112	0.309686	1	0.609058	0.188071	0.568876	0.0259226	0.17761	2.87922
ENSRNOG00000019799	0.374745	1	0.391608	0.305201	0.399503	0.115109	0.293025	2.87919
ENSRNOG00000042556	0.472518	1	0.425493	0.193086	0.490883	0.0704527	0.225279	2.87771
ENSRNOG00000020346	0.374745	1	0.450749	0.305201	0.370433	0.0833865	0.293025	2.87754
ENSRNOG00000011627	0.472518	1	0.437163	0.193086	0.394662	0.154481	0.225279	2.87719
ENSRNOG00000038746	0.371731	1	0.379069	0.115852	0.60208	0.299904	0.108226	2.87686
ENSRNOG00000046005	0.52051	0.9	0.393817	0.266931	0.440254	0.0675187	0.287617	2.87665
ENSRNOG00000059041	0.569125	0.3	0.523477	0.306667	0.582163	0.242297	0.352823	2.87655
ENSRNOG00000043267	0.371731	1	0.572428	0.091462	0.556702	0.174983	0.108226	2.87553
ENSRNOG00000016346	0.423766	1	0.384077	0.140901	0.545655	0.215375	0.165555	2.87533
ENSRNOG00000050500	0.371731	1	0.546653	0.123773	0.602051	0.121583	0.109238	2.87503
ENSRNOG00000018309	0.472518	0.45	0.691375	0.266931	0.637235	0.111399	0.245364	2.87482
ENSRNOG00000024924	0.309686	1	0.566434	0.0677056	0.539176	0.331436	0.0602215	2.87466
ENSRNOG00000030478	0.374745	1	0.29032	0.305201	0.323023	0.288305	0.293025	2.87462
ENSRNOG00000002051	0.371731	1	0.483783	0.22707	0.468445	0.120766	0.202447	2.87424
ENSRNOG00000047040	0.423766	1	0.41958	0.140901	0.691031	0.0329567	0.165555	2.87379
ENSRNOG00000010881	0.472518	1	0.367366	0.193086	0.40147	0.21405	0.225279	2.87377
ENSRNOG00000030934	0.309686	1	0.529071	0.28963	0.450931	0.0343154	0.259644	2.87328
ENSRNOG00000006137	0.619316	0.35	0.537063	0.36862	0.507478	0.0685467	0.421194	2.87222
ENSRNOG00000019758	0.423766	1	0.441958	0.278044	0.401704	0.0789241	0.247545	2.87194
ENSRNOG00000010218	0.423766	1	0.455012	0.280853	0.411721	0.0486462	0.250448	2.87045
ENSRNOG00000022939	0.569125	1	0.31049	0.306667	0.281988	0.0492909	0.352823	2.87038
ENSRNOG00000012724	0.52051	0.4	0.706294	0.248254	0.662048	0.0452513	0.287617	2.86997
ENSRNOG00000003980	0.309686	1	0.405594	0.266931	0.363145	0.278679	0.245364	2.8694
ENSRNOG00000006984	0.52051	1	0.33496	0.248254	0.361206	0.116588	0.287617	2.86913
ENSRNOG00000057102	0.423766	1	0.503896	0.188071	0.464968	0.110675	0.17761	2.86899
ENSRNOG00000005333	0.309686	1	0.533067	0.266931	0.449378	0.0641771	0.245364	2.8686
ENSRNOG00000062168	0.309686	1	0.445554	0.280853	0.426527	0.155093	0.250448	2.86816
ENSRNOG00000062038	0.371731	1	0.427373	0.305543	0.386095	0.100352	0.276847	2.86794
ENSRNOG00000021330	0.317379	1	0.472727	0.266931	0.438093	0.127221	0.245364	2.86772
ENSRNOG00000009414	0.309686	1	0.606993	0.162917	0.552651	0.0915602	0.143728	2.86754
ENSRNOG00000009097	0.309686	1	0.562492	0.171868	0.550116	0.120853	0.152444	2.86746
ENSRNOG00000054689	0.309686	1	0.582085	0.208533	0.532141	0.0437309	0.190399	2.86657
ENSRNOG00000053599	0.52051	0.4	0.581818	0.305201	0.559739	0.205523	0.293025	2.86582
ENSRNOG00000047960	0.371731	1	0.509091	0.091462	0.588942	0.195796	0.108226	2.86525
ENSRNOG00000016186	0.569125	1	0.292507	0.331005	0.286989	0.0325538	0.352823	2.865
ENSRNOG00000054757	0.569125	1	0.285714	0.306667	0.279403	0.0711943	0.352823	2.86493
ENSRNOG00000017990	0.309686	1	0.507057	0.213411	0.529779	0.116186	0.188754	2.86487
ENSRNOG00000017604	0.423766	1	0.407592	0.244375	0.345558	0.210161	0.23292	2.86437
ENSRNOG00000003650	0.472518	1	0.422378	0.193086	0.363396	0.187513	0.225279	2.86417
ENSRNOG00000015434	0.472518	1	0.481518	0.193086	0.468408	0.0224957	0.225279	2.86331
ENSRNOG00000019447	0.309686	1	0.515702	0.188071	0.507295	0.164568	0.17761	2.86293
ENSRNOG00000003551	0.423766	1	0.430769	0.242596	0.489562	0.0576567	0.218573	2.86292
ENSRNOG00000003065	0.423766	1	0.533333	0.140901	0.46097	0.138368	0.165555	2.86289
ENSRNOG00000019507	0.423766	1	0.525874	0.140901	0.517218	0.0892119	0.165555	2.86253
ENSRNOG00000040214	0.423766	1	0.555445	0.162917	0.518788	0.0357435	0.165555	2.86221
ENSRNOG00000001148	0.423766	1	0.523077	0.162917	0.532126	0.0545012	0.165555	2.86194
ENSRNOG00000018246	0.317379	1	0.497502	0.244375	0.435387	0.134111	0.23292	2.86167
ENSRNOG00000058461	0.423766	0.4	0.644374	0.331005	0.626423	0.129751	0.306109	2.86143
ENSRNOG00000032877	0.371731	1	0.468531	0.188071	0.469584	0.185852	0.17761	2.86138
ENSRNOG00000028430	0.371731	1	0.41998	0.266931	0.377879	0.179196	0.245364	2.86108
ENSRNOG00000009275	0.371731	1	0.563636	0.108611	0.552577	0.155723	0.108226	2.8605
ENSRNOG00000057517	0.52051	1	0.359118	0.248254	0.348222	0.095958	0.287617	2.85968
ENSRNOG00000028247	0.371731	0.65	0.48951	0.36	0.435479	0.227461	0.324704	2.85888
ENSRNOG00000010083	0.309686	1	0.478188	0.266931	0.466953	0.0916357	0.245364	2.85876
ENSRNOG00000026267	0.472518	0.3	0.716284	0.217778	0.69419	0.231998	0.225279	2.85805
ENSRNOG00000061102	0.423766	1	0.466533	0.140901	0.418704	0.242137	0.165555	2.8576
ENSRNOG00000005982	0.472518	0.3	0.475524	0.37536	0.421511	0.454629	0.358031	2.85757
ENSRNOG00000053869	0.423766	0.65	0.515485	0.266931	0.447779	0.306166	0.245364	2.85549
ENSRNOG00000059866	0.569125	0.75	0.395338	0.306667	0.401263	0.0799897	0.352823	2.85521
ENSRNOG00000000798	0.309686	1	0.583084	0.15798	0.553386	0.112047	0.138993	2.85518
ENSRNOG00000024112	0.371731	1	0.481785	0.266931	0.420527	0.0687354	0.245364	2.85507
ENSRNOG00000020696	0.423766	1	0.533067	0.140901	0.448815	0.142402	0.165555	2.85451
ENSRNOG00000010474	0.309686	1	0.492562	0.208533	0.450041	0.203269	0.190399	2.85449
ENSRNOG00000048509	0.52051	0.95	0.445554	0.248254	0.395692	0.00641911	0.287617	2.85405
ENSRNOG00000046057	0.309686	0.85	0.41958	0.1564	0.691031	0.289602	0.137488	2.85379
ENSRNOG00000020860	0.371731	1	0.501499	0.244375	0.474276	0.0289227	0.23292	2.85372
ENSRNOG00000021209	0.472518	1	0.428057	0.193086	0.440449	0.0938454	0.225279	2.85323
ENSRNOG00000053347	0.472518	0.45	0.432368	0.370726	0.445997	0.323536	0.358031	2.85318
ENSRNOG00000054391	0.472518	0.9	0.39021	0.193086	0.350269	0.321788	0.225279	2.85315
ENSRNOG00000052343	0.472518	1	0.45035	0.280853	0.38892	0.00968887	0.250448	2.85278
ENSRNOG00000021318	0.52051	1	0.399001	0.248254	0.375214	0.0211876	0.287617	2.85178
ENSRNOG00000046316	0.423766	1	0.555445	0.140901	0.491405	0.0745429	0.165555	2.85161
ENSRNOG00000025154	0.52051	1	0.343523	0.248254	0.334064	0.11681	0.287617	2.85078
ENSRNOG00000008612	0.52051	0.4	0.588684	0.248254	0.582417	0.223225	0.287617	2.85071
ENSRNOG00000008098	0.371731	1	0.402468	0.171868	0.480712	0.270013	0.152444	2.84924
ENSRNOG00000021051	0.317379	1	0.538661	0.244375	0.498867	0.0165656	0.23292	2.84877
ENSRNOG00000009020	0.371731	1	0.485914	0.242596	0.41204	0.11757	0.218573	2.84842
ENSRNOG00000003226	0.52051	1	0.34965	0.248254	0.293394	0.148448	0.287617	2.84787
ENSRNOG00000000923	0.371731	1	0.570629	0.213411	0.481913	0.021418	0.188754	2.84786
ENSRNOG00000000122	0.309686	1	0.476287	0.155715	0.471161	0.293886	0.141094	2.84783
ENSRNOG00000003148	0.371731	1	0.506294	0.108883	0.524716	0.227425	0.108226	2.84727
ENSRNOG00000033426	0.371731	1	0.545455	0.15798	0.520136	0.112949	0.138993	2.84724
ENSRNOG00000033611	0.371731	1	0.506161	0.136296	0.461756	0.243905	0.127209	2.84706
ENSRNOG00000014117	0.423766	1	0.386813	0.140901	0.470097	0.259346	0.165555	2.84648
ENSRNOG00000037214	0.52051	0.25	0.395804	0.370726	0.379325	0.571556	0.358031	2.84595
ENSRNOG00000026913	0.423766	1	0.453147	0.140901	0.44413	0.218114	0.165555	2.84561
ENSRNOG00000012499	0.472518	0.95	0.487179	0.193086	0.471576	0.0454978	0.225279	2.84514
ENSRNOG00000018975	0.371731	1	0.503497	0.244375	0.464858	0.0270012	0.23292	2.84438
ENSRNOG00000016399	0.472518	1	0.31968	0.193086	0.373231	0.26025	0.225279	2.84404
ENSRNOG00000004659	0.309686	1	0.481413	0.22707	0.607245	0.0161234	0.202447	2.84399
ENSRNOG00000018494	0.52051	0.9	0.434965	0.248254	0.437563	0.0148975	0.287617	2.84381
ENSRNOG00000023521	0.309686	1	0.592408	0.0724074	0.602946	0.203015	0.0631955	2.84366
ENSRNOG00000005670	0.423766	1	0.365461	0.140901	0.472791	0.275101	0.165555	2.84357
ENSRNOG00000014459	0.309686	1	0.565035	0.188071	0.501322	0.101728	0.17761	2.84345
ENSRNOG00000016875	0.472518	1	0.430769	0.193086	0.409297	0.111601	0.225279	2.84255
ENSRNOG00000006978	0.423766	0.4	0.615692	0.305543	0.648823	0.155261	0.293025	2.84211
ENSRNOG00000031890	0.423766	1	0.405594	0.140901	0.392703	0.313299	0.165555	2.84182
ENSRNOG00000014237	0.52051	1	0.344456	0.248254	0.32006	0.119907	0.287617	2.8408
ENSRNOG00000016807	0.371731	1	0.50989	0.111111	0.503806	0.236037	0.108226	2.8408
ENSRNOG00000003946	0.371731	1	0.570884	0.091462	0.523976	0.172863	0.108226	2.83914
ENSRNOG00000013948	0.472518	0.95	0.335664	0.193086	0.45272	0.208901	0.225279	2.83817
ENSRNOG00000061230	0.309686	1	0.48053	0.188071	0.564614	0.117582	0.17761	2.83809
ENSRNOG00000016580	0.52051	1	0.364968	0.248254	0.377108	0.0396082	0.287617	2.83807
ENSRNOG00000019506	0.309686	1	0.433966	0.278044	0.377499	0.191107	0.247545	2.83785
ENSRNOG00000060615	0.52051	0.4	0.692308	0.248254	0.680737	0.00815043	0.287617	2.83758
ENSRNOG00000019851	0.472518	0.9	0.447847	0.193086	0.511954	0.0866976	0.225279	2.83738
ENSRNOG00000007645	0.472518	1	0.4662	0.193086	0.438477	0.0415074	0.225279	2.83707
ENSRNOG00000025890	0.472518	0.95	0.495504	0.193086	0.448305	0.0522678	0.225279	2.83696
ENSRNOG00000048577	0.52051	1	0.320746	0.248254	0.277212	0.182425	0.287617	2.83676
ENSRNOG00000050323	0.434128	0.2	0.66014	0.370726	0.581206	0.232392	0.358031	2.83662
ENSRNOG00000020475	0.309686	1	0.606394	0.15798	0.572219	0.0512299	0.138993	2.8365
ENSRNOG00000017023	0.52051	0.4	0.595804	0.305201	0.550583	0.170849	0.293025	2.83597
ENSRNOG00000009313	0.423766	1	0.464336	0.140901	0.419399	0.221309	0.165555	2.83527
ENSRNOG00000021139	0.52051	1	0.373445	0.248254	0.378285	0.0264095	0.287617	2.83452
ENSRNOG00000026171	0.569125	0.65	0.34787	0.306667	0.339014	0.268785	0.352823	2.83428
ENSRNOG00000014340	0.52051	1	0.395604	0.248254	0.375167	0.00698129	0.287617	2.83413
ENSRNOG00000000168	0.472518	0.8	0.340326	0.244375	0.460634	0.283245	0.23292	2.83402
ENSRNOG00000048961	0.423766	1	0.328072	0.244375	0.32858	0.276181	0.23292	2.83389
ENSRNOG00000002529	0.472518	1	0.383616	0.244375	0.375157	0.124668	0.23292	2.83325
ENSRNOG00000013720	0.52051	0.25	0.719046	0.248254	0.794295	0.0127421	0.287617	2.83246
ENSRNOG00000016698	0.52051	1	0.334665	0.248254	0.297802	0.143476	0.287617	2.83232
ENSRNOG00000002097	0.309686	1	0.425574	0.0893714	0.647211	0.277424	0.0821651	2.83143
ENSRNOG00000014496	0.420421	0.1	0.50676	0.452546	0.458551	0.478129	0.414969	2.83138
ENSRNOG00000050445	0.371731	1	0.379069	0.091462	0.586432	0.29428	0.108226	2.8312
ENSRNOG00000005556	0.371731	1	0.492962	0.18619	0.484246	0.128408	0.16679	2.83033
ENSRNOG00000021262	0.374745	1	0.272189	0.305201	0.369503	0.215523	0.293025	2.83019
ENSRNOG00000023208	0.317379	1	0.412587	0.266931	0.423893	0.163723	0.245364	2.82988
ENSRNOG00000008236	0.52051	0.65	0.307692	0.248254	0.514892	0.300725	0.287617	2.82969
ENSRNOG00000031387	0.472518	0.2	0.527739	0.331005	0.473342	0.518734	0.306109	2.82945
ENSRNOG00000019915	0.52051	0.35	0.461362	0.37536	0.457946	0.321727	0.342071	2.82898
ENSRNOG00000014654	0.423766	1	0.563037	0.162917	0.508218	0.0048599	0.165555	2.82835
ENSRNOG00000006796	0.371731	1	0.366833	0.331005	0.372088	0.0804126	0.306109	2.82818
ENSRNOG00000011189	0.423766	1	0.481518	0.22707	0.424934	0.0679531	0.202447	2.82769
ENSRNOG00000001712	0.472518	1	0.439627	0.193086	0.424541	0.0723633	0.225279	2.82741
ENSRNOG00000012881	0.423766	1	0.512687	0.208533	0.450366	0.0408652	0.190399	2.82662
ENSRNOG00000016128	0.52051	0.25	0.66034	0.248254	0.618799	0.240671	0.287617	2.82619
ENSRNOG00000007519	0.423766	1	0.443375	0.188071	0.443191	0.150067	0.17761	2.82608
ENSRNOG00000017674	0.423766	1	0.399867	0.305201	0.37913	0.0242421	0.293025	2.82523
ENSRNOG00000018092	0.472518	1	0.345125	0.193086	0.378038	0.211008	0.225279	2.82505
ENSRNOG00000021802	0.371731	1	0.447205	0.123773	0.548387	0.224623	0.109238	2.82496
ENSRNOG00000014025	0.472518	1	0.364121	0.193086	0.382062	0.187878	0.225279	2.82494
ENSRNOG00000013330	0.371731	1	0.41958	0.136296	0.710675	0.0593174	0.127209	2.82481
ENSRNOG00000032871	0.52051	1	0.242768	0.248254	0.279221	0.246385	0.287617	2.82476
ENSRNOG00000021615	0.52051	1	0.341658	0.248254	0.300225	0.126355	0.287617	2.82462
ENSRNOG00000015442	0.52051	0.6	0.585015	0.248254	0.557696	0.0253818	0.287617	2.82447
ENSRNOG00000008258	0.569125	0.3	0.58649	0.306667	0.609048	0.100221	0.352823	2.82437
ENSRNOG00000019857	0.371731	1	0.41958	0.091462	0.677438	0.155916	0.108226	2.82435
ENSRNOG00000008116	0.371731	1	0.471795	0.244375	0.453712	0.0494415	0.23292	2.82397
ENSRNOG00000005061	0.309686	1	0.497902	0.136296	0.515827	0.236689	0.127209	2.82361
ENSRNOG00000019921	0.309686	1	0.567832	0.111111	0.553542	0.183697	0.0973329	2.8232
ENSRNOG00000056945	0.403285	0.9	0.13986	0.401026	0.230622	0.375097	0.372959	2.82285
ENSRNOG00000024025	0.52051	0.4	0.628438	0.248254	0.591238	0.146618	0.287617	2.82268
ENSRNOG00000015753	0.309686	1	0.488578	0.188071	0.46983	0.188384	0.17761	2.82216
ENSRNOG00000022428	0.423766	1	0.420656	0.140901	0.469954	0.201301	0.165555	2.82213
ENSRNOG00000047578	0.569125	1	0.296503	0.306667	0.264591	0.0307058	0.352823	2.82041
ENSRNOG00000023639	0.371731	0.5	0.499767	0.331005	0.458926	0.351848	0.306109	2.81939
ENSRNOG00000049819	0.472518	1	0.495105	0.193086	0.421333	0.011658	0.225279	2.81898
ENSRNOG00000020698	0.569125	1	0.151848	0.306667	0.194273	0.243862	0.352823	2.8186
ENSRNOG00000011492	0.52051	0.55	0.607925	0.248254	0.601768	0.00244892	0.287617	2.81852
ENSRNOG00000018945	0.309686	1	0.557443	0.213411	0.519042	0.029824	0.188754	2.81816
ENSRNOG00000007743	0.472518	1	0.266595	0.193086	0.372807	0.287535	0.225279	2.81782
ENSRNOG00000059480	0.472518	0.3	0.525874	0.370726	0.483321	0.306925	0.358031	2.81739
ENSRNOG00000018761	0.371731	1	0.547453	0.091462	0.511446	0.186905	0.108226	2.81722
ENSRNOG00000007801	0.472518	1	0.41958	0.193086	0.396458	0.109855	0.225279	2.81678
ENSRNOG00000013229	0.52051	1	0.38961	0.248254	0.36303	0.00766204	0.287617	2.81668
ENSRNOG00000013160	0.371731	1	0.487512	0.091462	0.459145	0.298529	0.108226	2.8166
ENSRNOG00000013618	0.569125	0.3	0.455012	0.331005	0.434516	0.373664	0.352823	2.81614
ENSRNOG00000013340	0.371731	1	0.456029	0.091462	0.463568	0.324915	0.108226	2.81593
ENSRNOG00000016412	0.309686	1	0.427572	0.242596	0.492185	0.124975	0.218573	2.81559
ENSRNOG00000016611	0.423766	1	0.395604	0.140901	0.380955	0.308082	0.165555	2.81486
ENSRNOG00000004553	0.52051	0.4	0.511888	0.305201	0.479281	0.304801	0.293025	2.81471
ENSRNOG00000007793	0.423766	1	0.471347	0.140901	0.454879	0.158122	0.165555	2.81457
ENSRNOG00000001878	0.371731	1	0.488511	0.091462	0.477934	0.275447	0.108226	2.81331
ENSRNOG00000060098	0.423766	1	0.545455	0.140901	0.519062	0.0178108	0.165555	2.81255
ENSRNOG00000031703	0.472518	1	0.41958	0.193086	0.424751	0.0767158	0.225279	2.81193
ENSRNOG00000021182	0.371731	1	0.513886	0.091462	0.524505	0.201938	0.108226	2.81175
ENSRNOG00000010756	0.472518	0.7	0.581419	0.193086	0.519038	0.120389	0.225279	2.81173
ENSRNOG00000030126	0.52051	0.3	0.409191	0.36	0.371561	0.525124	0.324704	2.81109
ENSRNOG00000009049	0.472518	1	0.354312	0.193086	0.320731	0.24468	0.225279	2.81061
ENSRNOG00000061438	0.472518	1	0.442224	0.193086	0.430499	0.0468592	0.225279	2.81047
ENSRNOG00000058938	0.423766	1	0.383616	0.140901	0.477615	0.218927	0.165555	2.81038
ENSRNOG00000018087	0.619316	0.35	0.488312	0.36862	0.499465	0.0624635	0.421194	2.80937
ENSRNOG00000012495	0.309686	1	0.481918	0.242596	0.454278	0.102104	0.218573	2.80916
ENSRNOG00000024636	0.472518	1	0.347652	0.193086	0.343313	0.227193	0.225279	2.80904
ENSRNOG00000014328	0.371731	1	0.503497	0.15798	0.44733	0.188931	0.138993	2.80846
ENSRNOG00000058412	0.472518	1	0.410589	0.213411	0.38956	0.0970336	0.225279	2.80839
ENSRNOG00000006326	0.423766	1	0.455012	0.140901	0.442188	0.180718	0.165555	2.80814
ENSRNOG00000014903	0.371731	1	0.469797	0.266931	0.416402	0.0377507	0.245364	2.80798
ENSRNOG00000018164	0.309686	1	0.5669	0.115852	0.588632	0.125138	0.101752	2.80796
ENSRNOG00000011014	0.423766	1	0.39822	0.140901	0.412833	0.266608	0.165555	2.80788
ENSRNOG00000017720	0.52051	0.6	0.486713	0.305201	0.468001	0.134152	0.293025	2.8076
ENSRNOG00000015421	0.472518	1	0.181818	0.244375	0.296508	0.379413	0.23292	2.80755
ENSRNOG00000013236	0.472518	1	0.402797	0.193086	0.375177	0.138686	0.225279	2.80754
ENSRNOG00000001050	0.423766	1	0.502098	0.140901	0.416027	0.159058	0.165555	2.80741
ENSRNOG00000016776	0.423766	1	0.405594	0.140901	0.353497	0.318065	0.165555	2.80738
ENSRNOG00000003261	0.371731	1	0.354645	0.331005	0.301955	0.141501	0.306109	2.80695
ENSRNOG00000018396	0.472518	1	0.434366	0.193086	0.39158	0.0899788	0.225279	2.80681
ENSRNOG00000008604	0.309686	1	0.446154	0.266931	0.411041	0.126951	0.245364	2.80613
ENSRNOG00000010453	0.569125	0.3	0.566203	0.306667	0.530231	0.181073	0.352823	2.80612
ENSRNOG00000020497	0.472518	0.55	0.599619	0.193086	0.620645	0.144713	0.225279	2.80586
ENSRNOG00000024142	0.52051	0.25	0.555445	0.305201	0.495114	0.386167	0.293025	2.80546
ENSRNOG00000023403	0.371731	1	0.508292	0.18619	0.472715	0.0992027	0.16679	2.80492
ENSRNOG00000012524	0.472518	1	0.422244	0.193086	0.388668	0.102958	0.225279	2.80475
ENSRNOG00000048817	0.472518	1	0.329138	0.193086	0.30885	0.275786	0.225279	2.80466
ENSRNOG00000046744	0.309686	1	0.584083	0.0677056	0.562493	0.220257	0.0602215	2.80445
ENSRNOG00000046984	0.309686	1	0.461349	0.136296	0.561022	0.20851	0.127209	2.80407
ENSRNOG00000019423	0.472518	0.3	0.41958	0.477411	0.365594	0.320213	0.446454	2.80177
ENSRNOG00000008961	0.371731	1	0.363636	0.36	0.361929	0.0196152	0.324704	2.80161
ENSRNOG00000013460	0.371731	0.9	0.599401	0.091462	0.574532	0.155923	0.108226	2.80127
ENSRNOG00000004006	0.423766	1	0.4	0.140901	0.486616	0.184433	0.165555	2.80127
ENSRNOG00000028891	0.374745	1	0.380952	0.305201	0.38218	0.0647248	0.293025	2.80083
ENSRNOG00000019268	0.371731	1	0.327273	0.331005	0.256409	0.208179	0.306109	2.8007
ENSRNOG00000001378	0.52051	1	0.308092	0.248254	0.29842	0.13765	0.287617	2.80054
ENSRNOG00000010217	0.472518	1	0.43956	0.193086	0.460191	0.009777	0.225279	2.80041
ENSRNOG00000047628	0.309686	1	0.474592	0.266931	0.424934	0.0785927	0.245364	2.8001
ENSRNOG00000007272	0.472518	0.95	0.401417	0.193086	0.406785	0.150737	0.225279	2.79982
ENSRNOG00000019973	0.423766	0.8	0.464802	0.140901	0.451179	0.351898	0.165555	2.7981
ENSRNOG00000022514	0.374745	1	0.363037	0.305201	0.334543	0.126925	0.293025	2.79748
ENSRNOG00000014097	0.309686	1	0.528072	0.213411	0.474567	0.0829271	0.188754	2.79742
ENSRNOG00000025589	0.309686	1	0.512821	0.115852	0.565846	0.191106	0.101752	2.79706
ENSRNOG00000002121	0.472518	1	0.38961	0.193086	0.328814	0.187219	0.225279	2.79653
ENSRNOG00000021691	0.423766	0.95	0.444374	0.140901	0.443831	0.227869	0.165555	2.7963
ENSRNOG00000004903	0.371731	1	0.509091	0.091462	0.450775	0.264626	0.108226	2.79591
ENSRNOG00000012832	0.52051	1	0.364036	0.248254	0.331582	0.043438	0.287617	2.79544
ENSRNOG00000012975	0.52051	1	0.28012	0.248254	0.259512	0.198866	0.287617	2.79488
ENSRNOG00000007972	0.52051	1	0.313753	0.248254	0.307723	0.116967	0.287617	2.79482
ENSRNOG00000033729	0.423766	0.5	0.575715	0.331005	0.573881	0.0842648	0.306109	2.79474
ENSRNOG00000014420	0.472518	1	0.46993	0.193086	0.430611	0.00318628	0.225279	2.79461
ENSRNOG00000048553	0.52051	1	0.338861	0.248254	0.363608	0.0357466	0.287617	2.7946
ENSRNOG00000018471	0.52051	1	0.362704	0.248254	0.366964	0.00827953	0.287617	2.79433
ENSRNOG00000004697	0.472518	1	0.382617	0.193086	0.37103	0.149088	0.225279	2.79362
ENSRNOG00000021890	0.309686	1	0.402797	0.266931	0.411332	0.157223	0.245364	2.79333
ENSRNOG00000020185	0.371731	1	0.511559	0.091462	0.531082	0.179245	0.108226	2.7933
ENSRNOG00000009845	0.472518	1	0.239209	0.193086	0.370641	0.292443	0.225279	2.79318
ENSRNOG00000043300	0.423766	1	0.288112	0.244375	0.353343	0.250358	0.23292	2.79287
ENSRNOG00000051756	0.52051	1	0.333884	0.248254	0.37142	0.0311421	0.287617	2.79283
ENSRNOG00000017839	0.472518	0.2	0.424242	0.477411	0.382179	0.389762	0.446454	2.79257
ENSRNOG00000059202	0.309686	1	0.56044	0.136296	0.581714	0.0762466	0.127209	2.79159
ENSRNOG00000028211	0.472518	0.35	0.67972	0.244375	0.606758	0.205148	0.23292	2.79144
ENSRNOG00000046168	0.309686	1	0.499767	0.162917	0.583848	0.090829	0.143728	2.79078
ENSRNOG00000000408	0.472518	0.4	0.560203	0.305201	0.5179	0.241002	0.293025	2.78985
ENSRNOG00000017333	0.309686	1	0.50989	0.136189	0.494348	0.217647	0.121266	2.78903
ENSRNOG00000024376	0.472518	1	0.317682	0.331005	0.276129	0.0855598	0.306109	2.789
ENSRNOG00000053889	0.52051	0.4	0.576193	0.248254	0.583132	0.173071	0.287617	2.78878
ENSRNOG00000060436	0.472518	1	0.398002	0.193086	0.348306	0.151303	0.225279	2.78849
ENSRNOG00000017194	0.309686	1	0.52384	0.123773	0.52596	0.195992	0.109238	2.78849
ENSRNOG00000026124	0.423766	0.95	0.46014	0.213411	0.442611	0.109797	0.188754	2.78848
ENSRNOG00000020822	0.309686	1	0.507692	0.136296	0.587248	0.119809	0.127209	2.78794
ENSRNOG00000020271	0.472518	0.35	0.521043	0.305201	0.515999	0.330101	0.293025	2.78789
ENSRNOG00000024568	0.309686	1	0.5671	0.136189	0.541877	0.111535	0.121266	2.78765
ENSRNOG00000027393	0.472518	0.85	0.351097	0.193086	0.551719	0.143898	0.225279	2.7876
ENSRNOG00000013179	0.371731	1	0.307692	0.091462	0.525741	0.3827	0.108226	2.78755
ENSRNOG00000014650	0.472518	0.75	0.411588	0.193086	0.420905	0.3138	0.225279	2.78718
ENSRNOG00000006380	0.569125	0.4	0.480519	0.306667	0.425835	0.251604	0.352823	2.78657
ENSRNOG00000059834	0.423766	1	0.432634	0.140901	0.437531	0.185411	0.165555	2.7858
ENSRNOG00000006494	0.309686	1	0.512288	0.242596	0.469953	0.0324972	0.218573	2.78559
ENSRNOG00000049281	0.317379	1	0.447552	0.244375	0.461789	0.0813777	0.23292	2.78539
ENSRNOG00000030644	0.423766	0.75	0.601399	0.155715	0.525921	0.162559	0.165555	2.78491
ENSRNOG00000023968	0.371731	1	0.432567	0.244375	0.432323	0.0707125	0.23292	2.78463
ENSRNOG00000027797	0.569125	0.35	0.457809	0.331005	0.40391	0.319467	0.352823	2.78414
ENSRNOG00000013911	0.317379	1	0.527273	0.244375	0.438156	0.0236381	0.23292	2.78374
ENSRNOG00000060853	0.371731	1	0.517882	0.188071	0.472531	0.0559084	0.17761	2.78373
ENSRNOG00000037835	0.423766	0.15	0.877722	0.162917	0.831839	0.171233	0.165555	2.78303
ENSRNOG00000047115	0.472518	1	0.35005	0.193086	0.329639	0.212138	0.225279	2.78271
ENSRNOG00000002755	0.472518	1	0.415003	0.217778	0.396323	0.0551402	0.225279	2.78204
ENSRNOG00000029360	0.371731	1	0.530536	0.171868	0.491296	0.0634623	0.152444	2.78134
ENSRNOG00000042216	0.472518	1	0.422977	0.193086	0.389537	0.0778809	0.225279	2.78128
ENSRNOG00000027623	0.371731	0.9	0.611588	0.091462	0.564989	0.133018	0.108226	2.78101
ENSRNOG00000001081	0.309686	1	0.604063	0.111111	0.540639	0.118151	0.0973329	2.78098
ENSRNOG00000027891	0.423766	1	0.460939	0.140901	0.41692	0.172159	0.165555	2.78024
ENSRNOG00000058646	0.423766	1	0.295153	0.140901	0.456473	0.298229	0.165555	2.78008
ENSRNOG00000028274	0.472518	1	0.257343	0.193086	0.312834	0.318998	0.225279	2.78006
ENSRNOG00000009069	0.52051	1	0.34632	0.248254	0.329255	0.0476235	0.287617	2.77958
ENSRNOG00000061844	0.472518	1	0.38398	0.193086	0.377942	0.126414	0.225279	2.77922
ENSRNOG00000062158	0.472518	1	0.41958	0.193086	0.456149	0.0121501	0.225279	2.77876
ENSRNOG00000019108	0.317379	1	0.42704	0.244375	0.443458	0.11253	0.23292	2.7777
ENSRNOG00000016167	0.309686	1	0.53986	0.171868	0.495872	0.107926	0.152444	2.77766
ENSRNOG00000031950	0.472518	1	0.363713	0.193086	0.381456	0.14023	0.225279	2.77628
ENSRNOG00000053456	0.423766	1	0.463403	0.140901	0.452999	0.129219	0.165555	2.77584
ENSRNOG00000001252	0.371731	1	0.480186	0.091462	0.417667	0.305846	0.108226	2.77512
ENSRNOG00000028052	0.371731	1	0.581818	0.123773	0.539001	0.049544	0.109238	2.77511
ENSRNOG00000013516	0.52051	0.35	0.564502	0.305201	0.514478	0.22735	0.293025	2.77507
ENSRNOG00000025704	0.52051	1	0.285714	0.248254	0.293571	0.139041	0.287617	2.77471
ENSRNOG00000001492	0.52051	0.8	0.38085	0.248254	0.390696	0.146287	0.287617	2.77421
ENSRNOG00000019235	0.52051	0.5	0.522145	0.248254	0.479857	0.215697	0.287617	2.77408
ENSRNOG00000028350	0.52051	0.25	0.402264	0.401026	0.373144	0.453558	0.372959	2.77346
ENSRNOG00000026163	0.312184	1	0.36024	0.352782	0.303718	0.127531	0.316782	2.77324
ENSRNOG00000029528	0.472518	1	0.271329	0.193086	0.311602	0.29924	0.225279	2.77305
ENSRNOG00000005332	0.371731	1	0.447552	0.136296	0.475787	0.213979	0.127209	2.77255
ENSRNOG00000010331	0.371731	1	0.560639	0.091462	0.492537	0.147849	0.108226	2.77244
ENSRNOG00000010602	0.423766	0.9	0.487512	0.140901	0.518209	0.136282	0.165555	2.77223
ENSRNOG00000037456	0.423766	1	0.39102	0.140901	0.416394	0.234369	0.165555	2.772
ENSRNOG00000001465	0.423766	1	0.48991	0.140901	0.484623	0.066677	0.165555	2.77143
ENSRNOG00000018553	0.423766	1	0.439028	0.140901	0.378384	0.223683	0.165555	2.77132
ENSRNOG00000011164	0.317379	1	0.499767	0.244375	0.452659	0.0237811	0.23292	2.77088
ENSRNOG00000017941	0.423766	0.95	0.467999	0.140901	0.424497	0.196932	0.165555	2.76965
ENSRNOG00000026978	0.52051	1	0.266497	0.248254	0.292182	0.154454	0.287617	2.76951
ENSRNOG00000015848	0.472518	1	0.398601	0.208533	0.397552	0.0668864	0.225279	2.76937
ENSRNOG00000022218	0.423766	0.75	0.456876	0.140901	0.555558	0.275867	0.165555	2.76852
ENSRNOG00000009046	0.371731	1	0.6	0.115852	0.564893	0.00746447	0.108226	2.76817
ENSRNOG00000030334	0.472518	1	0.280356	0.193086	0.358585	0.237906	0.225279	2.76773
ENSRNOG00000001056	0.52051	1	0.270396	0.248254	0.312633	0.128019	0.287617	2.76743
ENSRNOG00000015430	0.423766	1	0.430236	0.140901	0.385045	0.22168	0.165555	2.76718
ENSRNOG00000052273	0.309686	1	0.55964	0.188071	0.483467	0.0481545	0.17761	2.76663
ENSRNOG00000037406	0.569125	0.4	0.377622	0.36	0.389889	0.317151	0.352823	2.76661
ENSRNOG00000049054	0.619316	0.35	0.391608	0.36862	0.486341	0.129389	0.421194	2.76647
ENSRNOG00000007124	0.371731	0.9	0.545455	0.091462	0.525498	0.223955	0.108226	2.76633
ENSRNOG00000022414	0.52051	0.35	0.562637	0.248254	0.581983	0.215108	0.287617	2.76611
ENSRNOG00000016753	0.371731	1	0.452214	0.091462	0.447641	0.294786	0.108226	2.76606
ENSRNOG00000030418	0.423766	1	0.413986	0.140901	0.384582	0.236077	0.165555	2.76487
ENSRNOG00000006818	0.472518	1	0.403596	0.193086	0.405915	0.0641914	0.225279	2.76459
ENSRNOG00000012192	0.423766	0.35	0.582484	0.331005	0.543425	0.22751	0.306109	2.7643
ENSRNOG00000029726	0.371731	1	0.488578	0.155715	0.476007	0.131107	0.141094	2.76423
ENSRNOG00000061991	0.472518	0.85	0.479085	0.193086	0.430791	0.113213	0.225279	2.76397
ENSRNOG00000026204	0.52051	0.25	0.552448	0.248254	0.555333	0.349736	0.287617	2.7639
ENSRNOG00000050210	0.472518	1	0.251748	0.193086	0.27752	0.343623	0.225279	2.76377
ENSRNOG00000049912	0.472518	1	0.387489	0.193086	0.438054	0.04731	0.225279	2.76374
ENSRNOG00000003256	0.423766	1	0.43683	0.140901	0.453055	0.143517	0.165555	2.76363
ENSRNOG00000006816	0.472518	1	0.340823	0.305201	0.322761	0.0284932	0.293025	2.76282
ENSRNOG00000010549	0.371731	1	0.307692	0.091462	0.514892	0.368787	0.108226	2.76279
ENSRNOG00000022576	0.472518	0.3	0.465625	0.438833	0.441275	0.245785	0.398638	2.76267
ENSRNOG00000025554	0.371731	1	0.480586	0.242596	0.441967	0.00689267	0.218573	2.76235
ENSRNOG00000004812	0.309686	1	0.518881	0.0482716	0.537447	0.294579	0.053097	2.76196
ENSRNOG00000051023	0.619316	0.35	0.427972	0.36862	0.425027	0.149634	0.421194	2.76176
ENSRNOG00000022455	0.423766	1	0.395271	0.140901	0.406386	0.229496	0.165555	2.76138
ENSRNOG00000004616	0.423766	1	0.481119	0.140901	0.407462	0.142507	0.165555	2.76131
ENSRNOG00000055010	0.371731	1	0.409191	0.28963	0.335729	0.0952424	0.259644	2.76117
ENSRNOG00000023375	0.309686	1	0.552448	0.15798	0.522462	0.0787943	0.138993	2.76036
ENSRNOG00000015962	0.569125	0.45	0.413986	0.306667	0.421046	0.24606	0.352823	2.75971
ENSRNOG00000005577	0.309686	1	0.464336	0.188071	0.411317	0.208661	0.17761	2.75968
ENSRNOG00000010047	0.569125	1	0.174825	0.306667	0.223965	0.131064	0.352823	2.75847
ENSRNOG00000001243	0.52051	0.35	0.394805	0.305543	0.373333	0.52641	0.287617	2.75822
ENSRNOG00000034161	0.317379	1	0.462937	0.244375	0.446127	0.0542973	0.23292	2.75803
ENSRNOG00000001190	0.52051	0.25	0.502797	0.37536	0.542501	0.223742	0.342071	2.75698
ENSRNOG00000036719	0.569125	0.4	0.536464	0.306667	0.523242	0.0686454	0.352823	2.75696
ENSRNOG00000000519	0.472518	1	0.329138	0.213411	0.303332	0.212952	0.225279	2.75663
ENSRNOG00000051682	0.423766	1	0.34965	0.266931	0.303095	0.167748	0.245364	2.75655
ENSRNOG00000033261	0.371731	1	0.473785	0.091462	0.620937	0.0902892	0.108226	2.75643
ENSRNOG00000042283	0.309686	1	0.535465	0.136296	0.472916	0.174478	0.127209	2.75605
ENSRNOG00000011865	0.309686	1	0.531469	0.136296	0.491606	0.159674	0.127209	2.75594
ENSRNOG00000000471	0.371731	1	0.550117	0.108611	0.549785	0.0670548	0.108226	2.75552
ENSRNOG00000017780	0.309686	1	0.534665	0.136189	0.511205	0.141707	0.121266	2.75472
ENSRNOG00000018686	0.52051	0.35	0.432567	0.28963	0.39138	0.482569	0.287617	2.75427
ENSRNOG00000055105	0.394997	0.5	0.33791	0.438833	0.477613	0.206234	0.398638	2.75422
ENSRNOG00000053943	0.52051	0.3	0.52011	0.37536	0.479874	0.215872	0.342071	2.7538
ENSRNOG00000013663	0.309686	1	0.366833	0.188071	0.428454	0.281711	0.17761	2.75237
ENSRNOG00000028543	0.309686	1	0.524476	0.213411	0.50258	0.0120662	0.188754	2.75097
ENSRNOG00000020995	0.52051	1	0.223776	0.248254	0.372757	0.0978872	0.287617	2.7508
ENSRNOG00000028690	0.371731	1	0.531899	0.136296	0.561954	0.0210696	0.127209	2.75016
ENSRNOG00000027332	0.371731	1	0.523477	0.155715	0.451509	0.106335	0.141094	2.74986
ENSRNOG00000036839	0.52051	0.35	0.545709	0.331005	0.534533	0.161912	0.306109	2.74978
ENSRNOG00000017463	0.309686	1	0.388919	0.28963	0.362627	0.138534	0.259644	2.74904
ENSRNOG00000059100	0.569125	0.3	0.481518	0.306667	0.46703	0.27035	0.352823	2.74751
ENSRNOG00000033316	0.371731	0.8	0.47952	0.278044	0.442034	0.128403	0.247545	2.74728
ENSRNOG00000006965	0.423766	1	0.455944	0.140901	0.43765	0.122636	0.165555	2.74645
ENSRNOG00000013654	0.423766	1	0.370091	0.140901	0.517844	0.127305	0.165555	2.74546
ENSRNOG00000019598	0.472518	0.2	0.65035	0.244375	0.871191	0.0737506	0.23292	2.7451
ENSRNOG00000060429	0.472518	0.45	0.488414	0.370726	0.572975	0.0319284	0.358031	2.74459
ENSRNOG00000039815	0.374745	1	0.328671	0.305201	0.292328	0.150154	0.293025	2.74412
ENSRNOG00000037481	0.472518	0.95	0.435631	0.193086	0.408725	0.0586553	0.225279	2.74389
ENSRNOG00000031979	0.423766	1	0.46993	0.140901	0.401503	0.14213	0.165555	2.74379
ENSRNOG00000031802	0.472518	0.3	0.494172	0.401026	0.446666	0.25644	0.372959	2.74378
ENSRNOG00000015426	0.52051	1	0.287712	0.248254	0.238024	0.16151	0.287617	2.74363
ENSRNOG00000015180	0.472518	0.35	0.574825	0.305543	0.545641	0.218195	0.276847	2.74357
ENSRNOG00000036666	0.371731	1	0.526891	0.0926815	0.492768	0.150562	0.108226	2.74286
ENSRNOG00000004287	0.423766	0.5	0.524476	0.305201	0.484316	0.211868	0.293025	2.74265
ENSRNOG00000008345	0.472518	1	0.327739	0.193086	0.312309	0.211088	0.225279	2.74202
ENSRNOG00000025725	0.352563	1	0.13986	0.37536	0.235481	0.296435	0.342071	2.74177
ENSRNOG00000000586	0.496425	0.4	0.408258	0.441254	0.383255	0.183808	0.428217	2.74122
ENSRNOG00000029450	0.309686	1	0.461538	0.188071	0.41554	0.18873	0.17761	2.74118
ENSRNOG00000008921	0.472518	1	0.339261	0.193086	0.284766	0.223759	0.225279	2.73867
ENSRNOG00000008337	0.309686	1	0.526128	0.136189	0.493637	0.150989	0.121266	2.7379
ENSRNOG00000010729	0.371731	1	0.40959	0.305543	0.362582	0.0115131	0.276847	2.73781
ENSRNOG00000020726	0.371731	1	0.458572	0.091462	0.503635	0.20359	0.108226	2.73721
ENSRNOG00000021712	0.309686	1	0.522145	0.0926815	0.496317	0.234319	0.0820025	2.73715
ENSRNOG00000011592	0.423766	1	0.394805	0.140901	0.383577	0.228541	0.165555	2.73715
ENSRNOG00000028753	0.423766	0.3	0.635365	0.305201	0.607724	0.170871	0.293025	2.73595
ENSRNOG00000020182	0.309686	1	0.537317	0.0724074	0.492302	0.260152	0.0631955	2.73506
ENSRNOG00000008577	0.472518	0.25	0.660539	0.22707	0.657418	0.241693	0.225279	2.73452
ENSRNOG00000012237	0.52051	1	0.363636	0.248254	0.301347	0.012781	0.287617	2.73415
ENSRNOG00000003594	0.309686	1	0.480586	0.188071	0.483219	0.0944258	0.17761	2.7336
ENSRNOG00000010752	0.309686	1	0.453147	0.278044	0.386694	0.0584361	0.247545	2.73355
ENSRNOG00000012014	0.317379	1	0.402797	0.244375	0.402884	0.132791	0.23292	2.73315
ENSRNOG00000011414	0.309686	1	0.392008	0.280853	0.336699	0.162938	0.250448	2.73263
ENSRNOG00000052174	0.52051	0.9	0.393473	0.248254	0.357741	0.024242	0.287617	2.73184
ENSRNOG00000007241	0.52051	0.25	0.500167	0.370726	0.450922	0.281224	0.358031	2.73158
ENSRNOG00000027628	0.309686	1	0.39021	0.266931	0.334653	0.184178	0.245364	2.73102
ENSRNOG00000018288	0.472518	1	0.397669	0.244375	0.356359	0.0257422	0.23292	2.72958
ENSRNOG00000055344	0.472518	0.5	0.473526	0.331005	0.451321	0.194954	0.306109	2.72943
ENSRNOG00000032813	0.423766	1	0.395822	0.140901	0.386428	0.216733	0.165555	2.72921
ENSRNOG00000014303	0.423766	1	0.461738	0.140901	0.385943	0.151215	0.165555	2.72912
ENSRNOG00000006674	0.423766	1	0.435775	0.140901	0.530268	0.0328245	0.165555	2.72909
ENSRNOG00000017852	0.423766	1	0.437381	0.15798	0.446939	0.0974294	0.165555	2.72905
ENSRNOG00000049828	0.472518	1	0.415851	0.217778	0.396831	0.000389849	0.225279	2.72865
ENSRNOG00000003031	0.423766	1	0.412587	0.155715	0.46835	0.102557	0.165555	2.72853
ENSRNOG00000027317	0.619316	0.35	0.493906	0.370726	0.406477	0.0660946	0.421194	2.72771
ENSRNOG00000018166	0.52051	0.45	0.58338	0.248254	0.575703	0.0618116	0.287617	2.72728
ENSRNOG00000016831	0.371731	1	0.392684	0.091462	0.433038	0.330038	0.108226	2.72718
ENSRNOG00000043866	0.309686	1	0.371839	0.188071	0.436333	0.243301	0.17761	2.72684
ENSRNOG00000055672	0.423766	0.9	0.41958	0.140901	0.615449	0.060471	0.165555	2.72572
ENSRNOG00000020417	0.423766	1	0.341658	0.331005	0.289924	0.0327767	0.306109	2.72524
ENSRNOG00000012367	0.423766	1	0.479121	0.140901	0.501207	0.0146715	0.165555	2.72522
ENSRNOG00000016491	0.423766	1	0.415385	0.140901	0.380839	0.198557	0.165555	2.725
ENSRNOG00000009042	0.309686	1	0.409154	0.28963	0.372665	0.0842013	0.259644	2.72498
ENSRNOG00000020843	0.309686	1	0.553846	0.108611	0.538757	0.116517	0.0975608	2.72498
ENSRNOG00000004749	0.472518	0.8	0.487113	0.193086	0.430136	0.11682	0.225279	2.72495
ENSRNOG00000026605	0.309686	1	0.335664	0.108611	0.56854	0.304813	0.0975608	2.72488
ENSRNOG00000012738	0.423766	1	0.412587	0.140901	0.419773	0.162089	0.165555	2.72467
ENSRNOG00000012410	0.52051	0.9	0.318082	0.248254	0.281554	0.16794	0.287617	2.72396
ENSRNOG00000012684	0.371731	1	0.538462	0.091462	0.491051	0.122034	0.108226	2.72296
ENSRNOG00000026905	0.423766	1	0.426973	0.140901	0.400496	0.165187	0.165555	2.72288
ENSRNOG00000029886	0.52051	1	0.305912	0.248254	0.325994	0.0345343	0.287617	2.72282
ENSRNOG00000007744	0.472518	1	0.247571	0.193086	0.275495	0.308198	0.225279	2.72215
ENSRNOG00000023762	0.371731	1	0.559441	0.091462	0.515619	0.0748595	0.108226	2.72134
ENSRNOG00000015845	0.52051	0.75	0.413484	0.28963	0.42304	0.0363002	0.287617	2.72058
ENSRNOG00000029988	0.374745	0.3	0.535465	0.331005	0.498316	0.374279	0.306109	2.71992
ENSRNOG00000005218	0.420421	0.1	0.671636	0.452546	0.618516	0.0417221	0.414969	2.71981
ENSRNOG00000013579	0.371731	1	0.517882	0.108883	0.477582	0.134922	0.108226	2.71923
ENSRNOG00000016356	0.309686	1	0.425175	0.278044	0.397245	0.0613817	0.247545	2.71908
ENSRNOG00000016218	0.52051	0.3	0.648951	0.248254	0.629014	0.0844264	0.287617	2.71877
ENSRNOG00000015253	0.371731	1	0.428771	0.22707	0.4077	0.0806131	0.202447	2.71833
ENSRNOG00000018128	0.472518	0.45	0.707559	0.213411	0.613653	0.0357516	0.225279	2.71817
ENSRNOG00000031216	0.52051	0.7	0.365634	0.248254	0.444212	0.151347	0.287617	2.71757
ENSRNOG00000020255	0.309686	1	0.521479	0.136296	0.482363	0.140394	0.127209	2.71743
ENSRNOG00000020489	0.371731	1	0.283716	0.37536	0.247733	0.0968164	0.342071	2.71743
ENSRNOG00000001039	0.52051	0.35	0.613387	0.248254	0.552491	0.14494	0.287617	2.7172
ENSRNOG00000023520	0.52051	1	0.31635	0.248254	0.310915	0.0335397	0.287617	2.71719
ENSRNOG00000010553	0.371731	0.75	0.60979	0.18619	0.560759	0.0716071	0.16679	2.71687
ENSRNOG00000019178	0.371731	1	0.364436	0.208533	0.3732	0.2077	0.190399	2.716
ENSRNOG00000015105	0.423766	1	0.342657	0.140901	0.383165	0.25992	0.165555	2.71596
ENSRNOG00000018909	0.52051	0.45	0.272727	0.370726	0.251637	0.491527	0.358031	2.71516
ENSRNOG00000024930	0.423766	1	0.413986	0.140901	0.412196	0.158485	0.165555	2.71489
ENSRNOG00000052113	0.423766	1	0.355644	0.140901	0.440543	0.188239	0.165555	2.71465
ENSRNOG00000019834	0.309686	1	0.509091	0.208533	0.433637	0.0633016	0.190399	2.71465
ENSRNOG00000018547	0.423766	1	0.46993	0.140901	0.427266	0.0869536	0.165555	2.71437
ENSRNOG00000038068	0.423766	1	0.425175	0.140901	0.382947	0.17593	0.165555	2.71427
ENSRNOG00000024012	0.423766	0.9	0.51093	0.140901	0.566868	0.00602802	0.165555	2.71405
ENSRNOG00000027028	0.309686	0.95	0.557297	0.0827513	0.530369	0.211171	0.0726762	2.71395
ENSRNOG00000020605	0.472518	1	0.329937	0.280853	0.28449	0.0956614	0.250448	2.71391
ENSRNOG00000023628	0.423766	1	0.280356	0.140901	0.370462	0.332859	0.165555	2.7139
ENSRNOG00000000130	0.52051	0.8	0.363037	0.305201	0.334543	0.0975707	0.293025	2.71389
ENSRNOG00000022307	0.47018	0.3	0.467133	0.477411	0.38025	0.172191	0.446454	2.71362
ENSRNOG00000016818	0.423766	1	0.342421	0.140901	0.36384	0.27698	0.165555	2.71346
ENSRNOG00000005446	0.423766	1	0.4666	0.140901	0.413966	0.102618	0.165555	2.71341
ENSRNOG00000020495	0.309686	1	0.465135	0.242596	0.416413	0.0607355	0.218573	2.71314
ENSRNOG00000000852	0.423766	1	0.479121	0.140901	0.429098	0.0741824	0.165555	2.71262
ENSRNOG00000009773	0.309686	1	0.458311	0.136296	0.529921	0.151053	0.127209	2.71248
ENSRNOG00000024846	0.423766	1	0.405594	0.188071	0.358527	0.158686	0.17761	2.71225
ENSRNOG00000045615	0.472518	0.35	0.668931	0.193086	0.629235	0.172845	0.225279	2.71189
ENSRNOG00000043105	0.423766	1	0.417582	0.140901	0.376218	0.187598	0.165555	2.71162
ENSRNOG00000049661	0.309686	1	0.376101	0.208533	0.450702	0.175555	0.190399	2.71098
ENSRNOG00000001377	0.309686	1	0.48951	0.123773	0.479024	0.199731	0.109238	2.71096
ENSRNOG00000010958	0.371731	1	0.307692	0.091462	0.514892	0.316472	0.108226	2.71047
ENSRNOG00000009227	0.472518	1	0.330488	0.193086	0.329498	0.159376	0.225279	2.71024
ENSRNOG00000042686	0.309686	1	0.479254	0.111111	0.508655	0.204015	0.0973329	2.71005
ENSRNOG00000033835	0.472518	1	0.360839	0.193086	0.351619	0.106588	0.225279	2.70993
ENSRNOG00000037327	0.423766	1	0.456961	0.140901	0.441331	0.0813633	0.165555	2.70988
ENSRNOG00000012273	0.423766	0.45	0.590676	0.331005	0.570407	0.0379142	0.306109	2.70988
ENSRNOG00000003264	0.371731	1	0.482517	0.108611	0.478181	0.160447	0.108226	2.70971
ENSRNOG00000019180	0.52051	1	0.111888	0.266931	0.182152	0.340413	0.287617	2.70951
ENSRNOG00000021867	0.371731	0.9	0.383616	0.244375	0.340544	0.236136	0.23292	2.70932
ENSRNOG00000021447	0.472518	1	0.348252	0.193086	0.308998	0.160798	0.225279	2.70893
ENSRNOG00000011226	0.423766	1	0.388678	0.140901	0.370351	0.219193	0.165555	2.70844
ENSRNOG00000012378	0.309686	1	0.534732	0.18619	0.475129	0.0353335	0.16679	2.70786
ENSRNOG00000003071	0.371731	1	0.397602	0.266931	0.335627	0.0905688	0.245364	2.70782
ENSRNOG00000008711	0.52051	0.35	0.517483	0.266931	0.477069	0.288154	0.287617	2.70776
ENSRNOG00000015168	0.371731	0.6	0.593007	0.305543	0.497355	0.0629799	0.276847	2.70746
ENSRNOG00000002365	0.52051	1	0.193837	0.248254	0.189501	0.266587	0.287617	2.70631
ENSRNOG00000021068	0.371731	1	0.503896	0.18619	0.448497	0.0289896	0.16679	2.70609
ENSRNOG00000020269	0.309686	1	0.466533	0.136296	0.463529	0.202402	0.127209	2.70566
ENSRNOG00000018650	0.371731	1	0.467	0.091462	0.447569	0.219437	0.108226	2.70542
ENSRNOG00000054626	0.472518	0.65	0.561705	0.193086	0.495089	0.107597	0.225279	2.70527
ENSRNOG00000008277	0.472518	1	0.35005	0.193086	0.35631	0.107899	0.225279	2.70514
ENSRNOG00000010277	0.472518	1	0.305295	0.193086	0.240964	0.267736	0.225279	2.70488
ENSRNOG00000019730	0.309686	1	0.519347	0.155715	0.474181	0.104834	0.141094	2.70486
ENSRNOG00000006695	0.472518	0.95	0.423976	0.193086	0.393877	0.0458157	0.225279	2.70455
ENSRNOG00000050748	0.472518	0.35	0.615584	0.28963	0.578216	0.13891	0.259644	2.7045
ENSRNOG00000042547	0.472518	1	0.388278	0.193086	0.357306	0.0677492	0.225279	2.70422
ENSRNOG00000009076	0.423766	1	0.398601	0.140901	0.360425	0.214125	0.165555	2.70337
ENSRNOG00000001376	0.423766	0.9	0.418648	0.140901	0.414522	0.239935	0.165555	2.70333
ENSRNOG00000014552	0.423766	1	0.436563	0.140901	0.418382	0.118005	0.165555	2.70317
ENSRNOG00000061012	0.472518	0.5	0.551848	0.278044	0.47632	0.176792	0.247545	2.70307
ENSRNOG00000017052	0.423766	1	0.381818	0.162917	0.353825	0.214994	0.165555	2.70288
ENSRNOG00000016942	0.317379	1	0.461538	0.244375	0.409669	0.0364798	0.23292	2.70236
ENSRNOG00000007253	0.309686	1	0.503497	0.15798	0.473635	0.118225	0.138993	2.70202
ENSRNOG00000000440	0.423766	1	0.419416	0.22707	0.417743	0.0110873	0.202447	2.70153
ENSRNOG00000021048	0.309686	1	0.409191	0.266931	0.388688	0.0813301	0.245364	2.70119
ENSRNOG00000023162	0.472518	1	0.268367	0.193086	0.287627	0.254102	0.225279	2.70098
ENSRNOG00000004294	0.472518	1	0.251748	0.193086	0.441177	0.117102	0.225279	2.70091
ENSRNOG00000014125	0.309686	1	0.535664	0.136296	0.537173	0.0542557	0.127209	2.70029
ENSRNOG00000012393	0.472518	1	0.33966	0.193086	0.32396	0.145287	0.225279	2.69979
ENSRNOG00000011675	0.52051	1	0.277177	0.248254	0.260086	0.104412	0.287617	2.69806
ENSRNOG00000020839	0.423766	1	0.34965	0.244375	0.322947	0.123669	0.23292	2.69733
ENSRNOG00000006894	0.423766	1	0.388811	0.140901	0.340433	0.236878	0.165555	2.69634
ENSRNOG00000015142	0.371731	1	0.448352	0.188071	0.435454	0.0749766	0.17761	2.69619
ENSRNOG00000002434	0.472518	1	0.251748	0.193086	0.245311	0.307947	0.225279	2.69589
ENSRNOG00000015517	0.52051	0.25	0.687603	0.305201	0.604243	0.0352631	0.293025	2.69585
ENSRNOG00000010488	0.423766	1	0.456029	0.155715	0.450407	0.0441688	0.165555	2.69564
ENSRNOG00000032204	0.309686	1	0.475524	0.188071	0.428253	0.116178	0.17761	2.69532
ENSRNOG00000016055	0.423766	1	0.381219	0.140901	0.325048	0.257962	0.165555	2.69445
ENSRNOG00000007769	0.371731	1	0.352448	0.18619	0.360564	0.256614	0.16679	2.69434
ENSRNOG00000033361	0.472518	1	0.386813	0.193086	0.372166	0.0444699	0.225279	2.69433
ENSRNOG00000000579	0.423766	1	0.381618	0.140901	0.35786	0.223821	0.165555	2.69352
ENSRNOG00000026902	0.309686	1	0.355245	0.188071	0.382974	0.279828	0.17761	2.69341
ENSRNOG00000012576	0.52051	1	0.235982	0.248254	0.238686	0.162109	0.287617	2.69316
ENSRNOG00000042504	0.472518	0.45	0.581419	0.280853	0.517478	0.139882	0.250448	2.6926
ENSRNOG00000039567	0.472518	0.95	0.374825	0.193086	0.326833	0.149901	0.225279	2.69244
ENSRNOG00000019169	0.472518	1	0.326274	0.193086	0.297021	0.178046	0.225279	2.69222
ENSRNOG00000047526	0.371731	1	0.400998	0.244375	0.358109	0.083693	0.23292	2.69182
ENSRNOG00000015997	0.472518	0.75	0.525874	0.193086	0.461431	0.0635501	0.225279	2.69174
ENSRNOG00000002627	0.309686	1	0.502098	0.15798	0.464786	0.118035	0.138993	2.69158
ENSRNOG00000055572	0.472518	1	0.322478	0.193086	0.300938	0.177136	0.225279	2.69143
ENSRNOG00000004291	0.52051	1	0.206993	0.248254	0.181572	0.245632	0.287617	2.69058
ENSRNOG00000054838	0.569125	0.55	0.311888	0.306667	0.29994	0.299789	0.352823	2.69023
ENSRNOG00000018273	0.423766	1	0.427336	0.140901	0.417871	0.114344	0.165555	2.68977
ENSRNOG00000031947	0.423766	1	0.451425	0.140901	0.444139	0.0638565	0.165555	2.68964
ENSRNOG00000057756	0.309686	1	0.487512	0.136189	0.428822	0.206047	0.121266	2.68952
ENSRNOG00000013011	0.371731	1	0.396458	0.18619	0.398193	0.170046	0.16679	2.68941
ENSRNOG00000012806	0.472518	0.3	0.590077	0.305543	0.525411	0.218264	0.276847	2.68866
ENSRNOG00000010448	0.371731	1	0.458042	0.091462	0.459469	0.199525	0.108226	2.68845
ENSRNOG00000026455	0.371731	1	0.394077	0.091462	0.457643	0.265062	0.108226	2.6882
ENSRNOG00000038864	0.309686	1	0.415251	0.280853	0.395975	0.0357848	0.250448	2.688
ENSRNOG00000052296	0.371731	1	0.366434	0.217778	0.376719	0.162212	0.193087	2.68796
ENSRNOG00000012785	0.423766	1	0.390973	0.140901	0.398779	0.167391	0.165555	2.68737
ENSRNOG00000016109	0.472518	0.6	0.478322	0.305201	0.440184	0.0980958	0.293025	2.68735
ENSRNOG00000018666	0.371731	1	0.545455	0.108883	0.497382	0.0552692	0.108226	2.68695
ENSRNOG00000012379	0.423766	1	0.384815	0.140901	0.371836	0.199226	0.165555	2.6861
ENSRNOG00000021224	0.309686	1	0.493906	0.136296	0.448777	0.169553	0.127209	2.68543
ENSRNOG00000037360	0.423766	1	0.380286	0.217778	0.352557	0.117735	0.193087	2.68521
ENSRNOG00000032042	0.472518	0.2	0.656344	0.305201	0.683145	0.0747934	0.293025	2.68503
ENSRNOG00000020657	0.472518	0.95	0.314716	0.193086	0.323875	0.205118	0.225279	2.68459
ENSRNOG00000010905	0.472518	0.75	0.43956	0.193086	0.542941	0.0608929	0.225279	2.68428
ENSRNOG00000033556	0.619316	0.35	0.477522	0.36862	0.43047	0.0171211	0.421194	2.68424
ENSRNOG00000015397	0.423766	0.5	0.465353	0.331005	0.455048	0.202777	0.306109	2.68406
ENSRNOG00000027459	0.371731	1	0.533067	0.115852	0.472165	0.0828705	0.108226	2.68391
ENSRNOG00000018089	0.309686	1	0.506693	0.188071	0.459006	0.0426467	0.17761	2.68371
ENSRNOG00000021828	0.309686	1	0.495504	0.136296	0.465321	0.149417	0.127209	2.68344
ENSRNOG00000010174	0.371731	1	0.472982	0.091462	0.423384	0.214829	0.108226	2.68261
ENSRNOG00000042340	0.423766	1	0.473393	0.140901	0.437583	0.0414115	0.165555	2.68261
ENSRNOG00000011060	0.309686	1	0.51655	0.0482716	0.494935	0.259973	0.053097	2.68251
ENSRNOG00000017751	0.472518	1	0.361239	0.193086	0.32059	0.109157	0.225279	2.68187
ENSRNOG00000055213	0.309686	1	0.586813	0.108883	0.525382	0.0545201	0.0952705	2.68056
ENSRNOG00000004246	0.371731	1	0.46034	0.136296	0.426434	0.157263	0.127209	2.67927
ENSRNOG00000002026	0.423766	1	0.405994	0.188071	0.408581	0.0751677	0.17761	2.67919
ENSRNOG00000010472	0.371731	1	0.478188	0.136296	0.407711	0.157645	0.127209	2.67878
ENSRNOG00000014806	0.371731	1	0.395205	0.136296	0.341036	0.306757	0.127209	2.67823
ENSRNOG00000012494	0.309686	1	0.463803	0.217778	0.43363	0.0598945	0.193087	2.67788
ENSRNOG00000019675	0.371731	1	0.41998	0.22707	0.42685	0.0296609	0.202447	2.67774
ENSRNOG00000005769	0.371731	1	0.464336	0.188071	0.425372	0.0502896	0.17761	2.67741
ENSRNOG00000011391	0.423766	1	0.38042	0.140901	0.353801	0.212938	0.165555	2.67738
ENSRNOG00000010966	0.52051	1	0.239627	0.248254	0.260602	0.12062	0.287617	2.67723
ENSRNOG00000007462	0.472518	1	0.192874	0.193086	0.206411	0.387026	0.225279	2.67719
ENSRNOG00000011904	0.371731	1	0.492308	0.091462	0.466502	0.146909	0.108226	2.67714
ENSRNOG00000010643	0.371731	0.95	0.45954	0.115852	0.465193	0.205798	0.108226	2.67634
ENSRNOG00000007237	0.371731	1	0.36014	0.115852	0.405648	0.314729	0.108226	2.67632
ENSRNOG00000028254	0.423766	1	0.432168	0.140901	0.377192	0.135782	0.165555	2.67536
ENSRNOG00000005031	0.371731	1	0.377622	0.22707	0.317735	0.178212	0.202447	2.67482
ENSRNOG00000033262	0.309686	1	0.322113	0.155715	0.421133	0.324876	0.141094	2.67462
ENSRNOG00000011821	0.472518	0.75	0.459141	0.266931	0.417322	0.0624281	0.245364	2.6737
ENSRNOG00000004521	0.472518	0.2	0.47952	0.331005	0.48086	0.403086	0.306109	2.6731
ENSRNOG00000011463	0.371731	1	0.496503	0.091462	0.452824	0.152125	0.108226	2.67287
ENSRNOG00000003495	0.309686	1	0.509091	0.213411	0.444526	0.00740169	0.188754	2.67287
ENSRNOG00000008423	0.309686	1	0.464336	0.188071	0.475343	0.0573291	0.17761	2.67237
ENSRNOG00000008106	0.423766	1	0.399001	0.140901	0.358773	0.184363	0.165555	2.67236
ENSRNOG00000008377	0.309686	1	0.41958	0.188071	0.388615	0.18866	0.17761	2.67222
ENSRNOG00000043388	0.423766	1	0.415003	0.208533	0.414046	0.0201119	0.190399	2.67186
ENSRNOG00000047123	0.371731	1	0.416614	0.242596	0.395046	0.0271632	0.218573	2.67172
ENSRNOG00000013657	0.309686	1	0.483916	0.0893714	0.458238	0.24827	0.0821651	2.67165
ENSRNOG00000000418	0.423766	1	0.431169	0.140901	0.362933	0.147158	0.165555	2.67148
ENSRNOG00000007400	0.371731	0.5	0.464336	0.36	0.404264	0.246377	0.324704	2.67141
ENSRNOG00000002373	0.472518	1	0.34632	0.193086	0.337587	0.09629	0.225279	2.67108
ENSRNOG00000023467	0.423766	1	0.418648	0.140901	0.392456	0.129732	0.165555	2.67106
ENSRNOG00000002773	0.52051	0.55	0.435334	0.248254	0.451647	0.177683	0.287617	2.67105
ENSRNOG00000013683	0.371731	1	0.37669	0.244375	0.328109	0.117148	0.23292	2.67097
ENSRNOG00000019164	0.309686	1	0.538462	0.1564	0.510563	0.0182559	0.137488	2.67085
ENSRNOG00000048172	0.371731	1	0.456876	0.091462	0.461956	0.180139	0.108226	2.67039
ENSRNOG00000019052	0.52051	0.3	0.472727	0.248254	0.429092	0.411766	0.287617	2.66997
ENSRNOG00000019277	0.309686	1	0.429837	0.208533	0.351068	0.180226	0.190399	2.66975
ENSRNOG00000037480	0.309686	1	0.468949	0.208533	0.454944	0.0366064	0.190399	2.66912
ENSRNOG00000051989	0.317379	1	0.283317	0.278044	0.218679	0.323614	0.247545	2.66858
ENSRNOG00000021007	0.472518	1	0.363037	0.193086	0.322319	0.0921704	0.225279	2.66841
ENSRNOG00000017045	0.569125	0.3	0.551848	0.306667	0.493945	0.0938659	0.352823	2.66827
ENSRNOG00000020178	0.423766	1	0.455363	0.140901	0.447096	0.0352362	0.165555	2.66792
ENSRNOG00000002636	0.423766	1	0.358042	0.140901	0.437549	0.14208	0.165555	2.66789
ENSRNOG00000022502	0.309686	1	0.579021	0.0827513	0.511961	0.111795	0.0726762	2.66789
ENSRNOG00000012820	0.371731	1	0.464336	0.091462	0.440358	0.191565	0.108226	2.66768
ENSRNOG00000059440	0.423766	1	0.405994	0.140901	0.367814	0.16361	0.165555	2.66764
ENSRNOG00000014605	0.52051	0.45	0.486713	0.248254	0.486365	0.187856	0.287617	2.66732
ENSRNOG00000022623	0.423766	1	0.351049	0.140901	0.327869	0.258133	0.165555	2.66727
ENSRNOG00000024410	0.309686	1	0.433966	0.213411	0.430817	0.0904913	0.188754	2.66713
ENSRNOG00000000485	0.472518	0.95	0.408822	0.193086	0.403007	0.0142834	0.225279	2.667
ENSRNOG00000004967	0.423766	1	0.435564	0.140901	0.377851	0.122434	0.165555	2.66607
ENSRNOG00000012918	0.472518	0.4	0.6004	0.305201	0.55799	0.0366127	0.293025	2.66575
ENSRNOG00000014215	0.423766	1	0.433566	0.140901	0.400998	0.100728	0.165555	2.66552
ENSRNOG00000014981	0.472518	1	0.354312	0.193086	0.32086	0.0991245	0.225279	2.66518
ENSRNOG00000017777	0.371731	1	0.46993	0.091462	0.424113	0.199284	0.108226	2.66475
ENSRNOG00000014665	0.423766	0.95	0.487113	0.140901	0.456199	0.0408913	0.165555	2.66443
ENSRNOG00000001355	0.472518	1	0.377622	0.193086	0.363206	0.0327033	0.225279	2.66441
ENSRNOG00000024455	0.52051	0.5	0.554046	0.248254	0.522191	0.0316644	0.287617	2.66428
ENSRNOG00000058586	0.423766	1	0.343733	0.140901	0.347967	0.241797	0.165555	2.66372
ENSRNOG00000022727	0.371731	1	0.481119	0.155715	0.420506	0.0934505	0.141094	2.66361
ENSRNOG00000002569	0.309686	1	0.475524	0.136296	0.421235	0.193284	0.127209	2.66324
ENSRNOG00000003905	0.371731	1	0.454212	0.18619	0.429475	0.0547202	0.16679	2.66312
ENSRNOG00000016257	0.371731	1	0.465353	0.162917	0.438901	0.0798423	0.143728	2.66247
ENSRNOG00000055860	0.371731	1	0.422244	0.18619	0.380751	0.134738	0.16679	2.66245
ENSRNOG00000049900	0.472518	0.85	0.442358	0.193086	0.412996	0.0656558	0.225279	2.66189
ENSRNOG00000011260	0.52051	1	0.174702	0.248254	0.209124	0.221495	0.287617	2.6617
ENSRNOG00000007457	0.472518	1	0.376024	0.193086	0.337059	0.0577097	0.225279	2.66168
ENSRNOG00000028394	0.423766	1	0.377622	0.188071	0.349732	0.144463	0.17761	2.66126
ENSRNOG00000019439	0.472518	1	0.308092	0.193086	0.279871	0.182389	0.225279	2.66123
ENSRNOG00000001235	0.569125	1	0.213018	0.306667	0.206554	0.0126688	0.352823	2.66085
ENSRNOG00000021185	0.423766	1	0.415584	0.22707	0.373668	0.0181812	0.202447	2.66072
ENSRNOG00000034242	0.371731	1	0.517483	0.111111	0.445592	0.106161	0.108226	2.6603
ENSRNOG00000054866	0.423766	1	0.385685	0.22707	0.387067	0.0339577	0.202447	2.65999
ENSRNOG00000042094	0.472518	1	0.31968	0.193086	0.292799	0.15635	0.225279	2.65971
ENSRNOG00000008891	0.472518	1	0.339404	0.193086	0.347604	0.0817677	0.225279	2.65966
ENSRNOG00000005411	0.371731	1	0.354712	0.242596	0.342899	0.128449	0.218573	2.65896
ENSRNOG00000038218	0.317379	1	0.434366	0.266931	0.392509	0.00143233	0.245364	2.65798
ENSRNOG00000013508	0.472518	1	0.26973	0.22707	0.251417	0.211162	0.225279	2.65718
ENSRNOG00000053247	0.371731	1	0.45035	0.091462	0.397931	0.237388	0.108226	2.65709
ENSRNOG00000007887	0.423766	1	0.368298	0.140901	0.350032	0.208445	0.165555	2.657
ENSRNOG00000022431	0.423766	1	0.406424	0.188071	0.399102	0.0614176	0.17761	2.65639
ENSRNOG00000016957	0.423766	1	0.366434	0.171868	0.352737	0.175872	0.165555	2.65623
ENSRNOG00000007051	0.423766	1	0.450216	0.140901	0.41552	0.0600784	0.165555	2.65604
ENSRNOG00000020587	0.317379	1	0.448951	0.244375	0.391235	0.0210577	0.23292	2.65592
ENSRNOG00000004814	0.52051	0.75	0.4004	0.248254	0.401901	0.0472132	0.287617	2.6559
ENSRNOG00000018217	0.472518	0.75	0.373427	0.193086	0.38599	0.255507	0.225279	2.65581
ENSRNOG00000043377	0.371731	1	0.426337	0.171868	0.414284	0.119125	0.152444	2.65579
ENSRNOG00000060753	0.309686	1	0.475202	0.115852	0.465922	0.186873	0.101752	2.65529
ENSRNOG00000051245	0.472518	0.95	0.320679	0.278044	0.305615	0.0808028	0.247545	2.6552
ENSRNOG00000034071	0.371731	0.8	0.492308	0.22707	0.484897	0.0765646	0.202447	2.65502
ENSRNOG00000016488	0.472518	1	0.266134	0.193086	0.319847	0.178133	0.225279	2.655
ENSRNOG00000031560	0.371731	1	0.437163	0.162917	0.381527	0.157584	0.143728	2.65465
ENSRNOG00000021379	0.309686	1	0.487512	0.136296	0.453576	0.14012	0.127209	2.6544
ENSRNOG00000039464	0.472518	1	0.228782	0.193086	0.285199	0.248609	0.225279	2.65347
ENSRNOG00000009611	0.371731	0.8	0.446553	0.213411	0.420881	0.212065	0.188754	2.6534
ENSRNOG00000015320	0.371731	1	0.478322	0.136189	0.465846	0.0798484	0.121266	2.6532
ENSRNOG00000031896	0.371731	1	0.455615	0.091462	0.488023	0.137709	0.108226	2.65276
ENSRNOG00000025167	0.423766	1	0.320746	0.140901	0.337408	0.264318	0.165555	2.65269
ENSRNOG00000011726	0.309686	1	0.461538	0.208533	0.450525	0.031783	0.190399	2.65246
ENSRNOG00000003234	0.472518	0.95	0.392008	0.193086	0.389235	0.0300299	0.225279	2.65216
ENSRNOG00000001707	0.309686	1	0.456961	0.208533	0.447341	0.0391664	0.190399	2.65209
ENSRNOG00000020731	0.309686	1	0.48618	0.0893714	0.508761	0.175598	0.0821651	2.65176
ENSRNOG00000009595	0.423766	0.25	0.739261	0.266931	0.661595	0.0645751	0.245364	2.65149
ENSRNOG00000021213	0.423766	1	0.456344	0.140901	0.415838	0.0490242	0.165555	2.65143
ENSRNOG00000007775	0.371731	1	0.4178	0.091462	0.418998	0.243173	0.108226	2.65139
ENSRNOG00000023176	0.423766	1	0.402797	0.140901	0.354822	0.16344	0.165555	2.65128
ENSRNOG00000001654	0.309686	1	0.564635	0.108883	0.527603	0.0451868	0.0952705	2.65126
ENSRNOG00000024363	0.472518	1	0.261538	0.193086	0.273294	0.225366	0.225279	2.65108
ENSRNOG00000002115	0.423766	1	0.43996	0.140901	0.383967	0.0966021	0.165555	2.65075
ENSRNOG00000005046	0.423766	1	0.344486	0.140901	0.340968	0.235072	0.165555	2.65075
ENSRNOG00000011054	0.52051	0.9	0.346853	0.248254	0.306618	0.0408812	0.287617	2.65073
ENSRNOG00000011379	0.371731	1	0.458541	0.1564	0.447907	0.0786623	0.137488	2.65073
ENSRNOG00000060914	0.52051	1	0.276923	0.248254	0.258246	0.0589793	0.287617	2.65053
ENSRNOG00000008452	0.472518	1	0.322078	0.193086	0.290863	0.146684	0.225279	2.65051
ENSRNOG00000000799	0.371731	1	0.463536	0.155715	0.420434	0.097148	0.141094	2.64966
ENSRNOG00000015205	0.423766	1	0.261818	0.140901	0.369228	0.288111	0.165555	2.64938
ENSRNOG00000050624	0.317379	1	0.404595	0.28963	0.368256	0.00963549	0.259644	2.64914
ENSRNOG00000005257	0.309686	1	0.461538	0.213411	0.404676	0.0707428	0.188754	2.64881
ENSRNOG00000004084	0.423766	1	0.424242	0.140901	0.365796	0.128143	0.165555	2.6484
ENSRNOG00000013992	0.472518	0.95	0.405594	0.193086	0.351558	0.0499603	0.225279	2.648
ENSRNOG00000001331	0.472518	1	0.272128	0.193086	0.236232	0.248557	0.225279	2.6478
ENSRNOG00000054446	0.472518	0.45	0.458208	0.305543	0.395985	0.288465	0.276847	2.64757
ENSRNOG00000018691	0.309686	1	0.377622	0.266931	0.373244	0.0747116	0.245364	2.64756
ENSRNOG00000006778	0.371731	1	0.293706	0.091462	0.496684	0.285528	0.108226	2.64734
ENSRNOG00000009920	0.309686	1	0.462204	0.217778	0.427862	0.0366577	0.193087	2.64728
ENSRNOG00000025143	0.371731	1	0.431235	0.111111	0.432862	0.191963	0.108226	2.64713
ENSRNOG00000015699	0.52051	0.4	0.444555	0.28963	0.426697	0.27807	0.287617	2.64708
ENSRNOG00000011661	0.423766	1	0.369231	0.242596	0.321375	0.0711659	0.218573	2.64671
ENSRNOG00000003228	0.423766	1	0.457542	0.140901	0.401848	0.0569349	0.165555	2.64655
ENSRNOG00000017163	0.472518	1	0.321678	0.244375	0.259839	0.114737	0.23292	2.64607
ENSRNOG00000036701	0.309686	1	0.384149	0.280853	0.40052	0.02015	0.250448	2.64581
ENSRNOG00000008226	0.371731	1	0.369231	0.091462	0.368421	0.336429	0.108226	2.6455
ENSRNOG00000027622	0.309686	1	0.483916	0.0926815	0.457739	0.219464	0.0820025	2.64549
ENSRNOG00000055795	0.371731	1	0.425574	0.242596	0.374246	0.0124611	0.218573	2.64518
ENSRNOG00000009354	0.423766	1	0.293706	0.244375	0.332028	0.118344	0.23292	2.64514
ENSRNOG00000015461	0.472518	1	0.23017	0.193086	0.241349	0.282695	0.225279	2.6451
ENSRNOG00000018183	0.371731	0.35	0.665226	0.266931	0.64963	0.0960652	0.245364	2.64495
ENSRNOG00000020596	0.423766	1	0.373427	0.242596	0.364281	0.0220928	0.218573	2.64474
ENSRNOG00000020893	0.423766	0.7	0.537063	0.140901	0.537974	0.139412	0.165555	2.64467
ENSRNOG00000008215	0.371731	1	0.498102	0.108883	0.445545	0.1118	0.108226	2.64429
ENSRNOG00000055524	0.472518	0.3	0.506494	0.370726	0.447297	0.189035	0.358031	2.6441
ENSRNOG00000059406	0.423766	1	0.413804	0.188071	0.42038	0.0198708	0.17761	2.6435
ENSRNOG00000060486	0.52051	0.95	0.314086	0.248254	0.295068	0.0273159	0.287617	2.64285
ENSRNOG00000011747	0.423766	1	0.245989	0.244375	0.301826	0.193932	0.23292	2.64281
ENSRNOG00000018305	0.371731	1	0.471746	0.091462	0.461375	0.1373	0.108226	2.64184
ENSRNOG00000016239	0.371731	0.25	0.780819	0.208533	0.776416	0.063934	0.190399	2.64183
ENSRNOG00000002963	0.472518	0.85	0.324476	0.193086	0.329287	0.246691	0.225279	2.64134
ENSRNOG00000001211	0.309686	1	0.449115	0.108611	0.442148	0.234147	0.0975608	2.64127
ENSRNOG00000001253	0.309686	1	0.493173	0.0490282	0.495591	0.240615	0.053097	2.64119
ENSRNOG00000053859	0.472518	1	0.342058	0.193086	0.32567	0.0824241	0.225279	2.64103
ENSRNOG00000056207	0.472518	1	0.361638	0.208533	0.306911	0.0659607	0.225279	2.64084
ENSRNOG00000006399	0.423766	1	0.372428	0.140901	0.356113	0.181955	0.165555	2.64072
ENSRNOG00000000441	0.423766	0.45	0.536131	0.28963	0.519968	0.161512	0.259644	2.64065
ENSRNOG00000015295	0.472518	1	0.335749	0.193086	0.337753	0.0760371	0.225279	2.64042
ENSRNOG00000010912	0.371731	1	0.431968	0.136296	0.388196	0.184802	0.127209	2.6402
ENSRNOG00000005264	0.423766	0.5	0.603397	0.213411	0.617999	0.0925703	0.188754	2.6399
ENSRNOG00000006756	0.371731	1	0.425574	0.155715	0.379426	0.165692	0.141094	2.63923
ENSRNOG00000024801	0.472518	0.3	0.654013	0.217778	0.626338	0.14321	0.225279	2.63914
ENSRNOG00000037206	0.472518	0.4	0.567917	0.22707	0.584966	0.161354	0.225279	2.6391
ENSRNOG00000007765	0.423766	1	0.223776	0.140901	0.391989	0.292606	0.165555	2.63859
ENSRNOG00000002225	0.371731	0.85	0.581818	0.091462	0.55123	0.0840669	0.108226	2.63853
ENSRNOG00000011567	0.309686	1	0.376224	0.266931	0.316893	0.123275	0.245364	2.63837
ENSRNOG00000004392	0.472518	0.9	0.26097	0.193086	0.284975	0.301283	0.225279	2.63811
ENSRNOG00000021528	0.472518	0.6	0.497902	0.305201	0.446078	0.0231045	0.293025	2.63783
ENSRNOG00000061213	0.371731	1	0.394077	0.136189	0.427209	0.187039	0.121266	2.63751
ENSRNOG00000057713	0.309686	1	0.512651	0.0560573	0.501559	0.204381	0.053097	2.63743
ENSRNOG00000019737	0.371731	1	0.452148	0.091462	0.415665	0.198162	0.108226	2.63739
ENSRNOG00000012579	0.423766	0.8	0.497902	0.140901	0.474501	0.134713	0.165555	2.63734
ENSRNOG00000055222	0.423766	1	0.401598	0.140901	0.359529	0.14533	0.165555	2.63668
ENSRNOG00000004621	0.423766	1	0.391608	0.140901	0.354822	0.15987	0.165555	2.63652
ENSRNOG00000014935	0.423766	0.8	0.481119	0.140901	0.432184	0.192599	0.165555	2.63612
ENSRNOG00000017001	0.371731	1	0.437962	0.171868	0.430194	0.0718899	0.152444	2.63609
ENSRNOG00000008393	0.423766	1	0.425175	0.140901	0.404753	0.075929	0.165555	2.63608
ENSRNOG00000012184	0.309686	1	0.563437	0.0702132	0.521677	0.109454	0.0612104	2.63568
ENSRNOG00000003125	0.472518	1	0.304762	0.193086	0.266707	0.173175	0.225279	2.63553
ENSRNOG00000047213	0.371731	1	0.438162	0.091462	0.434148	0.191436	0.108226	2.63516
ENSRNOG00000024577	0.371731	1	0.346853	0.188071	0.330792	0.220062	0.17761	2.63512
ENSRNOG00000007412	0.371731	1	0.323232	0.0926815	0.466487	0.272564	0.108226	2.63492
ENSRNOG00000061910	0.423766	1	0.372046	0.140901	0.380033	0.152561	0.165555	2.63486
ENSRNOG00000007678	0.309686	1	0.490909	0.171868	0.466889	0.0427989	0.152444	2.6346
ENSRNOG00000013343	0.52051	1	0.27639	0.248254	0.250229	0.0508118	0.287617	2.63381
ENSRNOG00000039862	0.371731	1	0.426973	0.091462	0.402151	0.232956	0.108226	2.6335
ENSRNOG00000010048	0.423766	1	0.320746	0.1564	0.325397	0.241625	0.165555	2.63349
ENSRNOG00000012199	0.371731	1	0.363636	0.091462	0.352418	0.345885	0.108226	2.63336
ENSRNOG00000054493	0.309686	1	0.475524	0.171868	0.476929	0.0466595	0.152444	2.63311
ENSRNOG00000018363	0.52051	0.8	0.344425	0.248254	0.351498	0.0806377	0.287617	2.63294
ENSRNOG00000002572	0.371731	1	0.461538	0.171868	0.397376	0.0776873	0.152444	2.63264
ENSRNOG00000013594	0.371731	1	0.444156	0.155715	0.381856	0.137985	0.141094	2.63254
ENSRNOG00000049531	0.569125	0.45	0.447952	0.306667	0.426897	0.0788355	0.352823	2.6323
ENSRNOG00000001884	0.371731	1	0.497902	0.162917	0.448143	0.00754378	0.143728	2.63196
ENSRNOG00000049880	0.423766	0.95	0.311507	0.140901	0.288971	0.350669	0.165555	2.63137
ENSRNOG00000002186	0.371731	1	0.361305	0.28963	0.305778	0.0426846	0.259644	2.63077
ENSRNOG00000016423	0.423766	1	0.386014	0.140901	0.36102	0.153509	0.165555	2.63076
ENSRNOG00000028504	0.423766	1	0.37003	0.140901	0.352242	0.177612	0.165555	2.63011
ENSRNOG00000011804	0.371731	1	0.401829	0.115852	0.440883	0.191566	0.108226	2.63009
ENSRNOG00000038347	0.52051	0.25	0.428838	0.37536	0.381985	0.33124	0.342071	2.63
ENSRNOG00000010370	0.371731	0.95	0.355245	0.091462	0.388634	0.364689	0.108226	2.62999
ENSRNOG00000020676	0.423766	1	0.31049	0.140901	0.387523	0.201051	0.165555	2.62929
ENSRNOG00000004131	0.309686	1	0.491109	0.188071	0.418213	0.0445853	0.17761	2.62927
ENSRNOG00000014503	0.309686	1	0.480186	0.136296	0.44721	0.128515	0.127209	2.6291
ENSRNOG00000010872	0.472518	1	0.229371	0.193086	0.202634	0.306003	0.225279	2.62889
ENSRNOG00000061795	0.52051	0.6	0.476324	0.248254	0.45888	0.0371027	0.287617	2.62869
ENSRNOG00000015906	0.472518	1	0.21102	0.193086	0.240282	0.286453	0.225279	2.62864
ENSRNOG00000020451	0.423766	1	0.352448	0.140901	0.342452	0.203259	0.165555	2.62838
ENSRNOG00000011026	0.371731	1	0.517083	0.111111	0.443941	0.0756231	0.108226	2.62771
ENSRNOG00000019573	0.472518	1	0.24723	0.193086	0.263536	0.225988	0.225279	2.62764
ENSRNOG00000003707	0.569125	0.3	0.41958	0.331005	0.395579	0.259452	0.352823	2.62756
ENSRNOG00000003469	0.371731	1	0.336064	0.22707	0.324845	0.165097	0.202447	2.62725
ENSRNOG00000005298	0.472518	0.9	0.431568	0.193086	0.397439	0.0072867	0.225279	2.62718
ENSRNOG00000053875	0.309686	1	0.369701	0.108611	0.386021	0.355205	0.0975608	2.62679
ENSRNOG00000017295	0.423766	0.6	0.48951	0.331005	0.452617	0.0236056	0.306109	2.62661
ENSRNOG00000037690	0.423766	0.95	0.345654	0.140901	0.331525	0.268956	0.165555	2.62636
ENSRNOG00000021085	0.52051	0.35	0.490909	0.248254	0.459718	0.269075	0.287617	2.62608
ENSRNOG00000006077	0.472518	1	0.344456	0.193086	0.310618	0.0798752	0.225279	2.62583
ENSRNOG00000021168	0.472518	1	0.2997	0.193086	0.26097	0.174233	0.225279	2.62579
ENSRNOG00000011489	0.371731	1	0.467599	0.115852	0.4524	0.109542	0.108226	2.62535
ENSRNOG00000015191	0.472518	0.4	0.457343	0.305201	0.484789	0.212232	0.293025	2.62511
ENSRNOG00000019529	0.472518	1	0.339261	0.193086	0.261125	0.133734	0.225279	2.625
ENSRNOG00000005299	0.423766	1	0.286713	0.140901	0.34878	0.258984	0.165555	2.6247
ENSRNOG00000006019	0.309686	1	0.454164	0.155715	0.530079	0.0335311	0.141094	2.62427
ENSRNOG00000022802	0.371731	1	0.430769	0.123773	0.445045	0.143493	0.109238	2.62405
ENSRNOG00000019549	0.472518	1	0.288406	0.193086	0.346609	0.0979101	0.225279	2.62381
ENSRNOG00000025634	0.423766	0.95	0.387879	0.213411	0.358705	0.101111	0.188754	2.62363
ENSRNOG00000015644	0.309686	1	0.425974	0.188071	0.36186	0.160413	0.17761	2.62361
ENSRNOG00000016847	0.472518	1	0.355644	0.193086	0.314272	0.0627869	0.225279	2.62359
ENSRNOG00000019426	0.423766	1	0.40999	0.140901	0.342573	0.140779	0.165555	2.62356
ENSRNOG00000011814	0.52051	0.55	0.478721	0.248254	0.459623	0.0783794	0.287617	2.6231
ENSRNOG00000043204	0.52051	1	0.23017	0.248254	0.275166	0.0613849	0.287617	2.6231
ENSRNOG00000061544	0.423766	1	0.425841	0.171868	0.374765	0.0612471	0.165555	2.62304
ENSRNOG00000009195	0.569125	1	0.143088	0.306667	0.145024	0.105951	0.352823	2.62268
ENSRNOG00000010267	0.309686	1	0.40083	0.155715	0.408487	0.206753	0.141094	2.62257
ENSRNOG00000019766	0.423766	1	0.41958	0.140901	0.330908	0.141831	0.165555	2.62254
ENSRNOG00000010461	0.371731	1	0.481918	0.091462	0.449439	0.119694	0.108226	2.62247
ENSRNOG00000002896	0.472518	0.6	0.44955	0.266931	0.391322	0.196483	0.245364	2.62217
ENSRNOG00000007238	0.472518	1	0.366434	0.193086	0.351057	0.0137816	0.225279	2.62216
ENSRNOG00000012236	0.423766	1	0.412587	0.140901	0.390468	0.0888628	0.165555	2.62214
ENSRNOG00000004027	0.371731	1	0.46993	0.0926815	0.454906	0.124024	0.108226	2.6215
ENSRNOG00000008830	0.423766	1	0.442757	0.140901	0.372774	0.0754604	0.165555	2.62121
ENSRNOG00000018568	0.309686	1	0.466733	0.22707	0.400479	0.0145873	0.202447	2.621
ENSRNOG00000017765	0.423766	1	0.230436	0.140901	0.299266	0.360875	0.165555	2.6208
ENSRNOG00000038766	0.472518	0.9	0.358042	0.193086	0.362821	0.108969	0.225279	2.62071
ENSRNOG00000042523	0.371731	1	0.444755	0.136296	0.413663	0.127016	0.127209	2.62067
ENSRNOG00000003237	0.423766	1	0.386014	0.155715	0.366582	0.122624	0.165555	2.62026
ENSRNOG00000012906	0.309686	1	0.355245	0.155715	0.388634	0.268924	0.141094	2.6193
ENSRNOG00000006118	0.309686	1	0.351859	0.155715	0.399064	0.261166	0.141094	2.61858
ENSRNOG00000021882	0.309686	1	0.526891	0.108611	0.488975	0.0867941	0.0975608	2.61852
ENSRNOG00000053659	0.309686	1	0.403863	0.278044	0.372132	0.00656816	0.247545	2.61784
ENSRNOG00000015596	0.423766	1	0.382284	0.140901	0.374094	0.1311	0.165555	2.6177
ENSRNOG00000000513	0.374745	0.4	0.642158	0.305201	0.587358	0.0151517	0.293025	2.61764
ENSRNOG00000022373	0.423766	0.45	0.637962	0.217778	0.601803	0.0929721	0.193087	2.61737
ENSRNOG00000031766	0.309686	1	0.511888	0.188071	0.425053	0.00386796	0.17761	2.61618
ENSRNOG00000046439	0.309686	1	0.415062	0.136296	0.452431	0.175287	0.127209	2.61597
ENSRNOG00000056189	0.423766	0.9	0.413986	0.208533	0.378804	0.100264	0.190399	2.61575
ENSRNOG00000022615	0.423766	1	0.372263	0.140901	0.414487	0.0985333	0.165555	2.61551
ENSRNOG00000000170	0.423766	1	0.414785	0.140901	0.382902	0.0867672	0.165555	2.61468
ENSRNOG00000018257	0.371731	1	0.211144	0.155715	0.378961	0.355614	0.141094	2.61426
ENSRNOG00000054385	0.472518	0.2	0.488875	0.331005	0.514373	0.301314	0.306109	2.61419
ENSRNOG00000012722	0.371731	1	0.470729	0.136296	0.400485	0.107396	0.127209	2.61385
ENSRNOG00000017254	0.423766	0.35	0.58487	0.305201	0.521651	0.134516	0.293025	2.61303
ENSRNOG00000003743	0.472518	1	0.354312	0.193086	0.342948	0.024781	0.225279	2.61292
ENSRNOG00000000723	0.423766	1	0.155844	0.244375	0.193249	0.36255	0.23292	2.6127
ENSRNOG00000002511	0.371731	1	0.20979	0.171868	0.349625	0.357154	0.152444	2.61261
ENSRNOG00000007203	0.309686	1	0.488578	0.18619	0.448359	0.0127343	0.16679	2.61234
ENSRNOG00000020233	0.371731	1	0.51049	0.091462	0.434495	0.0958133	0.108226	2.61222
ENSRNOG00000016636	0.472518	0.2	0.480519	0.305201	0.455566	0.405319	0.293025	2.61215
ENSRNOG00000002864	0.309686	1	0.496503	0.111111	0.433425	0.163943	0.0973329	2.612
ENSRNOG00000007899	0.423766	0.7	0.46953	0.244375	0.413658	0.127734	0.23292	2.61198
ENSRNOG00000013604	0.423766	1	0.312354	0.140901	0.342296	0.227102	0.165555	2.61197
ENSRNOG00000007387	0.52051	0.5	0.459504	0.248254	0.448927	0.146739	0.287617	2.61155
ENSRNOG00000013000	0.423766	1	0.22039	0.140901	0.268745	0.39215	0.165555	2.61151
ENSRNOG00000004737	0.423766	1	0.370629	0.140901	0.323814	0.186705	0.165555	2.61137
ENSRNOG00000021584	0.309686	1	0.475524	0.15798	0.397644	0.131294	0.138993	2.61112
ENSRNOG00000043400	0.371731	1	0.376424	0.22707	0.324899	0.108279	0.202447	2.61085
ENSRNOG00000028997	0.371731	1	0.316084	0.242596	0.281354	0.18026	0.218573	2.6106
ENSRNOG00000020481	0.472518	1	0.327273	0.193086	0.260283	0.132043	0.225279	2.61048
ENSRNOG00000019221	0.371731	1	0.487113	0.091462	0.452793	0.0987061	0.108226	2.61003
ENSRNOG00000016093	0.371731	1	0.313686	0.136189	0.369859	0.297273	0.121266	2.61
ENSRNOG00000014856	0.52051	0.25	0.567154	0.305201	0.540255	0.133351	0.293025	2.6095
ENSRNOG00000001420	0.472518	1	0.287179	0.193086	0.296098	0.134994	0.225279	2.60915
ENSRNOG00000003625	0.309686	1	0.405994	0.188071	0.361288	0.166106	0.17761	2.60876
ENSRNOG00000016122	0.472518	1	0.290709	0.193086	0.259036	0.168061	0.225279	2.60869
ENSRNOG00000025791	0.423766	1	0.363636	0.140901	0.308035	0.206588	0.165555	2.60848
ENSRNOG00000031171	0.309686	1	0.405594	0.136296	0.395188	0.234501	0.127209	2.60848
ENSRNOG00000011441	0.472518	1	0.245221	0.193086	0.271668	0.200655	0.225279	2.60843
ENSRNOG00000019913	0.309686	1	0.425175	0.188071	0.379979	0.127101	0.17761	2.60762
ENSRNOG00000003207	0.472518	1	0.263736	0.193086	0.252957	0.199992	0.225279	2.60757
ENSRNOG00000017040	0.309686	1	0.398601	0.188071	0.341931	0.191557	0.17761	2.60746
ENSRNOG00000007707	0.309686	1	0.543457	0.108611	0.509221	0.0387994	0.0975608	2.60734
ENSRNOG00000010237	0.309686	1	0.34672	0.136296	0.334764	0.352294	0.127209	2.60697
ENSRNOG00000029205	0.423766	1	0.329138	0.140901	0.299618	0.247926	0.165555	2.6069
ENSRNOG00000039091	0.371731	1	0.504296	0.136296	0.446162	0.0211386	0.127209	2.60683
ENSRNOG00000033274	0.423766	1	0.406993	0.140901	0.393231	0.0761111	0.165555	2.60656
ENSRNOG00000018748	0.371731	1	0.408392	0.213411	0.361074	0.0625965	0.188754	2.60596
ENSRNOG00000047734	0.423766	1	0.342058	0.140901	0.330459	0.203213	0.165555	2.60595
ENSRNOG00000011154	0.309686	1	0.352448	0.280853	0.320945	0.091339	0.250448	2.60572
ENSRNOG00000059919	0.52051	0.45	0.4	0.248254	0.349935	0.34938	0.287617	2.6057
ENSRNOG00000052637	0.371731	0.7	0.337529	0.280853	0.327519	0.337606	0.250448	2.60569
ENSRNOG00000028105	0.371731	1	0.4662	0.0926815	0.428217	0.138064	0.108226	2.60512
ENSRNOG00000052506	0.472518	0.2	0.421978	0.401026	0.367053	0.369413	0.372959	2.60495
ENSRNOG00000001034	0.309686	1	0.442358	0.188071	0.367183	0.119203	0.17761	2.60411
ENSRNOG00000023360	0.472518	0.2	0.457809	0.305543	0.421269	0.453592	0.293025	2.60376
ENSRNOG00000047499	0.309686	1	0.485914	0.136189	0.423126	0.127321	0.121266	2.6035
ENSRNOG00000021104	0.371731	1	0.321678	0.091462	0.389323	0.320965	0.108226	2.60338
ENSRNOG00000028674	0.423766	0.4	0.713287	0.140901	0.691579	0.0679723	0.165555	2.60306
ENSRNOG00000010408	0.423766	1	0.335664	0.140901	0.299794	0.236896	0.165555	2.60258
ENSRNOG00000042977	0.423766	1	0.420997	0.155715	0.418485	0.0179158	0.165555	2.60243
ENSRNOG00000046383	0.472518	0.95	0.319898	0.244375	0.331423	0.051258	0.23292	2.60239
ENSRNOG00000030106	0.423766	1	0.335664	0.213411	0.340481	0.100091	0.188754	2.60217
ENSRNOG00000020918	0.423766	0.5	0.611389	0.213411	0.578487	0.0858027	0.188754	2.60161
ENSRNOG00000015090	0.423766	1	0.368298	0.140901	0.358091	0.144909	0.165555	2.60152
ENSRNOG00000016516	0.472518	0.8	0.302098	0.193086	0.365005	0.243473	0.225279	2.60146
ENSRNOG00000054945	0.52051	0.85	0.324875	0.248254	0.322435	0.0477087	0.287617	2.6014
ENSRNOG00000000805	0.371731	1	0.356976	0.188071	0.342589	0.164314	0.17761	2.60129
ENSRNOG00000050258	0.309686	1	0.343483	0.0677056	0.465242	0.354743	0.0602215	2.60108
ENSRNOG00000019804	0.371731	1	0.322078	0.18619	0.285457	0.268226	0.16679	2.60047
ENSRNOG00000051248	0.52051	0.8	0.294106	0.248254	0.294924	0.15447	0.287617	2.59988
ENSRNOG00000013712	0.309686	1	0.454545	0.0445584	0.483446	0.254381	0.053097	2.59971
ENSRNOG00000024786	0.309686	1	0.478752	0.136296	0.496833	0.0507157	0.127209	2.59949
ENSRNOG00000019918	0.423766	0.55	0.551848	0.244375	0.492695	0.10383	0.23292	2.59943
ENSRNOG00000037998	0.371731	1	0.447552	0.0926815	0.419258	0.159922	0.108226	2.59937
ENSRNOG00000058393	0.472518	0.35	0.433966	0.331005	0.398653	0.306922	0.306109	2.59917
ENSRNOG00000045892	0.371731	1	0.41958	0.108611	0.406706	0.18424	0.108226	2.59909
ENSRNOG00000026679	0.309686	0.9	0.335664	0.108883	0.634233	0.215246	0.0952705	2.59898
ENSRNOG00000027550	0.423766	0.25	0.522145	0.331005	0.498917	0.266621	0.306109	2.59856
ENSRNOG00000037220	0.423766	1	0.408822	0.140901	0.450178	0.00896732	0.165555	2.59819
ENSRNOG00000020289	0.52051	0.35	0.572228	0.248254	0.488631	0.130941	0.287617	2.59818
ENSRNOG00000007808	0.371731	1	0.395912	0.091462	0.450359	0.179934	0.108226	2.59762
ENSRNOG00000010240	0.371731	1	0.335664	0.091462	0.56854	0.12194	0.108226	2.59756
ENSRNOG00000001058	0.309686	1	0.468531	0.188071	0.373657	0.079761	0.17761	2.59732
ENSRNOG00000016013	0.371731	1	0.371439	0.115852	0.423627	0.206239	0.108226	2.59711
ENSRNOG00000017149	0.472518	1	0.195804	0.193086	0.207255	0.302969	0.225279	2.59691
ENSRNOG00000002886	0.371731	1	0.398601	0.091462	0.388448	0.238421	0.108226	2.59689
ENSRNOG00000001187	0.52051	1	0.111888	0.248254	0.182152	0.246311	0.287617	2.59673
ENSRNOG00000033056	0.472518	1	0.316484	0.193086	0.297072	0.0921042	0.225279	2.59654
ENSRNOG00000003858	0.472518	1	0.324476	0.208533	0.2961	0.0695999	0.225279	2.59651
ENSRNOG00000012841	0.423766	1	0.359118	0.140901	0.348222	0.158618	0.165555	2.59618
ENSRNOG00000007221	0.423766	0.5	0.456634	0.331005	0.400661	0.177612	0.306109	2.59579
ENSRNOG00000019077	0.423766	0.95	0.201399	0.140901	0.33576	0.37833	0.165555	2.59571
ENSRNOG00000010309	0.52051	0.7	0.431169	0.248254	0.403942	0.00340538	0.287617	2.5949
ENSRNOG00000006559	0.472518	0.3	0.42331	0.28963	0.420078	0.429558	0.259644	2.59474
ENSRNOG00000014615	0.309686	1	0.298066	0.280853	0.264571	0.190869	0.250448	2.59449
ENSRNOG00000048288	0.423766	1	0.426973	0.140901	0.397213	0.0387045	0.165555	2.59311
ENSRNOG00000016288	0.423766	0.75	0.40043	0.208533	0.409599	0.209681	0.190399	2.59241
ENSRNOG00000004629	0.371731	1	0.352066	0.244375	0.342619	0.0484428	0.23292	2.59215
ENSRNOG00000026770	0.472518	1	0.239161	0.193086	0.216012	0.245822	0.225279	2.59188
ENSRNOG00000008703	0.309686	1	0.431568	0.213411	0.396319	0.051479	0.188754	2.59122
ENSRNOG00000021032	0.371731	1	0.422777	0.091462	0.40606	0.19085	0.108226	2.59111
ENSRNOG00000008461	0.371731	1	0.372991	0.244375	0.347127	0.0218632	0.23292	2.59101
ENSRNOG00000019254	0.371731	1	0.444374	0.091462	0.436432	0.137795	0.108226	2.59002
ENSRNOG00000021316	0.569125	0.95	0.15984	0.306667	0.16613	0.0851975	0.352823	2.58978
ENSRNOG00000001030	0.371731	1	0.475524	0.091462	0.422175	0.120645	0.108226	2.58976
ENSRNOG00000014199	0.371731	1	0.328142	0.136296	0.368576	0.257495	0.127209	2.58945
ENSRNOG00000028356	0.423766	1	0.280319	0.140901	0.318669	0.26008	0.165555	2.58929
ENSRNOG00000043002	0.371731	1	0.457809	0.091462	0.456225	0.103795	0.108226	2.58925
ENSRNOG00000005600	0.472518	1	0.327672	0.208533	0.352376	0.00283207	0.225279	2.58921
ENSRNOG00000013591	0.371731	1	0.416783	0.091462	0.335246	0.265456	0.108226	2.5889
ENSRNOG00000018317	0.423766	1	0.444755	0.15798	0.34112	0.0554487	0.165555	2.58862
ENSRNOG00000032112	0.309686	0.95	0.447552	0.213411	0.468913	0.0102962	0.188754	2.58861
ENSRNOG00000013438	0.309686	1	0.377223	0.266931	0.335581	0.0537789	0.245364	2.58856
ENSRNOG00000018993	0.309686	1	0.568631	0.0893714	0.459319	0.079372	0.0821651	2.58855
ENSRNOG00000010664	0.423766	1	0.375624	0.140901	0.353686	0.128595	0.165555	2.58813
ENSRNOG00000009946	0.423766	1	0.295915	0.140901	0.355993	0.205969	0.165555	2.5881
ENSRNOG00000024689	0.371731	1	0.431568	0.091462	0.384137	0.200762	0.108226	2.58789
ENSRNOG00000001049	0.309686	1	0.444056	0.136189	0.463249	0.113374	0.121266	2.58782
ENSRNOG00000016552	0.371731	1	0.424242	0.0926815	0.390858	0.200004	0.108226	2.58774
ENSRNOG00000007077	0.472518	1	0.34787	0.193086	0.338814	0.00989385	0.225279	2.58746
ENSRNOG00000027193	0.472518	1	0.318881	0.244375	0.282249	0.0362044	0.23292	2.58715
ENSRNOG00000007327	0.423766	1	0.357719	0.140901	0.364928	0.134081	0.165555	2.58695
ENSRNOG00000027514	0.472518	1	0.29011	0.193086	0.254371	0.151512	0.225279	2.58688
ENSRNOG00000018137	0.371731	1	0.43017	0.136296	0.383353	0.137772	0.127209	2.58653
ENSRNOG00000060988	0.371731	1	0.425574	0.091462	0.423058	0.166101	0.108226	2.58615
ENSRNOG00000005034	0.309686	1	0.411588	0.123773	0.394383	0.237426	0.109238	2.5861
ENSRNOG00000002342	0.309686	1	0.453147	0.123773	0.432217	0.157402	0.109238	2.58546
ENSRNOG00000051372	0.423766	1	0.391608	0.140901	0.459434	0.00389725	0.165555	2.58516
ENSRNOG00000008764	0.52051	0.5	0.436763	0.248254	0.423095	0.16887	0.287617	2.58511
ENSRNOG00000000938	0.371731	1	0.443556	0.136296	0.396736	0.109513	0.127209	2.58504
ENSRNOG00000042347	0.423766	1	0.329625	0.140901	0.360966	0.164176	0.165555	2.58499
ENSRNOG00000010091	0.371731	1	0.43683	0.091462	0.427455	0.148994	0.108226	2.5847
ENSRNOG00000018645	0.423766	1	0.253147	0.244375	0.300963	0.128985	0.23292	2.58416
ENSRNOG00000011841	0.309686	1	0.414785	0.136296	0.425186	0.170489	0.127209	2.58365
ENSRNOG00000012314	0.309686	1	0.500566	0.136296	0.46876	0.0409442	0.127209	2.58346
ENSRNOG00000009667	0.423766	0.55	0.508492	0.305201	0.468019	0.034951	0.293025	2.58345
ENSRNOG00000059344	0.371731	1	0.424642	0.162917	0.385801	0.0944049	0.143728	2.58322
ENSRNOG00000018567	0.371731	1	0.412987	0.188071	0.407093	0.0250597	0.17761	2.58255
ENSRNOG00000014791	0.423766	1	0.286114	0.140901	0.271	0.294418	0.165555	2.58175
ENSRNOG00000011199	0.52051	0.25	0.492174	0.331005	0.457584	0.224274	0.306109	2.58166
ENSRNOG00000058805	0.371731	1	0.391608	0.208533	0.322836	0.0964329	0.190399	2.58154
ENSRNOG00000003891	0.309686	0.9	0.467532	0.136296	0.449847	0.190335	0.127209	2.58091
ENSRNOG00000014405	0.423766	1	0.431169	0.140901	0.407161	0.0123391	0.165555	2.58089
ENSRNOG00000030180	0.371731	1	0.341658	0.091462	0.449674	0.218047	0.108226	2.5808
ENSRNOG00000049743	0.472518	1	0.244755	0.193086	0.254081	0.19091	0.225279	2.58063
ENSRNOG00000009028	0.309686	1	0.411189	0.22707	0.339727	0.0904285	0.202447	2.58055
ENSRNOG00000043026	0.52051	0.25	0.501716	0.28963	0.482539	0.248331	0.287617	2.58034
ENSRNOG00000036685	0.52051	1	0.246553	0.248254	0.256143	0.0212053	0.287617	2.58028
ENSRNOG00000018021	0.371731	1	0.516284	0.091462	0.469178	0.0231657	0.108226	2.58005
ENSRNOG00000039249	0.309686	1	0.459904	0.136296	0.506038	0.0408562	0.127209	2.57999
ENSRNOG00000020239	0.52051	0.65	0.383616	0.248254	0.353461	0.136082	0.287617	2.57954
ENSRNOG00000007334	0.309686	0.9	0.463747	0.0560573	0.51389	0.283061	0.053097	2.57954
ENSRNOG00000004741	0.423766	1	0.386014	0.1564	0.396818	0.0508211	0.165555	2.57937
ENSRNOG00000021103	0.371731	1	0.333267	0.171868	0.314868	0.234503	0.152444	2.57868
ENSRNOG00000002135	0.423766	1	0.291375	0.140901	0.262594	0.294342	0.165555	2.57853
ENSRNOG00000007739	0.472518	0.8	0.388811	0.193086	0.334228	0.164531	0.225279	2.57845
ENSRNOG00000012207	0.472518	1	0.23017	0.193086	0.198876	0.257525	0.225279	2.57745
ENSRNOG00000029911	0.472518	1	0.223776	0.193086	0.372757	0.0897641	0.225279	2.57718
ENSRNOG00000004288	0.371731	1	0.428372	0.091462	0.3623	0.214737	0.108226	2.57683
ENSRNOG00000051952	0.472518	1	0.13986	0.193086	0.24055	0.305474	0.225279	2.57677
ENSRNOG00000000816	0.309686	1	0.275058	0.188071	0.322852	0.30345	0.17761	2.57673
ENSRNOG00000042731	0.423766	1	0.31049	0.140901	0.369803	0.16614	0.165555	2.57666
ENSRNOG00000000785	0.52051	0.4	0.45391	0.248254	0.4128	0.253496	0.287617	2.57659
ENSRNOG00000032609	0.52051	0.65	0.358872	0.248254	0.367792	0.143449	0.287617	2.57649
ENSRNOG00000016603	0.309686	1	0.423177	0.0695111	0.443505	0.269966	0.0605769	2.57642
ENSRNOG00000037540	0.569125	0.3	0.481262	0.306667	0.499408	0.067078	0.352823	2.57636
ENSRNOG00000003289	0.423766	1	0.397602	0.140901	0.329308	0.118516	0.165555	2.57565
ENSRNOG00000021589	0.472518	1	0.272092	0.193086	0.244239	0.16835	0.225279	2.57556
ENSRNOG00000021900	0.371731	1	0.415584	0.091462	0.402394	0.186082	0.108226	2.57548
ENSRNOG00000055687	0.472518	1	0.298368	0.193086	0.26886	0.117092	0.225279	2.5752
ENSRNOG00000021004	0.371731	1	0.393606	0.136296	0.359341	0.186733	0.127209	2.57492
ENSRNOG00000048109	0.52051	1	0.193007	0.248254	0.180995	0.144295	0.287617	2.57468
ENSRNOG00000000420	0.309686	1	0.438628	0.115852	0.410847	0.197855	0.101752	2.57462
ENSRNOG00000008696	0.371731	1	0.4	0.136296	0.38435	0.155011	0.127209	2.5746
ENSRNOG00000049530	0.423766	1	0.294905	0.140901	0.285981	0.26319	0.165555	2.5743
ENSRNOG00000051838	0.472518	1	0.342022	0.193086	0.339595	0.00169919	0.225279	2.5742
ENSRNOG00000037957	0.309686	1	0.413821	0.115852	0.419902	0.212912	0.101752	2.57393
ENSRNOG00000028991	0.472518	1	0.243756	0.193086	0.256137	0.183057	0.225279	2.57383
ENSRNOG00000025000	0.472518	1	0.283535	0.193086	0.257306	0.141802	0.225279	2.57353
ENSRNOG00000021027	0.423766	1	0.378022	0.140901	0.335337	0.129616	0.165555	2.5732
ENSRNOG00000029220	0.52051	0.4	0.461538	0.248254	0.409078	0.246177	0.287617	2.57317
ENSRNOG00000020318	0.371731	1	0.325674	0.244375	0.280972	0.117494	0.23292	2.57317
ENSRNOG00000016272	0.371731	1	0.464336	0.091462	0.394833	0.142307	0.108226	2.57289
ENSRNOG00000008851	0.371731	1	0.395205	0.091462	0.361719	0.244358	0.108226	2.5727
ENSRNOG00000021145	0.309686	1	0.379831	0.0560573	0.447118	0.32686	0.053097	2.57265
ENSRNOG00000016405	0.423766	1	0.211344	0.208533	0.319109	0.219433	0.190399	2.57258
ENSRNOG00000019551	0.309686	1	0.387213	0.208533	0.341127	0.135434	0.190399	2.57239
ENSRNOG00000033545	0.403285	0.55	0.312754	0.401026	0.30131	0.230685	0.372959	2.57202
ENSRNOG00000026178	0.371731	1	0.342657	0.22707	0.304927	0.123181	0.202447	2.57201
ENSRNOG00000006787	0.371731	1	0.369231	0.136296	0.332365	0.235067	0.127209	2.5719
ENSRNOG00000014635	0.472518	1	0.263954	0.193086	0.230616	0.186291	0.225279	2.57174
ENSRNOG00000022730	0.423766	0.5	0.44662	0.305543	0.457304	0.16135	0.276847	2.57143
ENSRNOG00000012062	0.472518	1	0.295105	0.193086	0.266887	0.118484	0.225279	2.57136
ENSRNOG00000016470	0.569125	0.3	0.522078	0.306667	0.508886	0.0117595	0.352823	2.57134
ENSRNOG00000018689	0.423766	1	0.285315	0.140901	0.299526	0.255804	0.165555	2.57087
ENSRNOG00000008755	0.423766	1	0.35964	0.140901	0.334024	0.146664	0.165555	2.57055
ENSRNOG00000039551	0.423766	1	0.333267	0.140901	0.297993	0.207693	0.165555	2.56918
ENSRNOG00000047895	0.472518	0.65	0.461538	0.193086	0.459053	0.107621	0.225279	2.5691
ENSRNOG00000037613	0.371731	1	0.384779	0.217778	0.386807	0.0148733	0.193087	2.56905
ENSRNOG00000016043	0.371731	0.7	0.475524	0.136296	0.552953	0.205093	0.127209	2.56881
ENSRNOG00000012274	0.472518	1	0.308092	0.208533	0.250785	0.103171	0.225279	2.56838
ENSRNOG00000020642	0.52051	0.4	0.528671	0.248254	0.458955	0.12435	0.287617	2.56836
ENSRNOG00000032297	0.423766	1	0.376024	0.140901	0.35304	0.109068	0.165555	2.56836
ENSRNOG00000002387	0.371731	0.9	0.517483	0.091462	0.468721	0.110184	0.108226	2.56781
ENSRNOG00000036841	0.371731	1	0.447552	0.091462	0.411596	0.136521	0.108226	2.56709
ENSRNOG00000001715	0.309686	1	0.367832	0.155715	0.391079	0.201595	0.141094	2.567
ENSRNOG00000009183	0.423766	1	0.369374	0.140901	0.370954	0.0963413	0.165555	2.56689
ENSRNOG00000028834	0.52051	0.85	0.287179	0.248254	0.253592	0.119683	0.287617	2.56684
ENSRNOG00000015576	0.423766	1	0.38042	0.140901	0.359287	0.0966624	0.165555	2.56659
ENSRNOG00000021017	0.423766	0.6	0.405594	0.305201	0.425565	0.113228	0.293025	2.56638
ENSRNOG00000008613	0.52051	0.25	0.615385	0.248254	0.610353	0.0341924	0.287617	2.56631
ENSRNOG00000020452	0.52051	0.35	0.483916	0.248254	0.473806	0.202128	0.287617	2.56623
ENSRNOG00000016912	0.371731	1	0.476523	0.108611	0.415054	0.0859406	0.108226	2.56609
ENSRNOG00000017536	0.472518	0.45	0.542657	0.22707	0.51595	0.132132	0.225279	2.56561
ENSRNOG00000059203	0.317379	1	0.384416	0.244375	0.380243	0.00594665	0.23292	2.56528
ENSRNOG00000005345	0.371731	1	0.434396	0.123773	0.443811	0.0821115	0.109238	2.56506
ENSRNOG00000050846	0.423766	0.9	0.471528	0.15798	0.409109	0.0368616	0.165555	2.5648
ENSRNOG00000057724	0.423766	1	0.290909	0.140901	0.292492	0.25103	0.165555	2.56465
ENSRNOG00000011268	0.371731	1	0.386014	0.208533	0.375034	0.032422	0.190399	2.56413
ENSRNOG00000018145	0.371731	1	0.336894	0.091462	0.387045	0.268591	0.108226	2.56395
ENSRNOG00000018584	0.423766	1	0.383217	0.140901	0.36792	0.0823456	0.165555	2.5637
ENSRNOG00000012124	0.52051	0.3	0.564502	0.248254	0.543092	0.0996142	0.287617	2.56359
ENSRNOG00000006832	0.371731	1	0.404959	0.136296	0.419104	0.104234	0.127209	2.56353
ENSRNOG00000025806	0.52051	0.45	0.469797	0.248254	0.436139	0.151052	0.287617	2.56337
ENSRNOG00000003719	0.423766	0.15	0.551449	0.305543	0.481734	0.374029	0.276847	2.56337
ENSRNOG00000018322	0.423766	1	0.348718	0.242596	0.312844	0.0167714	0.218573	2.56327
ENSRNOG00000001418	0.317379	1	0.377489	0.244375	0.365093	0.0253757	0.23292	2.56263
ENSRNOG00000061039	0.472518	0.75	0.447552	0.244375	0.407794	0.0069023	0.23292	2.56206
ENSRNOG00000059474	0.472518	1	0.168468	0.193086	0.211172	0.291519	0.225279	2.56204
ENSRNOG00000011293	0.309686	1	0.377622	0.18619	0.361662	0.159968	0.16679	2.56192
ENSRNOG00000021023	0.423766	0.9	0.215784	0.244375	0.251482	0.293296	0.23292	2.56162
ENSRNOG00000003833	0.309686	1	0.442824	0.0893714	0.425016	0.212553	0.0821651	2.56162
ENSRNOG00000018194	0.472518	0.35	0.333666	0.331005	0.289701	0.478518	0.306109	2.56152
ENSRNOG00000017836	0.472518	1	0.294106	0.193086	0.252718	0.123793	0.225279	2.5615
ENSRNOG00000013454	0.52051	0.95	0.258142	0.248254	0.228512	0.0684086	0.287617	2.56144
ENSRNOG00000026059	0.423766	1	0.275543	0.140901	0.249607	0.306034	0.165555	2.56141
ENSRNOG00000058677	0.423766	1	0.343554	0.140901	0.357045	0.130392	0.165555	2.56121
ENSRNOG00000051564	0.309686	1	0.334732	0.1564	0.338785	0.283877	0.137488	2.56097
ENSRNOG00000009245	0.472518	1	0.318881	0.208533	0.301551	0.0341627	0.225279	2.56092
ENSRNOG00000003259	0.371731	0.95	0.335664	0.123773	0.418429	0.251262	0.109238	2.5601
ENSRNOG00000010389	0.472518	0.95	0.232168	0.193086	0.274036	0.212806	0.225279	2.55989
ENSRNOG00000045843	0.309686	1	0.403596	0.0893714	0.362134	0.312807	0.0821651	2.55976
ENSRNOG00000062251	0.371731	1	0.39667	0.091462	0.405816	0.185744	0.108226	2.55965
ENSRNOG00000023216	0.52051	0.9	0.283347	0.248254	0.296766	0.0228446	0.287617	2.55934
ENSRNOG00000029799	0.423766	1	0.341259	0.140901	0.278882	0.208341	0.165555	2.5587
ENSRNOG00000059765	0.309686	1	0.353465	0.188071	0.346787	0.182935	0.17761	2.55855
ENSRNOG00000017883	0.423766	1	0.292774	0.140901	0.260548	0.27409	0.165555	2.55763
ENSRNOG00000016032	0.569125	0.5	0.292707	0.306667	0.280732	0.255251	0.352823	2.5573
ENSRNOG00000009568	0.52051	1	0.140659	0.248254	0.132886	0.227306	0.287617	2.55723
ENSRNOG00000003247	0.423766	0.55	0.593407	0.140901	0.590188	0.0931617	0.165555	2.55698
ENSRNOG00000033299	0.309686	1	0.503896	0.0926815	0.440072	0.128382	0.0821651	2.55688
ENSRNOG00000048980	0.371731	1	0.342058	0.091462	0.346911	0.296256	0.108226	2.55664
ENSRNOG00000056637	0.374745	1	0.281718	0.305201	0.239709	0.0621263	0.293025	2.55653
ENSRNOG00000025025	0.309686	1	0.517483	0.0724074	0.501991	0.0909076	0.0631955	2.55567
ENSRNOG00000005890	0.371731	1	0.453946	0.0926815	0.409377	0.119643	0.108226	2.5556
ENSRNOG00000006278	0.423766	1	0.333884	0.140901	0.323362	0.168101	0.165555	2.55557
ENSRNOG00000019559	0.423766	1	0.342427	0.140901	0.299744	0.18315	0.165555	2.55554
ENSRNOG00000042333	0.371731	1	0.37669	0.155715	0.350794	0.159212	0.141094	2.55523
ENSRNOG00000024757	0.472518	1	0.321678	0.193086	0.280702	0.0619615	0.225279	2.55522
ENSRNOG00000009954	0.423766	1	0.30676	0.188071	0.274032	0.184723	0.17761	2.55496
ENSRNOG00000019418	0.371731	1	0.308092	0.091462	0.305092	0.369927	0.108226	2.55453
ENSRNOG00000018566	0.423766	1	0.335132	0.140901	0.340887	0.148062	0.165555	2.5543
ENSRNOG00000002253	0.472518	1	0.294782	0.193086	0.299325	0.0690605	0.225279	2.55405
ENSRNOG00000000036	0.371731	1	0.20979	0.213411	0.342316	0.227978	0.188754	2.55398
ENSRNOG00000006727	0.423766	1	0.36963	0.140901	0.319544	0.134578	0.165555	2.55397
ENSRNOG00000009166	0.371731	1	0.428372	0.091462	0.414175	0.139833	0.108226	2.5538
ENSRNOG00000057676	0.423766	1	0.362238	0.140901	0.311914	0.149304	0.165555	2.55368
ENSRNOG00000004000	0.472518	0.85	0.338462	0.193086	0.280203	0.193427	0.225279	2.55297
ENSRNOG00000018886	0.423766	1	0.29032	0.140901	0.352774	0.179005	0.165555	2.55232
ENSRNOG00000014857	0.423766	1	0.382284	0.140901	0.338165	0.101342	0.165555	2.55201
ENSRNOG00000016322	0.423766	1	0.270396	0.140901	0.292091	0.259279	0.165555	2.55199
ENSRNOG00000012736	0.371731	1	0.452214	0.115852	0.420055	0.0838787	0.108226	2.55196
ENSRNOG00000043189	0.472518	0.25	0.671728	0.217778	0.620882	0.0937371	0.225279	2.55192
ENSRNOG00000056678	0.52051	0.9	0.280519	0.248254	0.238211	0.0767519	0.287617	2.55186
ENSRNOG00000048250	0.423766	0.6	0.335664	0.140901	0.564145	0.321651	0.165555	2.55168
ENSRNOG00000010099	0.371731	1	0.415185	0.136189	0.357193	0.149642	0.121266	2.55121
ENSRNOG00000019039	0.472518	1	0.311289	0.193086	0.272977	0.0760278	0.225279	2.55118
ENSRNOG00000023708	0.309686	1	0.386414	0.136189	0.369318	0.227691	0.121266	2.55056
ENSRNOG00000047179	0.309686	1	0.410989	0.136296	0.385973	0.180366	0.127209	2.55052
ENSRNOG00000015221	0.472518	1	0.267133	0.193086	0.26317	0.128633	0.225279	2.54982
ENSRNOG00000032254	0.309686	1	0.456876	0.115852	0.464456	0.101173	0.101752	2.5498
ENSRNOG00000020480	0.309686	1	0.30801	0.115852	0.372275	0.341754	0.101752	2.54933
ENSRNOG00000012185	0.371731	1	0.448352	0.115852	0.409811	0.0951513	0.108226	2.54912
ENSRNOG00000001335	0.371731	1	0.420743	0.108611	0.421833	0.117941	0.108226	2.54908
ENSRNOG00000010023	0.472518	0.7	0.453613	0.193086	0.445263	0.0589226	0.225279	2.54868
ENSRNOG00000009643	0.52051	0.3	0.6	0.248254	0.549238	0.0429774	0.287617	2.5486
ENSRNOG00000023381	0.309686	1	0.355644	0.280853	0.345458	0.00648667	0.250448	2.54858
ENSRNOG00000003253	0.371731	0.95	0.372028	0.091462	0.359969	0.294798	0.108226	2.54821
ENSRNOG00000007946	0.423766	1	0.386099	0.140901	0.393207	0.0385721	0.165555	2.5481
ENSRNOG00000025120	0.423766	1	0.265734	0.140901	0.307998	0.243876	0.165555	2.54783
ENSRNOG00000012947	0.472518	1	0.337063	0.193086	0.316367	0.00349242	0.225279	2.54781
ENSRNOG00000005826	0.371731	1	0.451748	0.155715	0.421313	0.00564869	0.141094	2.54725
ENSRNOG00000018809	0.472518	1	0.237163	0.193086	0.199643	0.219379	0.225279	2.54707
ENSRNOG00000001337	0.309686	1	0.481119	0.136296	0.477547	0.01451	0.127209	2.54637
ENSRNOG00000012682	0.309686	0.95	0.293706	0.0702132	0.4863	0.374951	0.0612104	2.54607
ENSRNOG00000018184	0.371731	1	0.338462	0.213411	0.279393	0.154295	0.188754	2.54605
ENSRNOG00000039980	0.423766	1	0.40999	0.15798	0.367965	0.0205112	0.165555	2.54577
ENSRNOG00000027498	0.371731	1	0.472727	0.091462	0.430846	0.0707639	0.108226	2.54576
ENSRNOG00000007418	0.472518	0.5	0.512905	0.193086	0.471729	0.17012	0.225279	2.54564
ENSRNOG00000000968	0.371731	1	0.433566	0.091462	0.415673	0.124911	0.108226	2.54557
ENSRNOG00000007523	0.472518	1	0.228671	0.193086	0.223136	0.20228	0.225279	2.54497
ENSRNOG00000043095	0.434128	0.1	0.626573	0.370726	0.554758	0.100736	0.358031	2.54495
ENSRNOG00000014090	0.423766	1	0.270729	0.140901	0.35726	0.185926	0.165555	2.54414
ENSRNOG00000005387	0.423766	1	0.332486	0.244375	0.288951	0.0212356	0.23292	2.54373
ENSRNOG00000010895	0.423766	1	0.35005	0.140901	0.325028	0.138273	0.165555	2.54357
ENSRNOG00000023538	0.472518	0.75	0.34965	0.193086	0.361886	0.191109	0.225279	2.54353
ENSRNOG00000017235	0.371731	1	0.386014	0.091462	0.352236	0.233499	0.108226	2.54317
ENSRNOG00000015396	0.472518	1	0.336064	0.193086	0.293674	0.0224646	0.225279	2.54309
ENSRNOG00000003860	0.423766	1	0.38961	0.140901	0.360221	0.0629985	0.165555	2.54305
ENSRNOG00000014462	0.371731	1	0.474525	0.108611	0.446241	0.0337105	0.108226	2.54304
ENSRNOG00000052111	0.472518	0.45	0.565035	0.193086	0.49873	0.138371	0.225279	2.54302
ENSRNOG00000000451	0.423766	1	0.26014	0.140901	0.291315	0.26123	0.165555	2.54291
ENSRNOG00000010967	0.371731	1	0.320746	0.15798	0.297732	0.25517	0.138993	2.54235
ENSRNOG00000013423	0.309686	1	0.46993	0.108611	0.458488	0.0980098	0.0975608	2.54229
ENSRNOG00000021847	0.371731	1	0.37003	0.091462	0.325731	0.274893	0.108226	2.54207
ENSRNOG00000045545	0.472518	1	0.318282	0.193086	0.278982	0.0539013	0.225279	2.54205
ENSRNOG00000017673	0.371731	1	0.344456	0.091462	0.348241	0.277906	0.108226	2.54202
ENSRNOG00000003846	0.309686	1	0.377622	0.155715	0.329266	0.228561	0.141094	2.54194
ENSRNOG00000012568	0.472518	0.95	0.263954	0.193086	0.257018	0.179831	0.225279	2.54169
ENSRNOG00000001479	0.423766	1	0.37669	0.217778	0.314596	0.015168	0.193087	2.54109
ENSRNOG00000019302	0.423766	0.4	0.571429	0.213411	0.544257	0.199202	0.188754	2.54082
ENSRNOG00000032846	0.423766	0.95	0.431568	0.140901	0.422575	0.0059606	0.165555	2.54033
ENSRNOG00000058388	0.423766	1	0.317501	0.140901	0.308426	0.18415	0.165555	2.5403
ENSRNOG00000003131	0.472518	0.7	0.476923	0.193086	0.408774	0.0635553	0.225279	2.54014
ENSRNOG00000061782	0.423766	1	0.325341	0.162917	0.316961	0.145439	0.165555	2.53998
ENSRNOG00000031113	0.309686	1	0.449817	0.1564	0.401923	0.0846474	0.137488	2.53996
ENSRNOG00000048718	0.371731	1	0.425175	0.136296	0.364506	0.114928	0.127209	2.53984
ENSRNOG00000003343	0.371731	1	0.356444	0.213411	0.335001	0.0742901	0.188754	2.53963
ENSRNOG00000031041	0.423766	1	0.330869	0.140901	0.381181	0.0970396	0.165555	2.53931
ENSRNOG00000006803	0.371731	1	0.332867	0.188071	0.299769	0.169089	0.17761	2.53914
ENSRNOG00000020644	0.371731	1	0.337063	0.18619	0.291465	0.185653	0.16679	2.53889
ENSRNOG00000010170	0.371731	1	0.420598	0.136296	0.413406	0.0695211	0.127209	2.53876
[truncated: 4,247 more rows]
