# Supplementary material for: Long-Term Calorie Restriction Alters Anxiety-like Behaviour and the Brain and Adrenal Gland Transcriptomes of the Ageing Male Rat
Source: Nutrients. 2022 Nov 4;14(21):4670. doi: 10.3390/nu14214670 (PMC9654051; doi:10.3390/nu14214670)
Supplement: Supplementary file 1 [file nutrients-14-04670-s001.zip › Final Supplementary/File S3 Gene Ontology Enrichment analysis.xlsx]

## Sheet: GO Enrichment
			Molecular Function
#term ID	term description	observed gene count	background gene count	strength	false discovery rate	matching proteins in your network (IDs)	matching proteins in your network (labels)
GO:0004712	Protein serine/threonine/tyrosine kinase activity	5	43	1.48	0.0036	10116.ENSRNOP00000002533,10116.ENSRNOP00000003987,10116.ENSRNOP00000005048,10116.ENSRNOP00000010283,10116.ENSRNOP00000027793	Mapk1,Mapk9,Clk4,Dyrk2,Clk2
			Cellular Component
GO:0043229	Intracellular organelle	76	13718	0.16	4.81e-05	10116.ENSRNOP00000000050,10116.ENSRNOP00000000467,10116.ENSRNOP00000001290,10116.ENSRNOP00000001347,10116.ENSRNOP00000002052,10116.ENSRNOP00000002533,10116.ENSRNOP00000002987,10116.ENSRNOP00000003987,10116.ENSRNOP00000004172,10116.ENSRNOP00000004570,10116.ENSRNOP00000005048,10116.ENSRNOP00000006827,10116.ENSRNOP00000006852,10116.ENSRNOP00000007583,10116.ENSRNOP00000008210,10116.ENSRNOP00000010283…	Tmem175,Nus1,Mcoln1,Tecpr1,Rab4b,Mapk1,Coq2,Mapk9,Slc9a3r2,Gcdh,Clk4,Rnf215,Hus1,Srsf5,Sptbn1,Dyrk2,LOC688684,Tor4a,Ankrd49,Gripap1,Sap18,Exosc10,Tjp1,Ccdc84,RGD1311805,Pank4,Pabpn1,Aurkc,U2af2,Hars2,Zfp335,Spns1,Dnajc7,Abcb6,Tjap1,Slx1b,Zbtb2,Tmem63b,Ino80e,Dhrs1,Klhl17,Clk2,Mau2,Ube2q1,ENSRNOP00000028481,Rps6kb2,Zmynd10,Slx4,Snx32,Zfp692,Polrmt,Ndufa13,Fam109a,Srsf7,Sec61a2,LOC499770,Letmd1,Den…
GO:0043226	Organelle	77	14352	0.15	8.15e-05	10116.ENSRNOP00000000050,10116.ENSRNOP00000000467,10116.ENSRNOP00000001290,10116.ENSRNOP00000001347,10116.ENSRNOP00000002052,10116.ENSRNOP00000002533,10116.ENSRNOP00000002987,10116.ENSRNOP00000003987,10116.ENSRNOP00000004172,10116.ENSRNOP00000004570,10116.ENSRNOP00000005048,10116.ENSRNOP00000006827,10116.ENSRNOP00000006852,10116.ENSRNOP00000007583,10116.ENSRNOP00000008210,10116.ENSRNOP00000010283…	Tmem175,Nus1,Mcoln1,Tecpr1,Rab4b,Mapk1,Coq2,Mapk9,Slc9a3r2,Gcdh,Clk4,Rnf215,Hus1,Srsf5,Sptbn1,Dyrk2,LOC688684,Tor4a,Ankrd49,Gripap1,Sap18,Exosc10,Tjp1,Ccdc84,RGD1311805,Pank4,Pabpn1,Aurkc,U2af2,Hars2,Zfp335,Spns1,Dnajc7,Abcb6,Tjap1,Slx1b,Zbtb2,Tmem63b,Ino80e,Dhrs1,Klhl17,Clk2,Mau2,Ube2q1,ENSRNOP00000028481,Rps6kb2,Zmynd10,Slx4,Snx32,Zfp692,Polrmt,Ndufa13,Fam109a,Srsf7,Sec61a2,LOC499770,Letmd1,Rab…
GO:0005622	Intracellular	80	15868	0.12	0.00029	10116.ENSRNOP00000000050,10116.ENSRNOP00000000467,10116.ENSRNOP00000000508,10116.ENSRNOP00000001290,10116.ENSRNOP00000001347,10116.ENSRNOP00000001791,10116.ENSRNOP00000002052,10116.ENSRNOP00000002533,10116.ENSRNOP00000002987,10116.ENSRNOP00000003987,10116.ENSRNOP00000004046,10116.ENSRNOP00000004172,10116.ENSRNOP00000004570,10116.ENSRNOP00000005048,10116.ENSRNOP00000006827,10116.ENSRNOP00000006852…	Tmem175,Nus1,Ager,Mcoln1,Tecpr1,Asmt,Rab4b,Mapk1,Coq2,Mapk9,Nmt1,Slc9a3r2,Gcdh,Clk4,Rnf215,Hus1,Srsf5,Sptbn1,Dyrk2,LOC688684,Tor4a,Ankrd49,Gripap1,Sap18,Exosc10,Tjp1,Ccdc84,RGD1311805,Wsb1,Pank4,Pabpn1,Aurkc,U2af2,Hars2,Zfp335,Spns1,Dnajc7,Abcb6,Tjap1,Slx1b,Zbtb2,Tmem63b,Ino80e,Dhrs1,Klhl17,Clk2,Mau2,Ube2q1,ENSRNOP00000028481,Rps6kb2,Zmynd10,Slx4,Snx32,Zfp692,Polrmt,Ndufa13,Fam109a,Srsf7,Sec61a2,…
GO:0043227	Membrane-bounded organelle	69	12635	0.15	0.0013	10116.ENSRNOP00000000050,10116.ENSRNOP00000000467,10116.ENSRNOP00000001290,10116.ENSRNOP00000001347,10116.ENSRNOP00000002052,10116.ENSRNOP00000002533,10116.ENSRNOP00000002987,10116.ENSRNOP00000003987,10116.ENSRNOP00000004172,10116.ENSRNOP00000004570,10116.ENSRNOP00000005048,10116.ENSRNOP00000006827,10116.ENSRNOP00000006852,10116.ENSRNOP00000007583,10116.ENSRNOP00000008210,10116.ENSRNOP00000010283…	Tmem175,Nus1,Mcoln1,Tecpr1,Rab4b,Mapk1,Coq2,Mapk9,Slc9a3r2,Gcdh,Clk4,Rnf215,Hus1,Srsf5,Sptbn1,Dyrk2,Tor4a,Ankrd49,Gripap1,Sap18,Exosc10,Ccdc84,RGD1311805,Pank4,Pabpn1,Aurkc,U2af2,Hars2,Zfp335,Spns1,Dnajc7,Abcb6,Tjap1,Slx1b,Zbtb2,Ino80e,Dhrs1,Clk2,Mau2,Ube2q1,Rps6kb2,Slx4,Snx32,Zfp692,Polrmt,Ndufa13,Fam109a,Srsf7,Sec61a2,Letmd1,Dennd6b,Zfp780b-ps1,Fbrsl1,Rabggta,Gapdh-ps2,Foxk2,Zis,Ccl27,Rnf44,Zfr…
GO:0005634	Nucleus	51	7881	0.23	0.0015	10116.ENSRNOP00000001290,10116.ENSRNOP00000001347,10116.ENSRNOP00000002533,10116.ENSRNOP00000003987,10116.ENSRNOP00000004172,10116.ENSRNOP00000005048,10116.ENSRNOP00000006827,10116.ENSRNOP00000006852,10116.ENSRNOP00000007583,10116.ENSRNOP00000008210,10116.ENSRNOP00000010283,10116.ENSRNOP00000012406,10116.ENSRNOP00000012583,10116.ENSRNOP00000012646,10116.ENSRNOP00000014397,10116.ENSRNOP00000014629…	Mcoln1,Tecpr1,Mapk1,Mapk9,Slc9a3r2,Clk4,Rnf215,Hus1,Srsf5,Sptbn1,Dyrk2,Tor4a,Ankrd49,Gripap1,Sap18,Exosc10,Ccdc84,Pank4,Pabpn1,Aurkc,U2af2,Zfp335,Dnajc7,Abcb6,Slx1b,Zbtb2,Ino80e,Clk2,Mau2,Ube2q1,Rps6kb2,Slx4,Zfp692,Ndufa13,Srsf7,Letmd1,Zfp780b-ps1,Fbrsl1,Rabggta,Gapdh-ps2,Foxk2,Zis,Ccl27,Rnf44,Zfr2,Mgea5,Commd4,Hmgn3,Clasrp,Lrrc45,Safb
GO:0043231	Intracellular membrane-bounded organelle	64	11498	0.16	0.0029	10116.ENSRNOP00000000050,10116.ENSRNOP00000000467,10116.ENSRNOP00000001290,10116.ENSRNOP00000001347,10116.ENSRNOP00000002533,10116.ENSRNOP00000002987,10116.ENSRNOP00000003987,10116.ENSRNOP00000004172,10116.ENSRNOP00000004570,10116.ENSRNOP00000005048,10116.ENSRNOP00000006827,10116.ENSRNOP00000006852,10116.ENSRNOP00000007583,10116.ENSRNOP00000008210,10116.ENSRNOP00000010283,10116.ENSRNOP00000012406…	Tmem175,Nus1,Mcoln1,Tecpr1,Mapk1,Coq2,Mapk9,Slc9a3r2,Gcdh,Clk4,Rnf215,Hus1,Srsf5,Sptbn1,Dyrk2,Tor4a,Ankrd49,Gripap1,Sap18,Exosc10,Ccdc84,RGD1311805,Pank4,Pabpn1,Aurkc,U2af2,Hars2,Zfp335,Spns1,Dnajc7,Abcb6,Tjap1,Slx1b,Zbtb2,Ino80e,Dhrs1,Clk2,Mau2,Ube2q1,Rps6kb2,Slx4,Zfp692,Polrmt,Ndufa13,Fam109a,Srsf7,Sec61a2,Letmd1,Zfp780b-ps1,Fbrsl1,Rabggta,Gapdh-ps2,Foxk2,Zis,Ccl27,Rnf44,Zfr2,Mgea5,Map4k2,Commd…
GO:0005768	Endosome	13	955	0.55	0.0179	10116.ENSRNOP00000000050,10116.ENSRNOP00000001290,10116.ENSRNOP00000002052,10116.ENSRNOP00000002533,10116.ENSRNOP00000006827,10116.ENSRNOP00000012646,10116.ENSRNOP00000017045,10116.ENSRNOP00000025627,10116.ENSRNOP00000025660,10116.ENSRNOP00000031258,10116.ENSRNOP00000034778,10116.ENSRNOP00000043728,10116.ENSRNOP00000058381	Tmem175,Mcoln1,Rab4b,Mapk1,Rnf215,Gripap1,RGD1311805,Abcb6,Tjap1,Snx32,Fam109a,Dennd6b,Sdccag3
GO:0033557	Slx1-Slx4 complex	2	2	2.42	0.0183	10116.ENSRNOP00000026231,10116.ENSRNOP00000031220	Slx1b,Slx4
GO:0005654	Nucleoplasm	26	3248	0.32	0.0233	10116.ENSRNOP00000001290,10116.ENSRNOP00000001347,10116.ENSRNOP00000002533,10116.ENSRNOP00000007583,10116.ENSRNOP00000010283,10116.ENSRNOP00000012646,10116.ENSRNOP00000014397,10116.ENSRNOP00000014629,10116.ENSRNOP00000021096,10116.ENSRNOP00000021392,10116.ENSRNOP00000024321,10116.ENSRNOP00000025627,10116.ENSRNOP00000026433,10116.ENSRNOP00000027034,10116.ENSRNOP00000027793,10116.ENSRNOP00000027846…	Mcoln1,Tecpr1,Mapk1,Srsf5,Dyrk2,Gripap1,Sap18,Exosc10,Pabpn1,U2af2,Dnajc7,Abcb6,Zbtb2,Ino80e,Clk2,Mau2,Slx4,Zfp692,Ndufa13,Srsf7,Letmd1,Rabggta,Foxk2,Rnf44,Clasrp,Lrrc45
GO:0031981	Nuclear lumen	30	4023	0.29	0.0233	10116.ENSRNOP00000001290,10116.ENSRNOP00000001347,10116.ENSRNOP00000002533,10116.ENSRNOP00000006852,10116.ENSRNOP00000007583,10116.ENSRNOP00000008210,10116.ENSRNOP00000010283,10116.ENSRNOP00000012646,10116.ENSRNOP00000014397,10116.ENSRNOP00000014629,10116.ENSRNOP00000021096,10116.ENSRNOP00000021248,10116.ENSRNOP00000021392,10116.ENSRNOP00000024321,10116.ENSRNOP00000025627,10116.ENSRNOP00000026231…	Mcoln1,Tecpr1,Mapk1,Hus1,Srsf5,Sptbn1,Dyrk2,Gripap1,Sap18,Exosc10,Pabpn1,Aurkc,U2af2,Dnajc7,Abcb6,Slx1b,Zbtb2,Ino80e,Clk2,Mau2,Slx4,Zfp692,Ndufa13,Srsf7,Letmd1,Rabggta,Foxk2,Rnf44,Clasrp,Lrrc45
GO:0070013	Intracellular organelle lumen	33	4625	0.27	0.0233	10116.ENSRNOP00000001290,10116.ENSRNOP00000001347,10116.ENSRNOP00000002533,10116.ENSRNOP00000004570,10116.ENSRNOP00000006852,10116.ENSRNOP00000007583,10116.ENSRNOP00000008210,10116.ENSRNOP00000010283,10116.ENSRNOP00000012406,10116.ENSRNOP00000012646,10116.ENSRNOP00000014397,10116.ENSRNOP00000014629,10116.ENSRNOP00000021096,10116.ENSRNOP00000021248,10116.ENSRNOP00000021392,10116.ENSRNOP00000024321…	Mcoln1,Tecpr1,Mapk1,Gcdh,Hus1,Srsf5,Sptbn1,Dyrk2,Tor4a,Gripap1,Sap18,Exosc10,Pabpn1,Aurkc,U2af2,Dnajc7,Abcb6,Slx1b,Zbtb2,Ino80e,Clk2,Mau2,Slx4,Zfp692,Polrmt,Ndufa13,Srsf7,Letmd1,Rabggta,Foxk2,Rnf44,Clasrp,Lrrc45
