# Supplementary material for: Long-Term Calorie Restriction Alters Anxiety-like Behaviour and the Brain and Adrenal Gland Transcriptomes of the Ageing Male Rat
Source: Nutrients. 2022 Nov 4;14(21):4670. doi: 10.3390/nu14214670 (PMC9654051; doi:10.3390/nu14214670)
Supplement: Supplementary file 1 [file nutrients-14-04670-s001.zip › Final Supplementary/File S4 Attribute weighting genes references literature mining.xlsx]

## Sheet: ALL
Relation Name	Authors	BiomarkerType	CellLineName	CellObject	CellType	ChangeType	DOI	EMBASE	ESSN	ISSN	Journal	MedLine Reference	MedlineTA	NCT ID	Organ	Organism	PII	PMID	PUI	Percent	Phenotype	PubVersion	PubYear	QuantitativeType	Reference	Sentence	Source	StudyType	TextMods	TextPath	TextRef	Tissue	Title	URL
CellExpression: hippocampus ---- PLCG1	Zhang,D.;Dhillon,H.;Prasad,M.R.;Markesbery,W.R.						10.1016/S0006-8993(98)00935-4			0006-8993	Brain Research	9804940:1032			cerebellum		S0006-8993(98)00935-4	9804940					1998		Regional levels of brain phospholipase Cγ in Alzheimer's disease, Zhang,D.; Dhillon,H. et al., (1998), Brain Research	The present results demonstrate that the cytosolic fraction contained most of the cellular PLCγ in the hippocampal and parahippocampal gyrus, IPL, superior and middle temporal gyri and cerebellum regions.	Medscan		104: 'HPG' -> 'hippocampal and parahippocampal gyrus' 148: 'SMTG ' -> 'superior and middle temporal gyri '		info:pmid/9804940#body:33		Regional levels of brain phospholipase Cγ in Alzheimer's disease
CellExpression: hippocampus ---- PLCG1	Zhang,D.;Dhillon,H.;Prasad,M.R.;Markesbery,W.R.						10.1016/S0006-8993(98)00935-4			0006-8993	Brain Research	9804940:1034			cerebellum		S0006-8993(98)00935-4	9804940					1998		Regional levels of brain phospholipase Cγ in Alzheimer's disease, Zhang,D.; Dhillon,H. et al., (1998), Brain Research	Because the formation of neuritic senile plaques and neurofibrillary tangles occurs in the hippocampal and parahippocampal gyrus and superior and middle temporal gyri and the changes in the cerebellum are limited to only few or non-diffuse senile plaques in Alzheimer's disease [present study, Refs. ], the present observation that the levels of PLCγ were significantly elevated in the hippocampal a…	Medscan		34: 'SP ' -> 'senile plaques ' 53: 'NFT ' -> 'neurofibrillary tangles ' 91: 'HPG ' -> 'hippocampal and parahippocampal gyrus ' 133: 'SMTG ' -> 'superior and middle temporal gyri ' 240: 'SP ' -> 'senile plaques ' 258: 'AD ' -> 'Alzheimer\'s disease ' 387: 'HPG ' -> 'hippocampal and parahippocampal gyrus ' 429: 'SMTG' -> 'superior and middle temporal gyri' 586: 'SP ' -> 'senile plaques ' 605: 'NFT'…		info:pmid/9804940#body:35		Regional levels of brain phospholipase Cγ in Alzheimer's disease
CellExpression: hippocampus ---- PLCG1	Zhang,D.;Dhillon,H.;Prasad,M.R.;Markesbery,W.R.						10.1016/S0006-8993(98)00935-4			0006-8993	Brain Research	9804940:1037			brain		S0006-8993(98)00935-4	9804940					1998		Regional levels of brain phospholipase Cγ in Alzheimer's disease, Zhang,D.; Dhillon,H. et al., (1998), Brain Research	The present observations that levels of PLCγ increase in the hippocampal and parahippocampal gyrus and superior and middle temporal gyri regions of Alzheimer's disease brains are in agreement with those of Stokes and Hawthrone that the concentrations of PLC's substrate PIP 2 are decreased in the temporal lobe of Alzheimer's disease brains.	Medscan		62: 'HPG ' -> 'hippocampal and parahippocampal gyrus ' 104: 'SMTG ' -> 'superior and middle temporal gyri ' 149: 'AD ' -> 'Alzheimer\'s disease ' 315: 'AD ' -> 'Alzheimer\'s disease '		info:pmid/9804940#body:38		Regional levels of brain phospholipase Cγ in Alzheimer's disease
CellExpression: hippocampus ---- PLCG1	Zhang,D.;Dhillon,H.;Prasad,M.R.;Markesbery,W.R.						10.1016/S0006-8993(98)00935-4			0006-8993	Brain Research	9804940:1045			brain		S0006-8993(98)00935-4	9804940					1998		Regional levels of brain phospholipase Cγ in Alzheimer's disease, Zhang,D.; Dhillon,H. et al., (1998), Brain Research	In summary, this study observed increases of PLCγ levels in the hippocampal and parahippocampal gyrus and superior and middle temporal gyri, the brain regions vulnerable in Alzheimer's disease, supporting a role of excitatory amino acid and their receptors in the pathogenesis of this disease.	Medscan		65: 'HPG ' -> 'hippocampal and parahippocampal gyrus ' 107: 'SMTG' -> 'superior and middle temporal gyri' 174: 'AD' -> 'Alzheimer\'s disease' 216: 'EAA ' -> 'excitatory amino acid '		info:pmid/9804940#body:46		Regional levels of brain phospholipase Cγ in Alzheimer's disease
CellExpression: hippocampus ---- PLCG1	Koponen,E.;Võikar,V.;Riekki,R.;Saarelainen,T.;Rauramaa,T.;Rauvala,H.;Taira,T.;Castrén,E.						10.1016/j.mcn.2004.01.006			1044-7431	Molecular and Cellular Neuroscience	15121188:1191			cerebral cortex	Mus musculus	S1044-7431(04)00018-1	15121188					2004		Transgenic mice overexpressing the full-length neurotrophin receptor trkB exhibit increased activation of the trkB-PLCγ pathway, reduced anxiety, and facilitated learning, Koponen,E.; Võikar,V. et al., (2004), Molecular and Cellular Neuroscience	Increased trkB.TK+ overexpression acting apparently through continuous activation of the PLC-γ pathway in hippocampus and cortex results in improved learning and memory, reduced anxiety, and enhanced stress tolerance in mice overexpressing trkB.TK+.	Medscan				info:pmid/15121188#body:192		Transgenic mice overexpressing the full-length neurotrophin receptor trkB exhibit increased activation of the trkB-PLCγ pathway, reduced anxiety, and facilitated learning
CellExpression: hippocampus ---- PLCG1	Blum,S.;Dash,P.K.									1072-0502		15169852:1064	Learn Mem		hippocampus			15169852					2004		A cell-permeable phospholipase Cgamma1-binding peptide transduces neurons and impairs long-term spatial memory., Blum,S.; Dash,P.K., (2004), Learn Mem	Tyrosine-phosphorylated peptides can bind to PLCγ1 in hippocampal extract.	Medscan				info:pmid/15169852#body:65		A cell-permeable phospholipase Cgamma1-binding peptide transduces neurons and impairs long-term spatial memory.
CellExpression: hippocampus ---- PLCG1	Gottschalk,W.A.;Jiang,H.;Tartaglia,N.;Feng,L.;Figurov,A.;Lu,B.									1072-0502		10492006:1156	Learn Mem		hippocampus			10492006					1999		Signaling mechanisms mediating BDNF modulation of synaptic plasticity in the hippocampus., Gottschalk,W.A.; Jiang,H. et al., (1999), Learn Mem	BDNF had no effect on PLC-γ activity in the neonatal hippocampal slices (Fig. 1B).	Medscan				info:pmid/10492006#body:157		Signaling mechanisms mediating BDNF modulation of synaptic plasticity in the hippocampus.
CellExpression: hippocampus ---- PLCG1	He,X.P.;Pan,E.;Sciarretta,C.;Minichiello,L.;McNamara,J.O.								1529-2401			20445044:1027	J Neurosci		hippocampus	Mus musculus		20445044					2010		Disruption of TrkB-mediated phospholipase Cgamma signaling inhibits limbic epileptogenesis., He,X.P.; Pan,E. et al., (2010), J Neurosci	Biochemical measures revealed activation of both TrkB and PLCγ1 in hippocampi in the pilocarpine and kindling models in wild-type mice.	Medscan				info:pmid/20445044#body:28		Disruption of TrkB-mediated phospholipase Cgamma signaling inhibits limbic epileptogenesis.
CellExpression: hippocampus ---- PLCG1	He,X.P.;Pan,E.;Sciarretta,C.;Minichiello,L.;McNamara,J.O.								1529-2401			20445044:1028	J Neurosci		hippocampus	Mus musculus		20445044					2010		Disruption of TrkB-mediated phospholipase Cgamma signaling inhibits limbic epileptogenesis., He,X.P.; Pan,E. et al., (2010), J Neurosci	PLCγ1 activation was decreased in hippocampi isolated from trkBPLC/PLC compared with control mice.	Medscan				info:pmid/20445044#body:29		Disruption of TrkB-mediated phospholipase Cgamma signaling inhibits limbic epileptogenesis.
CellExpression: hippocampus ---- PLCG1	He,X.P.;Pan,E.;Sciarretta,C.;Minichiello,L.;McNamara,J.O.								1529-2401			20445044:1147	J Neurosci		hippocampus			20445044					2010		Disruption of TrkB-mediated phospholipase Cgamma signaling inhibits limbic epileptogenesis., He,X.P.; Pan,E. et al., (2010), J Neurosci	Note that different groups of animals were studied at 6 h after pilocarpine in bottom panel compared with top panel. b , Top, Representative Western blot of pY783 PLCγ1 and PLCγ1 in hippocampal homogenate isolated 6 h after onset of status epilepticus.	Medscan				info:pmid/20445044#body:148		Disruption of TrkB-mediated phospholipase Cgamma signaling inhibits limbic epileptogenesis.
CellExpression: hippocampus ---- PLCG1	He,X.P.;Pan,E.;Sciarretta,C.;Minichiello,L.;McNamara,J.O.								1529-2401			20445044:1153	J Neurosci		hippocampus			20445044					2010		Disruption of TrkB-mediated phospholipase Cgamma signaling inhibits limbic epileptogenesis., He,X.P.; Pan,E. et al., (2010), J Neurosci	Consistent with this prediction, increased immunoreactivity of a 150 kDa band detected by an antibody specific to pY783 PLCγ1 was evident in hippocampal homogenates isolated 6 h after onset of pilocarpine-induced status epilepticus (Fig. 1 b, top).	Medscan				info:pmid/20445044#body:154		Disruption of TrkB-mediated phospholipase Cgamma signaling inhibits limbic epileptogenesis.
CellExpression: hippocampus ---- PLCG1	He,X.P.;Pan,E.;Sciarretta,C.;Minichiello,L.;McNamara,J.O.								1529-2401			20445044:1168	J Neurosci		hippocampus			20445044					2010		Disruption of TrkB-mediated phospholipase Cgamma signaling inhibits limbic epileptogenesis., He,X.P.; Pan,E. et al., (2010), J Neurosci	TrkB-PLCγ1 signaling is increased in the kindling model. a , Representative Western blot of phenylalanine for tyrosine at residue 816 of TrkB and TrkB in hippocampal homogenate isolated 6 h after last stimulation-induced class 4/5 kindled seizure. b , Representative Western blot of pY783 PLCγ1 and PLCγ1 in hippocampal homogenate isolated 6 h after last Class 4/5 kindled seizure.	Medscan				info:pmid/20445044#body:169		Disruption of TrkB-mediated phospholipase Cgamma signaling inhibits limbic epileptogenesis.
CellExpression: hippocampus ---- PLCG1	He,X.P.;Pan,E.;Sciarretta,C.;Minichiello,L.;McNamara,J.O.								1529-2401			20445044:1183	J Neurosci		hippocampus	Mus musculus		20445044					2010		Disruption of TrkB-mediated phospholipase Cgamma signaling inhibits limbic epileptogenesis., He,X.P.; Pan,E. et al., (2010), J Neurosci	One-way ANOVA (p < 0.001). b , Top, Representative Western blot of pY783 PLCγ1 and PLCγ1 in hippocampal synaptosomal membranes isolated 6 h after onset of pilocarpine-induced status epilepticus from trkBPLC/PLC or trkBWT/wild-type mice.	Medscan				info:pmid/20445044#body:184		Disruption of TrkB-mediated phospholipase Cgamma signaling inhibits limbic epileptogenesis.
CellExpression: hippocampus ---- PLCG1	He,X.P.;Pan,E.;Sciarretta,C.;Minichiello,L.;McNamara,J.O.								1529-2401			20445044:1265	J Neurosci		hippocampus	Mus musculus		20445044					2010		Disruption of TrkB-mediated phospholipase Cgamma signaling inhibits limbic epileptogenesis., He,X.P.; Pan,E. et al., (2010), J Neurosci	Four principal findings emerged. (1) Time-dependent increases of both pY816 Trk and pY783 PLCγ1 immunoreactivity were detected in hippocampi of wild-type mice in the pilocarpine and kindling models.	Medscan				info:pmid/20445044#body:266		Disruption of TrkB-mediated phospholipase Cgamma signaling inhibits limbic epileptogenesis.
CellExpression: hippocampus ---- PLCG1	Zhou,L.;Martinez,S.J.;Haber,M.;Jones,E.V.;Bouvier,D.;Doucet,G.;Corera,A.T.;Fon,E.A.;Zisch,A.H.;Murai,K.K.								1529-2401			17494698:1231	J Neurosci		hippocampus			17494698					2007		EphA4 signaling regulates phospholipase Cgamma1 activation, cofilin membrane association, and dendritic spine morphology., Zhou,L.; Martinez,S.J. et al., (2007), J Neurosci	These results demonstrate that ephrin-A stimulation can activate endogenous EphA4 and PLCγ1 signaling in slices derived from the hippocampus.	Medscan				info:pmid/17494698#body:232		EphA4 signaling regulates phospholipase Cgamma1 activation, cofilin membrane association, and dendritic spine morphology.
CellExpression: hippocampus ---- PLCG1	Zhou,L.;Martinez,S.J.;Haber,M.;Jones,E.V.;Bouvier,D.;Doucet,G.;Corera,A.T.;Fon,E.A.;Zisch,A.H.;Murai,K.K.								1529-2401			17494698:1235	J Neurosci		hippocampus			17494698					2007		EphA4 signaling regulates phospholipase Cgamma1 activation, cofilin membrane association, and dendritic spine morphology., Zhou,L.; Martinez,S.J. et al., (2007), J Neurosci	Ephrin stimulation induces the activation of PLCγ1 in hippocampal slices.	Medscan				info:pmid/17494698#body:236		EphA4 signaling regulates phospholipase Cgamma1 activation, cofilin membrane association, and dendritic spine morphology.
CellExpression: hippocampus ---- PLCG1	Li,W.;Bellot-Saez,A.;Phillips,M.L.;Pozzo-Miller,L.;Yang,T.;Longo,F.M.						10.1242/dmm.029959	20170574372	1754-8411	1754-8403	DMM Disease Models and Mechanisms	28679669:10135			hippocampal CA1 region	Mus musculus		28679669	617736150				2017		A small-molecule TrkB ligand restores hippocampal synaptic plasticity and object location memory in Rett syndrome mice, Li,W.; Bellot-Saez,A. et al., (2017), DMM Disease Models and Mechanisms	The significant activation of PLCγ signaling in the hippocampus following LM22A-4 treatment may contribute to the restoration of spatial memory and Long-term potentiation in female Mecp2 heterozygous mice, because PLCγ is necessary for Long-term potentiation maintenance in area CA1 (Minichiello et al., 2002); however, LM22A-4 did not affect hippocampal function in wild-type mice.	Medscan				info:pmid/28679669#cont:136		A small-molecule TrkB ligand restores hippocampal synaptic plasticity and object location memory in Rett syndrome mice
CellExpression: hippocampus ---- PLCG1	Adzic,M.;Brkic,Z.;Mitic,M.;Francija,E.;Jovicic,M.J.;Maric,N.P.;Radulovic,J.;Maric,N.P.						10.2174/1570159X15666170828163048	20180158535	1875-6190	1570-159X	Current Neuropharmacology	28847294:11509			hippocampus			28847294	620914321				2018		Therapeutic strategies for treatment of inflammation-related depression, Adzic,M.; Brkic,Z. et al., (2018), Current Neuropharmacology	[http://dx.doi.org/10.1016/ S0306-4522(03)00564-5] [PMID: 14580934] Cortese, G.P.; Barrientos, R.M.; Maier, S.F.; Patterson, S.L. Aging and a peripheral immune challenge interact to reduce mature brain-derived neurotrophic factor and activation of TrkB, PLCgamma1, and ERK in hippocampal synaptoneurosomes.	Medscan				info:pmid/28847294#cont:1510		Therapeutic strategies for treatment of inflammation-related depression
CellExpression: hippocampus ---- PLCG1	Lee,Y.;Zhang,Y.;Kim,S.;Han,K.;Lee,Y.;Zhang,Y.;Kim,S.;Han,K.						10.1038/s12276-018-0028-y	20180260639	2092-6413	1226-3613	Experimental and Molecular Medicine	29628501:10300			corpus striatum	Mus musculus		29628501	621612918				2018		Excitatory and inhibitory synaptic dysfunction in mania: An emerging hypothesis from animal model studies, Lee,Y.; Zhang,Y. et al., (2018), Experimental and Molecular Medicine	In the hippocampus and striatum of forebrain-specific Plcg1 KO mice, excitatory synaptic function is normal, but inhibitory synaptic function is decreased.	Medscan				info:pmid/29628501#cont:301		Excitatory and inhibitory synaptic dysfunction in mania: An emerging hypothesis from animal model studies
CellExpression: hippocampus ---- PLCG1	Yang,Y.R.;Kim,E.-K.;Jang,H.-J.;Kang,D.-S.;Choi,J.H.;Suh,P.-G.;Yang,Y.R.;Jung,J.H.;Kim,S.-J.;Kim,H.J.;Lee,J.H.;Kwon,O.-B.;Ryu,S.H.;Kim,J.-H.;Hamada,K.;Suzuki,A.;Lee,Y.K.;Choi,J.-S.;Kim,J.;Lee,C.J.;Koh,H.-Y.;Marshall,J.;Kim,C.-J.;Seok,H.;Kim,S.H.;Choi,Y.-B						10.1038/mp.2016.261	20170084718	1476-5578	1359-4184	Molecular Psychiatry	28138157:10024			hippocampus			28138157	614255345				2017		Forebrain-specific ablation of phospholipase Cγ1 causes manic-like behavior, Yang,Y.R.; Kim,E.-K. et al., (2017), Molecular Psychiatry	We also discovered potential molecular mechanisms whereby the disruption of PLCγ1 signaling in the hippocampus leads to such dysfunctions of inhibitory synapses.	Medscan				info:pmid/28138157#cont:25		Forebrain-specific ablation of phospholipase Cγ1 causes manic-like behavior
CellExpression: hippocampus ---- PLCG1	De Pins,B.;Cifuentes-Díaz,C.;Thamila Farah,A.;Montalban,E.;Girault,J.-A.;De Pins,B.;Cifuentes-Díaz,C.;Thamila Farah,A.;Montalban,E.;Girault,J.-A.;De Pins,B.;Cifuentes-Díaz,C.;Thamila Farah,A.;Montalban,E.;Girault,J.-A.;López-Molina,L.;Sancho-Balsells						10.1523/JNEUROSCI.2121-18.2019	20190244801	1529-2401	0270-6474	Journal of Neuroscience	30700530:10277			hippocampus	Mus musculus		30700530	2001633973				2019		Conditional BDNF delivery from astrocytes rescues memory deficits, spine density, and synaptic properties in the 5xFAD mouse model of alzheimer disease, De Pins,B.; Cifuentes-Díaz,C. et al., (2019), Journal of Neuroscience	Phosphorylation levels of ERK threonine/tyirosine 202/204 and PLCγ tyrosine 783 were decreased in the hippocampus of 5xFAD mice (ERKT202/Y204: −69 ± 8.5 decrease, p < 0.001; PLCγY783: −40 ± 17 decrease, p < 0.05), whereas Akt serine 308 phosphorylation was not significantly affected (Fig. 2 E, F ).	Medscan				info:pmid/30700530#cont:278		Conditional BDNF delivery from astrocytes rescues memory deficits, spine density, and synaptic properties in the 5xFAD mouse model of alzheimer disease
CellExpression: hippocampus ---- PLCG1	De Pins,B.;Cifuentes-Díaz,C.;Thamila Farah,A.;Montalban,E.;Girault,J.-A.;De Pins,B.;Cifuentes-Díaz,C.;Thamila Farah,A.;Montalban,E.;Girault,J.-A.;De Pins,B.;Cifuentes-Díaz,C.;Thamila Farah,A.;Montalban,E.;Girault,J.-A.;López-Molina,L.;Sancho-Balsells						10.1523/JNEUROSCI.2121-18.2019	20190244801	1529-2401	0270-6474	Journal of Neuroscience	30700530:10314			hippocampus	Mus musculus		30700530	2001633973				2019		Conditional BDNF delivery from astrocytes rescues memory deficits, spine density, and synaptic properties in the 5xFAD mouse model of alzheimer disease, De Pins,B.; Cifuentes-Díaz,C. et al., (2019), Journal of Neuroscience	E, Immunoblotting for pAktser308, pERKT402/Y404, pPLCγY783, ERK, Akt, and PLCγ and tubulin as a loading control in the hippocampus of 8-month-old WT, pGFAP-BDNF, 5xFAD, and 5xF:pGB mice.	Medscan				info:pmid/30700530#cont:315		Conditional BDNF delivery from astrocytes rescues memory deficits, spine density, and synaptic properties in the 5xFAD mouse model of alzheimer disease
CellExpression: hippocampus ---- PLCG1	Komanduri,M.;Gondalia,S.;Scholey,A.;Stough,C.						10.1007/s00213-019-05231-1	20190316208	1432-2072	0033-3158	Psychopharmacology	31055629:10331			hippocampus			31055629	627587010				2019		The microbiome and cognitive aging: a review of mechanisms, Komanduri,M.; Gondalia,S. et al., (2019), Psychopharmacology	... RM, Maier SF, Patterson SL (2011) Aging and a peripheral immune challenge interact to reduce mBDNF and activa-tion of TrkB, PLCγ1, and ERK in hippocampal ...	Medscan				info:pmid/31055629#cont:332		The microbiome and cognitive aging: a review of mechanisms
CellExpression: hippocampus ---- PLCG1	Liu,C.;Cheng,Z.-Y.;Xia,Q.-P.;Hu,Y.-H.;Wang,C.;He,L.						10.1007/s00213-021-05837-4	20210626058	1432-2072	0033-3158	Psychopharmacology	34173034:10213			cerebral cortex	Mus musculus		34173034	2012907440				2021		GPR40 receptor agonist TAK-875 improves cognitive deficits and reduces β-amyloid production in APPswe/PS1dE9 mice, Liu,C.; Cheng,Z.-Y. et al., (2021), Psychopharmacology	the ratio of p-PLCγ/PLCγ in the hippocampus [F (5, 12) = 6.13, P < 0.05; Fig. 9a, b] and cortex [F (5, 12) = 7.25, P < 0.05; Fig. 9a, c] of mice compared with the control group.	Medscan				info:pmid/34173034#cont:214		GPR40 receptor agonist TAK-875 improves cognitive deficits and reduces β-amyloid production in APPswe/PS1dE9 mice
CellExpression: hippocampus ---- PLCG1	Liu,C.;Cheng,Z.-Y.;Xia,Q.-P.;Hu,Y.-H.;Wang,C.;He,L.						10.1007/s00213-021-05837-4	20210626058	1432-2072	0033-3158	Psychopharmacology	34173034:10255			brain	Mus musculus		34173034	2012907440				2021		GPR40 receptor agonist TAK-875 improves cognitive deficits and reduces β-amyloid production in APPswe/PS1dE9 mice, Liu,C.; Cheng,Z.-Y. et al., (2021), Psychopharmacology	Fig. 9 TAK-875 promoted PLC phosphorylation in the brains of APPswe/presenilin1dE9 mice. a Representative Western blots of PLCγ, p-PLCγ, and β-actin in the hippocampus and cortex of mice. b, c Densitometric analysis of protein band optical densities for the ratio of	Medscan				info:pmid/34173034#cont:256		GPR40 receptor agonist TAK-875 improves cognitive deficits and reduces β-amyloid production in APPswe/PS1dE9 mice
CellExpression: hippocampus ---- PLCG1	Liu,C.;Cheng,Z.-Y.;Xia,Q.-P.;Hu,Y.-H.;Wang,C.;He,L.						10.1007/s00213-021-05837-4	20210626058	1432-2072	0033-3158	Psychopharmacology	34173034:10258			cerebral cortex	Mus musculus		34173034	2012907440				2021		GPR40 receptor agonist TAK-875 improves cognitive deficits and reduces β-amyloid production in APPswe/PS1dE9 mice, Liu,C.; Cheng,Z.-Y. et al., (2021), Psychopharmacology	p-PLCγ/PLCγ in the hippocampus (b) and cortex (c) of mice.	Medscan				info:pmid/34173034#cont:259		GPR40 receptor agonist TAK-875 improves cognitive deficits and reduces β-amyloid production in APPswe/PS1dE9 mice
CellExpression: hippocampus ---- PLCG1	Trovò,L.;Buzzi,A.;Bagni,C.;Dotti,C.G.;Ahmed,T.;Callaerts-Vegh,Z.;D'Hooge,R.;Balschun,D.;Chuah,M.;Vandendriessche,T.;Chuah,M.;Vandendriessche,T.;Dotti,C.G.						10.1038/nn.3342	2013209001	1546-1726	1097-6256	Nature Neuroscience	23434911:10037			hippocampus		NN3342	23434911	52457907				2013		Low hippocampal PI(4,5)P 2 contributes to reduced cognition in old mice as a result of loss of MARCKS, Trovò,L.; Buzzi,A. et al., (2013), Nature Neuroscience	Figure 1 Age-associated changes in the levels of PI(4,5)P2, PI(3,4,5)P3, Akt and PLCγ in hippocampal synapses.	Medscan				info:pmid/23434911#cont:38		Low hippocampal PI(4,5)P 2 contributes to reduced cognition in old mice as a result of loss of MARCKS
CellExpression: hippocampus ---- PLCG1	Trovò,L.;Buzzi,A.;Bagni,C.;Dotti,C.G.;Ahmed,T.;Callaerts-Vegh,Z.;D'Hooge,R.;Balschun,D.;Chuah,M.;Vandendriessche,T.;Chuah,M.;Vandendriessche,T.;Dotti,C.G.						10.1038/nn.3342	2013209001	1546-1726	1097-6256	Nature Neuroscience	23434911:10448			hippocampus	Mus musculus	NN3342	23434911	52457907				2013		Low hippocampal PI(4,5)P 2 contributes to reduced cognition in old mice as a result of loss of MARCKS, Trovò,L.; Buzzi,A. et al., (2013), Nature Neuroscience	This result is consistent with the lack of an increase in the levels of active PLCγ in the hippocampus of young mice injected with the AAV-­MARCKS (Fig. 5d).	Medscan				info:pmid/23434911#cont:449		Low hippocampal PI(4,5)P 2 contributes to reduced cognition in old mice as a result of loss of MARCKS
CellExpression: hippocampus ---- PLCG1	Sandal,M.;Paltrinieri,D.;Giorgetti,A.;Sandal,M.;Carloni,P.;Giorgetti,A.;Carloni,P.;Musiani,F.						10.2174/13892037113146660085	2014020655	1875-5550	1389-2037	Current Protein and Peptide Science	24384033:10013			cerebellum	Homo sapiens		24384033	372072354				2013		Structure/Function Relationships of Phospholipases C Beta, Sandal,M.; Paltrinieri,D. et al., (2013), Current Protein and Peptide Science	PLC-1 is mostly expressed in the brain cortex and hippocampus; PLC-3 is widely expressed in human tissues; PLC-4 is highly expressed in the cerebellum and retina [3].	Medscan				info:pmid/24384033#cont:14		Structure/Function Relationships of Phospholipases C Beta
CellExpression: hippocampus ---- PLCG1	Hovens,I.B.;Nyakas,C.;van der Zee,E.A.;Schoemaker,R.G.;Hovens,I.B.;van Leeuwen,B.L.;Heineman,E.;Nyakas,C.						10.1152/ajpregu.00002.2015	2015214019	1522-1490	0363-6119	American Journal of Physiology - Regulatory Integrative and Comparative Physiology	25972458:10378			hippocampus			25972458	605292459				2015		Prior infection exacerbates postoperative cognitive dysfunction in aged rats, Hovens,I.B.; Nyakas,C. et al., (2015), American Journal of Physiology - Regulatory Integrative and Comparative Physiology	neurotrophic factor and activation of TrkB, PLCgamma1, and ERK in hippocampal synaptoneurosomes.	Medscan				info:pmid/25972458#cont:379		Prior infection exacerbates postoperative cognitive dysfunction in aged rats
CellExpression: hippocampus ---- PLCG1	He,X.P.;Pan,E.;Sciarretta,C.;Minichiello,L.;McNamara,J.O.						10.1523/JNEUROSCI.5821-09.201010.1523/JNEUROSCI.5821-09.2010		1529-2401			20445044:2	J Neurosci		hippocampus	Mus musculus		20445044					2010		Disruption of TrkB-mediated phospholipase Cgamma signaling inhibits limbic epileptogenesis., He,X.P.; Pan,E. et al., (2010), J Neurosci	Biochemical measures revealed activation of both TrkB and PLCgamma1 in hippocampi in the pilocarpine and kindling models in wild-type mice.	Medscan				info:pmid/20445044#abs:3		Disruption of TrkB-mediated phospholipase Cgamma signaling inhibits limbic epileptogenesis.
CellExpression: hippocampus ---- PLCG1	He,X.P.;Pan,E.;Sciarretta,C.;Minichiello,L.;McNamara,J.O.						10.1523/JNEUROSCI.5821-09.201010.1523/JNEUROSCI.5821-09.2010		1529-2401			20445044:3	J Neurosci		hippocampus	Mus musculus		20445044					2010		Disruption of TrkB-mediated phospholipase Cgamma signaling inhibits limbic epileptogenesis., He,X.P.; Pan,E. et al., (2010), J Neurosci	PLCgamma1 activation was decreased in hippocampi isolated from trkB(PLC/PLC) compared with control mice.	Medscan				info:pmid/20445044#abs:4		Disruption of TrkB-mediated phospholipase Cgamma signaling inhibits limbic epileptogenesis.
CellExpression: hippocampus ---- PLCG1	Cortese,G.P.;Barrientos,R.M.;Maier,S.F.;Patterson,S.L.						10.1523/JNEUROSCI.5818-10.201110.1523/JNEUROSCI.5818-10.2011		1529-2401			21411668:100	J Neurosci		hippocampus			21411668					2011		Aging and a peripheral immune challenge interact to reduce mature brain-derived neurotrophic factor and activation of TrkB, PLCgamma1, and ERK in hippocampal synaptoneurosomes., Cortese,G.P.; Barrientos,R.M. et al., (2011), J Neurosci	Aging and a peripheral immune challenge interact to reduce mature brain-derived neurotrophic factor and activation of TrkB, PLCgamma1, and ERK in hippocampal synaptoneurosomes.	Medscan				info:pmid/21411668#title:1		Aging and a peripheral immune challenge interact to reduce mature brain-derived neurotrophic factor and activation of TrkB, PLCgamma1, and ERK in hippocampal synaptoneurosomes.
CellExpression: hippocampus ---- PLCG1	Trovò,L.;Ahmed,T.;Callaerts-Vegh,Z.;Buzzi,A.;Bagni,C.;Chuah,M.;Vandendriessche,T.;D'Hooge,R.;Balschun,D.;Dotti,C.G.						10.1038/nn.334210.1038/nn.3342		1546-1726			23434911:2	Nat Neurosci		hippocampus	Mus musculus		23434911					2013		Low hippocampal PI(4,5)P₂ contributes to reduced cognition in old mice as a result of loss of MARCKS., Trovò,L.; Ahmed,T. et al., (2013), Nat Neurosci	We found that the levels and activity of the synaptic plasticity modulators phosphatidylinositol-(4,5)-bisphosphate (PI(4,5)P₂) and phospholipase Cγ (PLCγ) were substantially reduced in hippocampal synaptic membranes from old mice.	Medscan				info:pmid/23434911#abs:3		Low hippocampal PI(4,5)P₂ contributes to reduced cognition in old mice as a result of loss of MARCKS.
CellExpression: hippocampus ---- PLCG1	Lesnikova,A.;Casarotto,P.;Moliner,R.;Fred,S.M.;Biojone,C.;Castrén,E.						10.3389/fnsyn.2021.67247510.3389/fnsyn.2021.672475			1663-3563		34366821:7	Front Synaptic Neurosci		prefrontal cortex	Mus musculus		34366821					2021		Perineuronal Net Receptor PTPσ Regulates Retention of Memories., Lesnikova,A.; Casarotto,P. et al., (2021), Front Synaptic Neurosci	We found that phosphorylation of TRKB and PLCγ are increased in the hippocampus, prefrontal cortex, and amygdaloid complex of PTPσ+/- mice, but other TRKB-mediated signaling pathways are not affected.	Medscan				info:pmid/34366821#abs:8		Perineuronal Net Receptor PTPσ Regulates Retention of Memories.
CellExpression: hippocampus ---- PLCG1	Adzic,M.;Brkic,Z.;Mitic,M.;Francija,E.;Jovicic,M.J.;Maric,N.P.;Radulovic,J.;Maric,N.P.						10.2174/1570159X15666170828163048	20180158535	1875-6190	1570-159X	Current Neuropharmacology	100058603:11509			hippocampus				620914321				2018		Therapeutic strategies for treatment of inflammation-related depression, Adzic,M.; Brkic,Z. et al., (2018), Current Neuropharmacology	[http://dx.doi.org/10.1016/ S0306-4522(03)00564-5] [PMID: 14580934] Cortese, G.P.; Barrientos, R.M.; Maier, S.F.; Patterson, S.L. Aging and a peripheral immune challenge interact to reduce mature brain-derived neurotrophic factor and activation of TrkB, PLCgamma1, and ERK in hippocampal synaptoneurosomes.	Medscan				info:doi/10.2174/1570159X15666170828163048#cont:1510		Therapeutic strategies for treatment of inflammation-related depression
CellExpression: hippocampus ---- PLCG1	De Pins,B.;Cifuentes-Díaz,C.;Thamila Farah,A.;Montalban,E.;Girault,J.-A.;De Pins,B.;Cifuentes-Díaz,C.;Thamila Farah,A.;Montalban,E.;Girault,J.-A.;De Pins,B.;Cifuentes-Díaz,C.;Thamila Farah,A.;Montalban,E.;Girault,J.-A.;López-Molina,L.;Sancho-Balsells						10.1523/JNEUROSCI.2121-18.2019	20190244801	1529-2401	0270-6474	Journal of Neuroscience	100117418:10277			hippocampus				2001633973				2019		Conditional BDNF delivery from astrocytes rescues memory deficits, spine density, and synaptic properties in the 5xFAD mouse model of alzheimer disease, De Pins,B.; Cifuentes-Díaz,C. et al., (2019), Journal of Neuroscience	Phosphorylation levels of ERK threonine/tyirosine 202/204 and PLCγ tyrosine 783 were decreased in the hippocampus of 5xFAD mice (ERKT202/Y204: −69 ± 8.5 decrease, p < 0.001; PLCγY783: −40 ± 17 decrease, p < 0.05), whereas Akt serine 308 phosphorylation was not significantly affected (Fig. 2 E, F ).	Medscan				info:doi/10.1523/JNEUROSCI.2121-18.2019#cont:278		Conditional BDNF delivery from astrocytes rescues memory deficits, spine density, and synaptic properties in the 5xFAD mouse model of alzheimer disease
CellExpression: hippocampus ---- PLCG1	De Pins,B.;Cifuentes-Díaz,C.;Thamila Farah,A.;Montalban,E.;Girault,J.-A.;De Pins,B.;Cifuentes-Díaz,C.;Thamila Farah,A.;Montalban,E.;Girault,J.-A.;De Pins,B.;Cifuentes-Díaz,C.;Thamila Farah,A.;Montalban,E.;Girault,J.-A.;López-Molina,L.;Sancho-Balsells						10.1523/JNEUROSCI.2121-18.2019	20190244801	1529-2401	0270-6474	Journal of Neuroscience	100117418:10314			hippocampus				2001633973				2019		Conditional BDNF delivery from astrocytes rescues memory deficits, spine density, and synaptic properties in the 5xFAD mouse model of alzheimer disease, De Pins,B.; Cifuentes-Díaz,C. et al., (2019), Journal of Neuroscience	E, Immunoblotting for pAktser308, pERKT402/Y404, pPLCγY783, ERK, Akt, and PLCγ and tubulin as a loading control in the hippocampus of 8-month-old WT, pGFAP-BDNF, 5xFAD, and 5xF:pGB mice.	Medscan				info:doi/10.1523/JNEUROSCI.2121-18.2019#cont:315		Conditional BDNF delivery from astrocytes rescues memory deficits, spine density, and synaptic properties in the 5xFAD mouse model of alzheimer disease
CellExpression: hypothalamus ---- PABPN1	Winter,R.;Liebold,J.;Schwarz,E.						10.1515/hsz-2013-0112	2013515754	1437-4315	1431-6730	Biological Chemistry	23612654:10194			hypothalamus	Rattus norvegicus		23612654	369585396				2013		The unresolved puzzle why alanine extensions cause disease, Winter,R.; Liebold,J. et al., (2013), Biological Chemistry	The detection of inclusions containing wildtype PABPN1 in the hypothalamus of healthy rats (Berciano et al. 004 ), complicates the search for a casual relationship between alanine extensions, aggregates and disease.	Medscan				info:pmid/23612654#cont:195		The unresolved puzzle why alanine extensions cause disease
CellExpression: C1QA ---- nervous system	Xu,J.;Zhang,Z.;Liu,R.;Sun,Y.;Liu,H.;Nie,Z.;Zhao,X.;Pu,X.						10.1016/j.bbr.2019.02.002			0166-4328	Behavioural Brain Research	30731099:1109			nervous system		S0166-4328(18)31444-X	30731099					2019		Function of complement factor H and imaging of small molecules by MALDI-MSI in a methamphetamine behavioral sensitization model, Xu,J.; Zhang,Z. et al., (2019), Behavioural Brain Research	We also focus on the expression of C1q in Methamphetamine addiction, because we did not detect it in our previous study and it was reported that C1q play important roles in nervous system.	Medscan		42: 'METH ' -> 'Methamphetamine '		info:pmid/30731099#body:110		Function of complement factor H and imaging of small molecules by MALDI-MSI in a methamphetamine behavioral sensitization model
CellExpression: C1QA ---- nervous system	Nayak,A.;Ferluga,J.;Tsolaki,A.G.;Kishore,U.						10.1016/j.imlet.2010.03.012			0165-2478	Immunology Letters	20381531:1261			central nervous system		S0165-2478(10)00117-3	20381531					2010		The non-classical functions of the classical complement pathway recognition subcomponent C1q, Nayak,A.; Ferluga,J. et al., (2010), Immunology Letters	Recently, a new member of C1q family, designated neural C1q-like protein , has been discovered with a possible role in synaptic function and homeostasis in the CNS .	Medscan		73: '(nCLP)' -> ''		info:pmid/20381531#body:262		The non-classical functions of the classical complement pathway recognition subcomponent C1q
CellExpression: C1QA ---- nervous system	Severance,E.G.;Gressitt,K.L.;Halling,M.;Stallings,C.R.;Origoni,A.E.;Vaughan,C.;Khushalani,S.;Alaedini,A.;Dupont,D.;Dickerson,F.B.;Yolken,R.H.						10.1016/j.nbd.2012.07.005			0969-9961	Neurobiology of Disease	22801085:1006			brain	Mus musculus	S0969-9961(12)00246-X	22801085					2012		Complement C1q formation of immune complexes with milk caseins and wheat glutens in schizophrenia, Severance,E.G.; Gressitt,K.L. et al., (2012), Neurobiology of Disease	Mouse models indicate a high level of early postnatal C1q expression in the brain, as well as a possible neural C1q reactivation in adults in response to cellular signals of neurodegeneration ( ).	Medscan				info:pmid/22801085#body:7		Complement C1q formation of immune complexes with milk caseins and wheat glutens in schizophrenia
CellExpression: C1QA ---- nervous system	Xu,N.;Li,A.-D.;Ji,L.-L.;Ye,Y.;Wang,Z.-Y.;Tong,L.						10.4081/ejh.2019.3008		2038-8306	1121-760X	European Journal of Histochemistry	31060348:10196			nervous system			31060348	2002240310				2019		MiR-132 regulates the expression of synaptic proteins in app/ps1 transgenic mice through C1q, Xu,N.; Li,A.-D. et al., (2019), European Journal of Histochemistry	Then we speculated that C1q ter release in the nervous system.	Medscan				info:pmid/31060348#cont:197		MiR-132 regulates the expression of synaptic proteins in app/ps1 transgenic mice through C1q
CellExpression: C1QA ---- hippocampus	Neigh,G.;Harrell,C.;McFarlane,D.;Burgado,J.						10.1016/j.biopsych.2017.02.303			0006-3223	Biological Psychiatry	100010242:1004			hippocampus		S0006-3223(17)30423-7						2017		289. High Fructose Consumption Promotes Alterations in Affective-Like Behaviors and Increased Activity of Complement Pathways in the Hippocampus, Neigh,G.; Harrell,C. et al., (2017), Biological Psychiatry	In adulthood, expression of C4b, Cfb, and C1q in the hypothalamus and hippocampus were assessed by qRT-PCR.	Medscan				info:doi/10.1016/j.biopsych.2017.02.303#body:5		289. High Fructose Consumption Promotes Alterations in Affective-Like Behaviors and Increased Activity of Complement Pathways in the Hippocampus
CellExpression: C1QA ---- hippocampus	Wyatt,S.K.;Witt,T.;Barbaro,N.M.;Cohen-Gadol,A.A.;Brewster,A.L.						10.1016/j.expneurol.2017.06.009			0014-4886	Experimental Neurology	28601603:1118			hippocampus	Homo sapiens	S0014-4886(17)30148-6	28601603					2017		Enhanced classical complement pathway activation and altered phagocytosis signaling molecules in human epilepsy, Wyatt,S.K.; Witt,T. et al., (2017), Experimental Neurology	These findings at the protein level align with those of , which showed that the mRNA expression of C1q and C3 are increased in hippocampus derived from human temporal lobe epilepsy.	Medscan		158: 'TLE' -> 'temporal lobe epilepsy'		info:pmid/28601603#body:119		Enhanced classical complement pathway activation and altered phagocytosis signaling molecules in human epilepsy
CellExpression: C1QA ---- hippocampus	Schartz,N.D.;Sommer,A.L.;Colin,S.A.;Mendez,L.B.;Brewster,A.L.						10.1016/j.physbeh.2019.112705			0031-9384	Physiology & Behavior	31628931:1185			hippocampus	Rattus norvegicus	S0031-9384(19)30438-X	31628931					2019		Early treatment with C1 esterase inhibitor improves weight but not memory deficits in a rat model of status epilepticus, Schartz,N.D.; Sommer,A.L. et al., (2019), Physiology & Behavior	Because we found increases in hippocampal protein levels of C1q and C3 that paralleled the development of learning and memory deficits in a rat model of status epilepticus and acquired epilepsy , we investigated if acute C1-INH treatment after status epilepticus had protective effects against hippocampal-dependent cognitive decline.	Medscan		153: 'SE ' -> 'status epilepticus ' 244: 'SE ' -> 'status epilepticus '		info:pmid/31628931#body:186		Early treatment with C1 esterase inhibitor improves weight but not memory deficits in a rat model of status epilepticus
CellExpression: C1QA ---- hippocampus	Xu,J.;Zhang,Z.;Liu,R.;Sun,Y.;Liu,H.;Nie,Z.;Zhao,X.;Pu,X.						10.1016/j.bbr.2019.02.002			0166-4328	Behavioural Brain Research	30731099:1021			brain	Mus musculus	S0166-4328(18)31444-X	30731099					2019		Function of complement factor H and imaging of small molecules by MALDI-MSI in a methamphetamine behavioral sensitization model, Xu,J.; Zhang,Z. et al., (2019), Behavioural Brain Research	Here, we investigated the expression of complement factor H in the hippocampus and C1q in the hippocampus of a Methamphetamine behavioral sensitization mouse model; furthermore, we measured the distribution of various small molecules and changes in their abundance in the selected brain areas by Matrix-assisted laser desorption/ionization--mass spectrometry imaging with the matrix 1, 5-naphthalene…	Medscan		40: 'CFH ' -> 'complement factor H ' 111: 'METH ' -> 'Methamphetamine ' 296: 'MALDI' -> 'Matrix-assisted laser desorption/ionization' 340: 'MSI ' -> '-mass spectrometry imaging ' 501: 'METH ' -> 'Methamphetamine ' 407: '(1, 5-DAN) ' -> ''		info:pmid/30731099#body:22		Function of complement factor H and imaging of small molecules by MALDI-MSI in a methamphetamine behavioral sensitization model
CellExpression: C1QA ---- hippocampus	Xu,J.;Zhang,Z.;Liu,R.;Sun,Y.;Liu,H.;Nie,Z.;Zhao,X.;Pu,X.						10.1016/j.bbr.2019.02.002			0166-4328	Behavioural Brain Research	30731099:1078			hippocampus		S0166-4328(18)31444-X	30731099					2019		Function of complement factor H and imaging of small molecules by MALDI-MSI in a methamphetamine behavioral sensitization model, Xu,J.; Zhang,Z. et al., (2019), Behavioural Brain Research	To directly test whether C1q is involved in Methamphetamine addiction, we used immunofluorescence to investigate the expression and localization of C1q in the hippocampus.	Medscan		44: 'METH ' -> 'Methamphetamine '		info:pmid/30731099#body:79		Function of complement factor H and imaging of small molecules by MALDI-MSI in a methamphetamine behavioral sensitization model
CellExpression: C1QA ---- hippocampus	Xu,J.;Zhang,Z.;Liu,R.;Sun,Y.;Liu,H.;Nie,Z.;Zhao,X.;Pu,X.						10.1016/j.bbr.2019.02.002			0166-4328	Behavioural Brain Research	30731099:1162			hippocampus	Mus musculus	S0166-4328(18)31444-X	30731099					2019		Function of complement factor H and imaging of small molecules by MALDI-MSI in a methamphetamine behavioral sensitization model, Xu,J.; Zhang,Z. et al., (2019), Behavioural Brain Research	Our research found changes in C1q in the hippocampus of the addicted mice, and Matrix-assisted laser desorption/ionization--mass spectrometry imaging results showed that the hippocampus also underwent changes in mitochondrial energy metabolism-related substances and antioxidants.	Medscan		79: 'MALDI' -> 'Matrix-assisted laser desorption/ionization' 123: 'MSI ' -> '-mass spectrometry imaging '		info:pmid/30731099#body:163		Function of complement factor H and imaging of small molecules by MALDI-MSI in a methamphetamine behavioral sensitization model
CellExpression: C1QA ---- hippocampus	Qi,F.;Zuo,Z.;Hu,S.;Xia,Y.;Song,D.;Kong,J.;Yang,Y.;Wu,Y.;Wang,X.;Yang,J.;Hu,D.;Yuan,Q.;Zou,J.;Guo,K.;Xu,J.;Yao,Z.						10.1016/j.bbi.2018.04.003			0889-1591	Brain Behavior and Immunity	29627530:1180			hippocampus		S0889-1591(18)30089-8	29627530					2018		An enriched environment restores hepatitis B vaccination-mediated impairments in synaptic function through IFN-γ/Arginase1 signaling, Qi,F.; Zuo,Z. et al., (2018), Brain Behavior and Immunity	Interestingly, the environment normalized the changes in C1qa, C1qb and C3 Messenger RNA levels in the hippocampus caused by hepatitis B vaccine ( ).	Medscan		19: 'EE ' -> 'environment ' 75: 'mRNA ' -> 'Messenger RNA ' 125: 'HBV ' -> 'hepatitis B vaccine '		info:pmid/29627530#body:181		An enriched environment restores hepatitis B vaccination-mediated impairments in synaptic function through IFN-γ/Arginase1 signaling
CellExpression: C1QA ---- hippocampus	Qi,F.;Zuo,Z.;Hu,S.;Xia,Y.;Song,D.;Kong,J.;Yang,Y.;Wu,Y.;Wang,X.;Yang,J.;Hu,D.;Yuan,Q.;Zou,J.;Guo,K.;Xu,J.;Yao,Z.				microglia		10.1016/j.bbi.2018.04.003			0889-1591	Brain Behavior and Immunity	29627530:1184			hippocampus	Mus musculus	S0889-1591(18)30089-8	29627530					2018		An enriched environment restores hepatitis B vaccination-mediated impairments in synaptic function through IFN-γ/Arginase1 signaling, Qi,F.; Zuo,Z. et al., (2018), Brain Behavior and Immunity	A significantly greater percentage of microglia colocalized with PSD95 and C1q, and a greater percentage of PSD95 colocalized with C1q in the hippocampus of hepatitis B vaccine mice than in their control littermates.	Medscan		157: 'HBV ' -> 'hepatitis B vaccine '		info:pmid/29627530#body:185		An enriched environment restores hepatitis B vaccination-mediated impairments in synaptic function through IFN-γ/Arginase1 signaling
CellExpression: C1QA ---- hippocampus	Smith,K.L.;Kassem,M.S.;Clarke,D.J.;Kuligowski,M.P.;Bedoya-Pérez,M.A.;Todd,S.M.;Lagopoulos,J.;Bennett,M.R.;Arnold,J.C.						10.1016/j.bbi.2019.05.042			0889-1591	Brain Behavior and Immunity	31158497:1212			hippocampus		S0889-1591(19)30210-7	31158497					2019		Microglial cell hyper-ramification and neuronal dendritic spine loss in the hippocampus and medial prefrontal cortex in a mouse model of PTSD, Smith,K.L.; Kassem,M.S. et al., (2019), Brain Behavior and Immunity	It also provides further evidence that stress increases dorsal hippocampal C1q expression, suggesting a role for the complement cascade in traumatic stress responses.	Medscan				info:pmid/31158497#body:213		Microglial cell hyper-ramification and neuronal dendritic spine loss in the hippocampus and medial prefrontal cortex in a mouse model of PTSD
CellExpression: C1QA ---- hippocampus	Hammond,J.W.;Bellizzi,M.J.;Ware,C.;Qiu,W.Q.;Saminathan,P.;Li,H.;Luo,S.;Ma,S.A.;Li,Y.;Gelbard,H.A.						10.1016/j.bbi.2020.03.004			0889-1591	Brain Behavior and Immunity	32151684:1098			hippocampus	Mus musculus	S0889-1591(19)31166-3	32151684					2020		Complement-dependent synapse loss and microgliosis in a mouse model of multiple sclerosis, Hammond,J.W.; Bellizzi,M.J. et al., (2020), Brain Behavior and Immunity	By western blot, we found that C1q protein expression in the hippocampus of EAE mice was increased 2.5-fold compared to sham ( A-B; p < 0.001; t-test).	Medscan				info:pmid/32151684#body:99		Complement-dependent synapse loss and microgliosis in a mouse model of multiple sclerosis
CellExpression: C1QA ---- hippocampus	Dejanovic,B.;Huntley,M.A.;De Mazière,A.;Meilandt,W.J.;Wu,T.;Srinivasan,K.;Jiang,Z.;Gandham,V.;Friedman,B.A.;Ngu,H.;Foreman,O.;Carano,R.A.D.;Chih,B.;Klumperman,J.;Bakalarski,C.;Hanson,J.E.;Sheng,M.						10.1016/j.neuron.2018.10.014			0896-6273	Neuron	30392797:1084			hippocampus	Mus musculus	S0896-6273(18)30902-4	30392797					2018		Changes in the Synaptic Proteome in Tauopathy and Rescue of Tau-Induced Synapse Loss by C1q Antibodies, Dejanovic,B.; Huntley,M.A. et al., (2018), Neuron	C1q levels were also increased in hippocampal lysates from Tau-P301S mice, although to a lesser degree than in postsynaptic density fractions.	Medscan		111: 'PSD ' -> 'postsynaptic density '		info:pmid/30392797#body:85		Changes in the Synaptic Proteome in Tauopathy and Rescue of Tau-Induced Synapse Loss by C1q Antibodies
CellExpression: C1QA ---- hippocampus	Dejanovic,B.;Huntley,M.A.;De Mazière,A.;Meilandt,W.J.;Wu,T.;Srinivasan,K.;Jiang,Z.;Gandham,V.;Friedman,B.A.;Ngu,H.;Foreman,O.;Carano,R.A.D.;Chih,B.;Klumperman,J.;Bakalarski,C.;Hanson,J.E.;Sheng,M.						10.1016/j.neuron.2018.10.014			0896-6273	Neuron	30392797:1087			hippocampal CA1 region		S0896-6273(18)30902-4	30392797					2018		Changes in the Synaptic Proteome in Tauopathy and Rescue of Tau-Induced Synapse Loss by C1q Antibodies, Dejanovic,B.; Huntley,M.A. et al., (2018), Neuron	The percentage of C1q-labeled synapses in hippocampal CA1 was much higher in Tau-P301S (18.2% ± 0.9%) than in non-Tg brains (8% ± 1.6%) at 9 months of age ( C), corroborating the biochemical results from postsynaptic density isolations.	Medscan		206: 'PSD ' -> 'postsynaptic density '		info:pmid/30392797#body:88		Changes in the Synaptic Proteome in Tauopathy and Rescue of Tau-Induced Synapse Loss by C1q Antibodies
CellExpression: C1QA ---- hippocampus	Dejanovic,B.;Huntley,M.A.;De Mazière,A.;Meilandt,W.J.;Wu,T.;Srinivasan,K.;Jiang,Z.;Gandham,V.;Friedman,B.A.;Ngu,H.;Foreman,O.;Carano,R.A.D.;Chih,B.;Klumperman,J.;Bakalarski,C.;Hanson,J.E.;Sheng,M.						10.1016/j.neuron.2018.10.014			0896-6273	Neuron	30392797:1095			hippocampus	Mus musculus	S0896-6273(18)30902-4	30392797					2018		Changes in the Synaptic Proteome in Tauopathy and Rescue of Tau-Induced Synapse Loss by C1q Antibodies, Dejanovic,B.; Huntley,M.A. et al., (2018), Neuron	During disease progression, C1q signal was prominent in the hippocampus already at 6 months, especially in the dentate gyrus and CA2/3 region, in both Tau-P301S and non-transgenic mice ( B).	Medscan		111: 'DG ' -> 'dentate gyrus ' 165: 'nonTg ' -> 'non-transgenic '		info:pmid/30392797#body:96		Changes in the Synaptic Proteome in Tauopathy and Rescue of Tau-Induced Synapse Loss by C1q Antibodies
CellExpression: C1QA ---- hippocampus	Dejanovic,B.;Huntley,M.A.;De Mazière,A.;Meilandt,W.J.;Wu,T.;Srinivasan,K.;Jiang,Z.;Gandham,V.;Friedman,B.A.;Ngu,H.;Foreman,O.;Carano,R.A.D.;Chih,B.;Klumperman,J.;Bakalarski,C.;Hanson,J.E.;Sheng,M.						10.1016/j.neuron.2018.10.014			0896-6273	Neuron	30392797:1097			hippocampus		S0896-6273(18)30902-4	30392797					2018		Changes in the Synaptic Proteome in Tauopathy and Rescue of Tau-Induced Synapse Loss by C1q Antibodies, Dejanovic,B.; Huntley,M.A. et al., (2018), Neuron	Increased hippocampal C1q immunoreactivity lagged slightly behind phospho-Tau pathology insofar as AT8 staining emerged above non-transgenic levels by 6 months of age and plateaued at 9-12 months ( A and 1B), whereas C1q intensity rose above non-transgenic levels only at 9 months and continued to climb through 12 months of age ( B).	Medscan		126: 'nonTg ' -> 'non-transgenic ' 242: 'nonTg ' -> 'non-transgenic '		info:pmid/30392797#body:98		Changes in the Synaptic Proteome in Tauopathy and Rescue of Tau-Induced Synapse Loss by C1q Antibodies
CellExpression: C1QA ---- hippocampus	Dejanovic,B.;Huntley,M.A.;De Mazière,A.;Meilandt,W.J.;Wu,T.;Srinivasan,K.;Jiang,Z.;Gandham,V.;Friedman,B.A.;Ngu,H.;Foreman,O.;Carano,R.A.D.;Chih,B.;Klumperman,J.;Bakalarski,C.;Hanson,J.E.;Sheng,M.						10.1016/j.neuron.2018.10.014			0896-6273	Neuron	30392797:1142			brain		S0896-6273(18)30902-4	30392797					2018		Changes in the Synaptic Proteome in Tauopathy and Rescue of Tau-Induced Synapse Loss by C1q Antibodies, Dejanovic,B.; Huntley,M.A. et al., (2018), Neuron	In brains injected with anti-C1q, the intensity of C1q staining was reduced in the ipsilateral hippocampus, while control IgG injection had no effect ( A and 8B).	Medscan				info:pmid/30392797#body:143		Changes in the Synaptic Proteome in Tauopathy and Rescue of Tau-Induced Synapse Loss by C1q Antibodies
CellExpression: C1QA ---- hippocampus	Kannan,G.;Crawford,J.A.;Yang,C.X.;Gressitt,K.L.;Ihenatu,C.;Krasnova,I.N.;Cadet,J.L.;Yolken,R.H.;Severance,E.G.;Pletnikov,M.V.						10.1016/j.nbd.2016.03.005			0969-9961	Neurobiology of Disease	26969530:1149			frontal cortex	Mus musculus	S0969-9961(16)30049-3	26969530					2016		Anti-NMDA receptor autoantibodies and associated neurobehavioral pathology in mice are dependent on age of first exposure to Toxoplasma gondii, Kannan,G.; Crawford,J.A. et al., (2016), Neurobiology of Disease	While frontal cortex C1q was more highly expressed in adult- infected mice compared to juveniles, hippocampus C1q was more highly expressed in juvenile-infected and control mice compared to infection-matched adults.	Medscan				info:pmid/26969530#body:150		Anti-NMDA receptor autoantibodies and associated neurobehavioral pathology in mice are dependent on age of first exposure to Toxoplasma gondii
CellExpression: C1QA ---- hippocampus	Schartz,N.D.;Wyatt-Johnson,S.K.;Price,L.R.;Colin,S.A.;Brewster,A.L.						10.1016/j.nbd.2017.10.012			0969-9961	Neurobiology of Disease	29074125:1131			hippocampus		S0969-9961(17)30239-5	29074125					2018		Status epilepticus triggers long-lasting activation of complement C1q-C3 signaling in the hippocampus that correlates with seizure frequency in experimental epilepsy, Schartz,N.D.; Wyatt-Johnson,S.K. et al., (2018), Neurobiology of Disease	We used WB to quantify the levels of C1q in whole hippocampal homogenates from control animals and at different time points after Status epilepticus (4hrs, 1d, 3d, and 2-, 3-, and 5-w) ( B-C).	Medscan		130: 'SE ' -> 'Status epilepticus '		info:pmid/29074125#body:132		Status epilepticus triggers long-lasting activation of complement C1q-C3 signaling in the hippocampus that correlates with seizure frequency in experimental epilepsy
CellExpression: C1QA ---- hippocampus	Schartz,N.D.;Wyatt-Johnson,S.K.;Price,L.R.;Colin,S.A.;Brewster,A.L.						10.1016/j.nbd.2017.10.012			0969-9961	Neurobiology of Disease	29074125:1134			hippocampus		S0969-9961(17)30239-5	29074125					2018		Status epilepticus triggers long-lasting activation of complement C1q-C3 signaling in the hippocampus that correlates with seizure frequency in experimental epilepsy, Schartz,N.D.; Wyatt-Johnson,S.K. et al., (2018), Neurobiology of Disease	Densitometry analysis revealed that the levels of C1q-C protein in whole hippocampal homogenates processed for immunoblotting were not significantly different between the control and Status epilepticus groups [F (6, 63)=1.631, p=0.1533] ( C).	Medscan		183: 'SE ' -> 'Status epilepticus '		info:pmid/29074125#body:135		Status epilepticus triggers long-lasting activation of complement C1q-C3 signaling in the hippocampus that correlates with seizure frequency in experimental epilepsy
CellExpression: C1QA ---- hippocampus	Schartz,N.D.;Wyatt-Johnson,S.K.;Price,L.R.;Colin,S.A.;Brewster,A.L.						10.1016/j.nbd.2017.10.012			0969-9961	Neurobiology of Disease	29074125:1135			hippocampus		S0969-9961(17)30239-5	29074125					2018		Status epilepticus triggers long-lasting activation of complement C1q-C3 signaling in the hippocampus that correlates with seizure frequency in experimental epilepsy, Schartz,N.D.; Wyatt-Johnson,S.K. et al., (2018), Neurobiology of Disease	Although this initial WB analysis suggested that C1q protein levels were not altered, an increase in hippocampal C1q gene expression was previously reported in response to seizures induced by tetanic stimulation ( ).	Medscan				info:pmid/29074125#body:136		Status epilepticus triggers long-lasting activation of complement C1q-C3 signaling in the hippocampus that correlates with seizure frequency in experimental epilepsy
CellExpression: C1QA ---- hippocampus	Schartz,N.D.;Wyatt-Johnson,S.K.;Price,L.R.;Colin,S.A.;Brewster,A.L.						10.1016/j.nbd.2017.10.012			0969-9961	Neurobiology of Disease	29074125:1136			hippocampus		S0969-9961(17)30239-5	29074125					2018		Status epilepticus triggers long-lasting activation of complement C1q-C3 signaling in the hippocampus that correlates with seizure frequency in experimental epilepsy, Schartz,N.D.; Wyatt-Johnson,S.K. et al., (2018), Neurobiology of Disease	It is possible that the lack of group differences in the levels of C1q protein in whole hippocampal homogenates ( B-C) may be due to the uneven distribution of C1q throughout the different hippocampal sub-regions ( ).	Medscan				info:pmid/29074125#body:137		Status epilepticus triggers long-lasting activation of complement C1q-C3 signaling in the hippocampus that correlates with seizure frequency in experimental epilepsy
CellExpression: C1QA ---- hippocampus	Schartz,N.D.;Wyatt-Johnson,S.K.;Price,L.R.;Colin,S.A.;Brewster,A.L.						10.1016/j.nbd.2017.10.012			0969-9961	Neurobiology of Disease	29074125:1139			hippocampus		S0969-9961(17)30239-5	29074125					2018		Status epilepticus triggers long-lasting activation of complement C1q-C3 signaling in the hippocampus that correlates with seizure frequency in experimental epilepsy, Schartz,N.D.; Wyatt-Johnson,S.K. et al., (2018), Neurobiology of Disease	We observed that C1q immunoreactivity was evident in hippocampi from animals of all groups ( D-H, half brain scans).	Medscan				info:pmid/29074125#body:140		Status epilepticus triggers long-lasting activation of complement C1q-C3 signaling in the hippocampus that correlates with seizure frequency in experimental epilepsy
CellExpression: C1QA ---- hippocampus	Schartz,N.D.;Wyatt-Johnson,S.K.;Price,L.R.;Colin,S.A.;Brewster,A.L.						10.1016/j.nbd.2017.10.012			0969-9961	Neurobiology of Disease	29074125:1141			stratum lacunosum moleculare		S0969-9961(17)30239-5	29074125					2018		Status epilepticus triggers long-lasting activation of complement C1q-C3 signaling in the hippocampus that correlates with seizure frequency in experimental epilepsy, Schartz,N.D.; Wyatt-Johnson,S.K. et al., (2018), Neurobiology of Disease	In the Status epilepticus groups, the overall hippocampal C1q signal distribution followed a similar distribution pattern to that of the controls (stratum lacunosum moleculare>pcl≥sr) ( E-I).	Medscan		7: 'SE ' -> 'Status epilepticus ' 147: 'slm' -> 'stratum lacunosum moleculare'		info:pmid/29074125#body:142		Status epilepticus triggers long-lasting activation of complement C1q-C3 signaling in the hippocampus that correlates with seizure frequency in experimental epilepsy
CellExpression: C1QA ---- hippocampus	Schartz,N.D.;Wyatt-Johnson,S.K.;Price,L.R.;Colin,S.A.;Brewster,A.L.						10.1016/j.nbd.2017.10.012			0969-9961	Neurobiology of Disease	29074125:1186			hippocampus		S0969-9961(17)30239-5	29074125					2018		Status epilepticus triggers long-lasting activation of complement C1q-C3 signaling in the hippocampus that correlates with seizure frequency in experimental epilepsy, Schartz,N.D.; Wyatt-Johnson,S.K. et al., (2018), Neurobiology of Disease	To investigate this, we performed NOR and BM to assess recognition memory ( ) and spatial learning and memory ( ) respectively, and compared the cognitive deficits to the Status epilepticus-induced C1q-C3 protein increases in hippocampi derived from the same animals used for behavioral tests ( ).	Medscan		171: 'SE' -> 'Status epilepticus'		info:pmid/29074125#body:187		Status epilepticus triggers long-lasting activation of complement C1q-C3 signaling in the hippocampus that correlates with seizure frequency in experimental epilepsy
CellExpression: C1QA ---- hippocampus	Schartz,N.D.;Wyatt-Johnson,S.K.;Price,L.R.;Colin,S.A.;Brewster,A.L.						10.1016/j.nbd.2017.10.012			0969-9961	Neurobiology of Disease	29074125:1211			hippocampus	Rattus norvegicus	S0969-9961(17)30239-5	29074125					2018		Status epilepticus triggers long-lasting activation of complement C1q-C3 signaling in the hippocampus that correlates with seizure frequency in experimental epilepsy, Schartz,N.D.; Wyatt-Johnson,S.K. et al., (2018), Neurobiology of Disease	In this study, we found that a single episode of Status epilepticus triggered long-lasting activation of hippocampal C1q-C3 signaling in a rat model of acquired temporal lobe epilepsy.	Medscan		49: 'SE ' -> 'Status epilepticus ' 161: 'TLE' -> 'temporal lobe epilepsy'		info:pmid/29074125#body:212		Status epilepticus triggers long-lasting activation of complement C1q-C3 signaling in the hippocampus that correlates with seizure frequency in experimental epilepsy
CellExpression: C1QA ---- hippocampus	Schartz,N.D.;Wyatt-Johnson,S.K.;Price,L.R.;Colin,S.A.;Brewster,A.L.						10.1016/j.nbd.2017.10.012			0969-9961	Neurobiology of Disease	29074125:1218			brain		S0969-9961(17)30239-5	29074125					2018		Status epilepticus triggers long-lasting activation of complement C1q-C3 signaling in the hippocampus that correlates with seizure frequency in experimental epilepsy, Schartz,N.D.; Wyatt-Johnson,S.K. et al., (2018), Neurobiology of Disease	Other studies reported increased C1q-C3 mRNA levels in the hippocampus following Status epilepticus by tetanic stimulation ( ), increased C1q protein synthesis along with its bioactivity in whole brain homogenates at 3days after kainic acid administration ( ), increased C3 cleavage in hippocampal homogenates at 5days after kainic acid ( ) as well as increased C3 immunoreactivity in the hilus foll…	Medscan		81: 'SE ' -> 'Status epilepticus ' 361: 'IR ' -> 'immunoreactivity ' 421: 'SE ' -> 'Status epilepticus ' 241: '(KA) ' -> '' 325: 'KA ' -> 'kainic acid '		info:pmid/29074125#body:219		Status epilepticus triggers long-lasting activation of complement C1q-C3 signaling in the hippocampus that correlates with seizure frequency in experimental epilepsy
CellExpression: C1QA ---- hippocampus	Wu,T.;Dejanovic,B.;Gandham,V.D.;Gogineni,A.;Edmonds,R.;Schauer,S.;Srinivasan,K.;Huntley,M.A.;Wang,Y.;Wang,T.-M.;Hedehus,M.;Barck,K.H.;Stark,M.;Ngu,H.;Foreman,O.;Meilandt,W.J.;Elstrott,J.;Chang,M.C.;Hansen,D.V.;Carano,R.A.D.;Sheng,M.;Hanson,J.E.						10.1016/j.celrep.2019.07.060			2211-1247	Cell Reports	31433986:1026			hippocampus	Mus musculus	S2211-1247(19)30964-7	31433986					2019		Complement C3 Is Activated in Human AD Brain and Is Required for Neurodegeneration in Mouse Models of Amyloidosis and Tauopathy, Wu,T.; Dejanovic,B. et al., (2019), Cell Reports	As previously reported ( ), C1q staining is most abundant in the hippocampus in wild-type mice ( A).	Medscan		80: 'WT ' -> 'wild-type '		info:pmid/31433986#body:27		Complement C3 Is Activated in Human AD Brain and Is Required for Neurodegeneration in Mouse Models of Amyloidosis and Tauopathy
CellExpression: C1QA ---- hippocampus	Wu,T.;Dejanovic,B.;Gandham,V.D.;Gogineni,A.;Edmonds,R.;Schauer,S.;Srinivasan,K.;Huntley,M.A.;Wang,Y.;Wang,T.-M.;Hedehus,M.;Barck,K.H.;Stark,M.;Ngu,H.;Foreman,O.;Meilandt,W.J.;Elstrott,J.;Chang,M.C.;Hansen,D.V.;Carano,R.A.D.;Sheng,M.;Hanson,J.E.						10.1016/j.celrep.2019.07.060			2211-1247	Cell Reports	31433986:1027			brain	Mus musculus	S2211-1247(19)30964-7	31433986					2019		Complement C3 Is Activated in Human AD Brain and Is Required for Neurodegeneration in Mouse Models of Amyloidosis and Tauopathy, Wu,T.; Dejanovic,B. et al., (2019), Cell Reports	In PS2APP mice there was no obvious change in whole-brain or hippocampal C1q staining ( A and 2C), and C1q immunostaining was absent from areas occupied by plaques, as has previously been reported in some amyloid models ( ) ( E).	Medscan				info:pmid/31433986#body:28		Complement C3 Is Activated in Human AD Brain and Is Required for Neurodegeneration in Mouse Models of Amyloidosis and Tauopathy
CellExpression: C1QA ---- hippocampus	Wu,T.;Dejanovic,B.;Gandham,V.D.;Gogineni,A.;Edmonds,R.;Schauer,S.;Srinivasan,K.;Huntley,M.A.;Wang,Y.;Wang,T.-M.;Hedehus,M.;Barck,K.H.;Stark,M.;Ngu,H.;Foreman,O.;Meilandt,W.J.;Elstrott,J.;Chang,M.C.;Hansen,D.V.;Carano,R.A.D.;Sheng,M.;Hanson,J.E.						10.1016/j.celrep.2019.07.060			2211-1247	Cell Reports	31433986:1028			brain	Mus musculus	S2211-1247(19)30964-7	31433986					2019		Complement C3 Is Activated in Human AD Brain and Is Required for Neurodegeneration in Mouse Models of Amyloidosis and Tauopathy, Wu,T.; Dejanovic,B. et al., (2019), Cell Reports	In contrast, TauP301S mice had significant elevation in whole-brain C1q staining and an even greater (∼3-fold) increase in hippocampal C1q ( A and 2C).	Medscan				info:pmid/31433986#body:29		Complement C3 Is Activated in Human AD Brain and Is Required for Neurodegeneration in Mouse Models of Amyloidosis and Tauopathy
CellExpression: C1QA ---- hippocampus	Shen,Y.;Li,R.;McGeer,E.G.;McGeer,P.L.						10.1016/S0006-8993(97)00850-0			0006-8993	Brain Research	9374212:1037			temporal cortex		S0006-8993(97)00850-0	9374212					1997		Neuronal expression of mRNAs for complement proteins of the classical pathway in Alzheimer brain, Shen,Y.; Li,R. et al., (1997), Brain Research	There was no significant difference in sense counts between Alzheimer disease and control cases. shows typical hybridization signals for antisense (A-I) and sense (any of the tissues) probes for C1q-C9 in the hippocampus, as well as for C1q-C9 antisense in the temporal cortex (J-R).	Medscan		60: 'AD ' -> 'Alzheimer disease ' 164: 'a-i' -> 'any of the tissues'		info:pmid/9374212#body:38		Neuronal expression of mRNAs for complement proteins of the classical pathway in Alzheimer brain
CellExpression: C1QA ---- hippocampus	Shen,Y.;Zhang,G.;Liu,L.;Xu,S.						10.1016/j.arcmed.2006.10.007			0188-4409	Archives of Medical Research	17350477:1073			hippocampal CA1 region		S0188-4409(06)00376-6	17350477					2007		Suppressive Effects of Melatonin on Amyloid-β-induced Glial Activation in Rat Hippocampus, Shen,Y.; Zhang,G. et al., (2007), Archives of Medical Research	The result showed that there was little immunoreactivity with antibodies of IL-1α and C1q in the CA1 region of the hippocampus in control group ( A and A).	Medscan				info:pmid/17350477#body:74		Suppressive Effects of Melatonin on Amyloid-β-induced Glial Activation in Rat Hippocampus
CellExpression: C1QA ---- hippocampus	Shen,Y.;Zhang,G.;Liu,L.;Xu,S.				neuron		10.1016/j.arcmed.2006.10.007			0188-4409	Archives of Medical Research	17350477:1084			brain	Rattus norvegicus	S0188-4409(06)00376-6	17350477					2007		Suppressive Effects of Melatonin on Amyloid-β-induced Glial Activation in Rat Hippocampus, Shen,Y.; Zhang,G. et al., (2007), Archives of Medical Research	In histochemistry, we observed the presence of glia and neuron-like C1q-positive cells in hippocampi of control rats and an increasing expression of C1q in hippocampi of amyloid β protein-treated rats, which was consistent with the finding that C1q was abundantly present in Alzheimer's disease brain, but it was cell-associated only, being primarily colocalized with neurons in the preclinical subj…	Medscan		170: 'Aβ' -> 'amyloid β protein' 276: 'AD ' -> 'Alzheimer\'s disease '		info:pmid/17350477#body:85		Suppressive Effects of Melatonin on Amyloid-β-induced Glial Activation in Rat Hippocampus
CellExpression: C1QA ---- hippocampus	Sly,L.M.;Krzesicki,R.F.;Brashler,J.R.;Buhl,A.E.;McKinley,D.D.;Carter,D.B.;Chin,J.E.						10.1016/S0361-9230(01)00730-4			0361-9230	Brain Research Bulletin	11786245:1064			cerebral cortex	Mus musculus	S0361-9230(01)00730-4	11786245					2001		Endogenous brain cytokine mRNA and inflammatory responses to lipopolysaccharide are elevated in the Tg2576 transgenic mouse model of Alzheimer's disease, Sly,L.M.; Krzesicki,R.F. et al., (2001), Brain Research Bulletin	By 16 months, significant elevations in C1qA mRNA were noted in the hippocampi and cortices of Tg2576 versus transgene negative control littermates mice.	Medscan		109: 'Tg- ' -> 'transgene negative control littermates '		info:pmid/11786245#body:65		Endogenous brain cytokine mRNA and inflammatory responses to lipopolysaccharide are elevated in the Tg2576 transgenic mouse model of Alzheimer's disease
CellExpression: C1QA ---- hippocampus	Fonseca,M.I.;Kawas,C.H.;Troncoso,J.C.;Tenner,A.J.				neuron		10.1016/j.nbd.2003.09.004			0969-9961	Neurobiology of Disease	14751769:1059			frontal cortex		S0969-9961(03)00189-X	14751769					2004		Neuronal localization of C1q in preclinical Alzheimer's disease, Fonseca,M.I.; Kawas,C.H. et al., (2004), Neurobiology of Disease	While neuronal-associated C1q is found in Alzheimer's disease hippocampus , little to no such neuronal C1q has been detected in frontal cortex in other brain areas in Alzheimer's disease or other preclinical Alzheimer's disease cases.	Medscan		42: 'AD ' -> 'Alzheimer\'s disease ' 167: 'AD ' -> 'Alzheimer\'s disease ' 208: 'AD ' -> 'Alzheimer\'s disease '		info:pmid/14751769#body:60		Neuronal localization of C1q in preclinical Alzheimer's disease
CellExpression: C1QA ---- hippocampus	Fonseca,M.I.;Kawas,C.H.;Troncoso,J.C.;Tenner,A.J.				neuron		10.1016/j.nbd.2003.09.004			0969-9961	Neurobiology of Disease	14751769:1066			frontal cortex		S0969-9961(03)00189-X	14751769					2004		Neuronal localization of C1q in preclinical Alzheimer's disease, Fonseca,M.I.; Kawas,C.H. et al., (2004), Neurobiology of Disease	Thus, the predominant neuronal C1q localization in both frontal cortex and hippocampus makes this early preclinical Alzheimer's disease case currently unique.	Medscan		116: 'AD ' -> 'Alzheimer\'s disease '		info:pmid/14751769#body:67		Neuronal localization of C1q in preclinical Alzheimer's disease
CellExpression: C1QA ---- hippocampus	Libbey,J.E.;Kirkman,N.J.;Wilcox,K.S.;White,H.S.;Fujinami,R.S.								1098-5514			20427530:1347	J Virol		entorhinal cortex			20427530					2010		Role for complement in the development of seizures following acute viral infection., Libbey,J.E.; Kirkman,N.J. et al., (2010), J Virol	Several components of the complement pathway (C1qa, C1qc, C3, and C4a) were upregulated in the CA3 region of the hippocampus and the entorhinal cortex region, but not in the cerebellum, at the latent period time point (1 week after electrically induced SE; the epileptogenesis phase), and this upregulation remained through the chronic period time point (3 to 4 months post-status epilepticus; the e…	Medscan				info:pmid/20427530#body:348		Role for complement in the development of seizures following acute viral infection.
CellExpression: C1QA ---- hippocampus	Chung,W.-S.;Chakraborty,C.;Joung,J.;Barres,B.A.;Verghese,P.B.;Ulrich,J.D.;Holtzman,D.M.;Hyman,B.T.;Hyman,B.T.;Chung,W.-S.;Verghese,P.B.;Joung,J.;Joung,J.;Joung,J.						10.1073/pnas.1609896113	20160651974	1091-6490	0027-8424	Proceedings of the National Academy of Sciences of the United States of America	27559087:10010			hippocampus			27559087	612008393				2016		Novel allele-dependent role for APOE in controlling the rate of synapse pruning by astrocytes, Chung,W.-S.; Chakraborty,C. et al., (2016), Proceedings of the National Academy of Sciences of the United States of America	We also found that the amount of C1q protein accumulation in hippocampus, which may represent the accumulation of senescent synapses with enhanced vulnerability to complement-mediated degeneration, is highly dependent on APOE alleles: C1q accumulation was significantly reduced in APOE2 knock-in animals and was significantly increased in APOE4 knock-in animals compared with APOE3 knock-in animals.	Medscan				info:pmid/27559087#cont:11		Novel allele-dependent role for APOE in controlling the rate of synapse pruning by astrocytes
CellExpression: C1QA ---- hippocampus	Chung,W.-S.;Chakraborty,C.;Joung,J.;Barres,B.A.;Verghese,P.B.;Ulrich,J.D.;Holtzman,D.M.;Hyman,B.T.;Hyman,B.T.;Chung,W.-S.;Verghese,P.B.;Joung,J.;Joung,J.;Joung,J.						10.1073/pnas.1609896113	20160651974	1091-6490	0027-8424	Proceedings of the National Academy of Sciences of the United States of America	27559087:10129			brain	Mus musculus		27559087	612008393				2016		Novel allele-dependent role for APOE in controlling the rate of synapse pruning by astrocytes, Chung,W.-S.; Chakraborty,C. et al., (2016), Proceedings of the National Academy of Sciences of the United States of America	To test our hypothesis, we obtained 9-and 16-mo-old APOE2, 3, and 4 homozygous knock-in mice and determined the C1q protein level in the hippocampus (Fig. 4 A–C) because we previously found that the hippocampus displays the earliest and highest level of C1q protein accumulation compared with other brain regions during normal aging (35).	Medscan				info:pmid/27559087#cont:130		Novel allele-dependent role for APOE in controlling the rate of synapse pruning by astrocytes
CellExpression: C1QA ---- hippocampus	Chung,W.-S.;Chakraborty,C.;Joung,J.;Barres,B.A.;Verghese,P.B.;Ulrich,J.D.;Holtzman,D.M.;Hyman,B.T.;Hyman,B.T.;Chung,W.-S.;Verghese,P.B.;Joung,J.;Joung,J.;Joung,J.						10.1073/pnas.1609896113	20160651974	1091-6490	0027-8424	Proceedings of the National Academy of Sciences of the United States of America	27559087:10134			hippocampus			27559087	612008393				2016		Novel allele-dependent role for APOE in controlling the rate of synapse pruning by astrocytes, Chung,W.-S.; Chakraborty,C. et al., (2016), Proceedings of the National Academy of Sciences of the United States of America	Aged APOE2/3/4 knock-in animals exhibit different levels of C1q protein accumulation in the hippocampus.	Medscan				info:pmid/27559087#cont:135		Novel allele-dependent role for APOE in controlling the rate of synapse pruning by astrocytes
CellExpression: C1QA ---- hippocampus	Chung,W.-S.;Chakraborty,C.;Joung,J.;Barres,B.A.;Verghese,P.B.;Ulrich,J.D.;Holtzman,D.M.;Hyman,B.T.;Hyman,B.T.;Chung,W.-S.;Verghese,P.B.;Joung,J.;Joung,J.;Joung,J.						10.1073/pnas.1609896113	20160651974	1091-6490	0027-8424	Proceedings of the National Academy of Sciences of the United States of America	27559087:10152			brain			27559087	612008393				2016		Novel allele-dependent role for APOE in controlling the rate of synapse pruning by astrocytes, Chung,W.-S.; Chakraborty,C. et al., (2016), Proceedings of the National Academy of Sciences of the United States of America	These data link APOE allele to the amount of C1q accumulation in the hippocampus with normal brain aging, with APOE4 enhancing C1q accumulation and APOE2 decreasing it.	Medscan				info:pmid/27559087#cont:153		Novel allele-dependent role for APOE in controlling the rate of synapse pruning by astrocytes
CellExpression: C1QA ---- hippocampus	Fonseca,M.I.;Chu,S.-H.;Fang,M.J.;Modarresi,L.;Selvan,P.;Tenner,A.J.;Hernandez,M.X.;Tenner,A.J.;MacGregor,G.R.;Tenner,A.J.						10.1186/s12974-017-0814-9	20170177948	1742-2094		Journal of Neuroinflammation	28264694:10139			hippocampus	Mus musculus		28264694	614668660				2017		Cell-specific deletion of C1qa identifies microglia as the dominant source of C1q in mouse brain, Fonseca,M.I.; Chu,S.-H. et al., (2017), Journal of Neuroinflammation	C1q staining in hippocampus of a WT, b C1qaFL/FL, and c C1qaFL/FL:Cx3cr1CreERT2 mice and in the cortex of d WT, e C1qaFL/FL, and f C1qaFL/FL:Cx3cr1CreERT2 in the absence of tamoxifen treatment.	Medscan				info:pmid/28264694#cont:140		Cell-specific deletion of C1qa identifies microglia as the dominant source of C1q in mouse brain
CellExpression: C1QA ---- hippocampus	Fonseca,M.I.;Chu,S.-H.;Fang,M.J.;Modarresi,L.;Selvan,P.;Tenner,A.J.;Hernandez,M.X.;Tenner,A.J.;MacGregor,G.R.;Tenner,A.J.						10.1186/s12974-017-0814-9	20170177948	1742-2094		Journal of Neuroinflammation	28264694:10219			brain	Mus musculus		28264694	614668660				2017		Cell-specific deletion of C1qa identifies microglia as the dominant source of C1q in mouse brain, Fonseca,M.I.; Chu,S.-H. et al., (2017), Journal of Neuroinflammation	Fig. 5 C1q reactivity in the hippocampus is nearly absent in Alzheimer’s disease C1qaFL/FL mouse models crossed to C1qaFL/FL:Cx3cr1CreERT2 mice. a, b C1q immunostaining (red) in the brains of C1qaFL/FL (left column) and Arctic C1qaFL/FL (right column) without (top row) or with Cx3cr1CreERT2 (bottom row) at 5 (a) and 10 m (b) of age.	Medscan				info:pmid/28264694#cont:220		Cell-specific deletion of C1qa identifies microglia as the dominant source of C1q in mouse brain
CellExpression: C1QA ---- hippocampus	Fonseca,M.I.;Chu,S.-H.;Fang,M.J.;Modarresi,L.;Selvan,P.;Tenner,A.J.;Hernandez,M.X.;Tenner,A.J.;MacGregor,G.R.;Tenner,A.J.						10.1186/s12974-017-0814-9	20170177948	1742-2094		Journal of Neuroinflammation	28264694:10224			hippocampus			28264694	614668660				2017		Cell-specific deletion of C1qa identifies microglia as the dominant source of C1q in mouse brain, Fonseca,M.I.; Chu,S.-H. et al., (2017), Journal of Neuroinflammation	Western blot analysis for C1q in hippocampal extracts (60 ug per lane) from C1qaFL/FL, Arctic:C1qaFL/FL, C1qaFL/FL:Cx3cr1CreERT2 and Arctic:C1qaFL/FL:Cx3cr1CreERT2 at c 5 and d 10 months of age.	Medscan				info:pmid/28264694#cont:225		Cell-specific deletion of C1qa identifies microglia as the dominant source of C1q in mouse brain
CellExpression: C1QA ---- hippocampus	Jiang,S.;Bhaskar,K.						10.3233/JAD-161123	20170295043	1875-8908	1387-2877	Journal of Alzheimer's Disease	28372329:10090			frontal cortex			28372329	615631874				2017		Dynamics of the Complement, Cytokine, and Chemokine Systems in the Regulation of Synaptic Function and Dysfunction Relevant to Alzheimer's Disease, Jiang,S.; Bhaskar,K., (2017), Journal of Alzheimer's Disease	C1q is predominantly localized in frontal cortex and hippocampus in pre-clinical AD.	Medscan				info:pmid/28372329#cont:91		Dynamics of the Complement, Cytokine, and Chemokine Systems in the Regulation of Synaptic Function and Dysfunction Relevant to Alzheimer's Disease
CellExpression: C1QA ---- hippocampus	Jiang,S.;Bhaskar,K.						10.3233/JAD-161123	20170295043	1875-8908	1387-2877	Journal of Alzheimer's Disease	28372329:10137			frontal cortex	Homo sapiens		28372329	615631874				2017		Dynamics of the Complement, Cytokine, and Chemokine Systems in the Regulation of Synaptic Function and Dysfunction Relevant to Alzheimer's Disease, Jiang,S.; Bhaskar,K., (2017), Journal of Alzheimer's Disease	Hong et al. observed increased expression of C1q in the hippocampus and frontal cortex of familial AD-mutant human amyloid-β protein precursor (“J20”) transgenic mice [39] at 1 month of age, preceding the synaptic loss [38].	Medscan				info:pmid/28372329#cont:138		Dynamics of the Complement, Cytokine, and Chemokine Systems in the Regulation of Synaptic Function and Dysfunction Relevant to Alzheimer's Disease
CellExpression: C1QA ---- hippocampus	Jiang,S.;Bhaskar,K.						10.3233/JAD-161123	20170295043	1875-8908	1387-2877	Journal of Alzheimer's Disease	28372329:10138			hippocampus	Mus musculus		28372329	615631874				2017		Dynamics of the Complement, Cytokine, and Chemokine Systems in the Regulation of Synaptic Function and Dysfunction Relevant to Alzheimer's Disease, Jiang,S.; Bhaskar,K., (2017), Journal of Alzheimer's Disease	An increase of C1q was also found in the hippocampus of APP/PS1 AD transgenic mice [38].	Medscan				info:pmid/28372329#cont:139		Dynamics of the Complement, Cytokine, and Chemokine Systems in the Regulation of Synaptic Function and Dysfunction Relevant to Alzheimer's Disease
CellExpression: C1QA ---- hippocampus	Jiang,S.;Bhaskar,K.						10.3233/JAD-161123	20170295043	1875-8908	1387-2877	Journal of Alzheimer's Disease	28372329:10163			hippocampus			28372329	615631874				2017		Dynamics of the Complement, Cytokine, and Chemokine Systems in the Regulation of Synaptic Function and Dysfunction Relevant to Alzheimer's Disease, Jiang,S.; Bhaskar,K., (2017), Journal of Alzheimer's Disease	The amount of C1q accumulation in the hippocampus was also APOE allele-dependent in the 9-and 18-month-old APOE	Medscan				info:pmid/28372329#cont:164		Dynamics of the Complement, Cytokine, and Chemokine Systems in the Regulation of Synaptic Function and Dysfunction Relevant to Alzheimer's Disease
CellExpression: C1QA ---- hippocampus	Jiang,S.;Bhaskar,K.				microglia		10.3233/JAD-161123	20170295043	1875-8908	1387-2877	Journal of Alzheimer's Disease	28372329:10171			hippocampus			28372329	615631874				2017		Dynamics of the Complement, Cytokine, and Chemokine Systems in the Regulation of Synaptic Function and Dysfunction Relevant to Alzheimer's Disease, Jiang,S.; Bhaskar,K., (2017), Journal of Alzheimer's Disease	Also, whether the C1q elevation in the hippocampus affects microglia-mediated, complement-dependent synaptic pruning remains elusive; 3) how exactly ApoE affects phagocytic capacity of astrocytes is not clear.	Medscan				info:pmid/28372329#cont:172		Dynamics of the Complement, Cytokine, and Chemokine Systems in the Regulation of Synaptic Function and Dysfunction Relevant to Alzheimer's Disease
CellExpression: C1QA ---- hippocampus	Mangold,C.A.;Wronowski,B.;Du,M.;Masser,D.R.;Sonntag,W.E.;Freeman,W.M.;Masser,D.R.;Hadad,N.;Sonntag,W.E.;Freeman,W.M.;Hadad,N.;Bixler,G.V.;Brucklacher,R.M.;Ford,M.M.;Sonntag,W.E.;Freeman,W.M.;Freeman,W.M.						10.1186/s12974-017-0920-8	20170526855	1742-2094		Journal of Neuroinflammation	28732515:10304			hippocampus			28732515	617421636				2017		Sexually divergent induction of microglial-associated neuroinflammation with hippocampal aging, Mangold,C.A.; Wronowski,B. et al., (2017), Journal of Neuroinflammation	Fig. 8 Sexually divergent, age-related hippocampal C1q protein expression.	Medscan				info:pmid/28732515#cont:305		Sexually divergent induction of microglial-associated neuroinflammation with hippocampal aging
CellExpression: C1QA ---- hippocampus	Luchena,C.;Zuazo-Ibarra,J.;Alberdi,E.;Matute,C.;Capetillo-Zarate,E.;Capetillo-Zarate,E.;Capetillo-Zarate,E.						10.1155/2018/2530414	20190107603	1466-1861	0962-9351	Mediators of Inflammation	30533998:10132			hippocampus	Mus musculus		30533998	626321171				2018		Contribution of neurons and glial cells to complement-mediated synapse removal during development, aging and in Alzheimer's disease, Luchena,C.; Zuazo-Ibarra,J. et al., (2018), Mediators of Inflammation	C1q protein was significantly increased in the hippocampus of APOE4 knock-in mice when compared with APOE3 knock-in mice [76].	Medscan				info:pmid/30533998#cont:133		Contribution of neurons and glial cells to complement-mediated synapse removal during development, aging and in Alzheimer's disease
CellExpression: C1QA ---- hippocampus	Bie,B.;Wu,J.;Foss,J.F.;Naguib,M.;Naguib,M.						10.1007/s12035-019-1467-8	20190048435	1559-1182	0893-7648	Molecular Neurobiology	30652266:10182			hippocampus	Rattus norvegicus		30652266	626027484				2019		Activation of mGluR1 Mediates C1q-Dependent Microglial Phagocytosis of Glutamatergic Synapses in Alzheimer’s Rodent Models, Bie,B.; Wu,J. et al., (2019), Molecular Neurobiology	Significantly increased C1q expression was observed in the hippocampal synaptosomal preparation of the rats injected with amyloid fibrils, which was effectively attenuated by C1q small interfering RNA (a, n =7 rats in each group, F3, 24 = 6.3, P = 0.0026).	Medscan				info:pmid/30652266#cont:183		Activation of mGluR1 Mediates C1q-Dependent Microglial Phagocytosis of Glutamatergic Synapses in Alzheimer’s Rodent Models
CellExpression: C1QA ---- hippocampus	Bie,B.;Wu,J.;Foss,J.F.;Naguib,M.;Naguib,M.						10.1007/s12035-019-1467-8	20190048435	1559-1182	0893-7648	Molecular Neurobiology	30652266:10192			hippocampal CA1 region	Mus musculus		30652266	626027484				2019		Activation of mGluR1 Mediates C1q-Dependent Microglial Phagocytosis of Glutamatergic Synapses in Alzheimer’s Rodent Models, Bie,B.; Wu,J. et al., (2019), Molecular Neurobiology	Significantly increased expression of C1q was observed in hippocampal CA1 synaptosomal preparation in the Tg-APPsw/PSEN1DE9 (APP/PSI) compared to C57BL/6 mice (c, n = 8 mice in each group, unpaired t test, t =3.7, DF = 14, two-tailed P = 0.002).	Medscan				info:pmid/30652266#cont:193		Activation of mGluR1 Mediates C1q-Dependent Microglial Phagocytosis of Glutamatergic Synapses in Alzheimer’s Rodent Models
CellExpression: C1QA ---- hippocampus	Bie,B.;Wu,J.;Foss,J.F.;Naguib,M.;Naguib,M.						10.1007/s12035-019-1467-8	20190048435	1559-1182	0893-7648	Molecular Neurobiology	30652266:10208			hippocampal CA1 region	Rattus norvegicus		30652266	626027484				2019		Activation of mGluR1 Mediates C1q-Dependent Microglial Phagocytosis of Glutamatergic Synapses in Alzheimer’s Rodent Models, Bie,B.; Wu,J. et al., (2019), Molecular Neurobiology	In accordance with a previous report [11], our results showed an increased expression of C1q in the hippocampal CA1 synaptosomal preparation in the rats injected with Aβ1– 40 fibrils (Fig. 4a), which was predominantly co-localized with the immunosignal of postsynaptic marker PSD95 (Fig. 4b, Movie 3).	Medscan				info:pmid/30652266#cont:209		Activation of mGluR1 Mediates C1q-Dependent Microglial Phagocytosis of Glutamatergic Synapses in Alzheimer’s Rodent Models
CellExpression: C1QA ---- hippocampus	Bie,B.;Wu,J.;Foss,J.F.;Naguib,M.;Naguib,M.						10.1007/s12035-019-1467-8	20190048435	1559-1182	0893-7648	Molecular Neurobiology	30652266:10211			hippocampal CA1 region	Mus musculus		30652266	626027484				2019		Activation of mGluR1 Mediates C1q-Dependent Microglial Phagocytosis of Glutamatergic Synapses in Alzheimer’s Rodent Models, Bie,B.; Wu,J. et al., (2019), Molecular Neurobiology	The expression of C1q was also increased in the hippocampal CA1 synaptosomal preparation of the APP/PS1 transgenic mice (Fig. 4c).	Medscan				info:pmid/30652266#cont:212		Activation of mGluR1 Mediates C1q-Dependent Microglial Phagocytosis of Glutamatergic Synapses in Alzheimer’s Rodent Models
CellExpression: C1QA ---- hippocampus	Bie,B.;Wu,J.;Foss,J.F.;Naguib,M.;Naguib,M.						10.1007/s12035-019-1467-8	20190048435	1559-1182	0893-7648	Molecular Neurobiology	30652266:10219			hippocampus	Rattus norvegicus		30652266	626027484				2019		Activation of mGluR1 Mediates C1q-Dependent Microglial Phagocytosis of Glutamatergic Synapses in Alzheimer’s Rodent Models, Bie,B.; Wu,J. et al., (2019), Molecular Neurobiology	small interfering RNA (5 nmol per side for 7 days), but not scrambled RNA , effectively attenuated hippocampal C1q expression in the amyloid-injected rats (Fig. 4a, b) and control group as well (Fig. S1).	Medscan				info:pmid/30652266#cont:220		Activation of mGluR1 Mediates C1q-Dependent Microglial Phagocytosis of Glutamatergic Synapses in Alzheimer’s Rodent Models
CellExpression: C1QA ---- hippocampus	Bie,B.;Wu,J.;Foss,J.F.;Naguib,M.;Naguib,M.						10.1007/s12035-019-1467-8	20190048435	1559-1182	0893-7648	Molecular Neurobiology	30652266:10226			hippocampus	Rattus norvegicus		30652266	626027484				2019		Activation of mGluR1 Mediates C1q-Dependent Microglial Phagocytosis of Glutamatergic Synapses in Alzheimer’s Rodent Models, Bie,B.; Wu,J. et al., (2019), Molecular Neurobiology	Significantly increased C1q mRNAwas detected in the hippocampal synaptosomal preparation in the modeled rats, which was attenuated by JNJ16259685 (c, n = 6 rats in each group, F3, 20=7.46, P = 0.002).	Medscan				info:pmid/30652266#cont:227		Activation of mGluR1 Mediates C1q-Dependent Microglial Phagocytosis of Glutamatergic Synapses in Alzheimer’s Rodent Models
CellExpression: C1QA ---- hippocampus	Bie,B.;Wu,J.;Foss,J.F.;Naguib,M.;Naguib,M.				neuron		10.1007/s12035-019-1467-8	20190048435	1559-1182	0893-7648	Molecular Neurobiology	30652266:10230			hippocampal CA1 region	Rattus norvegicus		30652266	626027484				2019		Activation of mGluR1 Mediates C1q-Dependent Microglial Phagocytosis of Glutamatergic Synapses in Alzheimer’s Rodent Models, Bie,B.; Wu,J. et al., (2019), Molecular Neurobiology	Given that neuronal protein synthesis intensively occurs at the synaptic terminals as well as cell bodies [21, 22] and that phosphorylation of FMRP, via associated polyribosomes, may substantially impair mRNA transportation into dendrites and its translation in the synapses [24, 26], we next evaluated the expression of C1q mRNA in the hippocampal CA1 synaptosomal preparation of amyloid-injected r…	Medscan				info:pmid/30652266#cont:231		Activation of mGluR1 Mediates C1q-Dependent Microglial Phagocytosis of Glutamatergic Synapses in Alzheimer’s Rodent Models
CellExpression: C1QA ---- hippocampus	Bie,B.;Wu,J.;Foss,J.F.;Naguib,M.;Naguib,M.						10.1007/s12035-019-1467-8	20190048435	1559-1182	0893-7648	Molecular Neurobiology	30652266:10239			hippocampus	Rattus norvegicus		30652266	626027484				2019		Activation of mGluR1 Mediates C1q-Dependent Microglial Phagocytosis of Glutamatergic Synapses in Alzheimer’s Rodent Models, Bie,B.; Wu,J. et al., (2019), Molecular Neurobiology	In addition, our RNA-IP study revealed an increased binding of eIF-4E with C1q mRNA in the hippocampal synaptosomal preparation in the modeled rats (Fig. 6d).	Medscan				info:pmid/30652266#cont:240		Activation of mGluR1 Mediates C1q-Dependent Microglial Phagocytosis of Glutamatergic Synapses in Alzheimer’s Rodent Models
CellExpression: C1QA ---- hippocampus	Bie,B.;Wu,J.;Foss,J.F.;Naguib,M.;Naguib,M.						10.1007/s12035-019-1467-8	20190048435	1559-1182	0893-7648	Molecular Neurobiology	30652266:10247			hippocampal CA1 region	Rattus norvegicus		30652266	626027484				2019		Activation of mGluR1 Mediates C1q-Dependent Microglial Phagocytosis of Glutamatergic Synapses in Alzheimer’s Rodent Models, Bie,B.; Wu,J. et al., (2019), Molecular Neurobiology	Moreover, an RNA-IP study also revealed a significantly decreased binding of phosphorylated FMRP in the ribosome containing C1q mRNA in the hippocampal CA1 tissue of the amyloid-injected rats (Fig. 6f).	Medscan				info:pmid/30652266#cont:248		Activation of mGluR1 Mediates C1q-Dependent Microglial Phagocytosis of Glutamatergic Synapses in Alzheimer’s Rodent Models
CellExpression: C1QA ---- hippocampus	Bie,B.;Wu,J.;Foss,J.F.;Naguib,M.;Naguib,M.						10.1007/s12035-019-1467-8	20190048435	1559-1182	0893-7648	Molecular Neurobiology	30652266:10248			hippocampus	Rattus norvegicus		30652266	626027484				2019		Activation of mGluR1 Mediates C1q-Dependent Microglial Phagocytosis of Glutamatergic Synapses in Alzheimer’s Rodent Models, Bie,B.; Wu,J. et al., (2019), Molecular Neurobiology	Considering the critical role of phosphorylated FMRP in modulating the local mRNA transport and translation, these results point toward FMRP involvement in the altered local expression of C1q in the hippocampal synaptosomes in the amyloid-treated rats.	Medscan				info:pmid/30652266#cont:249		Activation of mGluR1 Mediates C1q-Dependent Microglial Phagocytosis of Glutamatergic Synapses in Alzheimer’s Rodent Models
CellExpression: C1QA ---- hippocampus	Bie,B.;Wu,J.;Foss,J.F.;Naguib,M.;Naguib,M.						10.1007/s12035-019-1467-8	20190048435	1559-1182	0893-7648	Molecular Neurobiology	30652266:10302			hippocampus			30652266	626027484				2019		Activation of mGluR1 Mediates C1q-Dependent Microglial Phagocytosis of Glutamatergic Synapses in Alzheimer’s Rodent Models, Bie,B.; Wu,J. et al., (2019), Molecular Neurobiology	Fig. 10 Activation of mGluR1 signaling by specific Metabotropic glutamate receptor agonist dihydroxyphenylglycine upregulated hippocampal C1q expression.	Medscan				info:pmid/30652266#cont:303		Activation of mGluR1 Mediates C1q-Dependent Microglial Phagocytosis of Glutamatergic Synapses in Alzheimer’s Rodent Models
CellExpression: C1QA ---- hippocampus	Bie,B.;Wu,J.;Foss,J.F.;Naguib,M.;Naguib,M.						10.1007/s12035-019-1467-8	20190048435	1559-1182	0893-7648	Molecular Neurobiology	30652266:10314			hippocampal CA1 region	Rattus norvegicus		30652266	626027484				2019		Activation of mGluR1 Mediates C1q-Dependent Microglial Phagocytosis of Glutamatergic Synapses in Alzheimer’s Rodent Models, Bie,B.; Wu,J. et al., (2019), Molecular Neurobiology	and increased C1q mRNA in the hippocampal CA1 synaptosome (c, n = 6 rats in each group, t =2.8, DF = 10, two-tailed P = 0.018).	Medscan				info:pmid/30652266#cont:315		Activation of mGluR1 Mediates C1q-Dependent Microglial Phagocytosis of Glutamatergic Synapses in Alzheimer’s Rodent Models
CellExpression: C1QA ---- hippocampus	Bie,B.;Wu,J.;Foss,J.F.;Naguib,M.;Naguib,M.						10.1007/s12035-019-1467-8	20190048435	1559-1182	0893-7648	Molecular Neurobiology	30652266:10321			hippocampus	Rodentia		30652266	626027484				2019		Activation of mGluR1 Mediates C1q-Dependent Microglial Phagocytosis of Glutamatergic Synapses in Alzheimer’s Rodent Models, Bie,B.; Wu,J. et al., (2019), Molecular Neurobiology	The present studies demonstrated a significant increase of hippocampal C1q immunosignal in the hippocampal glutamatergic synapses in the rodent models of AD, and suppression of C1q upregulation substantially attenuated the microglial phagocytosis of glutamatergic synapses and restored the hippocampal glutamatergic transmission and cognitive function in the rats injected with amyloid fibrils.	Medscan				info:pmid/30652266#cont:322		Activation of mGluR1 Mediates C1q-Dependent Microglial Phagocytosis of Glutamatergic Synapses in Alzheimer’s Rodent Models
CellExpression: C1QA ---- hippocampus	Bie,B.;Wu,J.;Foss,J.F.;Naguib,M.;Naguib,M.				neuron		10.1007/s12035-019-1467-8	20190048435	1559-1182	0893-7648	Molecular Neurobiology	30652266:10322			brain			30652266	626027484				2019		Activation of mGluR1 Mediates C1q-Dependent Microglial Phagocytosis of Glutamatergic Synapses in Alzheimer’s Rodent Models, Bie,B.; Wu,J. et al., (2019), Molecular Neurobiology	Previous in situ hybridization studies confirmed neuronal expression of C1q in the hippocampus and cortex neurons [69–72] and brain microglial cells [73].	Medscan				info:pmid/30652266#cont:323		Activation of mGluR1 Mediates C1q-Dependent Microglial Phagocytosis of Glutamatergic Synapses in Alzheimer’s Rodent Models
CellExpression: C1QA ---- hippocampus	Lopez-Sanchez,C.;Garcia-Martinez,V.;Poejo,J.;Garcia-Lopez,V.;Salazar,J.;Gutierrez-Merino,C.;Lopez-Sanchez,C.;Garcia-Martinez,V.;Garcia-Lopez,V.;Garcia-Lopez,V.;Salazar,J.;Gutierrez-Merino,C.				type 1 astrocyte		10.3390/ijms21103609	20200432260	1422-0067	1661-6596	International Journal of Molecular Sciences	32443829:10157			cerebellum			32443829	2004417158				2020		Early reactive a1 astrocytes induction by the neurotoxin 3-nitropropionic acid in rat brain, Lopez-Sanchez,C.; Garcia-Martinez,V. et al., (2020), International Journal of Molecular Sciences	Overall, the pattern of increased expression of cytokines (IL1-α, tumor necrosis factor α, and C1q) in striatum, hippocampus, and cerebellum correlated with the regionalization of component 3 positive reactive A1 astrocytes.	Medscan				info:pmid/32443829#cont:158		Early reactive a1 astrocytes induction by the neurotoxin 3-nitropropionic acid in rat brain
CellExpression: C1QA ---- hippocampus	Lopez-Sanchez,C.;Garcia-Martinez,V.;Poejo,J.;Garcia-Lopez,V.;Salazar,J.;Gutierrez-Merino,C.;Lopez-Sanchez,C.;Garcia-Martinez,V.;Garcia-Lopez,V.;Garcia-Lopez,V.;Salazar,J.;Gutierrez-Merino,C.				microglia		10.3390/ijms21103609	20200432260	1422-0067	1661-6596	International Journal of Molecular Sciences	32443829:10183			cerebellum	Rattus norvegicus		32443829	2004417158				2020		Early reactive a1 astrocytes induction by the neurotoxin 3-nitropropionic acid in rat brain, Lopez-Sanchez,C.; Garcia-Martinez,V. et al., (2020), International Journal of Molecular Sciences	... cytokines IL-1α, tumor necrosis factor α, and C1q are also overexpressed in the striatum, hippocampus, and cerebellum of adult Wistar rats treated with daily i.p. injections of 25 mg 3-Nitropropionic acid/kg b.w. In our experimental model, i.p. administration of 3-Nitropropionic acid induced a gradual increase of these three cytokines starting long before the observation of any significant ne…	Medscan				info:pmid/32443829#cont:184		Early reactive a1 astrocytes induction by the neurotoxin 3-nitropropionic acid in rat brain
CellExpression: C1QA ---- hippocampus	Montay-Gruel,P.;Markarian,M.;Allen,B.D.;Baddour,J.D.;Giedzinski,E.;Limoli,C.;Acharya,M.M.;Jorge,P.G.;Petit,B.;Bailat,C.;Vozenin,M.-C.						10.1667/RADE-20-00067.1	20201142208	1938-5404	0033-7587	Radiation Research	32853387:10150			hippocampus			32853387	633742717				2020		Ultra-High-Dose-Rate FLASH Irradiation Limits Reactive Gliosis in the Brain, Montay-Gruel,P.; Markarian,M. et al., (2020), Radiation Research	One month after 10 Gy conventional dose-rate-RT, there was significantly elevated microglial co-labeling of C1q in the hippocampus (panel D), whereas after FLASH radiation therapy this was not observed.	Medscan				info:pmid/32853387#cont:151		Ultra-High-Dose-Rate FLASH Irradiation Limits Reactive Gliosis in the Brain
CellExpression: C1QA ---- hippocampus	Fairley,L.H.;Barron,A.M.;Sahara,N.;Aoki,I.;Ji,B.;Suhara,T.;Higuchi,M.;Barron,A.M.						10.1186/s12974-021-02122-1	20210293559	1742-2094		Journal of Neuroinflammation	33740987:10183			cerebral cortex	Mus musculus		33740987	2010844421				2021		Neuroprotective effect of mitochondrial translocator protein ligand in a mouse model of tauopathy, Fairley,L.H.; Barron,A.M. et al., (2021), Journal of Neuroinflammation	Inset shows digitally magnified view of image. b-d Quantification of immunoreactivity of the inflammatory markers, TSPO (b), IBA-1 (c), and C1q (d) in the hippocampus and cerebral cortices of nonTg (N = 12) and tau transgenic mice mice treated with either Ro5 (N = 7) or vehicle (N = 6).	Medscan				info:pmid/33740987#cont:184		Neuroprotective effect of mitochondrial translocator protein ligand in a mouse model of tauopathy
CellExpression: C1QA ---- hippocampus	Zhou,Y.;Zhang,Y.;Liu,X.;Fan,R.;Botchway,B.O.A.						10.1007/s12035-021-02293-1	20210081344	1559-1182	0893-7648	Molecular Neurobiology	33501626:10183			hippocampus			33501626	2010266076				2021		Infliximab Can Improve Traumatic Brain Injury by Suppressing the Tumor Necrosis Factor Alpha Pathway, Zhou,Y.; Zhang,Y. et al., (2021), Molecular Neurobiology	Studies have found C1q to be upregulated in the hippocampus after Traumatic brain injury, concomitant with synaptic loss 30 days after injury [88].	Medscan				info:pmid/33501626#cont:184		Infliximab Can Improve Traumatic Brain Injury by Suppressing the Tumor Necrosis Factor Alpha Pathway
CellExpression: C1QA ---- hippocampus	Stephan,A.H.;Lovelett,E.A.;Berns,D.S.;Barres,B.A.;Madison,D.V.;Mateos,J.M.;Fraser,D.A.;Tenner,A.J.;Coutellier,L.;Kim,L.;Shamloo,M.;Tsai,H.-H.;Rowitch,D.H.;Tsai,H.-H.;Rowitch,D.H.;Tsai,H.-H.;Rowitch,D.H.;Huang,E.J.;Fraser,D.A.				neuron		10.1523/JNEUROSCI.1333-13.2013	2013508617	1529-2401	0270-6474	Journal of Neuroscience	23946404:10446			corpus striatum	Oryctolagus cuniculus		23946404	369564698				2013		A dramatic increase of C1q protein in the CNS during normal aging, Stephan,A.H.; Lovelett,E.A. et al., (2013), Journal of Neuroscience	A, B, In lightly fixed tissue, our new rabbit anti-mouse C1q monoclonal antibody enabled the additional detection of C1q signals in larger cell bodies (neurons,E–G),indistinctareasofthebrain.TheseC1q-positiveneuronsweredetectedfrom~1monthofageonandaging-independentthereafter(6-month-oldshown).C1q-positiveneuronsweredetected in the hippocampus, thalamus, striatum, and midbrain.	Medscan				info:pmid/23946404#cont:447		A dramatic increase of C1q protein in the CNS during normal aging
CellExpression: C1QA ---- hippocampus	Rostami,E.;Risling,M.;Davidsson,J.;Gyorgy,A.;Agoston,D.V.;Bellander,B.-M.						10.1089/neu.2012.2583	2013736352	1557-9042	0897-7151	Journal of Neurotrauma	23808389:10170			cingulate cortex			23808389	370318792				2013		The terminal pathway of the complement system is activated in focal penetrating but not in mild diffuse traumatic brain injury, Rostami,E.; Risling,M. et al., (2013), Journal of Neurotrauma	In the rot-traumatic brain injury model an increased expression of C1q was found in the cingulate cortex, the hippocampus, the corpus	Medscan				info:pmid/23808389#cont:171		The terminal pathway of the complement system is activated in focal penetrating but not in mild diffuse traumatic brain injury
CellExpression: C1QA ---- hippocampus	Rostami,E.;Risling,M.;Davidsson,J.;Gyorgy,A.;Agoston,D.V.;Bellander,B.-M.						10.1089/neu.2012.2583	2013736352	1557-9042	0897-7151	Journal of Neurotrauma	23808389:10188			corpus callosum			23808389	370318792				2013		The terminal pathway of the complement system is activated in focal penetrating but not in mild diffuse traumatic brain injury, Rostami,E.; Risling,M. et al., (2013), Journal of Neurotrauma	In the pen-traumatic brain injury model, an increased expression of C1q was detected in the corpus callosum and hippocampus ipsilateral and, to a lesser ...	Medscan				info:pmid/23808389#cont:189		The terminal pathway of the complement system is activated in focal penetrating but not in mild diffuse traumatic brain injury
CellExpression: C1QA ---- hippocampus	Rostami,E.;Risling,M.;Davidsson,J.;Gyorgy,A.;Agoston,D.V.;Bellander,B.-M.						10.1089/neu.2012.2583	2013736352	1557-9042	0897-7151	Journal of Neurotrauma	23808389:10321			hippocampus			23808389	370318792				2013		The terminal pathway of the complement system is activated in focal penetrating but not in mild diffuse traumatic brain injury, Rostami,E.; Risling,M. et al., (2013), Journal of Neurotrauma	In rot-traumatic brain injury, there was an upregulation of C1q and C3 expression in the hippocampus.	Medscan				info:pmid/23808389#cont:322		The terminal pathway of the complement system is activated in focal penetrating but not in mild diffuse traumatic brain injury
CellExpression: C1QA ---- hippocampus	Rostami,E.;Risling,M.;Davidsson,J.;Gyorgy,A.;Agoston,D.V.;Bellander,B.-M.						10.1089/neu.2012.2583	2013736352	1557-9042	0897-7151	Journal of Neurotrauma	23808389:10329			amygdaloid			23808389	370318792				2013		The terminal pathway of the complement system is activated in focal penetrating but not in mild diffuse traumatic brain injury, Rostami,E.; Risling,M. et al., (2013), Journal of Neurotrauma	Our findings demonstrate the expression of C1q and C3 in the corpus callosum, the cingulate cortex, the hippocampus, the thalamus, and the amygdala, but ...	Medscan				info:pmid/23808389#cont:330		The terminal pathway of the complement system is activated in focal penetrating but not in mild diffuse traumatic brain injury
CellExpression: C1QA ---- hippocampus	Whalley,K.						10.1038/nrn.2016.52	20160319361	1471-0048	1471-003X	Nature Reviews Neuroscience	27098771:10004			hippocampus	Mus musculus		27098771	610055271				2016		Neurodegenerative disease: Complement mediates pathological pruning, Whalley,K., (2016), Nature Reviews Neuroscience	By 3 months of age — before plaque formation — the mice exhibited both synapse loss and increased levels of C1q immuno- reactivity in the hippocampus	Medscan				info:pmid/27098771#cont:5		Neurodegenerative disease: Complement mediates pathological pruning
CellExpression: C1QA ---- hippocampus	Whalley,K.						10.1038/nrn.2016.52	20160319361	1471-0048	1471-003X	Nature Reviews Neuroscience	27098771:10009			hippocampus	Mus musculus		27098771	610055271				2016		Neurodegenerative disease: Complement mediates pathological pruning, Whalley,K., (2016), Nature Reviews Neuroscience	By 3 months of age — before plaque formation — the mice exhibited both synapse loss and increased levels of C1q immunoreactivity in the hippocampus.	Medscan				info:pmid/27098771#cont:10		Neurodegenerative disease: Complement mediates pathological pruning
CellExpression: C1QA ---- hippocampus	Whalley,K.						10.1038/nrn.2016.52	20160319361	1471-0048	1471-003X	Nature Reviews Neuroscience	27098771:10012			lateral ventricle	Mus musculus		27098771	610055271				2016		Neurodegenerative disease: Complement mediates pathological pruning, Whalley,K., (2016), Nature Reviews Neuroscience	The authors found that systemic injection of J20 mice with an inhibitor of Aβ production decreased C1q deposition at synapses, whereas injection of oligomeric amyloid-β into the lateral ventricles of wildtype mice increased both synapse loss and C1q deposition in the hippocampus.	Medscan				info:pmid/27098771#cont:13		Neurodegenerative disease: Complement mediates pathological pruning
CellExpression: C1QA ---- hippocampus	Vasek,M.J.;Garber,C.;Dorsey,D.;Durrant,D.M.;Bollman,B.;Soung,A.;Funk,K.;Klein,R.S.;Durrant,D.M.;Yu,J.;Perez-Torres,C.;Garbow,J.R.;Frouin,A.;Wilton,D.K.;Stevens,B.;DeMasters,B.K.;Tyler,K.L.;Jiang,X.;Mennerick,S.;Bowen,J.R.;Suthar,M.S.;Robinson,J.K.;Schmid						10.1038/nature18283	20160474661	1476-4687	0028-0836	Nature	27337340:10401			hippocampus			27337340	610910418				2016		A complement-microglial axis drives synapse loss during virus-induced memory impairment, Vasek,M.J.; Garber,C. et al., (2016), Nature	Hippocampal upregulation of C1QA, the initiating factor of the classical complement cascade, was detected at 7, 25 and 52 dpi compared to mock-infected controls (Fig. 4a).	Medscan				info:pmid/27337340#cont:402		A complement-microglial axis drives synapse loss during virus-induced memory impairment
CellExpression: C1QA ---- hippocampus	Vasek,M.J.;Garber,C.;Dorsey,D.;Durrant,D.M.;Bollman,B.;Soung,A.;Funk,K.;Klein,R.S.;Durrant,D.M.;Yu,J.;Perez-Torres,C.;Garbow,J.R.;Frouin,A.;Wilton,D.K.;Stevens,B.;DeMasters,B.K.;Tyler,K.L.;Jiang,X.;Mennerick,S.;Bowen,J.R.;Suthar,M.S.;Robinson,J.K.;Schmid						10.1038/nature18283	20160474661	1476-4687	0028-0836	Nature	27337340:10402			hippocampus			27337340	610910418				2016		A complement-microglial axis drives synapse loss during virus-induced memory impairment, Vasek,M.J.; Garber,C. et al., (2016), Nature	Hippocampal C1qa mRNA in conjunction with IBA1 expression	Medscan				info:pmid/27337340#cont:403		A complement-microglial axis drives synapse loss during virus-induced memory impairment
CellExpression: C1QA ---- hippocampus	Vasek,M.J.;Garber,C.;Dorsey,D.;Durrant,D.M.;Bollman,B.;Soung,A.;Funk,K.;Klein,R.S.;Durrant,D.M.;Yu,J.;Perez-Torres,C.;Garbow,J.R.;Frouin,A.;Wilton,D.K.;Stevens,B.;DeMasters,B.K.;Tyler,K.L.;Jiang,X.;Mennerick,S.;Bowen,J.R.;Suthar,M.S.;Robinson,J.K.;Schmid						10.1038/nature18283	20160474661	1476-4687	0028-0836	Nature	27337340:10499			hippocampus	Mus musculus		27337340	610910418				2016		A complement-microglial axis drives synapse loss during virus-induced memory impairment, Vasek,M.J.; Garber,C. et al., (2016), Nature	of hippocampal C1qa mRNA normalized to Gapdh in mock (n = 8) or 7 6–8-days post-infection (n = 3), 25 6–8-days post-infection (n = 8) or 52 6–8-days post-infection (n = 7) after West Nile virus-NS5-E218A infection. b, Fluorescent in situ hybridization using RNA probes for neuron specific enolase (NSE) with sense or antisense C1QA coupled with immunostaining for IBA1 in West Nile virus-NS5-E218A-i…	Medscan				info:pmid/27337340#cont:500		A complement-microglial axis drives synapse loss during virus-induced memory impairment
CellExpression: C1QA ---- hippocampus	Goldsmith,S.K.;Wals,P.;Rozovsky,I.;Morgan,T.E.;Finch,C.E.				brain cell		10.1046/j.1471-4159.1997.68052046.x			0022-3042		9109531:5	J Neurochem		brain			9109531					1997		Kainic acid and decorticating lesions stimulate the synthesis of C1q protein in adult rat brain., Goldsmith,S.K.; Wals,P. et al., (1997), J Neurochem	These findings support the hypothesis that the C1q protein detected by immunocytochemistry in senile plaques of Alzheimer brains and in the hippocampus after deafferenting lesions is synthesized by resident brain cells.	Medscan				info:pmid/9109531#abs:6		Kainic acid and decorticating lesions stimulate the synthesis of C1q protein in adult rat brain.
CellExpression: C1QA ---- hippocampus	Fan,R.;Tenner,A.J.						10.1016/j.expneurol.2003.09.023			0014-4886		14736505:3	Exp Neurol		hippocampus			14736505					2004		Complement C1q expression induced by Abeta in rat hippocampal organotypic slice cultures., Fan,R.; Tenner,A.J., (2004), Exp Neurol	To begin to define the role of C1q in tissue injury mediated by Abeta, we assessed the appearance of C1q in hippocampal slice cultures treated with freshly solubilized or fibrillar Abeta 1-42.	Medscan				info:pmid/14736505#abs:4		Complement C1q expression induced by Abeta in rat hippocampal organotypic slice cultures.
CellExpression: C1QA ---- hippocampus	Shen,Y.;Zhang,G.;Liu,L.;Xu,S.				neuroglia		10.1016/j.arcmed.2006.10.007			0188-4409		17350477:4	Arch Med Res		hippocampus	Rattus norvegicus		17350477					2007		Suppressive effects of melatonin on amyloid-beta-induced glial activation in rat hippocampus., Shen,Y.; Zhang,G. et al., (2007), Arch Med Res	It was found that Abeta25-35 injected into rat hippocampus induced an impairment in learning and memory and a marked increase of positive glial cells expressing IL-1alpha and C1q in hippocampus, compared with the controls.	Medscan				info:pmid/17350477#abs:5		Suppressive effects of melatonin on amyloid-beta-induced glial activation in rat hippocampus.
CellExpression: C1QA ---- hippocampus	Shen,Y.;Zhang,G.;Liu,L.;Xu,S.						10.1016/j.arcmed.2006.10.007			0188-4409		17350477:7	Arch Med Res		hippocampus			17350477					2007		Suppressive effects of melatonin on amyloid-beta-induced glial activation in rat hippocampus., Shen,Y.; Zhang,G. et al., (2007), Arch Med Res	Cells expressing IL-1alpha and C1q were significantly decreased in hippocampus by pretreatment with melatonin at doses of 0.1 mg/kg and 1 mg/kg, but not at the dose of 0.01 mg/kg.	Medscan				info:pmid/17350477#abs:8		Suppressive effects of melatonin on amyloid-beta-induced glial activation in rat hippocampus.
CellExpression: C1QA ---- hippocampus	Chung,W.S.;Verghese,P.B.;Chakraborty,C.;Joung,J.;Hyman,B.T.;Ulrich,J.D.;Holtzman,D.M.;Barres,B.A.						10.1073/pnas.160989611310.1073/pnas.1609896113		1091-6490			27559087:7	Proc Natl Acad Sci U S A		hippocampus			27559087					2016		Novel allele-dependent role for APOE in controlling the rate of synapse pruning by astrocytes., Chung,W.S.; Verghese,P.B. et al., (2016), Proc Natl Acad Sci U S A	We also found that the amount of C1q protein accumulation in hippocampus, which may represent the accumulation of senescent synapses with enhanced vulnerability to complement-mediated degeneration, is highly dependent on APOE alleles: C1q accumulation was significantly reduced in APOE2 knock-in animals and was significantly increased in APOE4 knock-in animals compared with APOE3 knock-in animals.	Medscan		296: '(KI) ' -> '' 345: 'KI ' -> 'knock-in ' 382: 'KI ' -> 'knock-in '		info:pmid/27559087#abs:8		Novel allele-dependent role for APOE in controlling the rate of synapse pruning by astrocytes.
CellExpression: C1QA ---- hippocampus	Ramaglia,V.;Dubey,M.;Malpede,M.A.;Petersen,N.;de Vries,S.I.;Kole,M.H.P.;Kole,M.H.P.;Schenk,G.J.;Geurts,J.J.G.;Huitinga,I.;Ramaglia,V.;Ahmed,S.M.;Lee,D.S.W.;Gommerman,J.L.;Gold,S.M.;Gold,S.M.				microglia		10.1007/s00401-021-02338-8	20210624865	1432-0533	0001-6322	Acta Neuropathologica	34170374:10043			hippocampal CA2 region			34170374	2012907520				2021		Complement-associated loss of CA2 inhibitory synapses in the demyelinated hippocampus impairs memory, Ramaglia,V.; Dubey,M. et al., (2021), Acta Neuropathologica	Our team previously showed that in the Multiple sclerosis hippocampus C1q and C3d are deposited particularly in the CA2/3 region at synapses that localize ...	Medscan				info:pmid/34170374#cont:44		Complement-associated loss of CA2 inhibitory synapses in the demyelinated hippocampus impairs memory
CellExpression: C1QA ---- hippocampus	Ramaglia,V.;Dubey,M.;Malpede,M.A.;Petersen,N.;de Vries,S.I.;Kole,M.H.P.;Kole,M.H.P.;Schenk,G.J.;Geurts,J.J.G.;Huitinga,I.;Ramaglia,V.;Ahmed,S.M.;Lee,D.S.W.;Gommerman,J.L.;Gold,S.M.;Gold,S.M.						10.1007/s00401-021-02338-8	20210624865	1432-0533	0001-6322	Acta Neuropathologica	34170374:10281			hippocampal CA2 region			34170374	2012907520				2021		Complement-associated loss of CA2 inhibitory synapses in the demyelinated hippocampus impairs memory, Ramaglia,V.; Dubey,M. et al., (2021), Acta Neuropathologica	... analysis of the percentage of area covered by the C1q immunostaining showed that in the CA2 region of Multiple sclerosis-DM hippocampi the amount of C1q ...	Medscan				info:pmid/34170374#cont:282		Complement-associated loss of CA2 inhibitory synapses in the demyelinated hippocampus impairs memory
CellExpression: C1QA ---- hippocampus	Ramaglia,V.;Dubey,M.;Malpede,M.A.;Petersen,N.;de Vries,S.I.;Kole,M.H.P.;Kole,M.H.P.;Schenk,G.J.;Geurts,J.J.G.;Huitinga,I.;Ramaglia,V.;Ahmed,S.M.;Lee,D.S.W.;Gommerman,J.L.;Gold,S.M.;Gold,S.M.						10.1007/s00401-021-02338-8	20210624865	1432-0533	0001-6322	Acta Neuropathologica	34170374:10329			hippocampus			34170374	2012907520				2021		Complement-associated loss of CA2 inhibitory synapses in the demyelinated hippocampus impairs memory, Ramaglia,V.; Dubey,M. et al., (2021), Acta Neuropathologica	Consistent with previous reports [47, 82], in the control hippocampus C1q (quantified as % immunoreactivity) was found to be detected	Medscan				info:pmid/34170374#cont:330		Complement-associated loss of CA2 inhibitory synapses in the demyelinated hippocampus impairs memory
CellExpression: C1QA ---- hippocampus	Ramaglia,V.;Dubey,M.;Malpede,M.A.;Petersen,N.;de Vries,S.I.;Kole,M.H.P.;Kole,M.H.P.;Schenk,G.J.;Geurts,J.J.G.;Huitinga,I.;Ramaglia,V.;Ahmed,S.M.;Lee,D.S.W.;Gommerman,J.L.;Gold,S.M.;Gold,S.M.				pyramidal cell		10.1007/s00401-021-02338-8	20210624865	1432-0533	0001-6322	Acta Neuropathologica	34170374:10334			hippocampal CA2 region	Mus musculus		34170374	2012907520				2021		Complement-associated loss of CA2 inhibitory synapses in the demyelinated hippocampus impairs memory, Ramaglia,V.; Dubey,M. et al., (2021), Acta Neuropathologica	To further investigate the prominent CA2 localization of C1q in the demyelinated hippocampus, we stained hippocampal slices from control and cuprizone-fed ...	Medscan				info:pmid/34170374#cont:335		Complement-associated loss of CA2 inhibitory synapses in the demyelinated hippocampus impairs memory
CellExpression: C1QA ---- hippocampus	Fonseca,M.I.;Kawas,C.H.;Troncoso,J.C.;Tenner,A.J.				neuron		10.1016/j.nbd.2003.09.004			0969-9961	Neurobiology of Disease	100580583:1059			frontal cortex		S0969-9961(03)00189-X						2004		Neuronal localization of C1q in preclinical Alzheimer's disease, Fonseca,M.I.; Kawas,C.H. et al., (2004), Neurobiology of Disease	While neuronal-associated C1q is found in Alzheimer's disease hippocampus , little to no such neuronal C1q has been detected in frontal cortex in other brain areas in Alzheimer's disease or other preclinical Alzheimer's disease cases.	Medscan		42: 'AD ' -> 'Alzheimer\'s disease ' 167: 'AD ' -> 'Alzheimer\'s disease ' 208: 'AD ' -> 'Alzheimer\'s disease '		info:doi/10.1016/j.nbd.2003.09.004#body:60		Neuronal localization of C1q in preclinical Alzheimer's disease
CellExpression: C1QA ---- hippocampus	Fonseca,M.I.;Kawas,C.H.;Troncoso,J.C.;Tenner,A.J.				neuron		10.1016/j.nbd.2003.09.004			0969-9961	Neurobiology of Disease	100580583:1066			frontal cortex		S0969-9961(03)00189-X						2004		Neuronal localization of C1q in preclinical Alzheimer's disease, Fonseca,M.I.; Kawas,C.H. et al., (2004), Neurobiology of Disease	Thus, the predominant neuronal C1q localization in both frontal cortex and hippocampus makes this early preclinical Alzheimer's disease case currently unique.	Medscan		116: 'AD ' -> 'Alzheimer\'s disease '		info:doi/10.1016/j.nbd.2003.09.004#body:67		Neuronal localization of C1q in preclinical Alzheimer's disease
CellExpression: C1QA ---- hippocampus	Jiang,S.;Bhaskar,K.						10.3233/JAD-161123	20170295043	1875-8908	1387-2877	Journal of Alzheimer's Disease	100025553:10090			frontal cortex				615631874				2017		Dynamics of the Complement, Cytokine, and Chemokine Systems in the Regulation of Synaptic Function and Dysfunction Relevant to Alzheimer's Disease, Jiang,S.; Bhaskar,K., (2017), Journal of Alzheimer's Disease	C1q is predominantly localized in frontal cortex and hippocampus in pre-clinical AD.	Medscan				info:doi/10.3233/JAD-161123#cont:91		Dynamics of the Complement, Cytokine, and Chemokine Systems in the Regulation of Synaptic Function and Dysfunction Relevant to Alzheimer's Disease
CellExpression: C1QA ---- hippocampus	Jiang,S.;Bhaskar,K.						10.3233/JAD-161123	20170295043	1875-8908	1387-2877	Journal of Alzheimer's Disease	100025553:10137			frontal cortex	Homo sapiens			615631874				2017		Dynamics of the Complement, Cytokine, and Chemokine Systems in the Regulation of Synaptic Function and Dysfunction Relevant to Alzheimer's Disease, Jiang,S.; Bhaskar,K., (2017), Journal of Alzheimer's Disease	Hong et al. observed increased expression of C1q in the hippocampus and frontal cortex of familial AD-mutant human amyloid-β protein precursor (“J20”) transgenic mice [39] at 1 month of age, preceding the synaptic loss [38].	Medscan				info:doi/10.3233/JAD-161123#cont:138		Dynamics of the Complement, Cytokine, and Chemokine Systems in the Regulation of Synaptic Function and Dysfunction Relevant to Alzheimer's Disease
CellExpression: C1QA ---- hippocampus	Jiang,S.;Bhaskar,K.						10.3233/JAD-161123	20170295043	1875-8908	1387-2877	Journal of Alzheimer's Disease	100025553:10138			hippocampus				615631874				2017		Dynamics of the Complement, Cytokine, and Chemokine Systems in the Regulation of Synaptic Function and Dysfunction Relevant to Alzheimer's Disease, Jiang,S.; Bhaskar,K., (2017), Journal of Alzheimer's Disease	An increase of C1q was also found in the hippocampus of APP/PS1 AD transgenic mice [38].	Medscan				info:doi/10.3233/JAD-161123#cont:139		Dynamics of the Complement, Cytokine, and Chemokine Systems in the Regulation of Synaptic Function and Dysfunction Relevant to Alzheimer's Disease
CellExpression: C1QA ---- hippocampus	Jiang,S.;Bhaskar,K.						10.3233/JAD-161123	20170295043	1875-8908	1387-2877	Journal of Alzheimer's Disease	100025553:10163			hippocampus				615631874				2017		Dynamics of the Complement, Cytokine, and Chemokine Systems in the Regulation of Synaptic Function and Dysfunction Relevant to Alzheimer's Disease, Jiang,S.; Bhaskar,K., (2017), Journal of Alzheimer's Disease	The amount of C1q accumulation in the hippocampus was also APOE allele-dependent in the 9-and 18-month-old APOE	Medscan				info:doi/10.3233/JAD-161123#cont:164		Dynamics of the Complement, Cytokine, and Chemokine Systems in the Regulation of Synaptic Function and Dysfunction Relevant to Alzheimer's Disease
CellExpression: C1QA ---- hippocampus	Jiang,S.;Bhaskar,K.				microglia		10.3233/JAD-161123	20170295043	1875-8908	1387-2877	Journal of Alzheimer's Disease	100025553:10171			hippocampus				615631874				2017		Dynamics of the Complement, Cytokine, and Chemokine Systems in the Regulation of Synaptic Function and Dysfunction Relevant to Alzheimer's Disease, Jiang,S.; Bhaskar,K., (2017), Journal of Alzheimer's Disease	Also, whether the C1q elevation in the hippocampus affects microglia-mediated, complement-dependent synaptic pruning remains elusive; 3) how exactly ApoE affects phagocytic capacity of astrocytes is not clear.	Medscan				info:doi/10.3233/JAD-161123#cont:172		Dynamics of the Complement, Cytokine, and Chemokine Systems in the Regulation of Synaptic Function and Dysfunction Relevant to Alzheimer's Disease
CellExpression: C1QA ---- hippocampus	Bie,B.;Wu,J.;Foss,J.F.;Naguib,M.;Naguib,M.						10.1007/s12035-019-1467-8	20190048435	1559-1182	0893-7648	Molecular Neurobiology	100143477:10182			hippocampus	Rattus norvegicus			626027484				2019		Activation of mGluR1 Mediates C1q-Dependent Microglial Phagocytosis of Glutamatergic Synapses in Alzheimer’s Rodent Models, Bie,B.; Wu,J. et al., (2019), Molecular Neurobiology	Significantly increased C1q expression was observed in the hippocampal synaptosomal preparation of the rats injected with amyloid fibrils, which was effectively attenuated by C1q small interfering RNA (a, n =7 rats in each group, F3, 24 = 6.3, P = 0.0026).	Medscan				info:doi/10.1007/s12035-019-1467-8#cont:183		Activation of mGluR1 Mediates C1q-Dependent Microglial Phagocytosis of Glutamatergic Synapses in Alzheimer’s Rodent Models
CellExpression: C1QA ---- hippocampus	Bie,B.;Wu,J.;Foss,J.F.;Naguib,M.;Naguib,M.						10.1007/s12035-019-1467-8	20190048435	1559-1182	0893-7648	Molecular Neurobiology	100143477:10192			hippocampal CA1 region				626027484				2019		Activation of mGluR1 Mediates C1q-Dependent Microglial Phagocytosis of Glutamatergic Synapses in Alzheimer’s Rodent Models, Bie,B.; Wu,J. et al., (2019), Molecular Neurobiology	Significantly increased expression of C1q was observed in hippocampal CA1 synaptosomal preparation in the Tg-APPsw/PSEN1DE9 (APP/PSI) compared to C57BL/6 mice (c, n = 8 mice in each group, unpaired t test, t =3.7, DF = 14, two-tailed P = 0.002).	Medscan				info:doi/10.1007/s12035-019-1467-8#cont:193		Activation of mGluR1 Mediates C1q-Dependent Microglial Phagocytosis of Glutamatergic Synapses in Alzheimer’s Rodent Models
CellExpression: C1QA ---- hippocampus	Bie,B.;Wu,J.;Foss,J.F.;Naguib,M.;Naguib,M.						10.1007/s12035-019-1467-8	20190048435	1559-1182	0893-7648	Molecular Neurobiology	100143477:10208			hippocampal CA1 region	Rattus norvegicus			626027484				2019		Activation of mGluR1 Mediates C1q-Dependent Microglial Phagocytosis of Glutamatergic Synapses in Alzheimer’s Rodent Models, Bie,B.; Wu,J. et al., (2019), Molecular Neurobiology	In accordance with a previous report [11], our results showed an increased expression of C1q in the hippocampal CA1 synaptosomal preparation in the rats injected with Aβ1– 40 fibrils (Fig. 4a), which was predominantly co-localized with the immunosignal of postsynaptic marker PSD95 (Fig. 4b, Movie 3).	Medscan				info:doi/10.1007/s12035-019-1467-8#cont:209		Activation of mGluR1 Mediates C1q-Dependent Microglial Phagocytosis of Glutamatergic Synapses in Alzheimer’s Rodent Models
CellExpression: C1QA ---- hippocampus	Bie,B.;Wu,J.;Foss,J.F.;Naguib,M.;Naguib,M.						10.1007/s12035-019-1467-8	20190048435	1559-1182	0893-7648	Molecular Neurobiology	100143477:10211			hippocampal CA1 region				626027484				2019		Activation of mGluR1 Mediates C1q-Dependent Microglial Phagocytosis of Glutamatergic Synapses in Alzheimer’s Rodent Models, Bie,B.; Wu,J. et al., (2019), Molecular Neurobiology	The expression of C1q was also increased in the hippocampal CA1 synaptosomal preparation of the APP/PS1 transgenic mice (Fig. 4c).	Medscan				info:doi/10.1007/s12035-019-1467-8#cont:212		Activation of mGluR1 Mediates C1q-Dependent Microglial Phagocytosis of Glutamatergic Synapses in Alzheimer’s Rodent Models
CellExpression: C1QA ---- hippocampus	Bie,B.;Wu,J.;Foss,J.F.;Naguib,M.;Naguib,M.						10.1007/s12035-019-1467-8	20190048435	1559-1182	0893-7648	Molecular Neurobiology	100143477:10219			hippocampus	Rattus norvegicus			626027484				2019		Activation of mGluR1 Mediates C1q-Dependent Microglial Phagocytosis of Glutamatergic Synapses in Alzheimer’s Rodent Models, Bie,B.; Wu,J. et al., (2019), Molecular Neurobiology	small interfering RNA (5 nmol per side for 7 days), but not scrambled RNA , effectively attenuated hippocampal C1q expression in the amyloid-injected rats (Fig. 4a, b) and control group as well (Fig. S1).	Medscan				info:doi/10.1007/s12035-019-1467-8#cont:220		Activation of mGluR1 Mediates C1q-Dependent Microglial Phagocytosis of Glutamatergic Synapses in Alzheimer’s Rodent Models
CellExpression: C1QA ---- hippocampus	Bie,B.;Wu,J.;Foss,J.F.;Naguib,M.;Naguib,M.						10.1007/s12035-019-1467-8	20190048435	1559-1182	0893-7648	Molecular Neurobiology	100143477:10226			hippocampus	Rattus norvegicus			626027484				2019		Activation of mGluR1 Mediates C1q-Dependent Microglial Phagocytosis of Glutamatergic Synapses in Alzheimer’s Rodent Models, Bie,B.; Wu,J. et al., (2019), Molecular Neurobiology	Significantly increased C1q mRNAwas detected in the hippocampal synaptosomal preparation in the modeled rats, which was attenuated by JNJ16259685 (c, n = 6 rats in each group, F3, 20=7.46, P = 0.002).	Medscan				info:doi/10.1007/s12035-019-1467-8#cont:227		Activation of mGluR1 Mediates C1q-Dependent Microglial Phagocytosis of Glutamatergic Synapses in Alzheimer’s Rodent Models
CellExpression: C1QA ---- hippocampus	Bie,B.;Wu,J.;Foss,J.F.;Naguib,M.;Naguib,M.				neuron		10.1007/s12035-019-1467-8	20190048435	1559-1182	0893-7648	Molecular Neurobiology	100143477:10230			hippocampal CA1 region	Rattus norvegicus			626027484				2019		Activation of mGluR1 Mediates C1q-Dependent Microglial Phagocytosis of Glutamatergic Synapses in Alzheimer’s Rodent Models, Bie,B.; Wu,J. et al., (2019), Molecular Neurobiology	Given that neuronal protein synthesis intensively occurs at the synaptic terminals as well as cell bodies [21, 22] and that phosphorylation of FMRP, via associated polyribosomes, may substantially impair mRNA transportation into dendrites and its translation in the synapses [24, 26], we next evaluated the expression of C1q mRNA in the hippocampal CA1 synaptosomal preparation of amyloid-injected r…	Medscan				info:doi/10.1007/s12035-019-1467-8#cont:231		Activation of mGluR1 Mediates C1q-Dependent Microglial Phagocytosis of Glutamatergic Synapses in Alzheimer’s Rodent Models
CellExpression: C1QA ---- hippocampus	Bie,B.;Wu,J.;Foss,J.F.;Naguib,M.;Naguib,M.						10.1007/s12035-019-1467-8	20190048435	1559-1182	0893-7648	Molecular Neurobiology	100143477:10239			hippocampus	Rattus norvegicus			626027484				2019		Activation of mGluR1 Mediates C1q-Dependent Microglial Phagocytosis of Glutamatergic Synapses in Alzheimer’s Rodent Models, Bie,B.; Wu,J. et al., (2019), Molecular Neurobiology	In addition, our RNA-IP study revealed an increased binding of eIF-4E with C1q mRNA in the hippocampal synaptosomal preparation in the modeled rats (Fig. 6d).	Medscan				info:doi/10.1007/s12035-019-1467-8#cont:240		Activation of mGluR1 Mediates C1q-Dependent Microglial Phagocytosis of Glutamatergic Synapses in Alzheimer’s Rodent Models
CellExpression: C1QA ---- hippocampus	Bie,B.;Wu,J.;Foss,J.F.;Naguib,M.;Naguib,M.						10.1007/s12035-019-1467-8	20190048435	1559-1182	0893-7648	Molecular Neurobiology	100143477:10247			hippocampal CA1 region	Rattus norvegicus			626027484				2019		Activation of mGluR1 Mediates C1q-Dependent Microglial Phagocytosis of Glutamatergic Synapses in Alzheimer’s Rodent Models, Bie,B.; Wu,J. et al., (2019), Molecular Neurobiology	Moreover, an RNA-IP study also revealed a significantly decreased binding of phosphorylated FMRP in the ribosome containing C1q mRNA in the hippocampal CA1 tissue of the amyloid-injected rats (Fig. 6f).	Medscan				info:doi/10.1007/s12035-019-1467-8#cont:248		Activation of mGluR1 Mediates C1q-Dependent Microglial Phagocytosis of Glutamatergic Synapses in Alzheimer’s Rodent Models
CellExpression: C1QA ---- hippocampus	Bie,B.;Wu,J.;Foss,J.F.;Naguib,M.;Naguib,M.						10.1007/s12035-019-1467-8	20190048435	1559-1182	0893-7648	Molecular Neurobiology	100143477:10248			hippocampus	Rattus norvegicus			626027484				2019		Activation of mGluR1 Mediates C1q-Dependent Microglial Phagocytosis of Glutamatergic Synapses in Alzheimer’s Rodent Models, Bie,B.; Wu,J. et al., (2019), Molecular Neurobiology	Considering the critical role of phosphorylated FMRP in modulating the local mRNA transport and translation, these results point toward FMRP involvement in the altered local expression of C1q in the hippocampal synaptosomes in the amyloid-treated rats.	Medscan				info:doi/10.1007/s12035-019-1467-8#cont:249		Activation of mGluR1 Mediates C1q-Dependent Microglial Phagocytosis of Glutamatergic Synapses in Alzheimer’s Rodent Models
CellExpression: C1QA ---- hippocampus	Bie,B.;Wu,J.;Foss,J.F.;Naguib,M.;Naguib,M.						10.1007/s12035-019-1467-8	20190048435	1559-1182	0893-7648	Molecular Neurobiology	100143477:10302			hippocampus				626027484				2019		Activation of mGluR1 Mediates C1q-Dependent Microglial Phagocytosis of Glutamatergic Synapses in Alzheimer’s Rodent Models, Bie,B.; Wu,J. et al., (2019), Molecular Neurobiology	Fig. 10 Activation of mGluR1 signaling by specific Metabotropic glutamate receptor agonist dihydroxyphenylglycine upregulated hippocampal C1q expression.	Medscan				info:doi/10.1007/s12035-019-1467-8#cont:303		Activation of mGluR1 Mediates C1q-Dependent Microglial Phagocytosis of Glutamatergic Synapses in Alzheimer’s Rodent Models
CellExpression: C1QA ---- hippocampus	Bie,B.;Wu,J.;Foss,J.F.;Naguib,M.;Naguib,M.						10.1007/s12035-019-1467-8	20190048435	1559-1182	0893-7648	Molecular Neurobiology	100143477:10314			hippocampal CA1 region	Rattus norvegicus			626027484				2019		Activation of mGluR1 Mediates C1q-Dependent Microglial Phagocytosis of Glutamatergic Synapses in Alzheimer’s Rodent Models, Bie,B.; Wu,J. et al., (2019), Molecular Neurobiology	and increased C1q mRNA in the hippocampal CA1 synaptosome (c, n = 6 rats in each group, t =2.8, DF = 10, two-tailed P = 0.018).	Medscan				info:doi/10.1007/s12035-019-1467-8#cont:315		Activation of mGluR1 Mediates C1q-Dependent Microglial Phagocytosis of Glutamatergic Synapses in Alzheimer’s Rodent Models
CellExpression: C1QA ---- hippocampus	Bie,B.;Wu,J.;Foss,J.F.;Naguib,M.;Naguib,M.						10.1007/s12035-019-1467-8	20190048435	1559-1182	0893-7648	Molecular Neurobiology	100143477:10321			hippocampus	Rodentia			626027484				2019		Activation of mGluR1 Mediates C1q-Dependent Microglial Phagocytosis of Glutamatergic Synapses in Alzheimer’s Rodent Models, Bie,B.; Wu,J. et al., (2019), Molecular Neurobiology	The present studies demonstrated a significant increase of hippocampal C1q immunosignal in the hippocampal glutamatergic synapses in the rodent models of AD, and suppression of C1q upregulation substantially attenuated the microglial phagocytosis of glutamatergic synapses and restored the hippocampal glutamatergic transmission and cognitive function in the rats injected with amyloid fibrils.	Medscan				info:doi/10.1007/s12035-019-1467-8#cont:322		Activation of mGluR1 Mediates C1q-Dependent Microglial Phagocytosis of Glutamatergic Synapses in Alzheimer’s Rodent Models
CellExpression: C1QA ---- hippocampus	Bie,B.;Wu,J.;Foss,J.F.;Naguib,M.;Naguib,M.				neuron		10.1007/s12035-019-1467-8	20190048435	1559-1182	0893-7648	Molecular Neurobiology	100143477:10322			brain				626027484				2019		Activation of mGluR1 Mediates C1q-Dependent Microglial Phagocytosis of Glutamatergic Synapses in Alzheimer’s Rodent Models, Bie,B.; Wu,J. et al., (2019), Molecular Neurobiology	Previous in situ hybridization studies confirmed neuronal expression of C1q in the hippocampus and cortex neurons [69–72] and brain microglial cells [73].	Medscan				info:doi/10.1007/s12035-019-1467-8#cont:323		Activation of mGluR1 Mediates C1q-Dependent Microglial Phagocytosis of Glutamatergic Synapses in Alzheimer’s Rodent Models
CellExpression: C1QA ---- hippocampus	Xu,J.;Zhang,Z.;Liu,R.;Sun,Y.;Liu,H.;Nie,Z.;Zhao,X.;Pu,X.						10.1016/j.bbr.2019.02.00210.1016/j.bbr.2019.02.002		1872-7549			30731099:2	Behav Brain Res		hippocampus	Mus musculus		30731099					2019		Function of complement factor H and imaging of small molecules by MALDI-MSI in a methamphetamine behavioral sensitization model., Xu,J.; Zhang,Z. et al., (2019), Behav Brain Res	We used ELISA and immunofluorescence to confirm the changes in complement factor H in the serum and hippocampus of a methamphetamine behavioral sensitization mouse model, and C1q expression was also detected by immunofluorescence in the hippocampus.	Medscan		63: 'CFH ' -> 'complement factor H ' 117: 'METH ' -> 'methamphetamine '		info:pmid/30731099#abs:3		Function of complement factor H and imaging of small molecules by MALDI-MSI in a methamphetamine behavioral sensitization model.
CellExpression: C1QA ---- hippocampus	Carvalho,K.;Faivre,E.;Pietrowski,M.J.;Marques,X.;Gomez-Murcia,V.;Deleau,A.;Huin,V.;Hansen,J.N.;Kozlov,S.;Danis,C.;Temido-Ferreira,M.;Coelho,J.E.;Mériaux,C.;Eddarkaoui,S.;Gras,S.L.;Dumoulin,M.;Cellai,L.;Landrieu,I.;Chern,Y.;Hamdane,M.;Buée,L.;Boutillier						10.1093/brain/awz28810.1093/brain/awz288		1460-2156			31599329:7	Brain		hippocampus	Homo sapiens		31599329					2019		Exacerbation of C1q dysregulation, synaptic loss and memory deficits in tau pathology linked to neuronal adenosine A2A receptor., Carvalho,K.; Faivre,E. et al., (2019), Brain	In particular, we found that A2AR overexpression in THY-Tau22 mice led to the hippocampal upregulation of C1q complement protein-also observed in patients with frontotemporal lobar degeneration-and correlated with the loss of glutamatergic synapses, likely underlying the observed memory deficits.	Medscan				info:pmid/31599329#abs:8		Exacerbation of C1q dysregulation, synaptic loss and memory deficits in tau pathology linked to neuronal adenosine A2A receptor.
CellExpression: C1QA ---- hippocampus	Schartz,N.D.;Sommer,A.L.;Colin,S.A.;Mendez,L.B.;Brewster,A.L.						10.1016/j.physbeh.2019.11270510.1016/j.physbeh.2019.112705		1873-507X			31628931:3	Physiol Behav		hippocampus			31628931					2019		Early treatment with C1 esterase inhibitor improves weight but not memory deficits in a rat model of status epilepticus., Schartz,N.D.; Sommer,A.L. et al., (2019), Physiol Behav	We recently reported that Status epilepticus triggered an increase in C1q-C3 signaling in the hippocampus that closely paralleled cognitive decline.	Medscan		26: 'SE ' -> 'Status epilepticus '		info:pmid/31628931#abs:4		Early treatment with C1 esterase inhibitor improves weight but not memory deficits in a rat model of status epilepticus.
CellExpression: C1QA ---- hippocampus	Montay-Gruel,P.;Markarian,M.;Allen,B.D.;Baddour,J.D.;Giedzinski,E.;Limoli,C.;Acharya,M.M.;Jorge,P.G.;Petit,B.;Bailat,C.;Vozenin,M.-C.						10.1667/RADE-20-00067.1	20201142208	1938-5404	0033-7587	Radiation Research	100000165:10150			hippocampus				633742717				2020		Ultra-High-Dose-Rate FLASH Irradiation Limits Reactive Gliosis in the Brain, Montay-Gruel,P.; Markarian,M. et al., (2020), Radiation Research	One month after 10 Gy conventional dose-rate-RT, there was significantly elevated microglial co-labeling of C1q in the hippocampus (panel D), whereas after FLASH radiation therapy this was not observed.	Medscan				info:doi/10.1667/RADE-20-00067.1#cont:151		Ultra-High-Dose-Rate FLASH Irradiation Limits Reactive Gliosis in the Brain
CellExpression: C1QA ---- hippocampus	Hong,M.M.;Zhao,E.C.;Chen,L.M.;Wang,F.;Guo,W.Q.;Zheng,X.H.;Lin,L.;Li,C.Z.;Dong,W.G.						10.13702/j.1000-0607.2021057310.13702/j.1000-0607.20210573			1000-0607		35764513:5	Zhen Ci Yan Jiu		hippocampus			35764513					2022		[Effect of electroacupuncture on complement C1q and microglia phagocytosis in hippocampus of SAMP8 mice]., Hong,M.M.; Zhao,E.C. et al., (2022), Zhen Ci Yan Jiu	The mRNA and protein expression levels of Iba-1,C1q and CD68 in the hippocampus were detected by real-time PCR and Western blot, separately.	Medscan				info:pmid/35764513#abs:6		[Effect of electroacupuncture on complement C1q and microglia phagocytosis in hippocampus of SAMP8 mice].
CellExpression: C1QA ---- hippocampus	Hong,M.M.;Zhao,E.C.;Chen,L.M.;Wang,F.;Guo,W.Q.;Zheng,X.H.;Lin,L.;Li,C.Z.;Dong,W.G.						10.13702/j.1000-0607.2021057310.13702/j.1000-0607.20210573			1000-0607		35764513:8	Zhen Ci Yan Jiu		hippocampal CA1 region			35764513					2022		[Effect of electroacupuncture on complement C1q and microglia phagocytosis in hippocampus of SAMP8 mice]., Hong,M.M.; Zhao,E.C. et al., (2022), Zhen Ci Yan Jiu	The immunoactivity of Iba-1 and CD68 in hippocampal CA1 region, and mRNA and protein expression levels of hippocampal Iba-1,C1q and CD68 were significantly up-regulated in the model group in contrast to the control group (P<0.01, P<0.05), and obviously down-regulated except the mRNA expression level of hippocampal Iba-1 in the electroacupuncture group relevant to the model group (P<0.01, P<0.05).	Medscan		329: 'EA ' -> 'electroacupuncture '		info:pmid/35764513#abs:9		[Effect of electroacupuncture on complement C1q and microglia phagocytosis in hippocampus of SAMP8 mice].
CellExpression: C1QA ---- hippocampus	Rupprecht,C.;Rammes,G.;Sarker,R.S.J.						10.1055/a-1704-8260	20220312314	1439-0795	0176-3679	Pharmacopsychiatry	35297031:10034			hippocampal CA2 region			35297031	637690323				2022		Morphological Representation of C1q in the Aging Central Nervous System, Rupprecht,C.; Rammes,G. et al., (2022), Pharmacopsychiatry	[9] described a perineuronal extracellular localization of C1q protein in the CA2 region of the hippocampus and the deep cerebellum.	Medscan				info:pmid/35297031#cont:35		Morphological Representation of C1q in the Aging Central Nervous System
CellExpression: C1QA ---- hippocampus	Rupprecht,C.;Rammes,G.;Sarker,R.S.J.						10.1055/a-1704-8260	20220312314	1439-0795	0176-3679	Pharmacopsychiatry	35297031:10180			hippocampus			35297031	637690323				2022		Morphological Representation of C1q in the Aging Central Nervous System, Rupprecht,C.; Rammes,G. et al., (2022), Pharmacopsychiatry	These structures were primarily raised from C1q positive somata located in the cornu ammonis layer and extended in the direction of the dentate gyrus.	Medscan				info:pmid/35297031#cont:181		Morphological Representation of C1q in the Aging Central Nervous System
CellExpression: C1QA ---- hippocampus	Rupprecht,C.;Rammes,G.;Sarker,R.S.J.						10.1055/a-1704-8260	20220312314	1439-0795	0176-3679	Pharmacopsychiatry	35297031:10211			hippocampus			35297031	637690323				2022		Morphological Representation of C1q in the Aging Central Nervous System, Rupprecht,C.; Rammes,G. et al., (2022), Pharmacopsychiatry	plaque deposition also a ?ects basal C1q levels in the hippocampus.	Medscan				info:pmid/35297031#cont:212		Morphological Representation of C1q in the Aging Central Nervous System
CellExpression: C1QA ---- hippocampus	Rupprecht,C.;Rammes,G.;Sarker,R.S.J.						10.1055/a-1704-8260	20220312314	1439-0795	0176-3679	Pharmacopsychiatry	35297031:10213			hippocampus	Mus musculus		35297031	637690323				2022		Morphological Representation of C1q in the Aging Central Nervous System, Rupprecht,C.; Rammes,G. et al., (2022), Pharmacopsychiatry	Intriguingly, ArcAβ mice at the age of 15 months showed significantly lower hippocampal C1q concentrations than the corresponding wild-type control animals, while this e ?ect was the opposite, resulting in significantly elevated C1q levels at the age of 20 months.	Medscan				info:pmid/35297031#cont:214		Morphological Representation of C1q in the Aging Central Nervous System
CellExpression: C1QA ---- hippocampus	Rupprecht,C.;Rammes,G.;Sarker,R.S.J.						10.1055/a-1704-8260	20220312314	1439-0795	0176-3679	Pharmacopsychiatry	35297031:10277			hippocampal CA2 region			35297031	637690323				2022		Morphological Representation of C1q in the Aging Central Nervous System, Rupprecht,C.; Rammes,G. et al., (2022), Pharmacopsychiatry	[9] described perineuronal extracellular C1q in the CA2 region of the hippocampus and Fonseca et al.	Medscan				info:pmid/35297031#cont:278		Morphological Representation of C1q in the Aging Central Nervous System
FunctionalAssociation: anxiety ---- hypothalamus	Taouis,M.						10.1016/j.beem.2016.11.006			1521-690X	Best Practice & Research Clinical Endocrinology & Metabolism	100013113:1142			hypothalamus	Homo sapiens	S1521-690X(16)30072-0	1287					2016		MicroRNAs in the hypothalamus, Taouis,M., (2016), Best Practice & Research Clinical Endocrinology & Metabolism	A recent study reported that severe traumatic stress in early adolescent induced the alteration of corticotrophin releasing factor receptor 1 mRNA and miR-34c in the hypothalamus resulting on anxiety-like behavior and spatial damage .	Medscan		147: '(CRFR1 mRNA) ' -> ''		info:doi/10.1016/j.beem.2016.11.006#body:143		MicroRNAs in the hypothalamus
FunctionalAssociation: anxiety ---- hypothalamus	Jiang,J.H.;Peng,Y.L.;Zhang,P.J.;Xue,H.X.;He,Z.;Liang,X.Y.;Chang,M.						10.1016/j.npep.2017.11.004			0143-4179	Neuropeptides	29195839:1010			amygdaloid		S0143-4179(17)30127-0	29195839					2017		The ventromedial hypothalamic nucleus plays an important role in anxiolytic-like effect of neuropeptide S, Jiang,J.H.; Peng,Y.L. et al., (2017), Neuropeptides	However, it is less widely appreciated that amygdala-hypothalamus circuits are involved in anxiety.	Medscan				info:pmid/29195839#body:11		The ventromedial hypothalamic nucleus plays an important role in anxiolytic-like effect of neuropeptide S
FunctionalAssociation: anxiety ---- hypothalamus	Boshuisen,M.L.;Ter Horst,G.J.;Paans,A.M.J.;Reinders,A.A.T.S.;den Boer,J.A.						10.1016/S0006-3223(02)01355-0			0006-3223	Biological Psychiatry	12114004:1153			thalamus		S0006-3223(02)01355-0	12114004					2002		rCBF differences between panic disorder patients and control subjects during anticipatory anxiety and rest, Boshuisen,M.L.; Ter Horst,G.J. et al., (2002), Biological Psychiatry	Projections to and from the thalamus, and projections to the prefrontal cortex, the anterior cingulate gyrus, and the hypothalamus also suggest a role in the processing of anxiety-related information in the brain .	Medscan				info:pmid/12114004#body:154		rCBF differences between panic disorder patients and control subjects during anticipatory anxiety and rest
FunctionalAssociation: anxiety ---- hypothalamus	Kent,J.M.;Mathew,S.J.;Gorman,J.M.						10.1016/S0006-3223(02)01672-4			0006-3223	Biological Psychiatry	12437941:1132			locus ceruleus		S0006-3223(02)01672-4	12437941					2002		Molecular targets in the treatment of anxiety, Kent,J.M.; Mathew,S.J. et al., (2002), Biological Psychiatry	Thus, taken together, results from preclinical studies demonstrate that increases in norepinephrine release in the locus coeruleus, hypothalamus, and amygdala are associated with responding to anxiety/fear provocation and uncontrollable stress.	Medscan		85: 'NE ' -> 'norepinephrine ' 115: 'LC' -> 'locus coeruleus'		info:pmid/12437941#body:133		Molecular targets in the treatment of anxiety
FunctionalAssociation: anxiety ---- hypothalamus	Goldstein,J.M.;Seidman,L.J.;Makris,N.;Ahern,T.;O’Brien,L.M.;Caviness,V.S.;Kennedy,D.N.;Faraone,S.V.;Tsuang,M.T.						10.1016/j.biopsych.2006.06.027			0006-3223	Biological Psychiatry	17046727:1109			hypothalamus		S0006-3223(06)00819-5	17046727					2007		Hypothalamic Abnormalities in Schizophrenia: Sex Effects and Genetic Vulnerability, Goldstein,J.M.; Seidman,L.J. et al., (2007), Biological Psychiatry	As an initial test of functional significance of the enlarged hypothalamic size and discriminant validity of this finding, we compared correlations of anxiety with hypothalamic size among simplex females and males, given that simplex females had significantly enlarged volume, whereas simplex males did not.	Medscan				info:pmid/17046727#body:110		Hypothalamic Abnormalities in Schizophrenia: Sex Effects and Genetic Vulnerability
FunctionalAssociation: anxiety ---- hypothalamus	Goldstein,J.M.;Seidman,L.J.;Makris,N.;Ahern,T.;O’Brien,L.M.;Caviness,V.S.;Kennedy,D.N.;Faraone,S.V.;Tsuang,M.T.						10.1016/j.biopsych.2006.06.027			0006-3223	Biological Psychiatry	17046727:1151			hypothalamus		S0006-3223(06)00819-5	17046727					2007		Hypothalamic Abnormalities in Schizophrenia: Sex Effects and Genetic Vulnerability, Goldstein,J.M.; Seidman,L.J. et al., (2007), Biological Psychiatry	Our finding of enlarged hypothalamic volume (particularly PVN) is consistent with this, also given that higher levels of anxiety were associated with larger hypothalamic volumes.	Medscan				info:pmid/17046727#body:152		Hypothalamic Abnormalities in Schizophrenia: Sex Effects and Genetic Vulnerability
FunctionalAssociation: anxiety ---- hypothalamus							10.1016/S0006-3223(07)00212-0			0006-3223	Biological Psychiatry	100136639:1004			hypothalamus		S0006-3223(07)00212-0						2007		In this Issue-April 15, No authors, (2007), Biological Psychiatry	Hypothalamus volume correlated with anxiety level and the number of relatives with schizophrenia.	Medscan				info:doi/10.1016/S0006-3223(07)00212-0#body:5		In this Issue-April 15
FunctionalAssociation: anxiety ---- hypothalamus	Wegener,N.;Koch,M.				neuron		10.1016/j.brainres.2008.11.081			0006-8993	Brain Research	19094973:1116			brain	Rattus norvegicus	S0006-8993(08)02848-5	19094973					2009		Behavioural disturbances and altered Fos protein expression in adult rats after chronic pubertal cannabinoid treatment, Wegener,N.; Koch,M., (2009), Brain Research	Perinatal exposure to cannabinoids is able to alter the development of opioidergic neurons ( ) and chronic cannabinoid treatment for 18 days increased proenkephalin mRNA in several brain regions of adult rats, e.g. in hypothalamic and limbic areas implicated in the regulation of anxiety ( ).	Medscan				info:pmid/19094973#body:117		Behavioural disturbances and altered Fos protein expression in adult rats after chronic pubertal cannabinoid treatment
FunctionalAssociation: anxiety ---- hypothalamus	Tanaka,M.;Yoshida,M.;Emoto,H.;Ishii,H.						10.1016/S0014-2999(00)00569-0			0014-2999	European Journal of Pharmacology	11033344:1086			locus ceruleus		S0014-2999(00)00569-0	11033344					2000		Noradrenaline systems in the hypothalamus, amygdala and locus coeruleus are involved in the provocation of anxiety: basic studies, Tanaka,M.; Yoshida,M. et al., (2000), European Journal of Pharmacology	A variety of stressful stimuli, yohimbine acting via α 2-adrenoceptors, and β-carbolines acting via benzodiazepine receptors as inverse agonists of benzodiazepines, increase noradrenaline release in the hypothalamus, amygdala, and locus coeruleus, which results in the provocation of anxiety and/or fear.	Medscan				info:pmid/11033344#body:87		Noradrenaline systems in the hypothalamus, amygdala and locus coeruleus are involved in the provocation of anxiety: basic studies
FunctionalAssociation: anxiety ---- hypothalamus	Kochenborger,L.;Zanatta,D.;Berretta,L.M.;Lopes,A.P.F.;Wunderlich,B.L.;Januário,A.C.;Neto,J.M.;Terenzi,M.G.;Paschoalini,M.A.;Faria,M.S.						10.1016/j.neuropharm.2011.08.019			0028-3908	Neuropharmacology	100248825:1012			locus ceruleus	Rattus norvegicus	S0028-3908(11)00352-2						2012		Modulation of fear/anxiety responses, but not food intake, following α-adrenoceptor agonist microinjections in the nucleus accumbens shell of free-feeding rats, Kochenborger,L.; Zanatta,D. et al., (2012), Neuropharmacology	Increased release of noradrenaline in the hypothalamus, amygdala and locus coeruleus induces fear/anxiety in rats ( ).	Medscan				info:doi/10.1016/j.neuropharm.2011.08.019#body:13		Modulation of fear/anxiety responses, but not food intake, following α-adrenoceptor agonist microinjections in the nucleus accumbens shell of free-feeding rats
FunctionalAssociation: anxiety ---- hypothalamus	Kikusui,T.;Takeuchi,Y.;Mori,Y.						10.1016/S0031-9384(00)00352-8			0031-9384	Physiology & Behavior	11150564:1007			hypothalamus		S0031-9384(00)00352-8	11150564					2000		Involvement of corticotropin-releasing factor in the retrieval process of fear-conditioned ultrasonic vocalization in rats, Kikusui,T.; Takeuchi,Y. et al., (2000), Physiology & Behavior	Recent studies have shown that the effects of Corticotropin-releasing factor are mediated via binding to two types of receptors, Corticotropin-releasing factor receptor 1 (CRFR1) and Corticotropin-releasing factor receptor 2 (CRFR2) , and that CRFR1 is thought to be important in anxiety-related behavior mediated via extra-hypothalamic systems .	Medscan		46: 'CRF ' -> 'Corticotropin-releasing factor ' 129: 'CRF ' -> 'Corticotropin-releasing factor ' 183: 'CRF ' -> 'Corticotropin-releasing factor '		info:pmid/11150564#body:8		Involvement of corticotropin-releasing factor in the retrieval process of fear-conditioned ultrasonic vocalization in rats
FunctionalAssociation: anxiety ---- hypothalamus	Miller,L.;Foradori,C.D.;Lalmansingh,A.S.;Sharma,D.;Handa,R.J.;Uht,R.M.						10.1016/j.physbeh.2011.03.026			0031-9384	Physiology & Behavior	21463644:1178			hypothalamus		S0031-9384(11)00145-4	21463644					2011		Histone deacetylase 1 (HDAC1) participates in the down-regulation of corticotropin releasing hormone gene ( crh) expression, Miller,L.; Foradori,C.D. et al., (2011), Physiology & Behavior	Increased CRH in extra-hypothalamic sites is associated with anxiety.	Medscan				info:pmid/21463644#body:179		Histone deacetylase 1 (HDAC1) participates in the down-regulation of corticotropin releasing hormone gene ( crh) expression
FunctionalAssociation: anxiety ---- hypothalamus	Frye,C.A.						10.1016/S0074-7742(08)00003-2			0074-7742	International Review of Neurobiology	100265753:1089			hippocampus		S0074-7742(08)00003-2						2008		Chapter 3 Hormonal Influences on Seizures:Basic Neurobiology, Frye,C.A., (2008), International Review of Neurobiology	These findings suggest that seizure-related disruption of 3α-diol in the hippocampus and/or hypothalamus may underlie dysregulation of anxiety, social, and/or reproductive behavior.	Medscan				info:doi/10.1016/S0074-7742(08)00003-2#body:90		Chapter 3 Hormonal Influences on Seizures:Basic Neurobiology
FunctionalAssociation: anxiety ---- hypothalamus	Shekhar,A.;Katner,J.S.;Sajdyk,T.J.;Kohl,R.R.						10.1016/S0091-3057(01)00688-8			0091-3057	Pharmacology, Biochemistry and Behavior	11830183:1007			hypothalamus		S0091-3057(01)00688-8	11830183					2002		Role of norepinephrine in the dorsomedial hypothalamic panic response:An in vivo microdialysis study, Shekhar,A.; Katner,J.S. et al., (2002), Pharmacology, Biochemistry and Behavior	Therefore, norepinephrine neurotransmission in the dorsomedial hypothalamus may also be associated with the generation of anxiety responses.	Medscan		11: 'NE ' -> 'norepinephrine ' 51: 'DMH ' -> 'dorsomedial hypothalamus '		info:pmid/11830183#body:8		Role of norepinephrine in the dorsomedial hypothalamic panic response:An in vivo microdialysis study
FunctionalAssociation: anxiety ---- hypothalamus	Shekhar,A.;Katner,J.S.;Sajdyk,T.J.;Kohl,R.R.				neuron		10.1016/S0091-3057(01)00688-8			0091-3057	Pharmacology, Biochemistry and Behavior	11830183:1008			hypothalamus		S0091-3057(01)00688-8	11830183					2002		Role of norepinephrine in the dorsomedial hypothalamic panic response:An in vivo microdialysis study, Shekhar,A.; Katner,J.S. et al., (2002), Pharmacology, Biochemistry and Behavior	Since both the GABA neurons and norepinephrine terminals in the dorsomedial hypothalamus appear to be involved in anxiety responses, it is hypothesized that there may exist a relationship with local GABA inhibition and norepinephrine release within the dorsomedial hypothalamus.	Medscan		32: 'NE ' -> 'norepinephrine ' 64: 'DMH ' -> 'dorsomedial hypothalamus ' 219: 'NE ' -> 'norepinephrine ' 253: 'DMH' -> 'dorsomedial hypothalamus'		info:pmid/11830183#body:9		Role of norepinephrine in the dorsomedial hypothalamic panic response:An in vivo microdialysis study
FunctionalAssociation: anxiety ---- hypothalamus	Shekhar,A.;Katner,J.S.;Sajdyk,T.J.;Kohl,R.R.						10.1016/S0091-3057(01)00688-8			0091-3057	Pharmacology, Biochemistry and Behavior	11830183:1098			hypothalamus		S0091-3057(01)00688-8	11830183					2002		Role of norepinephrine in the dorsomedial hypothalamic panic response:An in vivo microdialysis study, Shekhar,A.; Katner,J.S. et al., (2002), Pharmacology, Biochemistry and Behavior	The exact role of norepinephrine in the anxiety response elicited by activating the dorsomedial hypothalamus is not known.	Medscan		18: 'NE ' -> 'norepinephrine ' 84: 'DMH ' -> 'dorsomedial hypothalamus '		info:pmid/11830183#body:99		Role of norepinephrine in the dorsomedial hypothalamic panic response:An in vivo microdialysis study
FunctionalAssociation: anxiety ---- hypothalamus	Makino,S.;Hashimoto,K.;Gold,P.W.						10.1016/S0091-3057(02)00791-8			0091-3057	Pharmacology, Biochemistry and Behavior	12076734:1097			brain		S0091-3057(02)00791-8	12076734					2002		Multiple feedback mechanisms activating corticotropin-releasing hormone system in the brain during stress, Makino,S.; Hashimoto,K. et al., (2002), Pharmacology, Biochemistry and Behavior	Another brain site, which is anatomically and functionally related to the amygdala (thus called the extended amygdala), is the bed nucleus of the stria terminalis . has proposed that highly processed explicit cue information activates the central nucleus of the amygdala, whereas less explicit information activates the bed nucleus of the stria terminalis; the central nucleus of the amygdala or the…	Medscan		246: 'CEA' -> 'central nucleus of the amygdala' 337: 'CEA ' -> 'central nucleus of the amygdala ' 163: '(BNST) ' -> '' 320: 'BNST' -> 'bed nucleus of the stria terminalis' 400: 'BNST ' -> 'bed nucleus of the stria terminalis '		info:pmid/12076734#body:98		Multiple feedback mechanisms activating corticotropin-releasing hormone system in the brain during stress
FunctionalAssociation: anxiety ---- hypothalamus	Carlos Rivera-Arce,J.;Morales-Crespo,L.;Vargas-Pinto,N.;Velázquez,K.T.;Jorge,J.C.						10.1016/j.pbb.2006.05.009			0091-3057	Pharmacology, Biochemistry and Behavior	16814373:1020			hypothalamus	Homo sapiens	S0091-3057(06)00142-0	16814373					2006		Central effects of the anabolic steroid 17α methyltestosterone in female anxiety, Carlos Rivera-Arce,J.; Morales-Crespo,L. et al., (2006), Pharmacology, Biochemistry and Behavior	In fact, a series of studies in humans ( ), primates (Smith 1980), and rodents ( ) have shown that the dorsomedial hypothalamus plays an important role modulating anxiety-related behaviors.	Medscan		103: 'DMH ' -> 'dorsomedial hypothalamus '		info:pmid/16814373#body:21		Central effects of the anabolic steroid 17α methyltestosterone in female anxiety
FunctionalAssociation: anxiety ---- hypothalamus	Sewards,T.V.;Sewards,M.A.						10.1016/S0149-7634(02)00020-9			0149-7634	Neuroscience and Biobehavioral Reviews	12367590:1029			hypothalamus	Homo sapiens	S0149-7634(02)00020-9	12367590					2002		Fear and power-dominance drive motivation: neural representations and pathways mediating sensory and mnemonic inputs, and outputs to premotor structures, Sewards,T.V.; Sewards,M.A., (2002), Neuroscience and Biobehavioral Reviews	In human subjects, electrical stimulation of sites within the dorsal (but not ventral) periaqueductal gray matter elicits intense anxiety, distress, panic, terror, and feelings of imminent death , while stimulation of sites within the medial hypothalamus elicits anxiety and fear ( ) .	Medscan		114: '(PAG) ' -> ''		info:pmid/12367590#body:30	periaqueductal gray matter	Fear and power-dominance drive motivation: neural representations and pathways mediating sensory and mnemonic inputs, and outputs to premotor structures
FunctionalAssociation: anxiety ---- hypothalamus	Bielsky,I.F.;Hu,S.B.;Young,L.J.						10.1016/j.bbr.2005.06.005			0166-4328	Behavioural Brain Research	16046007:1003			hypothalamus	Rattus norvegicus	S0166-4328(05)00226-3	16046007					2005		Sexual dimorphism in the vasopressin system: Lack of an altered behavioral phenotype in female V1a receptor knockout mice, Bielsky,I.F.; Hu,S.B. et al., (2005), Behavioural Brain Research	Studies in male rats have shown that site-specific manipulations of AVP and its receptors in the extra-hypothalamic circuit resulted in altered anxiety-related behaviors .	Medscan				info:pmid/16046007#body:4		Sexual dimorphism in the vasopressin system: Lack of an altered behavioral phenotype in female V1a receptor knockout mice
FunctionalAssociation: anxiety ---- hypothalamus	Lehner,M.;Taracha,E.;Skórzewska,A.;Turzyńska,D.;Sobolewska,A.;Maciejak,P.;Szyndler,J.;Hamed,A.;Bidziński,A.;Wisłowska-Stanek,A.;Płaźnik,A.				neuron		10.1016/j.bbr.2007.10.033			0166-4328	Behavioural Brain Research	18067977:1189			hypothalamus		S0166-4328(07)00578-5	18067977					2008		Expression of c-Fos and CRF in the brains of rats differing in the strength of a fear response, Lehner,M.; Taracha,E. et al., (2008), Behavioural Brain Research	Accordingly, the recently published results underline the role of limbic CRF-R1 in modulating anxiety-related behavior and suggest that reduced neuronal activation (c-Fos immunochemistry) in the limbic and hypothalamic key structures of the anxiety circuitry may mediate or contribute to the anxiolytic-like phenotype observed in mice with region-specific deletion of forebrain CRF-R1 .	Medscan				info:pmid/18067977#body:190		Expression of c-Fos and CRF in the brains of rats differing in the strength of a fear response
FunctionalAssociation: anxiety ---- hypothalamus	Tereshchenko,Y.;Brandewiede,J.;Schachner,M.;Irintchev,A.;Morellini,F.						10.1016/j.bbr.2008.03.034			0166-4328	Behavioural Brain Research	18468704:1071			amygdaloid	Rattus norvegicus	S0166-4328(08)00179-4	18468704					2008		Novelty-induced behavioral traits correlate with numbers of brainstem noradrenergic neurons and septal cholinergic neurons in C57BL/6J mice, Tereshchenko,Y.; Brandewiede,J. et al., (2008), Behavioural Brain Research	For instance, increased release of noradrenaline in the hypothalamus and amygdala leads to enhanced anxiety in rats exposed to stress .	Medscan				info:pmid/18468704#body:72		Novelty-induced behavioral traits correlate with numbers of brainstem noradrenergic neurons and septal cholinergic neurons in C57BL/6J mice
FunctionalAssociation: anxiety ---- hypothalamus	Grillo,C.A.;Piroli,G.G.;Kaigler,K.F.;Wilson,S.P.;Wilson,M.A.;Reagan,L.P.						10.1016/j.bbr.2011.03.052			0166-4328	Behavioural Brain Research	21458499:1080			hypothalamus		S0166-4328(11)00255-5	21458499					2011		Downregulation of hypothalamic insulin receptor expression elicits depressive-like behaviors in rats, Grillo,C.A.; Piroli,G.G. et al., (2011), Behavioural Brain Research	These data suggest that in addition to eliciting increases in depression-like behaviors, downregulation of hypothalamic IRs also elicits an increase in anxiety-like behaviors without changes in locomotor activity.	Medscan				info:pmid/21458499#body:81		Downregulation of hypothalamic insulin receptor expression elicits depressive-like behaviors in rats
FunctionalAssociation: anxiety ---- hypothalamus	Currie,P.J.;Khelemsky,R.;Rigsbee,E.M.;Dono,L.M.;Coiro,C.D.;Chapman,C.D.;Hinchcliff,K.						10.1016/j.bbr.2011.08.037			0166-4328	Behavioural Brain Research	21907737:1137			hypothalamus		S0166-4328(11)00644-9	21907737					2012		Ghrelin is an orexigenic peptide and elicits anxiety-like behaviors following administration into discrete regions of the hypothalamus, Currie,P.J.; Khelemsky,R. et al., (2012), Behavioural Brain Research	Indeed our findings are consistent with the argument that enhanced ghrelin signaling within these hypothalamic structures plays a critical role in mediating anxiety-like behaviors.	Medscan				info:pmid/21907737#body:138		Ghrelin is an orexigenic peptide and elicits anxiety-like behaviors following administration into discrete regions of the hypothalamus
FunctionalAssociation: anxiety ---- hypothalamus	Neumann,I.D.;Wegener,G.;Homberg,J.R.;Cohen,H.;Slattery,D.A.;Zohar,J.;Olivier,J.D.A.;Mathé,A.A.						10.1016/j.pnpbp.2010.11.028			0278-5846	Progress in Neuropsychopharmacology & Biological Psychiatry	21129431:1175			hypothalamus	Rattus norvegicus	S0278-5846(10)00459-8	21129431					2011		Animal models of depression and anxiety: What do they tell us about human condition?, Neumann,I.D.; Wegener,G. et al., (2011), Progress in Neuropsychopharmacology & Biological Psychiatry	In line with our hypothesis of a substantial contribution of high endogenous arginine vasopressin activity to the high anxiety and depression-like phenotype of High Anxiety-like Behavior rats, blockade of arginine vasopressin V1 receptors within the hypothalamic PVN reduced their anxiety level and resulted in a more active coping style ( ).	Medscan		77: 'AVP ' -> 'arginine vasopressin ' 160: 'HAB ' -> 'High Anxiety-like Behavior ' 205: 'AVP ' -> 'arginine vasopressin '		info:pmid/21129431#body:176		Animal models of depression and anxiety: What do they tell us about human condition?
FunctionalAssociation: anxiety ---- hypothalamus	Kim,K.W.;Zhao,L.;Parker,K.L.						10.1016/j.mce.2008.09.026			0303-7207	Molecular and Cellular Endocrinology	18951950:1023			central nervous system		S0303-7207(08)00430-9	18951950					2009		Central nervous system-specific knockout of steroidogenic factor 1, Kim,K.W.; Zhao,L. et al., (2009), Molecular and Cellular Endocrinology	In accordance with this concept ( ), we found that CNS-specific Steroidogenic factor 1 KO mice had decreased expression or altered distribution in the mediobasal hypothalamus of several genes implicated in anxiety-like behavior, including brain-derived neurotrophic factor , the type 2 receptor for corticotrophin releasing hormone receptor 2 (Crhr2), and urocortin 3 ( ).	Medscan		64: 'SF-1 ' -> 'Steroidogenic factor 1 ' 273: '(BDNF)' -> '' 368: '(Ucn3) ' -> ''		info:pmid/18951950#body:24		Central nervous system-specific knockout of steroidogenic factor 1
FunctionalAssociation: anxiety ---- hypothalamus	Chung,K.K.K.;Martinez,M.;Herbert,J.						10.1016/S0306-4522(99)00459-5			0306-4522	Neuroscience	10658625:1220			stria terminalis		S0306-4522(99)00459-5	10658625					1999		c-fos expression, behavioural, endocrine and autonomic responses to acute social stress in male rats after chronic restraint: modulation by serotonin, Chung,K.K.K.; Martinez,M. et al., (1999), Neuroscience	The bed nucleus of the stria terminalis may be a relay centre that targets different areas in the brainstem and hypothalamus to mediate anxiety and stress responses, and it is strongly associated with fear behaviour.	Medscan		4: 'BNST ' -> 'bed nucleus of the stria terminalis '		info:pmid/10658625#body:221		c-fos expression, behavioural, endocrine and autonomic responses to acute social stress in male rats after chronic restraint: modulation by serotonin
FunctionalAssociation: anxiety ---- hypothalamus	Shishkina,G.T.;Kalinina,T.S.;Dygalo,N.N.						10.1016/j.neuroscience.2004.08.015			0306-4522	Neuroscience	100409846:1124			brain		S0306-4522(04)00734-1						2004		Attenuation of α 2A-adrenergic receptor expression in neonatal rat brain by RNA interference or antisense oligonucleotide reduced anxiety in adulthood, Shishkina,G.T.; Kalinina,T.S. et al., (2004), Neuroscience	Moreover, an increased release of noradrenaline in brain regions, including the frontal cortex, hippocampus, and hypothalamus is involved in the provocation of anxiety in animals exposed to stress ( ; ).	Medscan				info:doi/10.1016/j.neuroscience.2004.08.015#body:125		Attenuation of α 2A-adrenergic receptor expression in neonatal rat brain by RNA interference or antisense oligonucleotide reduced anxiety in adulthood
FunctionalAssociation: anxiety ---- hypothalamus	Wiehager,S.;Beiderbeck,D.I.;Gruber,S.H.M.;El-Khoury,A.;Wamsteeker,J.;Neumann,I.D.;Petersén;Mathé,A.A.						10.1016/j.nbd.2009.02.010			0969-9961	Neurobiology of Disease	19254763:1086			hypothalamus	Rattus norvegicus	S0969-9961(09)00037-0	19254763					2009		Increased levels of cocaine and amphetamine regulated transcript in two animal models of depression and anxiety, Wiehager,S.; Beiderbeck,D.I. et al., (2009), Neurobiology of Disease	Interestingly, CART-LI in the hypothalamus correlated with anxiety-like behavior in high anxiety-related behavior and low anxiety-related behavior rats.	Medscan		84: 'HAB ' -> 'high anxiety-related behavior ' 118: 'LAB ' -> 'low anxiety-related behavior '		info:pmid/19254763#body:87		Increased levels of cocaine and amphetamine regulated transcript in two animal models of depression and anxiety
FunctionalAssociation: anxiety ---- hypothalamus	Kalisch,R.;Salomé,N.;Platzer,S.;Wigger,A.;Czisch,M.;Sommer,W.;Singewald,N.;Heilig,M.;Berthele,A.;Holsboer,F.;Landgraf,R.;Auer,D.P.						10.1016/j.neuroimage.2004.06.012			1053-8119	Neuroimage	15325386:1191			amygdaloid		S1053-8119(04)00321-0	15325386					2004		High trait anxiety and hyporeactivity to stress of the dorsomedial prefrontal cortex: a combined phMRI and Fos study in rats, Kalisch,R.; Salomé,N. et al., (2004), Neuroimage	The dorsal mPFC may reduce anxiety behavior by direct connections to the amygdala or the hypothalamus .	Medscan				info:pmid/15325386#body:192		High trait anxiety and hyporeactivity to stress of the dorsomedial prefrontal cortex: a combined phMRI and Fos study in rats
FunctionalAssociation: anxiety ---- hypothalamus	McDonald,R.J.;Devan,B.D.;Hong,N.S.						10.1016/j.nlm.2004.05.009			1074-7427	Neurobiology of Learning and Memory	15464414:1205			amygdaloid		S1074-7427(04)00065-6	15464414					2004		Multiple memory systems: The power of interactions, McDonald,R.J.; Devan,B.D. et al., (2004), Neurobiology of Learning and Memory	In this individual, changes in the hippocampus and amygdala and/or their relationship with one another and other brain regions like the brainstem and hypothalamus would result in general anxiety.	Medscan				info:pmid/15464414#body:206		Multiple memory systems: The power of interactions
FunctionalAssociation: anxiety ---- hypothalamus	Reyes,B.A.S.;Szot,P.;Sikkema,C.;Cathel,A.M.;Kirby,L.G.;Van Bockstaele,E.J.						10.1016/j.expneurol.2012.05.016			0014-4886	Experimental Neurology	22677142:1148			amygdaloid		S0014-4886(12)00227-0	22677142					2012		Stress-induced sensitization of cortical adrenergic receptors following a history of cannabinoid exposure, Reyes,B.A.S.; Szot,P. et al., (2012), Experimental Neurology	In support of this, the CB1 receptor is present in stress responsive circuits (PFC, amygdala and hypothalamus) that are essential to the expression of anxiety ( ).	Medscan				info:pmid/22677142#body:149		Stress-induced sensitization of cortical adrenergic receptors following a history of cannabinoid exposure
FunctionalAssociation: anxiety ---- hypothalamus	Frye,C.A.						10.1016/S0074-7742(08)00003-2			0074-7742	International Review of Neurobiology	18929075:1089			hippocampus		S0074-7742(08)00003-2	18929075					2008		Chapter 3 Hormonal Influences on Seizures, Frye,C.A., (2008), International Review of Neurobiology	These findings suggest that seizure-related disruption of 3α-diol in the hippocampus and/or hypothalamus may underlie dysregulation of anxiety, social, and/or reproductive behavior.	Medscan				info:pmid/18929075#body:90		Chapter 3 Hormonal Influences on Seizures
FunctionalAssociation: anxiety ---- hypothalamus	de Andrade,J.S.;Céspedes,I.C.;Abrão,R.O.;dos Santos,T.B.;Diniz,L.;Britto,L.R.G.;Spadari-Bratfisch,R.C.;Ortolani,D.;Melo-Thomas,L.;da Silva,R.C.B.;Viana,M.B.						10.1016/j.bbr.2013.04.031			0166-4328	Behavioural Brain Research	23644183:1148			prosencephalon		S0166-4328(13)00231-3	23644183					2013		Chronic unpredictable mild stress alters an anxiety-related defensive response, Fos immunoreactivity and hippocampal adult neurogenesis, de Andrade,J.S.; Céspedes,I.C. et al., (2013), Behavioural Brain Research	In light of these results, it is possible to suggest that serotonin innervation to forebrain regions (cingulate cortex, septum, hippocampus amygdala and medial hypothalamus) is strongly involved with the increases in anxiety observed after unpredictable chronic mild stress paradigm exposure.	Medscan		240: 'UCMS ' -> 'unpredictable chronic mild stress paradigm '		info:pmid/23644183#body:149		Chronic unpredictable mild stress alters an anxiety-related defensive response, Fos immunoreactivity and hippocampal adult neurogenesis
FunctionalAssociation: anxiety ---- hypothalamus	MacDonald,K.;Feifel,D.						10.1016/j.brainres.2014.01.025			0006-8993	Brain Research	24468203:1263			stria terminalis		S0006-8993(14)00078-X	24468203					2014		Oxytocin׳s role in anxiety: A critical appraisal, MacDonald,K.; Feifel,D., (2014), Brain Research	Specifically, sustained input from the BLA to the bed nucleus of the stria terminalis, mediated in part by corticotropin releasing hormone (CRF) ( ), increases output from the bed nucleus of the stria terminalis to the hypothalamus and brainstem regions associated with sustained anxiety ( ) ( ).	Medscan		50: 'BNST' -> 'bed nucleus of the stria terminalis' 176: 'BNST ' -> 'bed nucleus of the stria terminalis '		info:pmid/24468203#body:264		Oxytocin׳s role in anxiety: A critical appraisal
FunctionalAssociation: anxiety ---- hypothalamus	Raynaud,J.;Schradin,C.						10.1016/j.physbeh.2014.02.005			0031-9384	Physiology & Behavior	24534177:1156			hypothalamus	Rattus norvegicus	S0031-9384(14)00063-8	24534177					2014		Experimental increase of testosterone increases boldness and decreases anxiety in male African striped mouse helpers, Raynaud,J.; Schradin,C., (2014), Physiology & Behavior	Activation of androgen receptors in the hypothalamus is necessary to reduce anxiety in mice and rats .	Medscan				info:pmid/24534177#body:157		Experimental increase of testosterone increases boldness and decreases anxiety in male African striped mouse helpers
FunctionalAssociation: anxiety ---- hypothalamus	Spencer,S.J.;Emmerzaal,T.L.;Kozicz,T.;Andrews,Z.B.						10.1016/j.biopsych.2014.10.021			0006-3223	Biological Psychiatry	100845855:1038			dorsal raphe nucleus		S0006-3223(14)00808-7						2014		Ghrelin's Role in the Hypothalamic-Pituitary-Adrenal Axis Stress Response; Implications for Mood Disorders, Spencer,S.J.; Emmerzaal,T.L. et al., (2014), Biological Psychiatry	Ghrelin given icv or directly into the hypothalamus, hippocampus, dorsal raphe nucleus, or amygdala also causes anxiety-like behavior in the elevated plus maze, open field, and step-down inhibitory avoidance tests in the minutes immediately following the injection .	Medscan				info:doi/10.1016/j.biopsych.2014.10.021#body:39		Ghrelin's Role in the Hypothalamic-Pituitary-Adrenal Axis Stress Response; Implications for Mood Disorders
FunctionalAssociation: anxiety ---- hypothalamus	Kochenborger,L.;Zanatta,D.;Berretta,L.M.;Lopes,A.P.F.;Wunderlich,B.L.;Januário,A.C.;Neto,J.M.;Terenzi,M.G.;Paschoalini,M.A.;Faria,M.S.						10.1016/j.neuropharm.2011.08.019			0028-3908	Neuropharmacology	21871465:1012			locus ceruleus	Rattus norvegicus	S0028-3908(11)00352-2	21871465					2012		Modulation of fear/anxiety responses, but not food intake, following α-adrenoceptor agonist microinjections in the nucleus accumbens shell of free-feeding rats, Kochenborger,L.; Zanatta,D. et al., (2012), Neuropharmacology	Increased release of noradrenaline in the hypothalamus, amygdala and locus coeruleus induces fear/anxiety in rats ( ).	Medscan				info:pmid/21871465#body:13		Modulation of fear/anxiety responses, but not food intake, following α-adrenoceptor agonist microinjections in the nucleus accumbens shell of free-feeding rats
FunctionalAssociation: anxiety ---- hypothalamus	Nascimento,J.O.G.;Kikuchi,L.S.;de Bortoli,V.C.;Zangrossi,H.;Viana,M.B.						10.1016/j.brainresbull.2014.09.011			0361-9230	Brain Research Bulletin	25290207:1009			amygdaloid		S0361-9230(14)00147-6	25290207					2014		Dorsomedial hypothalamus serotonin 1A receptors mediate a panic-related response in the elevated T-maze, Nascimento,J.O.G.; Kikuchi,L.S. et al., (2014), Brain Research Bulletin	As for the amygdala and the dorsal periaqueductal gray matter, the medial hypothalamus has also been related to defense/anxiety ( ).	Medscan		28: 'dPAG' -> 'dorsal periaqueductal gray matter'		info:pmid/25290207#body:10	periaqueductal gray matter	Dorsomedial hypothalamus serotonin 1A receptors mediate a panic-related response in the elevated T-maze
FunctionalAssociation: anxiety ---- hypothalamus	Spencer,S.J.;Emmerzaal,T.L.;Kozicz,T.;Andrews,Z.B.						10.1016/j.biopsych.2014.10.021			0006-3223	Biological Psychiatry	25534754:1038			dorsal raphe nucleus		S0006-3223(14)00808-7	25534754					2015		Ghrelin's Role in the Hypothalamic-Pituitary-Adrenal Axis Stress Response: Implications for Mood Disorders, Spencer,S.J.; Emmerzaal,T.L. et al., (2015), Biological Psychiatry	Ghrelin given intracerebroventricular or directly into the hypothalamus, hippocampus, dorsal raphe nucleus, or amygdala also causes anxiety-like behavior in the elevated plus maze, open field, and step-down inhibitory avoidance tests in the minutes immediately following the injection ( ).	Medscan		38: '(ICV) ' -> ''		info:pmid/25534754#body:39		Ghrelin's Role in the Hypothalamic-Pituitary-Adrenal Axis Stress Response: Implications for Mood Disorders
FunctionalAssociation: anxiety ---- hypothalamus	Jiang,J.H.;He,Z.;Peng,Y.L.;Jin,W.D.;Mu,J.;Xue,H.X.;Wang,Z.;Chang,M.;Wang,R.						10.1016/j.bbr.2015.02.011			0166-4328	Behavioural Brain Research	25687846:1111			hypothalamus		S0166-4328(15)00088-1	25687846					2015		Effects of Phoenixin-14 on anxiolytic-like behavior in mice, Jiang,J.H.; He,Z. et al., (2015), Behavioural Brain Research	The hypothalamus is frequently associated with anxiety-like behavior.	Medscan				info:pmid/25687846#body:112		Effects of Phoenixin-14 on anxiolytic-like behavior in mice
FunctionalAssociation: anxiety ---- hypothalamus	Ullah,F.;dos Anjos-Garcia,T.;dos Santos,I.R.;Biagioni,A.F.;Coimbra,N.C.						10.1016/j.bbr.2015.07.013			0166-4328	Behavioural Brain Research	26205826:1162			hypothalamus		S0166-4328(15)30084-X	26205826					2015		Relevance of dorsomedial hypothalamus, dorsomedial division of the ventromedial hypothalamus and the dorsal periaqueductal gray matter in the organization of freezing or oriented and non-oriented escape emotional behaviors, Ullah,F.; dos Anjos-Garcia,T. et al., (2015), Behavioural Brain Research	GABA dysfunction in dorsomedial hypothalamus has been implicated in regulating anxiety .	Medscan		20: 'DMH ' -> 'dorsomedial hypothalamus '		info:pmid/26205826#body:163		Relevance of dorsomedial hypothalamus, dorsomedial division of the ventromedial hypothalamus and the dorsal periaqueductal gray matter in the organization of freezing or oriented and non-oriented escape emotional behaviors
FunctionalAssociation: anxiety ---- hypothalamus	Baculis,B.C.;Diaz,M.R.;Fernando Valenzuela,C.						10.1016/j.pbb.2015.08.009			0091-3057	Pharmacology, Biochemistry and Behavior	26284742:1018			brain stem		S0091-3057(15)30046-0	26284742					2015		Third trimester-equivalent ethanol exposure increases anxiety-like behavior and glutamatergic transmission in the basolateral amygdala, Baculis,B.C.; Diaz,M.R. et al., (2015), Pharmacology, Biochemistry and Behavior	These structures project to hypothalamic and brain stem nuclei that mediate physiological changes associated with anxiety ( ).	Medscan				info:pmid/26284742#body:19		Third trimester-equivalent ethanol exposure increases anxiety-like behavior and glutamatergic transmission in the basolateral amygdala
FunctionalAssociation: anxiety ---- hypothalamus	Morrison,T.R.;Ricci,L.A.;Melloni,R.H.						10.1016/j.yhbeh.2016.04.008			0018-506X	Hormones and Behavior	27149949:1156			brain		S0018-506X(15)30208-7	27149949					2016		Vasopressin differentially modulates aggression and anxiety in adolescent hamsters administered anabolic steroids, Morrison,T.R.; Ricci,L.A. et al., (2016), Hormones and Behavior	These findings are novel and significant in that they are the first to illustrate that the state of AVP neural development and signaling within the latero-anterior hypothalamic brain region plays a role in behavioral shifting between aggression and anxiety.	Medscan		148: 'LAH ' -> 'latero-anterior hypothalamic '		info:pmid/27149949#body:157		Vasopressin differentially modulates aggression and anxiety in adolescent hamsters administered anabolic steroids
FunctionalAssociation: anxiety ---- hypothalamus	Partridge,J.G.;Forcelli,P.A.;Luo,R.;Cashdan,J.M.;Schulkin,J.;Valentino,R.J.;Vicini,S.						10.1016/j.neuropharm.2016.03.029			0028-3908	Neuropharmacology	27016019:1004			brain stem		S0028-3908(16)30101-0	27016019					2016		Stress increases GABAergic neurotransmission in CRF neurons of the central amygdala and bed nucleus stria terminalis, Partridge,J.G.; Forcelli,P.A. et al., (2016), Neuropharmacology	When the CeM is chemically or electrically excited, autonomic and behavioral responses associated with fear and anxiety via projections to the hypothalamus and brainstem results.	Medscan				info:pmid/27016019#body:5		Stress increases GABAergic neurotransmission in CRF neurons of the central amygdala and bed nucleus stria terminalis
FunctionalAssociation: anxiety ---- hypothalamus	Geng,F.;Zhang,J.;Wu,J.-L.;Zou,W.-J.;Liang,Z.-P.;Bi,L.-L.;Liu,J.-H.;Kong,Y.;Huang,C.-Q.;Li,X.-W.;Yang,J.-M.;Gao,T.-M.						10.1016/j.neuroscience.2016.05.018			0306-4522	Neuroscience	27189883:1124			basolateral amygdala		S0306-4522(16)30167-1	27189883					2016		Neuregulin 1-ErbB4 signaling in the bed nucleus of the stria terminalis regulates anxiety-like behavior, Geng,F.; Zhang,J. et al., (2016), Neuroscience	As a downstream target of the basolateral amygdala, the bed nucleus of the stria terminalis projects to hypothalamic and brain stem areas involved in anxiety as well as in fear responses ( ).	Medscan		30: 'BLA' -> 'basolateral amygdala' 56: 'BNST ' -> 'bed nucleus of the stria terminalis '		info:pmid/27189883#body:125		Neuregulin 1-ErbB4 signaling in the bed nucleus of the stria terminalis regulates anxiety-like behavior
FunctionalAssociation: anxiety ---- hypothalamus	Doenni,V.M.;Song,C.M.;Hill,M.N.;Pittman,Q.J.						10.1016/j.bbi.2016.11.022			0889-1591	Brain Behavior and Immunity	27888073:1140			brain stem		S0889-1591(16)30524-4	27888073					2016		Early-life inflammation with LPS delays fear extinction in adult rodents, Doenni,V.M.; Song,C.M. et al., (2016), Brain Behavior and Immunity	The central in turn signals amongst others to the brain stem and hypothalamus to initiate anxiety and fear output behaviors.	Medscan		4: 'CeA ' -> 'central '		info:pmid/27888073#body:141		Early-life inflammation with LPS delays fear extinction in adult rodents
FunctionalAssociation: anxiety ---- hypothalamus	Falconi-Sobrinho,L.L.;Anjos-Garcia,T.;de Oliveira,R.;Coimbra,N.C.						10.1016/j.euroneuro.2017.09.002			0924-977X	European Neuropsychopharmacology	28939165:1018			medial prefrontal cortex		S0924-977X(17)30904-5	28939165					2017		Decrease in NMDA receptor-signalling activity in the anterior cingulate cortex diminishes defensive behaviour and unconditioned fear-induced antinociception elicited by GABAergic tonic inhibition impairment in the posterior hypothalamus, Falconi-Sobrinho,L.L.; Anjos-Garcia,T. et al., (2017), European Neuropsychopharmacology	Recent studies have shown that the medial prefrontal cortex can modulate hypothalamus-mediated anxiety/fear-induced antinociception ( ).	Medscan		35: 'mPFC ' -> 'medial prefrontal cortex '		info:pmid/28939165#body:19		Decrease in NMDA receptor-signalling activity in the anterior cingulate cortex diminishes defensive behaviour and unconditioned fear-induced antinociception elicited by GABAergic tonic inhibition impairment in the posterior hypothalamus
FunctionalAssociation: anxiety ---- hypothalamus	Mayer,H.S.;Helton,J.;Torres,L.Y.;Cortina,I.;Brown,W.M.;Stolzenberg,D.S.						10.1016/j.yhbeh.2018.02.011			0018-506X	Hormones and Behavior	29499221:1019			neural pathway		S0018-506X(17)30462-2	29499221					2018		Histone deacetylase inhibitor treatment induces postpartum-like maternal behavior and immediate early gene expression in the maternal neural pathway in virgin mice, Mayer,H.S.; Helton,J. et al., (2018), Hormones and Behavior	Whereas caregiving behaviors emerge under certain conditions that permit infant activation of this conserved maternal neural pathway, non-parental responses toward infant conspecifics are induced by hypothalamic pathways known to regulate anxiety/escape/attack behaviors ( ; ).	Medscan				info:pmid/29499221#body:20		Histone deacetylase inhibitor treatment induces postpartum-like maternal behavior and immediate early gene expression in the maternal neural pathway in virgin mice
FunctionalAssociation: anxiety ---- hypothalamus	Goldstein,J.M.;Seidman,L.J.;Makris,N.;Ahern,T.;O’Brien,L.M.;Caviness,V.S.;Kennedy,D.N.;Faraone,S.V.;Tsuang,M.T.						10.1016/j.biopsych.2006.06.027			0006-3223	Biological Psychiatry	17046727:1091			hypothalamus		S0006-3223(06)00819-5	17046727					2007		Hypothalamic Abnormalities in Schizophrenia: Sex Effects and Genetic Vulnerability, Goldstein,J.M.; Seidman,L.J. et al., (2007), Biological Psychiatry	This score was correlated with hypothalamic volume size by using Spearman's correlation to begin to assess potential functional correlates of hypothalamic abnormalities and stress-response deficits, given the role of the hypothalamus in anxiety.	Medscan				info:pmid/17046727#body:92		Hypothalamic Abnormalities in Schizophrenia: Sex Effects and Genetic Vulnerability
FunctionalAssociation: anxiety ---- hypothalamus	Rusyniak,D.E.;Zaretskaia,M.V.;Zaretsky,D.V.;DiMicco,J.A.				neuron		10.1016/j.brainres.2008.06.011			0006-8993	Brain Research	18586013:1083			hypothalamus	Rattus norvegicus	S0006-8993(08)01420-0	18586013					2008		Microinjection of muscimol into the dorsomedial hypothalamus suppresses MDMA-evoked sympathetic and behavioral responses, Rusyniak,D.E.; Zaretskaia,M.V. et al., (2008), Brain Research	Along with increasing locomotion, stimulating or disinhibiting neurons in the dorsomedial hypothalamus increases experimentally induced anxiety in rats ( ).	Medscan		78: 'DMH ' -> 'dorsomedial hypothalamus '		info:pmid/18586013#body:84		Microinjection of muscimol into the dorsomedial hypothalamus suppresses MDMA-evoked sympathetic and behavioral responses
FunctionalAssociation: anxiety ---- hypothalamus	Shekhar,A.;Keim,S.R.						10.1016/S0028-3908(99)00215-4			0028-3908	Neuropharmacology	10760357:1078			hypothalamus	Rattus norvegicus	S0028-3908(99)00215-4	10760357					2000		LY354740, a potent group II metabotropic glutamate receptor agonist prevents lactate-induced panic-like response in panic-prone rats, Shekhar,A.; Keim,S.R., (2000), Neuropharmacology	The above data clearly indicate that rats with GABA dysfunction in the dorsomedial hypothalamus develop increases in measures of anxiety in the social interaction and also exhibit physiological arousal similar to certain symptoms observed in patients with panic disorder following i.v. infusions of sodium lactate.	Medscan		71: 'DMH ' -> 'dorsomedial hypothalamus ' 144: 'SI ' -> 'social interaction '		info:pmid/10760357#body:79		LY354740, a potent group II metabotropic glutamate receptor agonist prevents lactate-induced panic-like response in panic-prone rats
FunctionalAssociation: anxiety ---- hypothalamus	Imamura,M.;Prasad,C.						10.1016/S0031-9384(98)00105-X			0031-9384	Physiology & Behavior	9748113:1045			hypothalamus		S0031-9384(98)00105-X	9748113					1998		Increased GABA-gated chloride ion influx in the hypothalamus of low-anxiety rats, Imamura,M.; Prasad,C., (1998), Physiology & Behavior	Second, blockade of γ-AMINOBUTYRIC ACID receptor in the dorsomedial hypothalamus increases experimental anxiety as measured by a conflict test (punishment-induced suppression of lever presses for sweetened milk) .	Medscan		20: 'GABA ' -> 'γ-AMINOBUTYRIC ACID '		info:pmid/9748113#body:46	milk	Increased GABA-gated chloride ion influx in the hypothalamus of low-anxiety rats
FunctionalAssociation: anxiety ---- hypothalamus	Adamec,R.;Shallow,T.						10.1016/S0031-9384(00)00247-X			0031-9384	Physiology & Behavior	10978480:1265			amygdaloid	Rodentia	S0031-9384(00)00247-X	10978480					2000		Effects of baseline anxiety on response to kindling of the right medial amygdala, Adamec,R.; Shallow,T., (2000), Physiology & Behavior	Kindling in rodents induces long-term potentiation in amygdala efferents to the medial hypothalamus , and the medial hypothalamus appears to modulate anxiety in the plus maze .	Medscan		28: 'LTP ' -> 'long-term potentiation '		info:pmid/10978480#body:266		Effects of baseline anxiety on response to kindling of the right medial amygdala
FunctionalAssociation: anxiety ---- hypothalamus	Yayou,K.;Seo,T.;Uetake,K.;Ito,S.;Nakamura,M.						10.1016/j.physbeh.2006.09.030			0031-9384	Physiology & Behavior	17084867:1079			stria terminalis		S0031-9384(06)00428-8	17084867					2007		Effects of intracerebroventricular infusions of arginine vasopressin in sheep, Yayou,K.; Seo,T. et al., (2007), Physiology & Behavior	Intracerebroventricularly administered CRH was reported to act on bed nucleus of the stria terminalis, through which several nuclei in the brainstem and hypothalamus are activated modulating anxiety and stress responses .	Medscan		66: 'BNST' -> 'bed nucleus of the stria terminalis'		info:pmid/17084867#body:80		Effects of intracerebroventricular infusions of arginine vasopressin in sheep
FunctionalAssociation: anxiety ---- hypothalamus	Jardim,M.C.;Guimarães,F.S.						10.1016/S0091-3057(01)00560-3			0091-3057	Pharmacology, Biochemistry and Behavior	11509219:1008			hypothalamus		S0091-3057(01)00560-3	11509219					2001		GABAergic and glutamatergic modulation of exploratory behavior in the dorsomedial hypothalamus, Jardim,M.C.; Guimarães,F.S., (2001), Pharmacology, Biochemistry and Behavior	Interference with GABA-mediated neurotransmission in the medial hypothalamus is suggested to modulate anxiety.	Medscan				info:pmid/11509219#body:9		GABAergic and glutamatergic modulation of exploratory behavior in the dorsomedial hypothalamus
FunctionalAssociation: anxiety ---- hypothalamus	Singewald,N.						10.1016/j.neubiorev.2006.02.003			0149-7634	Neuroscience and Biobehavioral Reviews	16620984:1308			medial prefrontal cortex	Rodentia	S0149-7634(06)00013-3	16620984					2007		Altered brain activity processing in high-anxiety rodents revealed by challenge paradigms and functional mapping, Singewald,N., (2007), Neuroscience and Biobehavioral Reviews	At the moment interpretations relating, for example, the observed hypoactivation in the medial prefrontal cortex (and hippocampus) of high-anxiety rodents to the hyperactivation in the amygdala and hypothalamus remain speculative, although there is evidence that these areas are interconnected to a considerable extent, in part via inhibitory pathways ( ).	Medscan		88: 'mPFC ' -> 'medial prefrontal cortex '		info:pmid/16620984#body:309		Altered brain activity processing in high-anxiety rodents revealed by challenge paradigms and functional mapping
FunctionalAssociation: anxiety ---- hypothalamus	Takayanagi,Y.;Onaka,T.						10.1016/j.neures.2007.06.461			0168-0102	Neuroscience Research	100343841:1006			hypothalamus	Rattus norvegicus	S0168-0102(07)01505-2						2007		Effects of prolactin-releasing peptide administration upon anxiety-related behavior in rats, Takayanagi,Y.; Onaka,T., (2007), Neuroscience Research	Rats injected icv with PrRP or microinjected into the dorsomedial hypothalamus showed significantly reduced anxiety-related behavior.	Medscan				info:doi/10.1016/j.neures.2007.06.461#body:7		Effects of prolactin-releasing peptide administration upon anxiety-related behavior in rats
FunctionalAssociation: anxiety ---- hypothalamus	Schimitel,F.G.;de Almeida,G.M.;Pitol,D.N.;Armini,R.S.;Tufik,S.;Schenberg,L.C.						10.1016/j.neuroscience.2011.10.032			0306-4522	Neuroscience	100410104:1189			hypothalamus		S0306-4522(11)01225-5						2012		Evidence of a suffocation alarm system within the periaqueductal gray matter of the rat, Schimitel,F.G.; de Almeida,G.M. et al., (2012), Neuroscience	The latter observation is noteworthy insofar that the dorsomedial hypothalamus has been implicated in lactate-evoked anxiety behaviors ( ).	Medscan		54: 'DMH ' -> 'dorsomedial hypothalamus '		info:doi/10.1016/j.neuroscience.2011.10.032#body:190		Evidence of a suffocation alarm system within the periaqueductal gray matter of the rat
FunctionalAssociation: anxiety ---- hypothalamus	Venerosi,A.;Cutuli,D.;Colonnello,V.;Cardona,D.;Ricceri,L.;Calamandrei,G.						10.1016/j.ntt.2008.07.002			0892-0362	Neurotoxicology and Teratology	18674613:1155			amygdaloid		S0892-0362(08)00140-2	18674613					2008		Neonatal exposure to chlorpyrifos affects maternal responses and maternal aggression of female mice in adulthood, Venerosi,A.; Cutuli,D. et al., (2008), Neurotoxicology and Teratology	Interestingly in female mice oxitocin release in the amygdala is essential for social recognition , and oxitocin receptors in hypothalamus and amygdala differently modulate anxiety levels .	Medscan				info:pmid/18674613#body:156		Neonatal exposure to chlorpyrifos affects maternal responses and maternal aggression of female mice in adulthood
FunctionalAssociation: anxiety ---- hypothalamus	Jimenez,J.C.;Su,K.;Goldberg,A.R.;Luna,V.M.;Biane,J.S.;Ordek,G.;Zhou,P.;Ong,S.K.;Wright,M.A.;Zweifel,L.;Paninski,L.;Hen,R.;Kheirbek,M.A.						10.1016/j.neuron.2018.01.01610.1016/j.neuron.2018.01.016		1097-4199			29397273:100	Neuron		hippocampus			29397273					2018		Anxiety Cells in a Hippocampal-Hypothalamic Circuit., Jimenez,J.C.; Su,K. et al., (2018), Neuron	Anxiety Cells in a Hippocampal-Hypothalamic Circuit.	Medscan				info:pmid/29397273#title:1		Anxiety Cells in a Hippocampal-Hypothalamic Circuit.
FunctionalAssociation: anxiety ---- hypothalamus	Davis,M.						10.1016/s0006-3223(98)00288-1			0006-3223		9861467:3	Biol Psychiatry		brain			9861467					1998		Are different parts of the extended amygdala involved in fear versus anxiety?, Davis,M., (1998), Biol Psychiatry	Somewhat less explicit information, such as that produced by exposure to a threating environment for several minutes or by intraventricular administration of the peptide corticotropin-releasing hormone may activate a brain area closely related to the amygdala, called the bed nucleus of the stria terminalis, which in turn activates hypothalamic and brain stem target areas involved in specific sign…	Medscan				info:pmid/9861467#abs:4		Are different parts of the extended amygdala involved in fear versus anxiety?
FunctionalAssociation: anxiety ---- hypothalamus	Borisenko,S.A.;Meng,Q.H.;Rauhala,P.;Männistö,P.T.						10.1111/j.1600-0773.1996.tb01388.x			0901-9928		8737973:100	Pharmacol Toxicol		hypothalamus	Rattus norvegicus		8737973					1996		Neurochemical mediators of anxiety have inconsistent effects on hypothalamic self-stimulation in rats., Borisenko,S.A.; Meng,Q.H. et al., (1996), Pharmacol Toxicol	Neurochemical mediators of anxiety have inconsistent effects on hypothalamic self-stimulation in rats.	Medscan				info:pmid/8737973#title:1		Neurochemical mediators of anxiety have inconsistent effects on hypothalamic self-stimulation in rats.
FunctionalAssociation: anxiety ---- hypothalamus	Pan,Y.-P.;Liu,C.;Liu,M.-F.;Wang,Y.;Bian,K.;Xue,Y.;Chen,L.				neuron		10.1016/j.npep.2020.102019			0143-4179	Neuropeptides	100000294:1019			central nucleus (amygdala)		S0143-4179(19)30143-X						2020		Involvement of orexin-A in the regulation of neuronal activity and emotional behaviors in central amygdala in rats, Pan,Y.-P.; Liu,C. et al., (2020), Neuropeptides	For example, by innervating GABAergic neurons in the central amygdala, vasopressinergic projections originating from the hypothalamus participate in anxiety and stress coping ( ).	Medscan		53: 'CeA' -> 'central amygdala'		info:doi/10.1016/j.npep.2020.102019#body:20		Involvement of orexin-A in the regulation of neuronal activity and emotional behaviors in central amygdala in rats
FunctionalAssociation: anxiety ---- hypothalamus	Salvi,S.S.;Pati,S.;Chaudhari,P.R.;Tiwari,P.;Banerjee,T.;Vaidya,V.A.						10.3389/fnbeh.2019.00249	20190840691		1662-5153	Frontiers in Behavioral Neuroscience	100000445:10378			hippocampus				629813285				2019		Acute Chemogenetic Activation of CamKIIα-Positive Forebrain Excitatory Neurons Regulates Anxiety-Like Behaviour in Mice, Salvi,S.S.; Pati,S. et al., (2019), Frontiers in Behavioral Neuroscience	Anxiety cells in a hippocampal-hypothalamic circuit.	Medscan				info:doi/10.3389/fnbeh.2019.00249#cont:379		Acute Chemogenetic Activation of CamKIIα-Positive Forebrain Excitatory Neurons Regulates Anxiety-Like Behaviour in Mice
FunctionalAssociation: anxiety ---- hypothalamus	Xu,Z.;Fang,J.;Xiang,X.;Sun,H.;Wang,S.;Fang,J.;Du,J.						10.1155/2020/8630368	20200201838	1741-4288	1741-427X	Evidence-based Complementary and Alternative Medicine	32104195:10030			hypothalamic-pituitary-adrenal system			32104195	2005080037				2020		Electroacupuncture Alleviates Pain-Related Emotion by Upregulating the Expression of NPS and Its Receptor NPSR in the Anterior Cingulate Cortex and Hypothalamus, Xu,Z.; Fang,J. et al., (2020), Evidence-based Complementary and Alternative Medicine	/e hypothalamus is a component of the hypothalamic-pituitary-adrenal axis and is involved in the regulation of depression, anxiety, and anorexia.	Medscan				info:pmid/32104195#cont:31		Electroacupuncture Alleviates Pain-Related Emotion by Upregulating the Expression of NPS and Its Receptor NPSR in the Anterior Cingulate Cortex and Hypothalamus
FunctionalAssociation: anxiety ---- hypothalamus	Warfvinge,K.;Edvinsson,L.;Edvinsson,L.						10.1177/0333102419893962	20200016967	1468-2982	0333-1024	Cephalalgia	100001167:10175			hypothalamus nucleus	Homo sapiens			2003985570				2020		Cellular distribution of PACAP-38 and PACAP receptors in the rat brain: Relation to migraine activated regions, Warfvinge,K.; Edvinsson,L. et al., (2020), Cephalalgia	BAC (Bed nucleus of the anterior commissure, septo-hypothalamic area) is implicated in the control of anxiety and fear responses (Figure 3(b)), and the septo-hypothalamic nucleus has a key role in enabling human emotions, such as warmth and tenderness (Figure 3(c)).	Medscan				info:doi/10.1177/0333102419893962#cont:176		Cellular distribution of PACAP-38 and PACAP receptors in the rat brain: Relation to migraine activated regions
FunctionalAssociation: anxiety ---- hypothalamus	Watkins,J.M.;Hayward,L.F.;von Chamier,M.;Brown,M.B.;Reyes,L.						10.1152/AJPREGU.00194.2019	20200695561	1522-1490	0363-6119	American Journal of Physiology - Regulatory Integrative and Comparative Physiology	100002628:10342			amygdaloid				2006919973				2020		Prenatal infection with Mycoplasma pulmonis in rats exaggerates the angiotensin II pressor response in adult offspring, Watkins,J.M.; Hayward,L.F. et al., (2020), American Journal of Physiology - Regulatory Integrative and Comparative Physiology	Similar to the hypothalamus, the amygdala plays a significant role in anxiety, feeding, and arterial pressure regulation (67, 74).	Medscan				info:doi/10.1152/AJPREGU.00194.2019#cont:343		Prenatal infection with Mycoplasma pulmonis in rats exaggerates the angiotensin II pressor response in adult offspring
FunctionalAssociation: anxiety ---- hypothalamus	Zhao,F.;Zhang,T.;Shen,Q.;Yin,K.;Wang,Y.;Zhang,G.				astrocyte		10.1002/glia.2391610.1002/glia.23916		1098-1136			32979244:1	Glia		hypothalamus			32979244					2020		Tak1 in the astrocytes of mediobasal hypothalamus regulates anxiety-like behavior in mice., Zhao,F.; Zhang,T. et al., (2020), Glia	Here, we show that transforming growth factor-β-activated kinase 1 (Tak1) expressed in the astrocytes of mediobasal hypothalamus plays a crucial role in anxiety-like behavior in mice.	Medscan		130: '(MBH) ' -> ''		info:pmid/32979244#abs:2		Tak1 in the astrocytes of mediobasal hypothalamus regulates anxiety-like behavior in mice.
FunctionalAssociation: anxiety ---- hypothalamus	Impey,B.;Gordon,R.P.;Baldwin,D.S.						10.1016/j.mpmed.2020.08.005			1357-3039	Medicine	100000374:1006			medial prefrontal cortex		S1357-3039(20)30198-5						2020		Anxiety disorders, post-traumatic stress disorder, and obsessive-compulsive disorder, Impey,B.; Gordon,R.P. et al., (2020), Medicine	The macro-circuitry (linked anatomical regions) for normal and pathological anxiety is the same: sensory stimuli enter the brain; processing starts in the thalamus; interpretation and evaluation occurs within the limbic system and medial prefrontal cortex; once the stimulus is evaluated as anxiety-provoking, the hypothalamus and brainstem trigger a physiological response to anxiety.	Medscan				info:doi/10.1016/j.mpmed.2020.08.005#body:7		Anxiety disorders, post-traumatic stress disorder, and obsessive-compulsive disorder
FunctionalAssociation: anxiety ---- hypothalamus	Moustafa,A.						10.1016/j.freeradbiomed.2020.10.315			0891-5849	Free Radical Biology and Medicine	100000446:1137			hypothalamus		S0891-5849(20)31589-6						2020		Changes in nitric oxide, carbon monoxide, hydrogen sulfide and male reproductive hormones in response to chronic restraint stress in rats, Moustafa,A., (2020), Free Radical Biology and Medicine	The expression of nNOS in the hypothalamus has been shown to be involved in transportation-induced stress, anxiety and behavioral dysfunction [ ].	Medscan				info:doi/10.1016/j.freeradbiomed.2020.10.315#body:138		Changes in nitric oxide, carbon monoxide, hydrogen sulfide and male reproductive hormones in response to chronic restraint stress in rats
FunctionalAssociation: anxiety ---- hypothalamus	Lagogianni,C.;Gatzonis,S.;Patrikelis,P.						10.1016/j.yebeh.2020.107541			1525-5050	Epilepsy & Behavior	33243688:1148			hypothalamus		S1525-5050(20)30721-6	33243688					2020		Fatigue and cognitive functions in epilepsy: A review of the literature, Lagogianni,C.; Gatzonis,S. et al., (2020), Epilepsy & Behavior	The hypothalamic-pituitaryadrenal axis is primarily associated with anxiety as the source of stress-releasing hormone cortisol .	Medscan		4: 'HPA ' -> 'hypothalamic-pituitaryadrenal '		info:pmid/33243688#body:149		Fatigue and cognitive functions in epilepsy: A review of the literature
FunctionalAssociation: anxiety ---- hypothalamus	Strzelecki,D.;Kotlicka-Antczak,M.;Kaczmarek,B.;Jerczyńska,H.;Wysokiński,A.						10.1002/hup.277010.1002/hup.2770		1099-1077			33245168:1	Hum Psychopharmacol		hypothalamus			33245168					2020		Serum levels of neuropeptide Y in patients with chronic schizophrenia during treatment augmentation with sarcosine (results of the double-blind randomized controlled PULSAR study)., Strzelecki,D.; Kotlicka-Antczak,M. et al., (2020), Hum Psychopharmacol	In order to extend research in the area, we assessed serum levels of neuropeptide Y (NPY), a hypothalamic hormone related to anxiety and depression, also involved in mechanisms inducing weight gain.	Medscan				info:pmid/33245168#abs:2		Serum levels of neuropeptide Y in patients with chronic schizophrenia during treatment augmentation with sarcosine (results of the double-blind randomized controlled PULSAR study).
negative Regulation: PLCG1 ---| aging	Gentili,C.;Boland,R.;de Boland,A.R.						10.1016/s0898-6568(00)00145-5			0898-6568		11257458:5	Cell Signal					11257458					2001		PTH stimulates PLCbeta and PLCgamma isoenzymes in rat enterocytes: influence of ageing., Gentili,C.; Boland,R. et al., (2001), Cell Signal	Stimulation of PLCgamma tyrosine phosphorylation by PTH [1-34] greatly decreased with ageing.	Medscan				info:pmid/11257458#abs:6		PTH stimulates PLCbeta and PLCgamma isoenzymes in rat enterocytes: influence of ageing.
positive Expression: stress --+> PLCG1	Zhang,K.;Jin,C.;Wu,L.;Hou,M.;Dou,S.;Pan,Y.						10.1371/journal.pone.0105061	2014543501	1932-6203		PLoS ONE	25121594:10214						25121594	373759516				2014		Expression analysis of a stress-related phosphoinositide-specific phospholipase c gene in wheat (Triticum aestivum L.), Zhang,K.; Jin,C. et al., (2014), PLoS ONE	that wheat PLC1 expression is induced by high salinity and drought stress	Medscan				info:pmid/25121594#cont:215		Expression analysis of a stress-related phosphoinositide-specific phospholipase c gene in wheat (Triticum aestivum L.)
positive Expression: stress --+> PLCG1	Zhang,K.;Jin,C.;Wu,L.;Hou,M.;Dou,S.;Pan,Y.						10.1371/journal.pone.0105061	2014543501	1932-6203		PLoS ONE	25121594:10223						25121594	373759516				2014		Expression analysis of a stress-related phosphoinositide-specific phospholipase c gene in wheat (Triticum aestivum L.), Zhang,K.; Jin,C. et al., (2014), PLoS ONE	In this study, we found that that wheat PLC1 expression in wheat was induced in response to high salt and drought stress at both the mRNA and protein levels.	Medscan				info:pmid/25121594#cont:224		Expression analysis of a stress-related phosphoinositide-specific phospholipase c gene in wheat (Triticum aestivum L.)
positive Expression: stress --+> PLCG1	Zhang,K.;Jin,C.;Wu,L.;Hou,M.;Dou,S.;Pan,Y.						10.1371/journal.pone.0105061	2014543501	1932-6203		PLoS ONE	25121594:10224						25121594	373759516				2014		Expression analysis of a stress-related phosphoinositide-specific phospholipase c gene in wheat (Triticum aestivum L.), Zhang,K.; Jin,C. et al., (2014), PLoS ONE	that wheat PLC1 expression was very low in wheat seedlings under normal growth conditions (Figure 2), but was rapidly up-regulated under conditions of stress.	Medscan				info:pmid/25121594#cont:225		Expression analysis of a stress-related phosphoinositide-specific phospholipase c gene in wheat (Triticum aestivum L.)
positive Expression: stress --+> PLCG1	Zhang,K.;Jin,C.;Wu,L.;Hou,M.;Dou,S.;Pan,Y.						10.1371/journal.pone.0105061	2014543501	1932-6203		PLoS ONE	25121594:10255						25121594	373759516				2014		Expression analysis of a stress-related phosphoinositide-specific phospholipase c gene in wheat (Triticum aestivum L.), Zhang,K.; Jin,C. et al., (2014), PLoS ONE	The expression level of that wheat PLC1 was rapidly induced several fold under salt and drought stress within 30 min, and 16-fold after 6 h (salt stress) or 12 h (drought stress).	Medscan				info:pmid/25121594#cont:256		Expression analysis of a stress-related phosphoinositide-specific phospholipase c gene in wheat (Triticum aestivum L.)
positive Regulation: C1QA --+> aging	Kulkarni,H.S.;Scozzi,D.;Gelman,A.E.						10.1016/j.cellimm.2020.104088			0008-8749	Cellular Immunology	32183988:1037					S0008-8749(20)30024-1	32183988					2020		Recent advances into the role of pattern recognition receptors in transplantation, Kulkarni,H.S.; Scozzi,D. et al., (2020), Cellular Immunology	More recently, C1q has been shown to activate Wnt signaling and promote skeletal muscle aging ; whether this role is applicable in senescent allografts remains to be evaluated.	Medscan				info:pmid/32183988#body:38	skeletal muscle	Recent advances into the role of pattern recognition receptors in transplantation
positive Regulation: C1QA --+> aging	Sárvári,M.;Hrabovszky,E.;Kalló,I.;Liposits,Z.;Kalló,I.;Liposits,Z.;Solymosi,N.;Likó,I.;Berchtold,N.;Cotman,C.						10.1186/1742-2094-9-264	2013093362	1742-2094		Journal of Neuroinflammation	23206327:10721			brain			23206327	52337591				2012		Menopause leads to elevated expression of macrophage-associated genes in the aging frontal cortex: Rat and human studies identify strikingly similar changes, Sárvári,M.; Hrabovszky,E. et al., (2012), Journal of Neuroinflammation	Elevated expression of C1q may facilitate early recognition and phagocytosis of pathogenic substances in the aging brain.	Medscan				info:pmid/23206327#cont:722		Menopause leads to elevated expression of macrophage-associated genes in the aging frontal cortex: Rat and human studies identify strikingly similar changes
positive Regulation: C1QA --+> aging	Stephan,A.H.;Lovelett,E.A.;Berns,D.S.;Barres,B.A.;Madison,D.V.;Mateos,J.M.;Fraser,D.A.;Tenner,A.J.;Coutellier,L.;Kim,L.;Shamloo,M.;Tsai,H.-H.;Rowitch,D.H.;Tsai,H.-H.;Rowitch,D.H.;Tsai,H.-H.;Rowitch,D.H.;Huang,E.J.;Fraser,D.A.						10.1523/JNEUROSCI.1333-13.2013	2013508617	1529-2401	0270-6474	Journal of Neuroscience	23946404:10192						23946404	369564698				2013		A dramatic increase of C1q protein in the CNS during normal aging, Stephan,A.H.; Lovelett,E.A. et al., (2013), Journal of Neuroscience	C1q immunoreactivity dramatically increases with aging in the murine brain.	Medscan				info:pmid/23946404#cont:193		A dramatic increase of C1q protein in the CNS during normal aging
positive Regulation: C1QA --+> aging	Stephan,A.H.;Lovelett,E.A.;Berns,D.S.;Barres,B.A.;Madison,D.V.;Mateos,J.M.;Fraser,D.A.;Tenner,A.J.;Coutellier,L.;Kim,L.;Shamloo,M.;Tsai,H.-H.;Rowitch,D.H.;Tsai,H.-H.;Rowitch,D.H.;Tsai,H.-H.;Rowitch,D.H.;Huang,E.J.;Fraser,D.A.						10.1523/JNEUROSCI.1333-13.2013	2013508617	1529-2401	0270-6474	Journal of Neuroscience	23946404:10194			brain	Mus musculus		23946404	369564698				2013		A dramatic increase of C1q protein in the CNS during normal aging, Stephan,A.H.; Lovelett,E.A. et al., (2013), Journal of Neuroscience	B, Quantification of C1q immunoreactivity in brain slices from early postnatal to old aged mice confirmed that C1q immunoreactivity dramatically increases with aging in the murine brain.	Medscan				info:pmid/23946404#cont:195		A dramatic increase of C1q protein in the CNS during normal aging
positive Regulation: C1QA --+> aging	Stephan,A.H.;Lovelett,E.A.;Berns,D.S.;Barres,B.A.;Madison,D.V.;Mateos,J.M.;Fraser,D.A.;Tenner,A.J.;Coutellier,L.;Kim,L.;Shamloo,M.;Tsai,H.-H.;Rowitch,D.H.;Tsai,H.-H.;Rowitch,D.H.;Tsai,H.-H.;Rowitch,D.H.;Huang,E.J.;Fraser,D.A.						10.1523/JNEUROSCI.1333-13.2013	2013508617	1529-2401	0270-6474	Journal of Neuroscience	23946404:10236						23946404	369564698				2013		A dramatic increase of C1q protein in the CNS during normal aging, Stephan,A.H.; Lovelett,E.A. et al., (2013), Journal of Neuroscience	C1q protein increases dramatically in the aging brain	Medscan				info:pmid/23946404#cont:237		A dramatic increase of C1q protein in the CNS during normal aging
positive Regulation: C1QA --+> aging	Stephan,A.H.;Lovelett,E.A.;Berns,D.S.;Barres,B.A.;Madison,D.V.;Mateos,J.M.;Fraser,D.A.;Tenner,A.J.;Coutellier,L.;Kim,L.;Shamloo,M.;Tsai,H.-H.;Rowitch,D.H.;Tsai,H.-H.;Rowitch,D.H.;Tsai,H.-H.;Rowitch,D.H.;Huang,E.J.;Fraser,D.A.						10.1523/JNEUROSCI.1333-13.2013	2013508617	1529-2401	0270-6474	Journal of Neuroscience	23946404:10292			brain	Mus musculus		23946404	369564698				2013		A dramatic increase of C1q protein in the CNS during normal aging, Stephan,A.H.; Lovelett,E.A. et al., (2013), Journal of Neuroscience	A, Western blot analysis of perfused, whole-brain homogenates using a commercially available anti-mouse C1q polyclonal antibody confirmed that C1q protein dramatically increased with aging in the murine brain, when compared with β-tubulin loading controls.	Medscan				info:pmid/23946404#cont:293		A dramatic increase of C1q protein in the CNS during normal aging
positive Regulation: C1QA --+> aging	Stephan,A.H.;Lovelett,E.A.;Berns,D.S.;Barres,B.A.;Madison,D.V.;Mateos,J.M.;Fraser,D.A.;Tenner,A.J.;Coutellier,L.;Kim,L.;Shamloo,M.;Tsai,H.-H.;Rowitch,D.H.;Tsai,H.-H.;Rowitch,D.H.;Tsai,H.-H.;Rowitch,D.H.;Huang,E.J.;Fraser,D.A.						10.1523/JNEUROSCI.1333-13.2013	2013508617	1529-2401	0270-6474	Journal of Neuroscience	23946404:10412			brain	Mus musculus		23946404	369564698				2013		A dramatic increase of C1q protein in the CNS during normal aging, Stephan,A.H.; Lovelett,E.A. et al., (2013), Journal of Neuroscience	When normalizing to C1q immunohistochemistry signal levels in the mouse molecular layer of P6 brain slices, we found that C1q immunoreactivity increased dramatically in the dentate gyrus molecular layer of the aging mouse to ~20-fold at 2 years of age [Fig. 6C; normalized to P6 levels: P30: 8.60 ± 0.54-fold increase, p < 0.001 (P30 vs P6); 24 months: 20.29 ± 0.52-fold increase, p < 0.0001 (22 mon…	Medscan				info:pmid/23946404#cont:413	dentate gyrus molecular layer	A dramatic increase of C1q protein in the CNS during normal aging
positive Regulation: C1QA --+> aging	Stephan,A.H.;Lovelett,E.A.;Berns,D.S.;Barres,B.A.;Madison,D.V.;Mateos,J.M.;Fraser,D.A.;Tenner,A.J.;Coutellier,L.;Kim,L.;Shamloo,M.;Tsai,H.-H.;Rowitch,D.H.;Tsai,H.-H.;Rowitch,D.H.;Tsai,H.-H.;Rowitch,D.H.;Huang,E.J.;Fraser,D.A.						10.1523/JNEUROSCI.1333-13.2013	2013508617	1529-2401	0270-6474	Journal of Neuroscience	23946404:10524			neuropil			23946404	369564698				2013		A dramatic increase of C1q protein in the CNS during normal aging, Stephan,A.H.; Lovelett,E.A. et al., (2013), Journal of Neuroscience	C, Quantification of C1q immunoreactivity in the molecular layer from early postnatal to old aged mice confirmed that C1q immunoreactivity dramatically increases with aging in the murine molecular layer.	Medscan				info:pmid/23946404#cont:525		A dramatic increase of C1q protein in the CNS during normal aging
positive Regulation: C1QA --+> aging	Stephan,A.H.;Lovelett,E.A.;Berns,D.S.;Barres,B.A.;Madison,D.V.;Mateos,J.M.;Fraser,D.A.;Tenner,A.J.;Coutellier,L.;Kim,L.;Shamloo,M.;Tsai,H.-H.;Rowitch,D.H.;Tsai,H.-H.;Rowitch,D.H.;Tsai,H.-H.;Rowitch,D.H.;Huang,E.J.;Fraser,D.A.						10.1523/JNEUROSCI.1333-13.2013	2013508617	1529-2401	0270-6474	Journal of Neuroscience	23946404:10538			stratum lacunosum moleculare	Homo sapiens		23946404	369564698				2013		A dramatic increase of C1q protein in the CNS during normal aging, Stephan,A.H.; Lovelett,E.A. et al., (2013), Journal of Neuroscience	N, Quantification of C1q immunoreactivity in the molecular layer from available infant and old aged human donor tissue confirmed that C1q immunoreactivity dramatically increased with aging in the human molecular layer.	Medscan				info:pmid/23946404#cont:539		A dramatic increase of C1q protein in the CNS during normal aging
positive Regulation: C1QA --+> aging	Calton,M.A.;Lee,D.;Sundaresan,S.;Mendus,D.;Leu,R.;Wangsawihardja,F.;Mustapha,M.;Johnson,K.R.				neuron		10.1371/journal.pone.0094549	2014337776	1932-6203		PLoS ONE	24804771:10041			brain			24804771	373094251				2014		A lack of immune system genes causes loss in high frequency hearing but does not disrupt cochlear synapse maturation in mice, Calton,M.A.; Lee,D. et al., (2014), PLoS ONE	C1qa protein increases with aging in mouse and human brains in regions associated with neurodegenerative disease, whereas C1qa-deficient mice have less cognitive and memory loss [18].	Medscan				info:pmid/24804771#cont:42		A lack of immune system genes causes loss in high frequency hearing but does not disrupt cochlear synapse maturation in mice
positive Regulation: C1QA --+> aging	Fonseca,M.I.;Chu,S.H.;Hernandez,M.X.;Fang,M.J.;Modarresi,L.;Selvan,P.;MacGregor,G.R.;Tenner,A.J.				microglia		10.1186/s12974-017-0814-910.1186/s12974-017-0814-9		1742-2094			28264694:6	J Neuroinflammation			Mus musculus		28264694					2017		Cell-specific deletion of C1qa identifies microglia as the dominant source of C1q in mouse brain., Fonseca,M.I.; Chu,S.H. et al., (2017), J Neuroinflammation	C1q expression in C1qa FL/FL : Cx3cr1 CreERT2/WganJ mice continued to decline and remained almost completely absent through aging and in Alzheimer's disease model mice.	Medscan		137: 'AD ' -> 'Alzheimer\'s disease '		info:pmid/28264694#abs:7		Cell-specific deletion of C1qa identifies microglia as the dominant source of C1q in mouse brain.
positive Regulation: C1QA --+> aging	Stephan,A.H.;Lovelett,E.A.;Berns,D.S.;Barres,B.A.;Madison,D.V.;Mateos,J.M.;Fraser,D.A.;Tenner,A.J.;Coutellier,L.;Kim,L.;Shamloo,M.;Tsai,H.-H.;Rowitch,D.H.;Tsai,H.-H.;Rowitch,D.H.;Tsai,H.-H.;Rowitch,D.H.;Huang,E.J.;Fraser,D.A.						10.1523/JNEUROSCI.1333-13.2013	2013508617	1529-2401	0270-6474	Journal of Neuroscience	23946404:10811						23946404	369564698				2013		A dramatic increase of C1q protein in the CNS during normal aging, Stephan,A.H.; Lovelett,E.A. et al., (2013), Journal of Neuroscience	C1q-deficiency reduces cognitive decline during normal aging.	Medscan				info:pmid/23946404#cont:812		A dramatic increase of C1q protein in the CNS during normal aging
positive Regulation: C1QA --+> aging	Kulkarni,H.S.;Scozzi,D.;Gelman,A.E.						10.1016/j.cellimm.2020.104088			0008-8749	Cellular Immunology	100000095:1037					S0008-8749(20)30024-1						2020		Recent advances into the role of pattern recognition receptors in transplantation, Kulkarni,H.S.; Scozzi,D. et al., (2020), Cellular Immunology	More recently, C1q has been shown to activate Wnt signaling and promote skeletal muscle aging ; whether this role is applicable in senescent allografts remains to be evaluated.	Medscan				info:doi/10.1016/j.cellimm.2020.104088#body:38	skeletal muscle	Recent advances into the role of pattern recognition receptors in transplantation
positive Regulation: C1QA --+> aging	Soto,I.;Graham,L.C.;Richter,H.J.;Simeone,S.N.;Radell,J.E.;Grabowska,W.;Funkhouser,W.K.;Howell,M.C.;Howell,G.R.;Graham,L.C.;Howell,G.R.						10.1371/journal.pbio.1002279	2015493100	1545-7885	1544-9173	PLoS Biology	26512759:10384			central nervous system			26512759	606696881				2015		APOE Stabilization by Exercise Prevents Aging Neurovascular Dysfunction and Complement Induction, Soto,I.; Graham,L.C. et al., (2015), PLoS Biology	Induction of C1qa in the CNS promotes synapse elimination and synaptic dysfunction during development, neurodegenerative diseases such as glaucoma and Alzheimer’s disease, and aging [29,30,31,32,74].	Medscan				info:pmid/26512759#cont:385		APOE Stabilization by Exercise Prevents Aging Neurovascular Dysfunction and Complement Induction
positive Regulation: C1QA --+> aging	Sárvári,M.;Hrabovszky,E.;Kalló,I.;Liposits,Z.;Kalló,I.;Liposits,Z.;Solymosi,N.;Likó,I.;Berchtold,N.;Cotman,C.						10.1186/1742-2094-9-264	2013093362	1742-2094		Journal of Neuroinflammation	23206327:10622						23206327	52337591				2012		Menopause leads to elevated expression of macrophage-associated genes in the aging frontal cortex: Rat and human studies identify strikingly similar changes, Sárvári,M.; Hrabovszky,E. et al., (2012), Journal of Neuroinflammation	Messenger RNA expression of C1q (Figure 2E) and C3 (Figure 2F) increased in the aging frontal cortex 1.8- and 4.3-fold, respectively.	Medscan				info:pmid/23206327#cont:623		Menopause leads to elevated expression of macrophage-associated genes in the aging frontal cortex: Rat and human studies identify strikingly similar changes
positive Regulation: C1QA --+> aging	Brennan,F.H.;Lee,J.D.;Ruitenberg,M.J.;Woodruff,T.M.				microglia		10.1016/j.smim.2016.03.015			1044-5323	Seminars in Immunology	100000385:1235			frontal cortex	Homo sapiens	S1044-5323(16)00022-1	914					2016		Therapeutic targeting of complement to modify disease course and improve outcomes in neurological conditions, Brennan,F.H.; Lee,J.D. et al., (2016), Seminars in Immunology	Given that C1q expression already increases up to 300-fold with normal ageing and then even further in response amyloid deposition , plus the fact that it contributes to reduced neuronal plasticity and cognitive deficits , a predominantly detrimental role for C1q in AD pathogenesis was initially proposed.	Medscan				info:doi/10.1016/j.smim.2016.03.015#body:236		Therapeutic targeting of complement to modify disease course and improve outcomes in neurological conditions
positive Regulation: C1QA --+> aging	Hawksworth,O.A.;Coulthard,L.G.;Woodruff,T.M.						10.1016/j.molimm.2016.11.010			0161-5890	Molecular Immunology	27894513:1170			Central Nervous System		S0161-5890(16)30244-9	27894513					2016		Complement in the fundamental processes of the cell, Hawksworth,O.A.; Coulthard,L.G. et al., (2016), Molecular Immunology	Interestingly, CNS expression of C1q has been reported to increase significantly during aging, accumulating near aging synapses ( ).	Medscan				info:pmid/27894513#body:171		Complement in the fundamental processes of the cell
positive Regulation: C1QA --+> aging																									Title not available, No authors, (No publication date)		Medscan				Admin imported
positive Regulation: C1QA --+> aging	Rupprecht,C.;Rammes,G.;Sarker,R.S.J.						10.1055/a-1704-8260	20220312314	1439-0795	0176-3679	Pharmacopsychiatry	35297031:10317						35297031	637690323				2022		Morphological Representation of C1q in the Aging Central Nervous System, Rupprecht,C.; Rammes,G. et al., (2022), Pharmacopsychiatry	Furthermore, we demonstrated that C1q plaques consistently overlap with β-amyloid deposits ( ? Fig. 6b) and dramatically increase during aging ( ? Fig. 6c).	Medscan				info:pmid/35297031#cont:318		Morphological Representation of C1q in the Aging Central Nervous System
negative StateChange: anxiety ---| hypothalamic-pituitary-adrenal system	Li,G.;Wang,G.;Shi,J.;Xie,X.;Fei,N.;Chen,L.;Liu,N.;Yang,M.;Pan,J.;Huang,W.;Xu,Y.						10.1016/j.neuropharm.2017.12.035			0028-3908	Neuropharmacology	29373817:1116			hypothalamic-pituitary-adrenal system		S0028-3908(17)30632-9	29373817					2018		trans-Resveratrol ameliorates anxiety-like behaviors and fear memory deficits in a rat model of post-traumatic stress disorder, Li,G.; Wang,G. et al., (2018), Neuropharmacology	These three brain regions are implicated in L-HPA axis dysfunction related anxiety and fear memory deficits ( ).	Medscan				info:pmid/29373817#body:117		trans-Resveratrol ameliorates anxiety-like behaviors and fear memory deficits in a rat model of post-traumatic stress disorder
negative StateChange: anxiety ---| hypothalamic-pituitary-adrenal system	Weger,M.;Sandi,C.						10.1016/j.neubiorev.2018.01.012			0149-7634	Neuroscience and Biobehavioral Reviews	29407523:1089			hypothalamic-pituitary-adrenal system		S0149-7634(17)30818-7	29407523					2018		High anxiety trait: A vulnerable phenotype for stress-induced depression, Weger,M.; Sandi,C., (2018), Neuroscience and Biobehavioral Reviews	Alterations in hypothalamus-pituitary-adrenal axis activity in high anxiety trait might also constitute a crucial vulnerability factor for stress-induced psychopathology.	Medscan		15: 'HPA ' -> 'hypothalamus-pituitary-adrenal '		info:pmid/29407523#body:90		High anxiety trait: A vulnerable phenotype for stress-induced depression
negative StateChange: anxiety ---| hypothalamic-pituitary-adrenal system	Weger,M.;Sandi,C.						10.1016/j.neubiorev.2018.01.012			0149-7634	Neuroscience and Biobehavioral Reviews	29407523:1126			hypothalamic-pituitary-adrenal system		S0149-7634(17)30818-7	29407523					2018		High anxiety trait: A vulnerable phenotype for stress-induced depression, Weger,M.; Sandi,C., (2018), Neuroscience and Biobehavioral Reviews	Taking together, there is clear evidence that individuals with high anxiety trait exhibit alterations in hypothalamus-pituitary-adrenal axis factors and increased hypothalamus-pituitary-adrenal reactivity to stress.	Medscan		105: 'HPA ' -> 'hypothalamus-pituitary-adrenal ' 163: 'HPA ' -> 'hypothalamus-pituitary-adrenal '		info:pmid/29407523#body:127		High anxiety trait: A vulnerable phenotype for stress-induced depression
negative StateChange: anxiety ---| hypothalamic-pituitary-adrenal system	Cano-López,I.;González-Bono,E.						10.1016/j.neubiorev.2019.05.023			0149-7634	Neuroscience and Biobehavioral Reviews	31129236:1044			hypothalamic-pituitary-adrenal system		S0149-7634(18)30809-1	31129236					2019		Cortisol levels and seizures in adults with epilepsy: A systematic review, Cano-López,I.; González-Bono,E., (2019), Neuroscience and Biobehavioral Reviews	Furthermore, this hypothalamus-pituitary-adrenal hyperactivation has been related to memory impairments and anxiety-like and depression-like behaviors in general and clinical populations, predisposing individuals to stress-related psychopathologies ( ; ; ).	Medscan		18: 'HPA ' -> 'hypothalamus-pituitary-adrenal '		info:pmid/31129236#body:45		Cortisol levels and seizures in adults with epilepsy: A systematic review
negative StateChange: anxiety ---| hypothalamic-pituitary-adrenal system	Chmelova,M.;Balagova,L.;Marko,M.;Vrankova,S.;Cebova,M.;Jezova,D.;Riecansky,I.;Hlavacova,N.						10.1016/j.neuint.2019.104473			0197-0186	Neurochemistry International	31128132:1179			hypothalamic-pituitary-adrenal system	Homo sapiens	S0197-0186(19)30230-X	31128132					2019		Behavioral alterations induced by post-weaning isolation rearing of rats are accompanied by reduced VGF/BDNF/TrkB signaling in the hippocampus, Chmelova,M.; Balagova,L. et al., (2019), Neurochemistry International	Moreover, we and others showed that increased anxiety is associated with attenuated responsiveness of the hypothalamic-pituitary-adrenocortical axis in humans ( , ; ; ) and rodents ( ; ).	Medscan				info:pmid/31128132#body:180		Behavioral alterations induced by post-weaning isolation rearing of rats are accompanied by reduced VGF/BDNF/TrkB signaling in the hippocampus
negative StateChange: anxiety ---| hypothalamic-pituitary-adrenal system	Chakraborty,S.;Tripathi,S.J.;Raju,T.R.;Shankaranarayana Rao,B.S.						10.1016/j.pnpbp.2020.110000			0278-5846	Progress in Neuropsychopharmacology & Biological Psychiatry	32512130:1247			hypothalamic-pituitary-adrenal system		S0278-5846(20)30316-X	32512130					2020		Brain stimulation rewarding experience attenuates neonatal clomipramine-induced adulthood anxiety by reversal of pathological changes in the amygdala, Chakraborty,S.; Tripathi,S.J. et al., (2020), Progress in Neuropsychopharmacology & Biological Psychiatry	Our results are in accordance with several clinical and preclinical studies, which demonstrated that high anxiety was associated with increased activation of the amygdala and hypothalamic-pituitary-adrenal axis ( ; ; ).	Medscan		175: 'HPA ' -> 'hypothalamic-pituitary-adrenal '		info:pmid/32512130#body:248		Brain stimulation rewarding experience attenuates neonatal clomipramine-induced adulthood anxiety by reversal of pathological changes in the amygdala
negative StateChange: anxiety ---| hypothalamic-pituitary-adrenal system	Mikkelsen,K.;Stojanovska,L.;Polenakovic,M.;Bosevski,M.;Apostolopoulos,V.						10.1016/j.maturitas.2017.09.003			0378-5122	Maturitas	29150166:1131			hypothalamic-pituitary-adrenal system		S0378-5122(17)30856-3	29150166					2017		Exercise and mental health, Mikkelsen,K.; Stojanovska,L. et al., (2017), Maturitas	hypothalamic pituitary-adrenal dysfunction seen in anxiety or depression can be characterized by heightened or reduced cortisol production, hypersecretion of corticotrophin releasing hormone and compromised sensitivity to glucocorticoids .	Medscan		0: 'HPA ' -> 'hypothalamic pituitary-adrenal '		info:pmid/29150166#body:132		Exercise and mental health
negative StateChange: anxiety ---| hypothalamic-pituitary-adrenal system	Kandasamy,M.						10.1016/j.medidd.2020.100042			2590-0986	Medicine in Drug Discovery	32352081:1044			hypothalamic-pituitary-adrenal system		S2590-0986(20)30029-4	32352081					2020		Perspectives for the use of therapeutic Botulinum toxin as a multifaceted candidate drug to attenuate COVID-19, Kandasamy,M., (2020), Medicine in Drug Discovery	In addition, coronavirus disease-2019 may exhibit abnormal regulations of the hypothalamic pituitary adrenal axis in association with panic, anxiety and depression-like disorders which may need an additional line of scientific focus.	Medscan		13: 'COVID-19 ' -> 'coronavirus disease-2019 ' 109: '(HPA) ' -> ''		info:pmid/32352081#body:45		Perspectives for the use of therapeutic Botulinum toxin as a multifaceted candidate drug to attenuate COVID-19
negative StateChange: anxiety ---| hypothalamic-pituitary-adrenal system	Muigg,P.;Hoelzl,U.;Palfrader,K.;Neumann,I.;Wigger,A.;Landgraf,R.;Singewald,N.						10.1016/j.biopsych.2006.08.035			0006-3223	Biological Psychiatry	17224133:1127			hypothalamic-pituitary-adrenal system	Rattus norvegicus	S0006-3223(06)01083-3	17224133					2007		Altered Brain Activation Pattern Associated With Drug-Induced Attenuation of Enhanced Depression-Like Behavior in Rats Bred for High Anxiety, Muigg,P.; Hoelzl,U. et al., (2007), Biological Psychiatry	The blunted swim stress-induced c-Fos expression after paroxetine treatment in the dorsolateral part of the bed nucleus of the stria terminalis indicates that this effect might contribute to the observed behavioral effect and the normalization of the increased hypothalamic-pituitary-adrenal-axis activity observed in high anxiety-related behavior rats ( ).	Medscan		108: 'BNST ' -> 'bed nucleus of the stria terminalis ' 261: 'HPA' -> 'hypothalamic-pituitary-adrenal' 318: 'HAB ' -> 'high anxiety-related behavior '		info:pmid/17224133#body:128		Altered Brain Activation Pattern Associated With Drug-Induced Attenuation of Enhanced Depression-Like Behavior in Rats Bred for High Anxiety
negative StateChange: anxiety ---| hypothalamic-pituitary-adrenal system	Beluche,I.;Chaudieu,I.;Norton,J.;Carrière,I.;Boulenger,J.P.;Ritchie,K.;Ancelin,M.L.						10.1016/j.jpsychires.2008.10.011			0022-3956	Journal of Psychiatric Research	19054531:1112			hypothalamic-pituitary-adrenal system		S0022-3956(08)00240-9	19054531					2009		Persistence of abnormal cortisol levels in elderly persons after recovery from major depression, Beluche,I.; Chaudieu,I. et al., (2009), Journal of Psychiatric Research	While abnormal hypothalamic-pituitary-adrenal axis functioning has been reported in relation to both anxiety and depression, our observations suggest that major depression may give rise to a chronic impairment in cortisol reactivity even after the disappearance of symptoms and in the absence of treatment.	Medscan		15: 'HPA ' -> 'hypothalamic-pituitary-adrenal ' 155: 'MD ' -> 'major depression '		info:pmid/19054531#body:113		Persistence of abnormal cortisol levels in elderly persons after recovery from major depression
negative StateChange: anxiety ---| hypothalamic-pituitary-adrenal system	Brand,S.;Wilhelm,F.H.;Kossowsky,J.;Holsboer-Trachsler,E.;Schneider,S.						10.1016/j.jpsychires.2010.08.014			0022-3956	Journal of Psychiatric Research	20870248:1027			hypothalamic-pituitary-adrenal system		S0022-3956(10)00258-X	20870248					2011		Children suffering from separation anxiety disorder (SAD) show increased HPA axis activity compared to healthy controls, Brand,S.; Wilhelm,F.H. et al., (2011), Journal of Psychiatric Research	Importantly, high anxiety levels were associated with changes in basal hypothalamic-pituitary-adrenocortical axis activity.	Medscan		71: 'HPA ' -> 'hypothalamic-pituitary-adrenocortical '		info:pmid/20870248#body:28		Children suffering from separation anxiety disorder (SAD) show increased HPA axis activity compared to healthy controls
negative StateChange: anxiety ---| hypothalamic-pituitary-adrenal system	Bechtholt,A.J.;Smith,R.;Raber,J.;Cunningham,C.L.						10.1016/j.pbb.2004.02.002			0091-3057	Pharmacology, Biochemistry and Behavior	15099924:1006			hypothalamic-pituitary-adrenal system	Mus musculus	S0091-3057(04)00040-1	15099924					2004		Enhanced ethanol-, but not cocaine-induced, conditioned place preference in Apoe -/- mice, Bechtholt,A.J.; Smith,R. et al., (2004), Pharmacology, Biochemistry and Behavior	Apoe -/- mice also demonstrate age-dependent increases in food and water intake and hypothalamic-pituitary-adrenal axis dysfunction that is associated with greater anxiety, decreased open-field activity and increased food and water intake .	Medscan		115: '(HPA) ' -> ''		info:pmid/15099924#body:7		Enhanced ethanol-, but not cocaine-induced, conditioned place preference in Apoe -/- mice
negative StateChange: anxiety ---| hypothalamic-pituitary-adrenal system	Linares,L.O.;Stovall-McClough,K.C.;Li,M.;Morin,N.;Silva,R.;Albert,A.;Cloitre,M.						10.1016/j.chiabu.2007.06.012			0145-2134	Child Abuse & Neglect	18582935:1009			hypothalamic-pituitary-adrenal system		S0145-2134(08)00074-4	18582935					2008		Salivary cortisol in foster children: A pilot study, Linares,L.O.; Stovall-McClough,K.C. et al., (2008), Child Abuse & Neglect	Previous research indicates that alteration of the hypothalamic-pituitary-adrenal-axis activity is implicated in anxiety and affective symptomatology ( ; ; ), PTSD ( ), disruptive behavior problems (e.g., ; ), and risk for substance abuse ( ).	Medscan		51: 'HPA' -> 'hypothalamic-pituitary-adrenal'		info:pmid/18582935#body:10		Salivary cortisol in foster children: A pilot study
negative StateChange: anxiety ---| hypothalamic-pituitary-adrenal system	Marais,L.;van Rensburg,S.J.;van Zyl,J.M.;Stein,D.J.;Daniels,W.M.U.						10.1016/j.neures.2008.01.011			0168-0102	Neuroscience Research	18329744:1005			hypothalamic-pituitary-adrenal system		S0168-0102(08)00031-X	18329744					2008		Maternal separation of rat pups increases the risk of developing depressive-like behavior after subsequent chronic stress by altering corticosterone and neurotrophin levels in the hippocampus, Marais,L.; van Rensburg,S.J. et al., (2008), Neuroscience Research	In similar studies, alterations in hypothalamic-pituitary-adrenal-axis activity have been associated with anxiety-like behaviors in the elevated plus-maze and open field ( ) or depressive-like behavior during a forced swim test ( ).	Medscan		35: 'HPA' -> 'hypothalamic-pituitary-adrenal'		info:pmid/18329744#body:6		Maternal separation of rat pups increases the risk of developing depressive-like behavior after subsequent chronic stress by altering corticosterone and neurotrophin levels in the hippocampus
negative StateChange: anxiety ---| hypothalamic-pituitary-adrenal system	Brand,S.R.;Brennan,P.A.;Newport,D.J.;Smith,A.K.;Weiss,T.;Stowe,Z.N.						10.1016/j.psyneuen.2009.10.009			0306-4530	Psychoneuroendocrinology	19931984:1012			hypothalamic-pituitary-adrenal system		S0306-4530(09)00318-7	19931984					2010		The impact of maternal childhood abuse on maternal and infant HPA axis function in the postpartum period, Brand,S.R.; Brennan,P.A. et al., (2010), Psychoneuroendocrinology	As depression and anxiety have been linked to hypothalamic-pituitary-adrenal axis alterations, it is not surprising that perinatal depression and anxiety are significantly related to both maternal and infant hypothalamic-pituitary-adrenal axis functioning ( ).	Medscan		77: '(HPA) ' -> '' 208: 'HPA ' -> 'hypothalamic-pituitary-adrenal '		info:pmid/19931984#body:13		The impact of maternal childhood abuse on maternal and infant HPA axis function in the postpartum period
negative StateChange: anxiety ---| hypothalamic-pituitary-adrenal system	Guéguinou,N.;Bojados,M.;Jamon,M.;Derradji,H.;Baatout,S.;Tschirhart,E.;Frippiat,J.P.;Legrand-Frossi,C.						10.1016/j.psyneuen.2011.05.015			0306-4530	Psychoneuroendocrinology	21724335:1134			hypothalamic-pituitary-adrenal system		S0306-4530(11)00168-5	21724335					2012		Stress response and humoral immune system alterations related to chronic hypergravity in mice, Guéguinou,N.; Bojados,M. et al., (2012), Psychoneuroendocrinology	Chronic stress induces long-term neuroendocrinal and behavioral effects, including increased anxiety in relation with the alteration of hypothalamic-pituitary-adrenal axis (review in ).	Medscan		136: 'HPA ' -> 'hypothalamic-pituitary-adrenal '		info:pmid/21724335#body:135		Stress response and humoral immune system alterations related to chronic hypergravity in mice
negative StateChange: anxiety ---| hypothalamic-pituitary-adrenal system	Mitsonis,C.I.;Zervas,I.M.;Potagas,C.M.;Mitropoulos,P.A.;Dimopoulos,N.P.;Sfagos,C.A.;Papadimitriou,G.N.;Vassilopoulos,D.C.						10.1016/j.euroneuro.2009.10.004			0924-977X	European Neuropsychopharmacology	19931427:1020			hypothalamic-pituitary-adrenal system	Homo sapiens	S0924-977X(09)00240-5	19931427					2010		Effects of escitalopram on stress-related relapses in women with multiple sclerosis: An open-label, randomized, controlled, one-year follow-up study, Mitsonis,C.I.; Zervas,I.M. et al., (2010), European Neuropsychopharmacology	Moreover, Hypothalamic-Pituitary-Adrenal abnormalities in patients with anxiety and depressive disorders, which are frequently associated with preceding periods of chronic stress, have been reported to normalize after antidepressant treatment ( ).	Medscan		10: 'HPA ' -> 'Hypothalamic-Pituitary-Adrenal '		info:pmid/19931427#body:21		Effects of escitalopram on stress-related relapses in women with multiple sclerosis: An open-label, randomized, controlled, one-year follow-up study
negative StateChange: anxiety ---| hypothalamic-pituitary-adrenal system	Réus,G.Z.;Abelaira,H.M.;dos Santos,M.A.B.;Carlessi,A.S.;Tomaz,D.B.;Neotti,M.V.;Liranço,J.L.G.;Gubert,C.;Barth,M.;Kapczinski,F.;Quevedo,J.						10.1016/j.bbr.2013.08.041			0166-4328	Behavioural Brain Research	24004850:1089			hypothalamic-pituitary-adrenal system		S0166-4328(13)00538-X	24004850					2013		Ketamine and imipramine in the nucleus accumbens regulate histone deacetylation induced by maternal deprivation and are critical for associated behaviors, Réus,G.Z.; Abelaira,H.M. et al., (2013), Behavioural Brain Research	In similar studies, alterations in hypothalamic-pituitary-adrenal (hypothalamic pituitary-adrenal) axis activity have been associated with anxiety-like behaviors in the elevated plus-maze and open field tests or depressive-like behavior during forced swimming test .	Medscan		67: 'HPA' -> 'hypothalamic pituitary-adrenal'		info:pmid/24004850#body:90		Ketamine and imipramine in the nucleus accumbens regulate histone deacetylation induced by maternal deprivation and are critical for associated behaviors
negative StateChange: anxiety ---| hypothalamic-pituitary-adrenal system	Camacho						10.1016/j.mehy.2013.07.006			0306-9877	Medical Hypotheses	23891039:1021			hypothalamic-pituitary-adrenal system		S0306-9877(13)00328-9	23891039					2013		Is anxious-depression an inflammatory state?, Camacho, (2013), Medical Hypotheses	Biologically, anxiety and depressive symptoms have been associated with changes in the hypothalamic-pituitary-adrenocortical axis, autonomic nervous system tone, immune response, endothelial integrity, coagulation and vascular reactivity; all of these systems are crucial in the generation of a systemic inflammatory response .	Medscan		125: '(HPA) ' -> ''		info:pmid/23891039#body:22	endothelium	Is anxious-depression an inflammatory state?
negative StateChange: anxiety ---| hypothalamic-pituitary-adrenal system	Ramos,A.T.;Homem,K.S.C.;Suchecki,D.;Tufik,S.;Troncone,L.R.P.						10.1016/j.bbr.2014.02.024			0166-4328	Behavioural Brain Research	24569014:1097			hypothalamic-pituitary-adrenal system		S0166-4328(14)00099-0	24569014					2014		Drug-induced suppression of ACTH secretion does not promote anti-depressive or anxiolytic effects, Ramos,A.T.; Homem,K.S.C. et al., (2014), Behavioural Brain Research	These observations suggest that HPA axis imbalance in anxiety and depression involves also AVP .	Medscan				info:pmid/24569014#body:98		Drug-induced suppression of ACTH secretion does not promote anti-depressive or anxiolytic effects
negative StateChange: anxiety ---| hypothalamic-pituitary-adrenal system	Park,E.;Kim,J.Y.;Lee,J.H.;Jahng,J.W.						10.1016/j.neuroscience.2013.12.054			0306-4522	Neuroscience	24406442:1010			hypothalamic-pituitary-adrenal system		S0306-4522(13)01087-7	24406442					2014		Increased depression-like behaviors with dysfunctions in the stress axis and the reward center by free access to highly palatable food, Park,E.; Kim,J.Y. et al., (2014), Neuroscience	Studies have suggested that the hypothalamic-pituitary-adrenal axis dysfunction is implicated in the pathophysiology of anxiety ( ) and depression ( ).	Medscan		32: 'HPA ' -> 'hypothalamic-pituitary-adrenal '		info:pmid/24406442#body:11		Increased depression-like behaviors with dysfunctions in the stress axis and the reward center by free access to highly palatable food
negative StateChange: anxiety ---| hypothalamic-pituitary-adrenal system	Park,E.;Kim,J.Y.;Lee,J.H.;Jahng,J.W.						10.1016/j.neuroscience.2013.12.054			0306-4522	Neuroscience	24406442:1090			hypothalamic-pituitary-adrenal system		S0306-4522(13)01087-7	24406442					2014		Increased depression-like behaviors with dysfunctions in the stress axis and the reward center by free access to highly palatable food, Park,E.; Kim,J.Y. et al., (2014), Neuroscience	Studies have suggested that the hypothalamic-pituitary-adrenal axis dysfunction is implicated in the pathophysiology of anxiety ( ) and depression ( ).	Medscan		32: 'HPA ' -> 'hypothalamic-pituitary-adrenal '		info:pmid/24406442#body:91		Increased depression-like behaviors with dysfunctions in the stress axis and the reward center by free access to highly palatable food
negative StateChange: anxiety ---| hypothalamic-pituitary-adrenal system	Prenderville,J.A.;Kennedy,P.J.;Dinan,T.G.;Cryan,J.F.						10.1016/j.tins.2014.11.001			0166-2236	Trends in Neurosciences	25705750:1054			hypothalamic-pituitary-adrenal system		S0166-2236(14)00198-2	25705750					2014		Adding fuel to the fire: the impact of stress on the ageing brain, Prenderville,J.A.; Kennedy,P.J. et al., (2014), Trends in Neurosciences	As such, while HPA axis dysfunction is clearly associated with late-life depression and anxiety, it is currently unclear if it is a driving factor or the result of other comorbid medical conditions.	Medscan				info:pmid/25705750#body:55		Adding fuel to the fire: the impact of stress on the ageing brain
negative StateChange: anxiety ---| hypothalamic-pituitary-adrenal system	Smith,J.;Hyer,J.;Laudenslager,M.;Ross,R.;Hoffman,M.C.						10.1016/j.ajog.2014.10.531			0002-9378	American Journal of Obstetrics and Gynecology	101111512:1012			hypothalamic-pituitary-adrenal system		S0002-9378(14)01586-5						2015		485: Multigenerational depression & anxiety influence pregnancy measures of stress, Smith,J.; Hyer,J. et al., (2015), American Journal of Obstetrics and Gynecology	A FHx of anxiety is associated with negative changes in hypothalamic-pituitary-adrenocortical axis function during pregnancy.	Medscan		56: 'HPA ' -> 'hypothalamic-pituitary-adrenocortical axis '		info:doi/10.1016/j.ajog.2014.10.531#body:13		485: Multigenerational depression & anxiety influence pregnancy measures of stress
negative StateChange: anxiety ---| hypothalamic-pituitary-adrenal system	Wieczorek,L.;Fish,E.W.;O'Leary-Moore,S.K.;Parnell,S.E.;Sulik,K.K.						10.1016/j.alcohol.2015.01.005			0741-8329	Alcohol	25709101:1016			hypothalamic-pituitary-adrenal system		S0741-8329(14)20219-9	25709101					2015		Hypothalamic-pituitary-adrenal axis and behavioral dysfunction following early binge-like prenatal alcohol exposure in mice, Wieczorek,L.; Fish,E.W. et al., (2015), Alcohol	To date, such clinical research has mainly focused on heavy alcohol exposure for extended periods of time, leaving it unclear whether exposures that are more limited can lead to hypothalamic-pituitary-adrenal axis dysfunction along with increased anxiety or depression.	Medscan		178: 'HPA ' -> 'hypothalamic-pituitary-adrenal '		info:pmid/25709101#body:17		Hypothalamic-pituitary-adrenal axis and behavioral dysfunction following early binge-like prenatal alcohol exposure in mice
negative StateChange: anxiety ---| hypothalamic-pituitary-adrenal system	Kara,S.;Yazici,K.M.;Güleç,C.;Unsal,I.						10.1016/s0165-1781(00)00131-1			0165-1781		10788678:10	Psychiatry Res		hypothalamic-pituitary-adrenal system	Homo sapiens		10788678					2000		Mixed anxiety-depressive disorder and major depressive disorder: comparison of the severity of illness and biological variables., Kara,S.; Yazici,K.M. et al., (2000), Psychiatry Res	However, there may be relatively higher hypothalamic-pituitary-adrenal activity in Mixed anxiety-depressive disorder patients.	Medscan		40: 'HPA ' -> 'hypothalamic-pituitary-adrenal ' 83: 'MADD ' -> 'Mixed anxiety-depressive disorder '		info:pmid/10788678#abs:11		Mixed anxiety-depressive disorder and major depressive disorder: comparison of the severity of illness and biological variables.
negative StateChange: anxiety ---| hypothalamic-pituitary-adrenal system	Feder,A.;Coplan,J.D.;Goetz,R.R.;Mathew,S.J.;Pine,D.S.;Dahl,R.E.;Ryan,N.D.;Greenwald,S.;Weissman,M.M.						10.1016/j.biopsych.2004.05.005			0006-3223		15271589:0	Biol Psychiatry		hypothalamic-pituitary-adrenal system	Homo sapiens		15271589					2004		Twenty-four-hour cortisol secretion patterns in prepubertal children with anxiety or depressive disorders., Feder,A.; Coplan,J.D. et al., (2004), Biol Psychiatry	Previous studies found few abnormalities in hypothalamic-pituitary-adrenal axis function in prepubertal children with anxiety or depressive disorders.	Medscan		75: '(HPA) ' -> ''		info:pmid/15271589#abs:1		Twenty-four-hour cortisol secretion patterns in prepubertal children with anxiety or depressive disorders.
negative StateChange: anxiety ---| hypothalamic-pituitary-adrenal system	Bastard,J.;Tiran,D.						10.1016/j.ctcp.2005.07.001			1744-3881		16401530:0	Complement Ther Clin Pract		hypothalamic-pituitary-adrenal system	Homo sapiens		16401530					2006		Aromatherapy and massage for antenatal anxiety: its effect on the fetus., Bastard,J.; Tiran,D., (2006), Complement Ther Clin Pract	Antenatal anxiety has been linked to maternal hypothalamic-pituitary-adrenal axis changes which can affect fetal development and may have lasting effects on the child's psychological development.	Medscan				info:pmid/16401530#abs:1		Aromatherapy and massage for antenatal anxiety: its effect on the fetus.
negative StateChange: anxiety ---| hypothalamic-pituitary-adrenal system	Bastard,J.;Tiran,D.						10.1016/j.ctcp.2009.06.010		1873-6947			19880087:0	Complement Ther Clin Pract		hypothalamic-pituitary-adrenal system	Homo sapiens		19880087					2009		Reprint of: aromatherapy and massage for antenatal anxiety: its effect on the fetus., Bastard,J.; Tiran,D., (2009), Complement Ther Clin Pract	Antenatal anxiety has been linked to maternal hypothalamic-pituitary-adrenal axis changes which can affect fetal development and may have lasting effects on the child's psychological development.	Medscan				info:pmid/19880087#abs:1		Reprint of: aromatherapy and massage for antenatal anxiety: its effect on the fetus.
negative StateChange: anxiety ---| hypothalamic-pituitary-adrenal system	O'Neill,C.E.;Newsom,R.J.;Stafford,J.;Scott,T.;Archuleta,S.;Levis,S.C.;Spencer,R.L.;Campeau,S.;Bachtell,R.K.						10.1016/j.psyneuen.2016.01.03010.1016/j.psyneuen.2016.01.030		1873-3360			26874560:7	Psychoneuroendocrinology		hypothalamic-pituitary-adrenal system			26874560					2016		Adolescent caffeine consumption increases adulthood anxiety-related behavior and modifies neuroendocrine signaling., O'Neill,C.E.; Newsom,R.J. et al., (2016), Psychoneuroendocrinology	Characterization of neuroendocrine measures was next assessed to determine whether the changes in anxiety were associated with modifications in the HPA axis.	Medscan				info:pmid/26874560#abs:8		Adolescent caffeine consumption increases adulthood anxiety-related behavior and modifies neuroendocrine signaling.
negative StateChange: anxiety ---| hypothalamic-pituitary-adrenal system	Bhargava,A.						10.1053/j.gastro.2011.03.024			0016-5085	Gastroenterology	21447312:1028			hypothalamic-pituitary-adrenal system		S0016-5085(11)00366-0	21447312					2011		CRF and Urocortins: A Challenging Interaction Between Family Members, Bhargava,A., (2011), Gastroenterology	corticotropin-releasing factor-OE mice display Cushing-like phenotype and CRF 2 knock-out mice show impaired hypothalamic-pituitary-adrenal axis responses to stress in conjunction with decreased anxiety-like behavior.	Medscan		0: 'CRF' -> 'corticotropin-releasing factor' 80: 'KO ' -> 'knock-out ' 109: 'HPA ' -> 'hypothalamic-pituitary-adrenal '		info:pmid/21447312#body:29		CRF and Urocortins: A Challenging Interaction Between Family Members
negative StateChange: anxiety ---| hypothalamic-pituitary-adrenal system	Shirotsuki,K.;Izawa,S.;Sugaya,N.;Yamada,K.C.;Ogawa,N.;Ouchi,Y.;Nagano,Y.;Nomura,S.						10.1016/j.ijpsycho.2008.12.010			0167-8760	International Journal of Psychophysiology	19141305:1032			hypothalamic-pituitary-adrenal system	Homo sapiens	S0167-8760(08)00852-0	19141305					2009		Salivary cortisol and DHEA reactivity to psychosocial stress in socially anxious males, Shirotsuki,K.; Izawa,S. et al., (2009), International Journal of Psychophysiology	Above-discussed findings suggest that there might be an abnormality of the Hypothalamic-Pituitary-Adrenal axis function in individuals with high social anxiety and in Social Anxiety Disorder patients.	Medscan		75: 'HPA ' -> 'Hypothalamic-Pituitary-Adrenal ' 167: 'SAD ' -> 'Social Anxiety Disorder '		info:pmid/19141305#body:33		Salivary cortisol and DHEA reactivity to psychosocial stress in socially anxious males
negative StateChange: anxiety ---| hypothalamic-pituitary-adrenal system	Prenderville,J.A.;Kennedy,P.J.;Dinan,T.G.;Cryan,J.F.						10.1016/j.tins.2014.11.001			0166-2236	Trends in Neurosciences	100908055:1054			hypothalamic-pituitary-adrenal system		S0166-2236(14)00198-2						2014		Adding fuel to the fire: the impact of stress on the ageing brain, Prenderville,J.A.; Kennedy,P.J. et al., (2014), Trends in Neurosciences	As such, while HPA axis dysfunction is clearly associated with late-life depression and anxiety, it is currently unclear if it is a driving factor or the result of other comorbid medical conditions.	Medscan				info:doi/10.1016/j.tins.2014.11.001#body:55		Adding fuel to the fire: the impact of stress on the ageing brain
FunctionalAssociation: anxiety ---- depression	Troyano-Rodriguez,E.;Wirsig-Wiechmann,C.R.;Ahmad,M.						10.1016/j.biopsych.2019.01.022			0006-3223	Biological Psychiatry	30878196:1022				Mus musculus	S0006-3223(19)30068-X	30878196					2019		Neuroligin-2 Determines Inhibitory Synaptic Transmission in the Lateral Septum to Optimize Stress-Induced Neuronal Activation and Avoidance Behavior, Troyano-Rodriguez,E.; Wirsig-Wiechmann,C.R. et al., (2019), Biological Psychiatry	Anxiety-related and depression-related behaviors were tested in mice using the elevated plus maze , open field test , and tail suspension test (TST).	Medscan		98: '(EPM)' -> '' 116: '(OFT)' -> ''		info:pmid/30878196#body:23		Neuroligin-2 Determines Inhibitory Synaptic Transmission in the Lateral Septum to Optimize Stress-Induced Neuronal Activation and Avoidance Behavior
FunctionalAssociation: anxiety ---- depression	Troyano-Rodriguez,E.;Wirsig-Wiechmann,C.R.;Ahmad,M.						10.1016/j.biopsych.2019.01.022			0006-3223	Biological Psychiatry	30878196:1058			lateral septal nucleus		S0006-3223(19)30068-X	30878196					2019		Neuroligin-2 Determines Inhibitory Synaptic Transmission in the Lateral Septum to Optimize Stress-Induced Neuronal Activation and Avoidance Behavior, Troyano-Rodriguez,E.; Wirsig-Wiechmann,C.R. et al., (2019), Biological Psychiatry	We focused our investigations on anxiety-related and depression-related behavior because previous lesion and pharmacological studies had revealed the importance of the lateral septum in controlling these behaviors .	Medscan		168: 'LS ' -> 'lateral septum '		info:pmid/30878196#body:59		Neuroligin-2 Determines Inhibitory Synaptic Transmission in the Lateral Septum to Optimize Stress-Induced Neuronal Activation and Avoidance Behavior
FunctionalAssociation: anxiety ---- depression	Gebara,E.;Zanoletti,O.;Ghosal,S.;Grosse,J.;Schneider,B.L.;Knott,G.;Astori,S.;Sandi,C.						10.1016/j.biopsych.2020.12.003			0006-3223	Biological Psychiatry	33583561:1001					S0006-3223(20)32110-7	33583561					2020		Mitofusin-2 in the Nucleus Accumbens Regulates Anxiety and Depression-like Behaviors Through Mitochondrial and Neuronal Actions, Gebara,E.; Zanoletti,O. et al., (2020), Biological Psychiatry	This comorbidity is in line with evidence for shared genetic factors between neuroticism, a personality factor for which trait anxiety is one of the main facets, and depression ( , ).	Medscan				info:pmid/33583561#body:2		Mitofusin-2 in the Nucleus Accumbens Regulates Anxiety and Depression-like Behaviors Through Mitochondrial and Neuronal Actions
FunctionalAssociation: anxiety ---- depression	Ito,Y.;Shibata,M.;Tanaka,Y.;Terasawa,Y.;Umeda,S.						10.1016/j.brainres.2019.05.041			0006-8993	Brain Research	31153913:1045					S0006-8993(19)30296-3	31153913					2019		Affective and temporal orientation of thoughts: Electrophysiological evidence, Ito,Y.; Shibata,M. et al., (2019), Brain Research	In addition, as described above, depression tends to associate with the past and anxiety to associate with the future.	Medscan				info:pmid/31153913#body:46		Affective and temporal orientation of thoughts: Electrophysiological evidence
FunctionalAssociation: anxiety ---- depression	Ito,Y.;Shibata,M.;Tanaka,Y.;Terasawa,Y.;Umeda,S.						10.1016/j.brainres.2019.05.041			0006-8993	Brain Research	31153913:1132					S0006-8993(19)30296-3	31153913					2019		Affective and temporal orientation of thoughts: Electrophysiological evidence, Ito,Y.; Shibata,M. et al., (2019), Brain Research	These effects may reflect cognitive features of depression and anxiety related to the initiation of thoughts, corroborating the idea that depression is associated with the past and anxiety with the future ( ).	Medscan				info:pmid/31153913#body:133		Affective and temporal orientation of thoughts: Electrophysiological evidence
FunctionalAssociation: anxiety ---- depression	Herigstad,M.;Hayen,A.;Evans,E.;Hardinge,F.M.;Davies,R.J.;Wiech,K.;Pattinson,K.T.S.						10.1378/chest.15-0416			0012-3692	Chest	26134891:1004					S0012-3692(15)50284-5	26134891					2015		Dyspnea-Related Cues Engage the Prefrontal Cortex, Herigstad,M.; Hayen,A. et al., (2015), Chest	Contemporary models emphasize that the experience of dyspnea is strongly influenced by psychologic processes, particularly depression and dyspnea-related fear and anxiety.	Medscan				info:pmid/26134891#body:5		Dyspnea-Related Cues Engage the Prefrontal Cortex
FunctionalAssociation: anxiety ---- depression	Vakil,A.;Wilson,M.;Kandel,P.;Undavalli,C.;Dunlay,S.;Kennedy,C.						10.1378/chest.2275550			0012-3692	Chest	100037256:1014				Homo sapiens	S0012-3692(16)36980-X						2015		Those Awaiting Lung Transplant Commonly Suffer Psychiatric Symptoms Regardless of Psychiatric Comorbidity, Vakil,A.; Wilson,M. et al., (2015), Chest	Thirteen patients (12.7%) reported anxiety, 24 (23.5%) with high stress, and 9 (8.8%) with both depression-related emotional symptoms and anxiety.	Medscan		96: 'DRES ' -> 'depression-related emotional symptoms '		info:doi/10.1378/chest.2275550#body:15		Those Awaiting Lung Transplant Commonly Suffer Psychiatric Symptoms Regardless of Psychiatric Comorbidity
FunctionalAssociation: anxiety ---- depression	Mohamed,A.M.;Habib,M.Z.;Ebeid,M.A.;Abdelraouf,S.M.;el Faramawy,Y.;Aboul-Fotouh,S.;Magdy,Y.						10.1016/j.ejphar.2020.173411			0014-2999	European Journal of Pharmacology	32800810:1186					S0014-2999(20)30503-3	32800810					2020		Amisulpride alleviates chronic mild stress-induced cognitive deficits: Role of prefrontal cortex microglia and Wnt/β-catenin pathway, Mohamed,A.M.; Habib,M.Z. et al., (2020), European Journal of Pharmacology	The decreased number of crossed squares and the increased latency to leave central zone in open field test reflect a freezing behavior which is an index of the depression-associated anxiety ( ).	Medscan		91: 'OFT ' -> 'open field test '		info:pmid/32800810#body:187		Amisulpride alleviates chronic mild stress-induced cognitive deficits: Role of prefrontal cortex microglia and Wnt/β-catenin pathway
FunctionalAssociation: anxiety ---- depression	Ma,T.;Li,B.;Le,Y.;Xu,Y.;Wang,F.;Tian,Y.;Cai,Q.;Liu,Z.;Xiao,L.;Li,H.						10.1016/j.expneurol.2019.113034			0014-4886	Experimental Neurology	31415741:1212					S0014-4886(19)30183-9	31415741					2019		Demyelination contributes to depression comorbidity in a rat model of chronic epilepsy via dysregulation of Olig2/LINGO-1 and disturbance of calcium homeostasis, Ma,T.; Li,B. et al., (2019), Experimental Neurology	It was consistent with clinical studies that anxiety state deteriorated depressive symptoms and interfered depression prognosis ( ).	Medscan				info:pmid/31415741#body:213		Demyelination contributes to depression comorbidity in a rat model of chronic epilepsy via dysregulation of Olig2/LINGO-1 and disturbance of calcium homeostasis
FunctionalAssociation: anxiety ---- depression	Pascoe,M.C.;Bauer,I.E.						10.1016/j.jpsychires.2015.07.013			0022-3956	Journal of Psychiatric Research	26228429:1003					S0022-3956(15)00206-X	26228429					2015		A systematic review of randomised control trials on the effects of yoga on stress measures and mood, Pascoe,M.C.; Bauer,I.E., (2015), Journal of Psychiatric Research	Anxiety is the single strongest predictor of depression onset ( ).	Medscan				info:pmid/26228429#body:4		A systematic review of randomised control trials on the effects of yoga on stress measures and mood
FunctionalAssociation: anxiety ---- depression	Seifritz,E.;Schläfke,S.;Holsboer-Trachsler,E.						10.1016/j.jpsychires.2019.04.013			0022-3956	Journal of Psychiatric Research	31121394:1079					S0022-3956(18)31099-9	31121394					2019		Beneficial effects of Silexan on sleep are mediated by its anxiolytic effect, Seifritz,E.; Schläfke,S. et al., (2019), Journal of Psychiatric Research	Another potential limitation is that depression, which is an important co-morbidity of anxiety, may increase the vulnerability of anxious individuals to disturbed sleep, at least in social anxiety ( ).	Medscan				info:pmid/31121394#body:80		Beneficial effects of Silexan on sleep are mediated by its anxiolytic effect
FunctionalAssociation: anxiety ---- depression	Bø,R.;Kraft,B.;Jonassen,R.;Harmer,C.J.;Hilland,E.;Stiles,T.C.;Haaland,V.;Aspesletten,M.E.B.;Sletvold,H.;Landrø,N.I.						10.1016/j.jpsychires.2021.04.027			0022-3956	Journal of Psychiatric Research	33984807:1029					S0022-3956(21)00254-5	33984807					2021		Symptom severity moderates the outcome of attention bias modification for depression: An exploratory study, Bø,R.; Kraft,B. et al., (2021), Journal of Psychiatric Research	Thus, anxiety symptoms might be a promising candidate for moderating depression treatment outcome, as anxiety is one of the strongest predictors of depression relapse ( ).	Medscan				info:pmid/33984807#body:30		Symptom severity moderates the outcome of attention bias modification for depression: An exploratory study
FunctionalAssociation: anxiety ---- depression	Toczek,M.;Malinowska,B.						10.1016/j.lfs.2018.04.054			0024-3205	Life Sciences	29729263:1288			stomach		S0024-3205(18)30235-2	29729263					2018		Enhanced endocannabinoid tone as a potential target of pharmacotherapy, Toczek,M.; Malinowska,B., (2018), Life Sciences	Indeed, MAGL inhibition, similarly to fatty acid amide hydrolase blockade, was effective in preclinical studies in pain (inflammatory, neuropathic, visceral, arthritic, and associated with bone cancer), traumatic brain injury, multiple sclerosis, amyotrophic lateral sclerosis, Parkinson's disease, anxiety-related disorders, depression, opioid and (-)-Δ9-tetrahydrocannabinol withdrawal signs, diar…	Medscan		38: 'FAAH ' -> 'fatty acid amide hydrolase ' 349: 'Δ9-THC ' -> '(-)-Δ9-tetrahydrocannabinol ' 478: 'NSAIDs' -> 'non-steroidal anti-inflammatory drugs' 554: 'see ' -> 'side effects '		info:pmid/29729263#body:289		Enhanced endocannabinoid tone as a potential target of pharmacotherapy
FunctionalAssociation: anxiety ---- depression	Heshmati,M.;Golden,S.A.;Pfau,M.L.;Christoffel,D.J.;Seeley,E.L.;Cahill,M.E.;Khibnik,L.A.;Russo,S.J.						10.1016/j.neuropharm.2015.10.013			0028-3908	Neuropharmacology	26471420:1108			brain		S0028-3908(15)30136-2	26471420					2016		Mefloquine in the nucleus accumbens promotes social avoidance and anxiety-like behavior in mice, Heshmati,M.; Golden,S.A. et al., (2016), Neuropharmacology	In addition, a greater understanding of the mechanisms and brain regions involved in mefloquine-induced depression and anxiety will provide insights into depression pathophysiology in general, leading to identification of novel targets for therapeutic development.	Medscan				info:pmid/26471420#body:109		Mefloquine in the nucleus accumbens promotes social avoidance and anxiety-like behavior in mice
FunctionalAssociation: anxiety ---- depression	Morissette,M.;Morin,N.;Rouillard,C.;Di Paolo,T.						10.1016/j.neuropharm.2018.01.039			0028-3908	Neuropharmacology	29407218:1008					S0028-3908(18)30039-X	29407218					2018		Membrane cholesterol removal and replenishment affect rat and monkey brain monoamine transporters, Morissette,M.; Morin,N. et al., (2018), Neuropharmacology	Dysfunction of serotoninergic activity and/or polymorphisms of the SERT gene have been associated with various psychiatric disorders and phenotypes including affective disorders, schizophrenia, anxiety-related personality traits, autism, depression, suicide, bipolar disorder, obsessive-compulsive disorder, eating disorder, and addiction ( ).	Medscan				info:pmid/29407218#body:9		Membrane cholesterol removal and replenishment affect rat and monkey brain monoamine transporters
FunctionalAssociation: anxiety ---- depression	Hollis,F.;Mitchell,E.S.;Canto,C.;Wang,D.;Sandi,C.						10.1016/j.neuropharm.2018.06.017			0028-3908	Neuropharmacology	29908242:1013					S0028-3908(18)30296-X	29908242					2018		Medium chain triglyceride diet reduces anxiety-like behaviors and enhances social competitiveness in rats, Hollis,F.; Mitchell,E.S. et al., (2018), Neuropharmacology	Importantly, high trait anxiety is a strong risk factor for developing stress-induced depression and anxiety disorders ( ; ; ), and brain mitochondrial dysfunction is also emerging as an important hallmark of depression ( ; ; ; ; ).	Medscan				info:pmid/29908242#body:14		Medium chain triglyceride diet reduces anxiety-like behaviors and enhances social competitiveness in rats
FunctionalAssociation: anxiety ---- depression	Sellers,E.M.;Romach,M.K.;Leiderman,D.B.						10.1016/j.neuropharm.2017.11.029			0028-3908	Neuropharmacology	29162429:1279					S0028-3908(17)30546-4	29162429					2018		Studies with psychedelic drugs in human volunteers, Sellers,E.M.; Romach,M.K. et al., (2018), Neuropharmacology	Proposed therapeutic targets include post-traumatic stress disorder, anxiety associated with life threatening illness, depression and social anxiety in autistic adults.	Medscan				info:pmid/29162429#body:280		Studies with psychedelic drugs in human volunteers
FunctionalAssociation: anxiety ---- depression	Li,H.;Li,S.;Wang,Q.;Pan,L.;Jiang,F.;Yang,X.;Zhang,N.;Han,M.;Jia,C.						10.1016/j.physbeh.2015.09.006			0031-9384	Physiology & Behavior	26363418:1003			serotonergic system		S0031-9384(15)30103-7	26363418					2015		Association of 5-HTTLPR polymorphism with smoking behaviors: A meta-analysis, Li,H.; Li,S. et al., (2015), Physiology & Behavior	Moreover, the serotonin system has been linked to psychological traits, such as anxiety-related personality traits and depression , and these traits are also related to nicotine dependence .	Medscan				info:pmid/26363418#body:4		Association of 5-HTTLPR polymorphism with smoking behaviors: A meta-analysis
FunctionalAssociation: anxiety ---- depression	Sharpley,C.F.;Bitsika,V.;Andronicos,N.M.;Agnew,L.L.						10.1016/j.physbeh.2016.09.003			0031-9384	Physiology & Behavior	27619171:1002				Homo sapiens	S0031-9384(16)30310-9	27619171					2016		Further evidence of HPA-axis dysregulation and its correlation with depression in Autism Spectrum Disorders: Data from girls, Sharpley,C.F.; Bitsika,V. et al., (2016), Physiology & Behavior	Perhaps linked with these comorbid conditions, these children also exhibit elevated plasma and salivary concentrations of cortisol , a neurohormone that is a strong indicator of chronic stress and anxiety and which is also associated with depression .	Medscan				info:pmid/27619171#body:3	saliva	Further evidence of HPA-axis dysregulation and its correlation with depression in Autism Spectrum Disorders: Data from girls
FunctionalAssociation: anxiety ---- depression	Botton,P.H.S.;Pochmann,D.;Rocha,A.S.;Nunes,F.;Almeida,A.S.;Marques,D.M.;Porciúncula,L.O.						10.1016/j.physbeh.2016.11.030			0031-9384	Physiology & Behavior	27890589:1101					S0031-9384(16)30906-4	27890589					2016		Aged mice receiving caffeine since adulthood show distinct patterns of anxiety-related behavior, Botton,P.H.S.; Pochmann,D. et al., (2016), Physiology & Behavior	However, chronic caffeine intake has attenuated anxiety triggered by stress and depression .	Medscan				info:pmid/27890589#body:102		Aged mice receiving caffeine since adulthood show distinct patterns of anxiety-related behavior
FunctionalAssociation: anxiety ---- depression	Xu,K.;Li,P.;Miao,Y.;Dong,N.;Zhang,J.;Wei,S.;Li,S.;Cao,F.						10.1016/j.physbeh.2018.10.003			0031-9384	Physiology & Behavior	30292827:1023			ovary	Mus musculus	S0031-9384(18)30311-1	30292827					2018		Effects of ovarian hormones on emotional behaviors in dopamine D3 receptor knockout mice, Xu,K.; Li,P. et al., (2018), Physiology & Behavior	To the best of our knowledge, little attention has been paid to the role of ovarian hormones in anxiety-related and depression-like behaviors in DRD3 knockout mice.	Medscan				info:pmid/30292827#body:24		Effects of ovarian hormones on emotional behaviors in dopamine D3 receptor knockout mice
FunctionalAssociation: anxiety ---- depression	McFarland,D.C.;Shaffer,K.M.;Polizzi,H.;Mascarenhas,J.;Kremyanskaya,M.;Holland,J.;Hoffman,R.						10.1016/j.psym.2018.01.006			0033-3182	Psychosomatics	29506868:1096					S0033-3182(18)30038-0	29506868					2018		Associations of Physical and Psychologic Symptom Burden in Patients With Philadelphia Chromosome-Negative Myeloproliferative Neoplasms, McFarland,D.C.; Shaffer,K.M. et al., (2018), Psychosomatics	For one, distress and anxiety are frequently associated with comorbid underlying depression.	Medscan				info:pmid/29506868#body:97		Associations of Physical and Psychologic Symptom Burden in Patients With Philadelphia Chromosome-Negative Myeloproliferative Neoplasms
FunctionalAssociation: anxiety ---- depression	Avanaz,A.;Yaprak,M.;Doğru,V.;Mesci,A.;Akbaş,M.;Kısaoğlu,A.;Demiryılmaz,İ.;Aydınlı,B.						10.1016/j.transproceed.2019.01.107			0041-1345	Transplantation Proceedings	31101168:1011					S0041-1345(18)31850-5	31101168					2019		Effect of Alprazolam as a Preoperative Adjuvant Analgesic on Postoperative Pain in Laparoscopic Donor Nephrectomy Patients, Avanaz,A.; Yaprak,M. et al., (2019), Transplantation Proceedings	Alprazolam is used in the treatment of generalized anxiety disorders, short-term anxiety and anxiety-related depression, and panic disorders associated with or without agoraphobia .	Medscan				info:pmid/31101168#body:12		Effect of Alprazolam as a Preoperative Adjuvant Analgesic on Postoperative Pain in Laparoscopic Donor Nephrectomy Patients
FunctionalAssociation: anxiety ---- depression	Qing,H.;Desrouleaux,R.;Israni-Winger,K.;Mineur,Y.S.;Fogelman,N.;Zhang,C.;Rashed,S.;Palm,N.W.;Sinha,R.;Picciotto,M.R.;Perry,R.J.;Wang,A.						10.1016/j.cell.2020.05.054			0092-8674	Cell	32610084:1200					S0092-8674(20)30687-5	32610084					2020		Origin and Function of Stress-Induced IL-6 in Murine Models, Qing,H.; Desrouleaux,R. et al., (2020), Cell	Indeed, the light-dark box paradigm we utilized in this study is commonly used in depression and anxiety studies, and IL-6 has been implicated in depression for many years ( ).	Medscan				info:pmid/32610084#body:201		Origin and Function of Stress-Induced IL-6 in Murine Models
FunctionalAssociation: anxiety ---- depression	Andersen,S.L.						10.1016/j.neubiorev.2016.07.012			0149-7634	Neuroscience and Biobehavioral Reviews	27423540:1024					S0149-7634(16)30301-3	27423540					2016		Commentary on the special issue on the adolescent brain: Adolescence, trajectories, and the importance of prevention, Andersen,S.L., (2016), Neuroscience and Biobehavioral Reviews	Anxiety, which has early seeded roots in early childhood (reviewed by ), influences the development of depression.	Medscan				info:pmid/27423540#body:25		Commentary on the special issue on the adolescent brain: Adolescence, trajectories, and the importance of prevention
FunctionalAssociation: anxiety ---- depression	Bravo,L.;Llorca-Torralba,M.;Suárez-Pereira,I.;Berrocoso,E.						10.1016/j.neubiorev.2020.04.029			0149-7634	Neuroscience and Biobehavioral Reviews	32437745:1270					S0149-7634(20)30394-8	32437745					2020		Pain in neuropsychiatry: Insights from animal models, Bravo,L.; Llorca-Torralba,M. et al., (2020), Neuroscience and Biobehavioral Reviews	Tramadol administration was shown to produce an anti-nociceptive effect and a reduction of anxiety-related and depression-associated behaviors in the CCI model ( ).	Medscan				info:pmid/32437745#body:271		Pain in neuropsychiatry: Insights from animal models
FunctionalAssociation: anxiety ---- depression	Bleker,L.S.;van Dammen,L.;Leeflang,M.M.G.;Limpens,J.;Roseboom,T.J.;de Rooij,S.R.						10.1016/j.neubiorev.2018.05.033			0149-7634	Neuroscience and Biobehavioral Reviews	30366609:1158				Homo sapiens	S0149-7634(17)30750-9	30366609					2020		Hypothalamic-pituitary-adrenal axis and autonomic nervous system reactivity in children prenatally exposed to maternal depression: A systematic review of prospective studies, Bleker,L.S.; van Dammen,L. et al., (2020), Neuroscience and Biobehavioral Reviews	One of the included studies in our review found that prenatal anxiety in combination with depression strengthened the sole effects of depression or anxiety during pregnancy on children's stress reactivity ( ).	Medscan				info:pmid/30366609#body:159		Hypothalamic-pituitary-adrenal axis and autonomic nervous system reactivity in children prenatally exposed to maternal depression: A systematic review of prospective studies
FunctionalAssociation: anxiety ---- depression	Ebeid,M.A.;Habib,M.Z.;Mohamed,A.M.;Faramawy,Y.;Saad,S.S.T.;El-Kharashi,O.A.;El Magdoub,H.M.;Abd-Alkhalek,H.A.;Aboul-Fotouh,S.;Abdel-Tawab,A.M.						10.1016/j.neuro.2020.12.016			0161-813X	Neurotoxicology	33417987:1191					S0161-813X(20)30224-2	33417987					2021		Cognitive effects of the GSK-3 inhibitor "lithium" in LPS/chronic mild stress rat model of depression: Hippocampal and cortical neuroinflammation and tauopathy, Ebeid,M.A.; Habib,M.Z. et al., (2021), Neurotoxicology	The reduced time spent in central area of OFT is an index of the putative depression-associated anxiety ( ).	Medscan				info:pmid/33417987#body:192		Cognitive effects of the GSK-3 inhibitor "lithium" in LPS/chronic mild stress rat model of depression: Hippocampal and cortical neuroinflammation and tauopathy
FunctionalAssociation: anxiety ---- depression	Strohmeier,C.W.;Rosenfield,B.;DiTomasso,R.A.;Ramsay,J.R.						10.1016/j.psychres.2016.02.034			0165-1781	Psychiatry Research	27086226:1018					S0165-1781(16)30281-5	27086226					2016		Assessment of the relationship between self-reported cognitive distortions and adult ADHD, anxiety, depression, and hopelessness, Strohmeier,C.W.; Rosenfield,B. et al., (2016), Psychiatry Research	Nonetheless, the instruments used to measure cognitive distortions in previous studies were intended for the assessment of anxiety-related and depression-related cognitive distortions, thus limiting conclusions that could be drawn regarding possible Attention-deficit/hyperactivity disorder-specific cognitive distortions.	Medscan		250: 'ADHD' -> 'Attention-deficit/hyperactivity disorder'		info:pmid/27086226#body:19		Assessment of the relationship between self-reported cognitive distortions and adult ADHD, anxiety, depression, and hopelessness
FunctionalAssociation: anxiety ---- depression	Purper-Ouakil,D.;Porfirio,MC;Le Strat,Y.;Falissard,B.;Gorwood,P.;Masi,G.						10.1016/j.psychres.2016.12.055			0165-1781	Psychiatry Research	28126580:1136					S0165-1781(15)30815-5	28126580					2017		What do childhood attention deficit/hyperactivity symptoms in depressed adults tell us about the bipolar spectrum?, Purper-Ouakil,D.; Porfirio,MC et al., (2017), Psychiatry Research	If anxiety is a possible moderator in the phenotypic progression from Attention Deficit Hyperactivity Disorder to depression, it is also crucial in affecting the progression to bipolarity.	Medscan		70: 'ADHD ' -> 'Attention Deficit Hyperactivity Disorder '		info:pmid/28126580#body:137		What do childhood attention deficit/hyperactivity symptoms in depressed adults tell us about the bipolar spectrum?
FunctionalAssociation: anxiety ---- depression	Angulo,M.;Rooks,B.T.;Gill,M.K.;Goldstein,T.;Sakolsky,D.;Goldstein,B.;Monk,K.;Hickey,M.B.;Diler,R.S.;Hafeman,D.;Merranko,J.;Axelson,D.;Birmaher,B.						10.1016/j.psychres.2017.02.034			0165-1781	Psychiatry Research	28359032:1100					S0165-1781(16)31419-6	28359032					2017		Psychometrics of the screen for adult anxiety related disorders (SCAARED)- A new scale for the assessment of DSM-5 anxiety disorders, Angulo,M.; Rooks,B.T. et al., (2017), Psychiatry Research	Third, similar to numerous anxiety and depression studies ( ), there were few participants with anxiety without depression, which precluded the use of the Screen for Adult Anxiety Related Disorders to compare participants with "pure" anxiety and "pure" depression.	Medscan		155: 'SCAARED ' -> 'Screen for Adult Anxiety Related Disorders '		info:pmid/28359032#body:101		Psychometrics of the screen for adult anxiety related disorders (SCAARED)- A new scale for the assessment of DSM-5 anxiety disorders
FunctionalAssociation: anxiety ---- depression	Zhou,X.;Wu,X.;Zhen,R.						10.1016/j.psychres.2017.04.029			0165-1781	Psychiatry Research	28441585:1035					S0165-1781(16)31548-7	28441585					2017		Assessing the latent structure of DSM-5 PTSD among Chinese adolescents after the Ya'an earthquake, Zhou,X.; Wu,X. et al., (2017), Psychiatry Research	Previous theoretical and empirical studies have suggested that intrusion, avoidance, and anxious arousal are anxiety-related rather than depression-related constructs (e.g., ; ; ), and that anhedonia is more likely to be a depression-related construct (e.g., ).	Medscan				info:pmid/28441585#body:36		Assessing the latent structure of DSM-5 PTSD among Chinese adolescents after the Ya'an earthquake
FunctionalAssociation: anxiety ---- depression	Prochwicz,K.;Kłosowska,J.;Karpowska,M.						10.1016/j.psychres.2017.07.007			0165-1781	Psychiatry Research	28728118:1007					S0165-1781(16)31825-X	28728118					2017		Threatening events theme of cognitive biases mediates the relationship between fear of social situations and delusion-like experiences among healthy adults, Prochwicz,K.; Kłosowska,J. et al., (2017), Psychiatry Research	Lately, the depression-related and anxiety-related (so called affective or 'Beckian') cognitive biases, such as catastrophising (C) and dichotomous thinking have also been recognized to influence delusions through enhancing emotional discomfort ( ) and through limiting flexibility of thinking about delusional beliefs ( ).	Medscan		157: '(DT) ' -> ''		info:pmid/28728118#body:8		Threatening events theme of cognitive biases mediates the relationship between fear of social situations and delusion-like experiences among healthy adults
FunctionalAssociation: anxiety ---- depression	Wan,S.;Xu,M.;Hu,L.;Yan,T.;He,B.;Xiao,F.;Bi,K.;Jia,Y.						10.1016/j.psychres.2017.07.081			0165-1781	Psychiatry Research	28780280:1071					S0165-1781(17)30631-5	28780280					2017		Schisandrin rescues depressive-like behaviors induced by chronic unpredictable mild stress via GDNF/ERK1/2/ROS and PI3K/AKT/NOX signaling pathways in mice, Wan,S.; Xu,M. et al., (2017), Psychiatry Research	It may give us a hint that Schisandrin could improve symptoms of anxiety caused by depression.	Medscan				info:pmid/28780280#body:72		Schisandrin rescues depressive-like behaviors induced by chronic unpredictable mild stress via GDNF/ERK1/2/ROS and PI3K/AKT/NOX signaling pathways in mice
FunctionalAssociation: anxiety ---- depression	Chaki,S.						10.1016/j.tips.2017.03.008			0165-6147	Trends in Pharmacological Sciences	28413097:1093					S0165-6147(17)30065-2	28413097					2017		mGlu2/3 Receptor Antagonists as Novel Antidepressants, Chaki,S., (2017), Trends in Pharmacological Sciences	Therefore, as in the case of depression, the role of mGlu2/3 in anxiety is complex and may be domain related.	Medscan				info:pmid/28413097#body:94		mGlu2/3 Receptor Antagonists as Novel Antidepressants
FunctionalAssociation: anxiety ---- depression	Abreu,M.S.;Giacomini,A.C.V.V.;Rodriguez,R.;Kalueff,A.V.;Barcellos,L.J.G.						10.1016/j.bbr.2016.12.014			0166-4328	Behavioural Brain Research	27993691:1002				Homo sapiens	S0166-4328(16)30814-2	27993691					2016		Effects of ZnSO4-induced peripheral anosmia on zebrafish behavior and physiology, Abreu,M.S.; Giacomini,A.C.V.V. et al., (2016), Behavioural Brain Research	In humans, various brain disorders, such as dementia, Parkinson's, schizophrenia and depression, are commonly associated with olfactory deficits, often comorbid with elevated fear and anxiety .	Medscan				info:pmid/27993691#body:3		Effects of ZnSO4-induced peripheral anosmia on zebrafish behavior and physiology
FunctionalAssociation: anxiety ---- depression	Alzarea,S.;Rahman,S.						10.1016/j.bbr.2019.03.019			0166-4328	Behavioural Brain Research	30877025:1004					S0166-4328(19)30079-8	30877025					2019		Alpha-7 nicotinic receptor allosteric modulator PNU120596 prevents lipopolysaccharide-induced anxiety, cognitive deficit and depression-like behaviors in mice, Alzarea,S.; Rahman,S., (2019), Behavioural Brain Research	Upregulation of proinflammatory cytokines and depression-related symptoms such as anxiety, mood change, and cognitive disruption appear with the administration of endotoxin or vaccines in healthy volunteers [ ].	Medscan				info:pmid/30877025#body:5		Alpha-7 nicotinic receptor allosteric modulator PNU120596 prevents lipopolysaccharide-induced anxiety, cognitive deficit and depression-like behaviors in mice
FunctionalAssociation: anxiety ---- depression	Walters,T.E.;Wick,K.;Tan,G.;Mearns,M.;Joseph,S.A.;Morton,J.B.;Sanders,P.;Bryant,C.;Kistler,P.M.;Kalman,J.M.						10.1016/j.ijcard.2018.10.101			0167-5273	International Journal of Cardiology	30442375:1084					S0167-5273(18)35308-7	30442375					2018		Symptom severity and quality of life in patients with atrial fibrillation: Psychological function outweighs clinical predictors, Walters,T.E.; Wick,K. et al., (2018), International Journal of Cardiology	In addition, anxiety was associated with atrial fibrillation symptom severity and depression with poorer health-related quality of life, but it is quite conceivable that such symptoms may in fact be a consequence of atrial fibrillation symptom rather than a driving force.	Medscan		41: 'AF ' -> 'atrial fibrillation ' 105: 'hr-QOL' -> 'health-related quality of life' 216: 'AF ' -> 'atrial fibrillation '		info:pmid/30442375#body:85		Symptom severity and quality of life in patients with atrial fibrillation: Psychological function outweighs clinical predictors
FunctionalAssociation: anxiety ---- depression	O’Brien,B.;Lee,D.;Swann,A.C.;Mathew,S.J.;Lijffijt,M.						10.1016/j.psc.2019.10.014			0193-953X	Psychiatric Clinics of North America	32008685:1021					S0193-953X(19)30109-1	32008685					2020		Psychotherapy for Mixed Depression and Mixed Mania, O’Brien,B.; Lee,D. et al., (2020), Psychiatric Clinics of North America	Depression and (hypo)mania with at least 2 symptoms of the opposite pole have been associated with increased anxiety.	Medscan				info:pmid/32008685#body:22		Psychotherapy for Mixed Depression and Mixed Mania
FunctionalAssociation: anxiety ---- depression	Rajapaksha,E.						10.1016/j.cvsm.2017.12.010			0195-5616	Veterinary Clinics of North America: Small Animal Practice	29422408:1057					S0195-5616(17)30157-2	29422408					2018		Special Considerations for Diagnosing Behavior Problems in Older Pets, Rajapaksha,E., (2018), Veterinary Clinics of North America: Small Animal Practice	Changes in activity can be reflected as an increased or repetitive action, decreased activity, or depression-related and anxiety-related behaviors.	Medscan				info:pmid/29422408#body:58		Special Considerations for Diagnosing Behavior Problems in Older Pets
FunctionalAssociation: anxiety ---- depression	Douglas,T.D.;Stephens,J.W.;Barry,J.;Lee,M.D.;Wilkinson,L.L.						10.1016/j.appet.2019.104504			0195-6663	Appetite	31689448:1132					S0195-6663(19)30648-8	31689448					2019		The influence of attachment orientation on weight loss, eating behaviour and other health outcomes among patients undergoing bariatric surgery: A scoping review, Douglas,T.D.; Stephens,J.W. et al., (2019), Appetite	Attachment anxiety significantly related to CCBRS score via anxiety and depression, separately.	Medscan				info:pmid/31689448#body:133		The influence of attachment orientation on weight loss, eating behaviour and other health outcomes among patients undergoing bariatric surgery: A scoping review
FunctionalAssociation: anxiety ---- depression	Chakraborty,S.;Tripathi,S.J.;Srikumar,B.N.;Raju,T.R.;Shankaranarayana Rao,B.S.						10.1016/j.neuint.2019.104605			0197-0186	Neurochemistry International	31751620:1293					S0197-0186(19)30364-X	31751620					2020		N-acetyl cysteine ameliorates depression-induced cognitive deficits by restoring the volumes of hippocampal subfields and associated neurochemical changes, Chakraborty,S.; Tripathi,S.J. et al., (2020), Neurochemistry International	Our previous studies have demonstrated that depressive-like behaviors in clomipramine model of depression were associated with enhanced anxiety, hippocampal atrophy and amygdalar hypertrophy ( ; ).	Medscan		73: 'CLI ' -> 'clomipramine '		info:pmid/31751620#body:294		N-acetyl cysteine ameliorates depression-induced cognitive deficits by restoring the volumes of hippocampal subfields and associated neurochemical changes
FunctionalAssociation: anxiety ---- depression	Johansson,M.;Stomrud,E.;Lindberg,O.;Westman,E.;Johansson,P.M.;van Westen,D.;Mattsson,N.;Hansson,O.						10.1016/j.neurobiolaging.2019.10.008			0197-4580	Neurobiology of Aging	31735378:1164					S0197-4580(19)30371-9	31735378					2020		Apathy and anxiety are early markers of Alzheimer's disease, Johansson,M.; Stomrud,E. et al., (2020), Neurobiology of Aging	Apathy and depression display great symptom overlap, and there is a frequent coexistence between depression and anxiety.	Medscan				info:pmid/31735378#body:165		Apathy and anxiety are early markers of Alzheimer's disease
FunctionalAssociation: anxiety ---- depression	Goodwin,H.;Yiend,J.;Hirsch,C.R.						10.1016/j.cpr.2017.03.006			0272-7358	Clinical Psychology Review	28448826:1154					S0272-7358(16)30163-5	28448826					2017		Generalized Anxiety Disorder, worry and attention to threat: A systematic review, Goodwin,H.; Yiend,J. et al., (2017), Clinical Psychology Review	In contrast, found a greater bias to threat in Generalized Anxiety Disorder than depressed individuals using similar behavioural data and this bias was regardless of whether the stimuli were anxiety-related or depression-related words. found a significant bias to threat among Generalized Anxiety Disorder participants when compared to depressed participants using eye movement data only, but this b…	Medscan		47: 'GAD ' -> 'Generalized Anxiety Disorder ' 277: 'GAD ' -> 'Generalized Anxiety Disorder ' 500: 'GAD ' -> 'Generalized Anxiety Disorder ' 593: 'GAD ' -> 'Generalized Anxiety Disorder ' 646: 'GAD ' -> 'Generalized Anxiety Disorder '		info:pmid/28448826#body:155		Generalized Anxiety Disorder, worry and attention to threat: A systematic review
FunctionalAssociation: anxiety ---- depression	Katz,B.A.;Matanky,K.;Aviram,G.;Yovel,I.						10.1016/j.cpr.2020.101842			0272-7358	Clinical Psychology Review	32179341:1285					S0272-7358(20)30030-1	32179341					2020		Reinforcement sensitivity, depression and anxiety: A meta-analysis and meta-analytic structural equation model, Katz,B.A.; Matanky,K. et al., (2020), Clinical Psychology Review	Behavioral Inhibition System, on the other hand, was found to be a large, shared predictor of depression and anxiety that was more strongly related with anxiety.	Medscan		0: 'BIS' -> 'Behavioral Inhibition System'		info:pmid/32179341#body:286		Reinforcement sensitivity, depression and anxiety: A meta-analysis and meta-analytic structural equation model
FunctionalAssociation: anxiety ---- depression	Conejo-Cerón,S.;Bellón,J.;Motrico,E.;Campos-Paíno,H.;Martín-Gómez,C.;Ebert,D.D.;Buntrock,C.;Gili,M.;Moreno-Peral,P.						10.1016/j.cpr.2020.101859			0272-7358	Clinical Psychology Review	32505982:1272					S0272-7358(20)30047-7	32505982					2020		Moderators of psychological and psychoeducational interventions for the prevention of depression: A systematic review, Conejo-Cerón,S.; Bellón,J. et al., (2020), Clinical Psychology Review	In addition, anxiety is a core risk factor for the onset of depression ( ), therefore more research is needed in order to clarify the role of this variable.	Medscan				info:pmid/32505982#body:273		Moderators of psychological and psychoeducational interventions for the prevention of depression: A systematic review
FunctionalAssociation: anxiety ---- depression	Knowles,K.A.;Olatunji,B.O.						10.1016/j.cpr.2020.101928			0272-7358	Clinical Psychology Review	33091745:1125					S0272-7358(20)30116-1	33091745					2020		Specificity of trait anxiety in anxiety and depression: Meta-analysis of the State-Trait Anxiety Inventory, Knowles,K.A.; Olatunji,B.O., (2020), Clinical Psychology Review	The existing research suggests that both trait anxiety and negative affectivity/neuroticism confer vulnerability for the development of anxiety-related disorders and depression.	Medscan				info:pmid/33091745#body:126		Specificity of trait anxiety in anxiety and depression: Meta-analysis of the State-Trait Anxiety Inventory
FunctionalAssociation: anxiety ---- depression	Knowles,K.A.;Olatunji,B.O.						10.1016/j.cpr.2020.101928			0272-7358	Clinical Psychology Review	33091745:1164					S0272-7358(20)30116-1	33091745					2020		Specificity of trait anxiety in anxiety and depression: Meta-analysis of the State-Trait Anxiety Inventory, Knowles,K.A.; Olatunji,B.O., (2020), Clinical Psychology Review	Put another way, the State-Trait Anxiety Inventory-T may not differentiate between anxiety-related disorders and depression because it measures general negative affectivity/neuroticism rather than the specific facet of trait anxiety.	Medscan		21: 'STAI' -> 'State-Trait Anxiety Inventory'		info:pmid/33091745#body:165		Specificity of trait anxiety in anxiety and depression: Meta-analysis of the State-Trait Anxiety Inventory
FunctionalAssociation: anxiety ---- depression	Knowles,K.A.;Olatunji,B.O.						10.1016/j.cpr.2020.101928			0272-7358	Clinical Psychology Review	33091745:1265					S0272-7358(20)30116-1	33091745					2020		Specificity of trait anxiety in anxiety and depression: Meta-analysis of the State-Trait Anxiety Inventory, Knowles,K.A.; Olatunji,B.O., (2020), Clinical Psychology Review	The funnel plots for the meta-analyses comparing State-Trait Anxiety Inventory-T scores between individuals with an anxiety-related disorder and individuals with a depressive disorder, individuals with comorbid anxiety and depression and individuals with an anxiety-related disorder only, and individuals with comorbid anxiety and depression and individuals with a depressive disorder only were not …	Medscan		49: 'STAI' -> 'State-Trait Anxiety Inventory'		info:pmid/33091745#body:266		Specificity of trait anxiety in anxiety and depression: Meta-analysis of the State-Trait Anxiety Inventory
FunctionalAssociation: anxiety ---- depression	Wergeland,G.J.H.;Riise,E.N.;Öst,L.-G.						10.1016/j.cpr.2020.101918			0272-7358	Clinical Psychology Review	33186776:1138					S0272-7358(20)30106-9	33186776					2021		Cognitive behavior therapy for internalizing disorders in children and adolescents in routine clinical care: A systematic review and meta-analysis, Wergeland,G.J.H.; Riise,E.N. et al., (2021), Clinical Psychology Review	Since depression and general anxiety are common comorbid disorders in the anxiety disorders and general anxiety is a common comorbidity in depression we extracted data on such variables too.	Medscan				info:pmid/33186776#body:139		Cognitive behavior therapy for internalizing disorders in children and adolescents in routine clinical care: A systematic review and meta-analysis
FunctionalAssociation: anxiety ---- depression	Schroder,H.S.						10.1016/j.cpr.2020.101957			0272-7358	Clinical Psychology Review	33401130:1302					S0272-7358(20)30145-8	33401130					2021		Mindsets in the clinic: Applying mindset theory to clinical psychology, Schroder,H.S., (2021), Clinical Psychology Review	First, growth beliefs of anxiety are negatively related to psychological distress, including anxiety, depression, perfectionism, interpersonal problems, and borderline personality traits ( ; ).	Medscan				info:pmid/33401130#body:303		Mindsets in the clinic: Applying mindset theory to clinical psychology
FunctionalAssociation: anxiety ---- depression	Campbell,A.A.;Wisco,B.E.						10.1016/j.cpr.2021.102034			0272-7358	Clinical Psychology Review	33930767:1142					S0272-7358(21)00077-5	33930767					2021		Respiratory sinus arrhythmia reactivity in anxiety and posttraumatic stress disorder: A review of literature, Campbell,A.A.; Wisco,B.E., (2021), Clinical Psychology Review	Comorbid depression may influence respiratory sinus arrhythmia reactivity patterns in samples with post-traumatic stress disorder or anxiety.	Medscan		34: 'RSA ' -> 'respiratory sinus arrhythmia ' 99: 'PTSD ' -> 'post-traumatic stress disorder '		info:pmid/33930767#body:143		Respiratory sinus arrhythmia reactivity in anxiety and posttraumatic stress disorder: A review of literature
FunctionalAssociation: anxiety ---- depression	Torres-Sanchez,S.;Perez-Caballero,L.;Berrocoso,E.						10.1016/j.pnpbp.2016.09.005			0278-5846	Progress in Neuropsychopharmacology & Biological Psychiatry	27644164:1169			prelimbic cortex		S0278-5846(16)30161-0	27644164					2016		Cellular and molecular mechanisms triggered by Deep Brain Stimulation in depression: A preclinical and clinical approach, Torres-Sanchez,S.; Perez-Caballero,L. et al., (2016), Progress in Neuropsychopharmacology & Biological Psychiatry	On the other hand, Deep Brain Stimulation of the nucleus accumbens in the high anxiety-related behavior model of depression increases neuronal activity in the lateral habenula, the dentate gyrus of the hippocampus and the orbitofrontal cortex, decreasing that in the prelimbic cortex ( ).	Medscan		19: 'DBS ' -> 'Deep Brain Stimulation ' 49: 'NAc ' -> 'nucleus accumbens ' 74: 'HAB ' -> 'high anxiety-related behavior ' 159: 'LHb' -> 'lateral habenula'		info:pmid/27644164#body:170		Cellular and molecular mechanisms triggered by Deep Brain Stimulation in depression: A preclinical and clinical approach
FunctionalAssociation: anxiety ---- depression	Fraga,D.B.;Costa,A.P.;Olescowicz,G.;Camargo,A.;Pazini,F.L.;E. Freitas,A.;Moretti,M.;S. Brocardo,P.;S. Rodrigues,A.L.						10.1016/j.pnpbp.2019.109757			0278-5846	Progress in Neuropsychopharmacology & Biological Psychiatry	31476335:1003					S0278-5846(19)30405-1	31476335					2019		Ascorbic acid presents rapid behavioral and hippocampal synaptic plasticity effects, Fraga,D.B.; Costa,A.P. et al., (2019), Progress in Neuropsychopharmacology & Biological Psychiatry	Despite the etiologic complexity of depression associated with anxiety, excitatory synapse dysfunction has been postulated to be involved in the pathophysiology of this clinical condition ( ).	Medscan				info:pmid/31476335#body:4		Ascorbic acid presents rapid behavioral and hippocampal synaptic plasticity effects
FunctionalAssociation: anxiety ---- depression	Chakraborty,S.;Tripathi,S.J.;Raju,T.R.;Shankaranarayana Rao,B.S.						10.1016/j.pnpbp.2020.110000			0278-5846	Progress in Neuropsychopharmacology & Biological Psychiatry	32512130:1023			hypothalamic-pituitary-adrenal system		S0278-5846(20)30316-X	32512130					2020		Brain stimulation rewarding experience attenuates neonatal clomipramine-induced adulthood anxiety by reversal of pathological changes in the amygdala, Chakraborty,S.; Tripathi,S.J. et al., (2020), Progress in Neuropsychopharmacology & Biological Psychiatry	Although Intracranial self-stimulation reverses depression/stress-induced cognitive deficits, the effects of brain stimulation rewarding experience on depression-associated anxiety, basolateral amygdala hypertrophy, and accompanying hypothalamic-pituitary-adrenal axis dysfunctions are largely unknown.	Medscan		9: 'ICSS ' -> 'Intracranial self-stimulation ' 182: 'BLA ' -> 'basolateral amygdala ' 233: 'HPA ' -> 'hypothalamic-pituitary-adrenal '		info:pmid/32512130#body:24		Brain stimulation rewarding experience attenuates neonatal clomipramine-induced adulthood anxiety by reversal of pathological changes in the amygdala
FunctionalAssociation: anxiety ---- depression	Chakraborty,S.;Tripathi,S.J.;Raju,T.R.;Shankaranarayana Rao,B.S.						10.1016/j.pnpbp.2020.110000			0278-5846	Progress in Neuropsychopharmacology & Biological Psychiatry	32512130:1209			adrenal gland		S0278-5846(20)30316-X	32512130					2020		Brain stimulation rewarding experience attenuates neonatal clomipramine-induced adulthood anxiety by reversal of pathological changes in the amygdala, Chakraborty,S.; Tripathi,S.J. et al., (2020), Progress in Neuropsychopharmacology & Biological Psychiatry	Notably, depression-associated anxiety was accompanied by enhanced adrenal weight and plasma corticosterone levels.	Medscan				info:pmid/32512130#body:210	plasma	Brain stimulation rewarding experience attenuates neonatal clomipramine-induced adulthood anxiety by reversal of pathological changes in the amygdala
FunctionalAssociation: anxiety ---- depression	Chakraborty,S.;Tripathi,S.J.;Raju,T.R.;Shankaranarayana Rao,B.S.						10.1016/j.pnpbp.2020.110000			0278-5846	Progress in Neuropsychopharmacology & Biological Psychiatry	32512130:1279			hypothalamic-pituitary-adrenal system		S0278-5846(20)30316-X	32512130					2020		Brain stimulation rewarding experience attenuates neonatal clomipramine-induced adulthood anxiety by reversal of pathological changes in the amygdala, Chakraborty,S.; Tripathi,S.J. et al., (2020), Progress in Neuropsychopharmacology & Biological Psychiatry	Taken together, our study and of others suggest that locus coeruleus to basolateral amygdala and paraventricular nucleus projections play a crucial role in the manifestation of depression-associated anxiety, and these alterations create a vicious cycle for persistent amygdalar hyperactivity, and hypothalamic-pituitary-adrenal axis dysfunctions.	Medscan		53: 'LC ' -> 'locus coeruleus ' 72: 'BLA ' -> 'basolateral amygdala ' 97: 'PVN ' -> 'paraventricular nucleus ' 297: 'HPA ' -> 'hypothalamic-pituitary-adrenal '		info:pmid/32512130#body:280		Brain stimulation rewarding experience attenuates neonatal clomipramine-induced adulthood anxiety by reversal of pathological changes in the amygdala
FunctionalAssociation: anxiety ---- depression	Chakraborty,S.;Tripathi,S.J.;Raju,T.R.;Shankaranarayana Rao,B.S.						10.1016/j.pnpbp.2020.110000			0278-5846	Progress in Neuropsychopharmacology & Biological Psychiatry	32512130:1368					S0278-5846(20)30316-X	32512130					2020		Brain stimulation rewarding experience attenuates neonatal clomipramine-induced adulthood anxiety by reversal of pathological changes in the amygdala, Chakraborty,S.; Tripathi,S.J. et al., (2020), Progress in Neuropsychopharmacology & Biological Psychiatry	Thus, in the present study, we adapted self-delivered stimulation, which could be more effective in remediation of depression-associated anxiety.	Medscan				info:pmid/32512130#body:369		Brain stimulation rewarding experience attenuates neonatal clomipramine-induced adulthood anxiety by reversal of pathological changes in the amygdala
FunctionalAssociation: anxiety ---- depression	Fontana,B.D.;Gibbon,A.J.;Cleal,M.;Norton,W.H.J.;Parker,M.O.						10.1016/j.pnpbp.2020.110087			0278-5846	Progress in Neuropsychopharmacology & Biological Psychiatry	32889032:1132					S0278-5846(20)30403-6	32889032					2020		Chronic unpredictable early-life stress (CUELS) protocol: Early-life stress changes anxiety levels of adult zebrafish, Fontana,B.D.; Gibbon,A.J. et al., (2020), Progress in Neuropsychopharmacology & Biological Psychiatry	Early adverse experiences can enhance stress responsiveness and lead to greater susceptibility to psychopathology in adulthood such as anxiety-related disorders and depression ( ; ; ).	Medscan				info:pmid/32889032#body:133		Chronic unpredictable early-life stress (CUELS) protocol: Early-life stress changes anxiety levels of adult zebrafish
FunctionalAssociation: anxiety ---- depression	Wang,X.;Li,J.;Wang,M.;Yuan,Y.;Zhu,L.;Shen,Y.;Zhang,H.;Zhang,K.						10.1016/j.neulet.2018.01.010			0304-3940	Neuroscience Letters	29309855:1074				Homo sapiens	S0304-3940(18)30010-7	29309855					2018		Alterations of the amplitude of low-frequency fluctuations in anxiety in Parkinson's disease, Wang,X.; Li,J. et al., (2018), Neuroscience Letters	Since depression and anxiety are frequently co-morbid in PD [ ], anxiety is the non-negligible confounding factor for PD patients with depression.	Medscan				info:pmid/29309855#body:75		Alterations of the amplitude of low-frequency fluctuations in anxiety in Parkinson's disease
FunctionalAssociation: anxiety ---- depression	Delfin,C.;Andiné,P.;Wallinius,M.;Björnsdotter,M.						10.1016/j.neuroscience.2021.03.018			0306-4522	Neuroscience	33774123:1066					S0306-4522(21)00151-2	33774123					2021		Structural Brain Correlates of the Externalizing Spectrum in Young Adults, Delfin,C.; Andiné,P. et al., (2021), Neuroscience	Fifteen participants (25%) reported a current or previous psychiatric disorder, the most frequent being anxiety-related disorders (N = 9; 15%) and depression (N = 9; 15%), although with considerable overlap.	Medscan				info:pmid/33774123#body:67		Structural Brain Correlates of the Externalizing Spectrum in Young Adults
FunctionalAssociation: anxiety ---- depression	Ursache,A.;Merz,E.C.;Melvin,S.;Meyer,J.;Noble,K.G.						10.1016/j.psyneuen.2017.01.020			0306-4530	Psychoneuroendocrinology	28199857:1083				Homo sapiens	S0306-4530(16)30517-0	28199857					2017		Socioeconomic status, hair cortisol and internalizing symptoms in parents and children, Ursache,A.; Merz,E.C. et al., (2017), Psychoneuroendocrinology	The Revised Child Anxiety and Depression Scale - Parent Version () is a 47-item parent-report measure of child anxiety and depression.	Medscan		65: 'RCADS-P; ' -> ''		info:pmid/28199857#body:84		Socioeconomic status, hair cortisol and internalizing symptoms in parents and children
FunctionalAssociation: anxiety ---- depression	Boivin,J.R.;Piekarski,D.J.;Wahlberg,J.K.;Wilbrecht,L.						10.1016/j.psyneuen.2017.08.009			0306-4530	Psychoneuroendocrinology	28837909:1117				Mus musculus	S0306-4530(17)30570-X	28837909					2017		Age, sex, and gonadal hormones differently influence anxiety- and depression-related behavior during puberty in mice, Boivin,J.R.; Piekarski,D.J. et al., (2017), Psychoneuroendocrinology	Analysis was designed to answer 3 a priori questions: 1) Does pre-pubertal castration alter anxiety- and depression-related behavior in P40 male mice, 2) Does pre-pubertal ovariectomy alter anxiety- and depression-related behavior in P40 female mice, and 3) Does the effect of gonadectomy on anxiety- and depression-related behavior differ between males and females.	Medscan				info:pmid/28837909#body:118		Age, sex, and gonadal hormones differently influence anxiety- and depression-related behavior during puberty in mice
FunctionalAssociation: anxiety ---- depression	Packard,A.E.B.;Zhang,J.;Myers,B.;Ko,C.-W.;Wang,F.;Tso,P.;Ulrich-Lai,Y.M.						10.1016/j.psyneuen.2017.08.025			0306-4530	Psychoneuroendocrinology	28910603:1179					S0306-4530(17)30471-7	28910603					2017		Apolipoprotein A-IV constrains HPA and behavioral stress responsivity in a strain-dependent manner, Packard,A.E.B.; Zhang,J. et al., (2017), Psychoneuroendocrinology	Previous research has demonstrated that there are important strain-dependent differences in both anxiety-related and depression-like behaviors; however, to our knowledge this is the first study to directly compare these two particular strains (C57BL6J and 129×1/SvJ).	Medscan				info:pmid/28910603#body:180		Apolipoprotein A-IV constrains HPA and behavioral stress responsivity in a strain-dependent manner
FunctionalAssociation: anxiety ---- depression	Reisinger,S.N.;Bilban,M.;Stojanovic,T.;Derdak,S.;Yang,J.;Cicvaric,A.;Horvath,O.;Sideromenos,S.;Zambon,A.;Monje,F.J.;Boehm,S.;Pollak,D.D.						10.1016/j.psyneuen.2019.104480			0306-4530	Psychoneuroendocrinology	31707294:1106					S0306-4530(19)30171-4	31707294					2020		Lmo3 deficiency in the mouse is associated with alterations in mood-related behaviors and a depression-biased amygdala transcriptome, Reisinger,S.N.; Bilban,M. et al., (2020), Psychoneuroendocrinology	Here, LIM-only3z exhibited an increased average latency to feed in comparison to controls ( B, genotype: p = 0.0012; F(1, 38) = 12.28; sex: p = 0.7028; F(1, 38) = 0.15; genotype x sex: p = 0.5332; F(1, 38) = 0.40; n = 9-13/group), indicating augmented depression-related anxiety.	Medscan		6: 'Lmo' -> 'LIM-only'		info:pmid/31707294#body:107		Lmo3 deficiency in the mouse is associated with alterations in mood-related behaviors and a depression-biased amygdala transcriptome
FunctionalAssociation: anxiety ---- depression	Bosquet Enlow,M.;Petty,C.R.;Hacker,M.R.;Burris,H.H.						10.1016/j.psyneuen.2020.105043			0306-4530	Psychoneuroendocrinology	33176222:1076					S0306-4530(20)30466-2	33176222					2021		Maternal psychosocial functioning, obstetric health history, and newborn telomere length, Bosquet Enlow,M.; Petty,C.R. et al., (2021), Psychoneuroendocrinology	Pregnancy-related anxiety appears distinct from general anxiety and depression symptoms, with robust associations with maternal and offspring outcomes, including cord blood DNA methylation ( ; ; ).	Medscan				info:pmid/33176222#body:77	umbilical blood	Maternal psychosocial functioning, obstetric health history, and newborn telomere length
FunctionalAssociation: anxiety ---- depression	Rusby,J.C.;Westling,E.;Crowley,R.;Mills,K.L.;Light,J.M.						10.1016/j.addbeh.2018.12.029			0306-4603	Addictive Behaviors	30597336:1031					S0306-4603(18)31172-9	30597336					2019		Associations between marijuana use and anxious mood lability during adolescence, Rusby,J.C.; Westling,E. et al., (2019), Addictive Behaviors	Another study found that negative mood lability (anger, sadness, and anxiety) was associated with depression and antisocial behavior ( ) during adolescence.	Medscan				info:pmid/30597336#body:32		Associations between marijuana use and anxious mood lability during adolescence
FunctionalAssociation: anxiety ---- depression	Contreras,C.M.;Gutiérrez-García,A.G.						10.1016/j.mehy.2017.06.007			0306-9877	Medical Hypotheses	28673577:1127					S0306-9877(17)30210-4	28673577					2017		Cognitive impairment in diabetes and poor glucose utilization in the intracellular neural milieu, Contreras,C.M.; Gutiérrez-García,A.G., (2017), Medical Hypotheses	Both anxiety and depression seemingly influence diabetes, and diabetes can in turn influence anxiety and depression.	Medscan				info:pmid/28673577#body:128		Cognitive impairment in diabetes and poor glucose utilization in the intracellular neural milieu
FunctionalAssociation: anxiety ---- depression	Tsui,J.I.;Lira,M.C.;Cheng,D.M.;Winter,M.R.;Alford,D.P.;Liebschutz,J.M.;Edwards,R.R.;Samet,J.H.						10.1016/j.drugalcdep.2016.06.024			0376-8716	Drug and Alcohol Dependence	27422763:1068					S0376-8716(16)30171-5	27422763					2016		Chronic pain, craving, and illicit opioid use among patients receiving opioid agonist therapy, Tsui,J.I.; Lira,M.C. et al., (2016), Drug and Alcohol Dependence	Demographics, depression, anxiety, and opioid-related outcomes overall and stratified by chronic pain status are described in .	Medscan				info:pmid/27422763#body:69		Chronic pain, craving, and illicit opioid use among patients receiving opioid agonist therapy
FunctionalAssociation: anxiety ---- depression	Khalifeh,H.;Brauer,R.;Toulmin,H.;Howard,L.M.						10.1016/j.earlhumdev.2015.08.010			0378-3782	Early Human Development	26386609:1029				Homo sapiens	S0378-3782(15)00174-7	26386609					2015		Perinatal mental health: What every neonatologist should know, Khalifeh,H.; Brauer,R. et al., (2015), Early Human Development	Anxiety is also common and often presents with depression, affecting around 13% of women during pregnancy and the postnatal period .	Medscan				info:pmid/26386609#body:30		Perinatal mental health: What every neonatologist should know
FunctionalAssociation: anxiety ---- depression	Kim,Y.-S.;O'Sullivan,D.M.;Shin,S.-K.						10.1016/j.exger.2018.11.009			0531-5565	Experimental Gerontology	30453010:1109				Homo sapiens	S0531-5565(18)30417-0	30453010					2019		Can 24 weeks strength training reduce feelings of depression and increase neurotransmitter in elderly females?, Kim,Y.-S.; O'Sullivan,D.M. et al., (2019), Experimental Gerontology	Melancholia depression is more common in the elderly than other age groups and affects hypochondria, sleep disorder, and anxiety, etc. ( ).	Medscan				info:pmid/30453010#body:110		Can 24 weeks strength training reduce feelings of depression and increase neurotransmitter in elderly females?
FunctionalAssociation: anxiety ---- depression	de Lima Filho,B.F.;da Nóbrega Dias,V.;Carlos,A.G.;Fontes,F.P.;de Sousa,A.G.P.;Gazzola,J.M.						10.1016/j.exger.2018.11.006			0531-5565	Experimental Gerontology	30414438:1007					S0531-5565(18)30192-X	30414438					2019		Factors related to depressive symptoms in older adult patients with type 2 Diabetes Mellitus, de Lima Filho,B.F.; da Nóbrega Dias,V. et al., (2019), Experimental Gerontology	Individuals with Diabetes Mellitus are twice as likely to be diagnosed with anxiety, which is a symptom of depression, or depression itself, than are those without Diabetes Mellitus ( ).	Medscan		17: 'DM ' -> 'Diabetes Mellitus ' 164: 'DM ' -> 'Diabetes Mellitus '		info:pmid/30414438#body:8		Factors related to depressive symptoms in older adult patients with type 2 Diabetes Mellitus
FunctionalAssociation: anxiety ---- depression	Kumar,N.;Devineni,S.R.;Dubey,S.K.;Kumar,P.						10.1016/j.jpba.2017.01.051			0731-7085	Journal of Pharmaceutical and Biomedical Analysis	28183048:1000					S0731-7085(16)31183-9	28183048					2017		Potential impurities of anxiolytic drug, clobazam: Identification, synthesis and characterization using HPLC, LC-ESI/MSn and NMR, Kumar,N.; Devineni,S.R. et al., (2017), Journal of Pharmaceutical and Biomedical Analysis	Benzodiazepine derivatives are well-known and the mostly prescribed drugs used in the management of stress, panic, sleep disorders, anxiety-induced depression, muscle spasms, alcohol withdrawals and seizures .	Medscan				info:pmid/28183048#body:1		Potential impurities of anxiolytic drug, clobazam: Identification, synthesis and characterization using HPLC, LC-ESI/MSn and NMR
FunctionalAssociation: anxiety ---- depression	Janszky,I.;Ahnve,S.;Lundberg,I.;Hemmingsson,T.						10.1016/j.jacc.2010.03.033			0735-1097	Journal of the American College of Cardiology	20620714:1065			head		S0735-1097(10)01562-7	20620714					2010		Early-Onset Depression, Anxiety, and Risk of Subsequent Coronary Heart Disease, Janszky,I.; Ahnve,S. et al., (2010), Journal of the American College of Cardiology	Moreover, depression was associated with higher alcohol consumption, and anxiety was associated with higher blood pressure and higher prevalence of low childhood socioeconomic position in terms of having unskilled workers as fathers or other heads of households. shows the study characteristics in relation to future coronary heart disease events.	Medscan		317: 'CHD ' -> 'coronary heart disease '		info:pmid/20620714#body:66		Early-Onset Depression, Anxiety, and Risk of Subsequent Coronary Heart Disease
FunctionalAssociation: anxiety ---- depression	Nevid,J.S.;Gordon,A.J.;Barris,A.;Sperber,J.E.;Haggerty,G.						10.1016/j.jsat.2018.11.013			0740-5472	Journal of Substance Abuse Treatment	30577905:1094				Homo sapiens	S0740-5472(18)30194-6	30577905					2019		Personality profiles of patients with alcohol use disorder and opioid use disorder in an inpatient treatment setting, Nevid,J.S.; Gordon,A.J. et al., (2019), Journal of Substance Abuse Treatment	Both studies show patients in the alcohol group to have normative levels on Personality Assessment Inventory scales across a range of psychopathological constructs including somatic complaints, anxiety, anxiety-related disorders, depression, mania, paranoia, and schizophrenia.	Medscan		76: 'PAI ' -> 'Personality Assessment Inventory '		info:pmid/30577905#body:95		Personality profiles of patients with alcohol use disorder and opioid use disorder in an inpatient treatment setting
FunctionalAssociation: anxiety ---- depression	Mady,L.J.;Nilsen,M.L.;Johnson,J.T.						10.1016/j.cger.2018.01.003			0749-0690	Clinics in Geriatric Medicine	29661335:1082					S0749-0690(18)30003-X	29661335					2018		Head and Neck Cancer in the Elderly, Mady,L.J.; Nilsen,M.L. et al., (2018), Clinics in Geriatric Medicine	Depression may be associated with anxiety and body image disturbance and can influence treatment adherence, quality of life, and survival.	Medscan				info:pmid/29661335#body:83		Head and Neck Cancer in the Elderly
FunctionalAssociation: anxiety ---- depression	Ray,S.;Agarwal,P.						10.1016/j.cger.2019.09.012			0749-0690	Clinics in Geriatric Medicine	31733705:1065					S0749-0690(19)30087-4	31733705					2020		Depression and Anxiety in Parkinson Disease, Ray,S.; Agarwal,P., (2020), Clinics in Geriatric Medicine	When anxiety is present along with depression, there may be a slow initial response to antidepressant therapy.	Medscan				info:pmid/31733705#body:66		Depression and Anxiety in Parkinson Disease
FunctionalAssociation: anxiety ---- depression	Alavi,M.S.;Shamsizadeh,A.;Azhdari-Zarmehri,H.;Roohbakhsh,A.						10.1016/j.biopha.2017.12.056			0753-3322	Biomedicine & Pharmacotherapy	29268243:1110					S0753-3322(17)34943-0	29268243					2018		Orphan G protein-coupled receptors: The role in CNS disorders, Alavi,M.S.; Shamsizadeh,A. et al., (2018), Biomedicine & Pharmacotherapy	This transcription factor plays a significant role in anxiety-related disorders and depression [ ].	Medscan				info:pmid/29268243#body:111		Orphan G protein-coupled receptors: The role in CNS disorders
FunctionalAssociation: anxiety ---- depression	Iwata,M.						10.1016/j.jpainsymman.2018.12.286			0885-3924	Journal of Pain and Symptom Management	100203329:1010					S0885-3924(18)31400-3						2019		Predictors of Depression and Anxiety in Family Members Three Months After Child Admission to a Pediatric ICUs (S833), Iwata,M., (2019), Journal of Pain and Symptom Management	Worse psychological health status at baseline, represented by reported depression, anxiety, and acute stress symptoms, was associated with more severe depression and anxiety at 3 months.	Medscan				info:doi/10.1016/j.jpainsymman.2018.12.286#body:11		Predictors of Depression and Anxiety in Family Members Three Months After Child Admission to a Pediatric ICUs (S833)
FunctionalAssociation: anxiety ---- depression	Oliver,D.P.;Kruse,R.L.;Smith,J.;Washington,K.;Demiris,G.						10.1016/j.jpainsymman.2019.07.023			0885-3924	Journal of Pain and Symptom Management	31376521:1053					S0885-3924(19)30436-1	31376521					2019		Assessing the Reliability and Validity of a Brief Measure of Caregiver Quality of Life, Oliver,D.P.; Kruse,R.L. et al., (2019), Journal of Pain and Symptom Management	The Caregiver Quality of Life Index-R emotional domain was compared against psychosocial measures including the Patient Health Questionnaire-9 which measures depression, the General Anxiety Inventory-7 which is a common measure of anxiety, the Short Health Form (SF-12) which contains a mental health component, the Caregiver Reaction Assessment emotional subscale, and the Zarit Burden Interview su…	Medscan		4: 'CQLI' -> 'Caregiver Quality of Life Index' 346: '(CRA) ' -> ''		info:pmid/31376521#body:54		Assessing the Reliability and Validity of a Brief Measure of Caregiver Quality of Life
FunctionalAssociation: anxiety ---- depression	Eggen,A.C.;Reyners,A.K.L.;Shen,G.;Bosma,I.;Jalving,M.;Leighl,N.B.;Liu,G.;Richard,N.M.;Mah,K.;Shultz,D.B.;Edelstein,K.;Rodin,G.						10.1016/j.jpainsymman.2020.02.023			0885-3924	Journal of Pain and Symptom Management	32145337:1005				Homo sapiens	S0885-3924(20)30126-3	32145337					2020		Death Anxiety in Patients With Metastatic Non-Small Cell Lung Cancer With and Without Brain Metastases, Eggen,A.C.; Reyners,A.K.L. et al., (2020), Journal of Pain and Symptom Management	Research conducted in patients with metastatic cancer has shown that death anxiety is associated with demoralization, lower self-esteem, depression, and physical symptoms commonly experienced by patients with cancer, such as pain, shortness of breath, and lack of energy.	Medscan				info:pmid/32145337#body:6		Death Anxiety in Patients With Metastatic Non-Small Cell Lung Cancer With and Without Brain Metastases
FunctionalAssociation: anxiety ---- depression	Avgustinovich,D.F.;Marenina,M.K.;Zhanaeva,S.Y.;Tenditnik,M.V.;Katokhin,A.V.;Pavlov,K.S.;Sivkov,A.Y.;Vishnivetskaya,G.B.;Lvova,M.N.;Tolstikova,T.G.;Mordvinov,V.A.						10.1016/j.bbi.2016.01.012			0889-1591	Brain Behavior and Immunity	26778779:1026				Mus musculus	S0889-1591(16)30012-5	26778779					2016		Combined effects of social stress and liver fluke infection in a mouse model, Avgustinovich,D.F.; Marenina,M.K. et al., (2016), Brain Behavior and Immunity	In a recent study, experimental data have demonstrated the functional importance of the cathepsin B gene in anxiety-related and depression-like behavior using knockout mice ( ).	Medscan		105: '(Ctsb) ' -> ''		info:pmid/26778779#body:27		Combined effects of social stress and liver fluke infection in a mouse model
FunctionalAssociation: anxiety ---- depression	Bekhbat,M.;Neigh,G.N.						10.1016/j.bbi.2017.02.006			0889-1591	Brain Behavior and Immunity	28216088:1017					S0889-1591(17)30047-8	28216088					2018		Sex differences in the neuro-immune consequences of stress: Focus on depression and anxiety, Bekhbat,M.; Neigh,G.N., (2018), Brain Behavior and Immunity	Moreover, when large-scale data from the Netherlands Study of Depression and Anxiety were re-analyzed with sex as a variable, several immune markers previously reported to be associated with depression turned out to be male-specific ( ).	Medscan		85: '(NESDA) ' -> ''		info:pmid/28216088#body:18		Sex differences in the neuro-immune consequences of stress: Focus on depression and anxiety
FunctionalAssociation: anxiety ---- depression	Kirsten,T.B.;Cabral,D.;Galvão,M.C.;Monteiro,R.;Bondan,E.F.;Bernardi,M.M.						10.1016/j.bbi.2020.01.019			0889-1591	Brain Behavior and Immunity	32006614:1203					S0889-1591(19)31377-7	32006614					2020		Zinc, but not paracetamol, prevents depressive-like behavior and sickness behavior, and inhibits interferon-gamma and astrogliosis in rats, Kirsten,T.B.; Cabral,D. et al., (2020), Brain Behavior and Immunity	Anxiety, corticosterone, and tyrosine hydroxylase seem not to be related with depression and the other behavioral and neuroimmune changes.	Medscan		29: 'TH ' -> 'tyrosine hydroxylase '		info:pmid/32006614#body:204		Zinc, but not paracetamol, prevents depressive-like behavior and sickness behavior, and inhibits interferon-gamma and astrogliosis in rats
FunctionalAssociation: anxiety ---- depression	Shen,Y.;Zhang,M.;Wang,Y.;Wang,L.;Xu,X.;Xiao,G.;Chen,J.;Zhang,T.;Zhou,N.						10.1016/j.eplepsyres.2017.06.014			0920-1211	Epilepsy Research	28697489:1147				Homo sapiens	S0920-1211(17)30035-9	28697489					2017		Subjective sleep disturbance in Chinese adults with epilepsy: Associations with affective symptoms, Shen,Y.; Zhang,M. et al., (2017), Epilepsy Research	Not surprisingly, depression was closely associated with anxiety in both patient and control groups, but partial correlations revealed strong independent associations between PSQI scores, ISI scores and depressive symptoms and anxiety symptoms.	Medscan				info:pmid/28697489#body:148		Subjective sleep disturbance in Chinese adults with epilepsy: Associations with affective symptoms
FunctionalAssociation: anxiety ---- depression	Strasser,A.;Xin,L.;Gruetter,R.;Sandi,C.						10.1016/j.euroneuro.2018.12.015			0924-977X	European Neuropsychopharmacology	30600114:1094			nucleus accumbens		S0924-977X(18)32006-6	30600114					2019		Nucleus accumbens neurochemistry in human anxiety: A 7 T 1H-MRS study, Strasser,A.; Xin,L. et al., (2019), European Neuropsychopharmacology	In addition, given that trait anxiety is a strong risk factor for the development of depression, and there is a large comorbidity between anxiety disorders and depression ( ), we further analyzed whether the correlation between nucleus accumbens taurine and trait anxiety ( (B)) was significantly different to the one between nucleus accumbens taurine and negative mood/depression [note that mood/de…	Medscan		228: 'NAc ' -> 'nucleus accumbens ' 326: 'NAc ' -> 'nucleus accumbens ' 574: 'CI ' -> 'confidence interval '		info:pmid/30600114#body:95		Nucleus accumbens neurochemistry in human anxiety: A 7 T 1H-MRS study
FunctionalAssociation: anxiety ---- depression	Ragimova,A.;Samushiya,M.						10.1016/j.euroneuro.2019.09.482			0924-977X	European Neuropsychopharmacology	100226014:1014				Homo sapiens	S0924-977X(19)31356-2						2019		P.474 Affective disorders in patients with Parkinson disease, Ragimova,A.; Samushiya,M., (2019), European Neuropsychopharmacology	Anxiety was prominent in depression: 14 patients (47.3%) had predominant health anxiety, 5 patients (17.2%) had panic attacks, that did not correlate with drug therapy, and 10 patients (34.4%) had signs of social phobia and prominent self-stigmatization due to disease symptoms.	Medscan				info:doi/10.1016/j.euroneuro.2019.09.482#body:15		P.474 Affective disorders in patients with Parkinson disease
FunctionalAssociation: anxiety ---- depression	Naß,J.;Efferth,T.						10.1016/j.phymed.2020.153439			0944-7113	Phytomedicine	33352493:1213			ventral striatum	Homo sapiens	S0944-7113(20)30270-1	33352493					2021		Ursolic acid ameliorates stress and reactive oxygen species in C. elegans knockout mutants by the dopamine Dop1 and Dop3 receptors, Naß,J.; Efferth,T., (2021), Phytomedicine	Other studies showed that abnormally high D3 receptor occurrence in the ventral striatum in patients with depression was associated with anxiety and even refractory depression ( ).	Medscan				info:pmid/33352493#body:214		Ursolic acid ameliorates stress and reactive oxygen species in C. elegans knockout mutants by the dopamine Dop1 and Dop3 receptors
FunctionalAssociation: anxiety ---- depression	Tian,P.;Wang,G.;Zhao,J.;Zhang,H.;Chen,W.						10.1016/j.jnutbio.2019.01.007			0955-2863	The Journal of Nutritional Biochemistry	30743155:1124					S0955-2863(18)30880-5	30743155					2019		Bifidobacterium with the role of 5-hydroxytryptophan synthesis regulation alleviates the symptom of depression and related microbiota dysbiosis, Tian,P.; Wang,G. et al., (2019), The Journal of Nutritional Biochemistry	Both depression and anxiety-related behaviors were measured in our study because anxiety is an indispensable element during the formation progress of depression .	Medscan				info:pmid/30743155#body:125		Bifidobacterium with the role of 5-hydroxytryptophan synthesis regulation alleviates the symptom of depression and related microbiota dysbiosis
FunctionalAssociation: anxiety ---- depression	Wang,Y.;Fan,H.;Qi,X.;Lai,Y.;Yan,Z.;Li,B.;Tang,M.;Huang,D.;Li,Z.;Chen,H.;Zhu,Q.;Luo,C.;Chen,X.;Fen,J.;Jiang,Z.;Zheng,L.;Liu,X.;Tang,Q.;Zuo,D.;Ye,J.;Yang,Y.;Huang,H.;Tang,Z.;Lu,W.;Xiao,J.						10.1016/j.ctim.2018.07.002			0965-2299	Complementary Therapies in Medicine	30219477:1079			spleen		S0965-2299(18)30224-3	30219477					2018		Are personalized tongxie formula based on diagnostic analyses more effective in reducing IBS symptoms?-A randomized controlled trial, Wang,Y.; Fan,H. et al., (2018), Complementary Therapies in Medicine	According to traditional Chinese medicine theory, the occurrence of Irritable bowel syndrome is due to the spleen and stomach weakness, induced by or promoted by anxiety, depression, and anger.	Medscan		13: 'TCM ' -> 'traditional Chinese medicine ' 68: 'IBS ' -> 'Irritable bowel syndrome '		info:pmid/30219477#body:80		Are personalized tongxie formula based on diagnostic analyses more effective in reducing IBS symptoms?-A randomized controlled trial
FunctionalAssociation: anxiety ---- depression	Gold,P.W.						10.1016/j.tem.2021.01.003			1043-2760	Trends in Endocrinology & Metabolism	33622587:1016					S1043-2760(21)00019-9	33622587					2021		Endocrine Factors in Key Structural and Intracellular Changes in Depression, Gold,P.W., (2021), Trends in Endocrinology & Metabolism	Melancholic depression is the subgroup of depression associated not only with anxiety and anhedonia, but also decreased appetite, insomnia (most often early-morning awakening), and decreased interest in sex [ ].	Medscan				info:pmid/33622587#body:17		Endocrine Factors in Key Structural and Intracellular Changes in Depression
FunctionalAssociation: anxiety ---- depression	Whalen,D.J.;Sylvester,C.M.;Luby,J.L.						10.1016/j.chc.2017.02.006			1056-4993	Child and Adolescent Psychiatric Clinics of North America	28577606:1191					S1056-4993(17)30034-2	28577606					2017		Depression and Anxiety in Preschoolers, Whalen,D.J.; Sylvester,C.M. et al., (2017), Child and Adolescent Psychiatric Clinics of North America	Parental anxiety and depression could be associated with preschool anxiety through genetic transmission, parenting techniques, observation of parental anxiety, or other mechanisms.	Medscan				info:pmid/28577606#body:192		Depression and Anxiety in Preschoolers
FunctionalAssociation: anxiety ---- depression	Pavlov,D.;Gorlova,A.;Bettendorff,L.;Kalueff,A.A.;Umriukhin,A.;Proshin,A.;Lysko,A.;Landgraf,R.;Anthony,D.C.;Strekalova,T.						10.1016/j.nlm.2020.107227			1074-7427	Neurobiology of Learning and Memory	32325189:1005					S1074-7427(20)30071-X	32325189					2020		Enhanced conditioning of adverse memories in the mouse modified swim test is associated with neuroinflammatory changes - Effects that are susceptible to antidepressants, Pavlov,D.; Gorlova,A. et al., (2020), Neurobiology of Learning and Memory	Enhanced acquisition and retention of aversive memories is characteristic of melancholic and anxiety-associated depression ( ) and depression that is comorbid with post-traumatic stress disorder ( ).	Medscan		195: '(PTSD) ' -> ''		info:pmid/32325189#body:6		Enhanced conditioning of adverse memories in the mouse modified swim test is associated with neuroinflammatory changes - Effects that are susceptible to antidepressants
FunctionalAssociation: anxiety ---- depression	Angriman,M.;Cortese,S.;Bruni,O.						10.1016/j.smrv.2016.06.008			1087-0792	Sleep Medicine Reviews	27519964:1023			liver		S1087-0792(16)30060-0	27519964					2017		Somatic and neuropsychiatric comorbidities in pediatric restless legs syndrome: A systematic review of the literature, Angriman,M.; Cortese,S. et al., (2017), Sleep Medicine Reviews	We included the following medical conditions, based on the model proposed by Becker and Novak : anxiety, attention-deficit/hyperactivity disorder and related neurodevelopmental conditions, cardiovascular diseases, depression, diabetes, kidney disease, fibromyalgia, insomnia, liver/gastrointestinal disease, migraine, narcolepsy obesity, polyneuropathy, rheumatological disorders (including rheumato…	Medscan		146: '(ADHD) ' -> ''		info:pmid/27519964#body:24		Somatic and neuropsychiatric comorbidities in pediatric restless legs syndrome: A systematic review of the literature
FunctionalAssociation: anxiety ---- depression	Haller,N.;Senner,F.;Brunoni,A.R.;Padberg,F.;Palm,U.						10.1016/j.jpsychires.2020.07.009			0022-3956	Journal of Psychiatric Research	32771678:1002					S0022-3956(20)30873-6	32771678					2020		Gamma transcranial alternating current stimulation improves mood and cognition in patients with major depression, Haller,N.; Senner,F. et al., (2020), Journal of Psychiatric Research	Furthermore, depression is associated with anxiety disorders, dysthymia and cognitive impairment ( ).	Medscan				info:pmid/32771678#body:3		Gamma transcranial alternating current stimulation improves mood and cognition in patients with major depression
FunctionalAssociation: anxiety ---- depression	Robinson,R.L.;Stephenson,J.J.;Dennehy,E.B.;Grabner,M.;Faries,D.;Palli,S.R.;Swindle,R.W.						10.1016/j.psym.2014.08.003			0033-3182	Psychosomatics	25596022:1150				Homo sapiens	S0033-3182(14)00145-5	25596022					2015		The Importance of Unresolved Fatigue in Depression: Costs and Comorbidities, Robinson,R.L.; Stephenson,J.J. et al., (2015), Psychosomatics	In particular, fatigue in patients with a history of depression was associated with increased current depression, anxiety, sleep difficulties, and pain severity.	Medscan				info:pmid/25596022#body:151		The Importance of Unresolved Fatigue in Depression: Costs and Comorbidities
FunctionalAssociation: anxiety ---- depression	Søyseth,T.S.;Lund,M.-B.;Bjørtuft,;Heldal,A.;Søyseth,V.;Dew,M.A.;Haugstad,G.K.;Malt,U.F.						10.1016/j.genhosppsych.2016.07.001			0163-8343	General Hospital Psychiatry	27638975:1088					S0163-8343(16)30061-5	27638975					2016		Psychiatric disorders and psychological distress in patients undergoing evaluation for lung transplantation: a national cohort study, Søyseth,T.S.; Lund,M.-B. et al., (2016), General Hospital Psychiatry	At the time of assessment, anxiety disorders were four times as prevalent as depression, and comprised feelings of panic with or without agoraphobia, or agoraphobia alone.	Medscan				info:pmid/27638975#body:89		Psychiatric disorders and psychological distress in patients undergoing evaluation for lung transplantation: a national cohort study
FunctionalAssociation: anxiety ---- depression	Fond,G;Godin,O;Schürhoff,F;Berna,F;Bulzacka,E;Andrianarisoa,M;Brunel,L;Aouizerate,B;Capdevielle,D;Chereau,I;Coulon,N;D'Amato,T;Dubertret,C;Dubreucq,J;Faget,C;Lançon,C;Leignier,S;Mallet,J;Misdrahi,D;Passerieux,C;Rey,R;Schandrin,A;Urbach,M;Vidailhet,P;Le						10.1016/j.psychres.2018.09.024			0165-1781	Psychiatry Research	30245372:1000					S0165-1781(18)31403-3	30245372					2018		Hypovitaminosis D is associated with depression and anxiety in schizophrenia: Results from the national FACE-SZ cohort., Fond,G; Godin,O et al., (2018), Psychiatry Research	Treating comorbid major depressive disorder and anxiety disorders in SZ is clinically important due to the high prevalence of depression and suicidality in SZ and to its impact on functioning and quality of life ( ).	Medscan		44: '(MDD) ' -> ''		info:pmid/30245372#body:1		Hypovitaminosis D is associated with depression and anxiety in schizophrenia: Results from the national FACE-SZ cohort.
FunctionalAssociation: anxiety ---- depression	Martinez,P.;Lien,L.;Zemore,S.;Bramness,J.G.;Neupane,S.P.						10.1016/j.jneuroim.2018.02.011			0165-5728	Journal of Neuroimmunology	29500107:1013					S0165-5728(17)30459-9	29500107					2018		Circulating cytokine levels are associated with symptoms of depression and anxiety among people with alcohol and drug use disorders, Martinez,P.; Lien,L. et al., (2018), Journal of Neuroimmunology	In contrast to depression, there is scant and conflicting data on the correlation between immune function and anxiety disorders.	Medscan				info:pmid/29500107#body:14		Circulating cytokine levels are associated with symptoms of depression and anxiety among people with alcohol and drug use disorders
FunctionalAssociation: anxiety ---- depression	Campbell,A.A.;Wisco,B.E.						10.1016/j.cpr.2021.102034			0272-7358	Clinical Psychology Review	33930767:1146					S0272-7358(21)00077-5	33930767					2021		Respiratory sinus arrhythmia reactivity in anxiety and posttraumatic stress disorder: A review of literature, Campbell,A.A.; Wisco,B.E., (2021), Clinical Psychology Review	As much as possible, it will be necessary to rule out the possibility that heightened respiratory sinus arrhythmia withdrawal in post-traumatic stress disorder and anxiety is being driven by comorbid depression.	Medscan		86: 'RSA ' -> 'respiratory sinus arrhythmia ' 129: 'PTSD ' -> 'post-traumatic stress disorder '		info:pmid/33930767#body:147		Respiratory sinus arrhythmia reactivity in anxiety and posttraumatic stress disorder: A review of literature
FunctionalAssociation: anxiety ---- depression	Anderson,G.						10.1016/j.pnpbp.2017.04.022			0278-5846	Progress in Neuropsychopharmacology & Biological Psychiatry	28433458:1047				Homo sapiens	S0278-5846(16)30383-9	28433458					2017		Linking the biological underpinnings of depression: Role of mitochondria interactions with melatonin, inflammation, sirtuins, tryptophan catabolites, DNA repair and oxidative and nitrosative stress, with consequences for classification and cognition, Anderson,G., (2017), Progress in Neuropsychopharmacology & Biological Psychiatry	In a large study of telomere lengths in psychiatric patients with a range of diagnoses, Major depressive disorder and depression-associated conditions, namely post-traumatic stress disorder and anxiety disorders, showed more evidence of telomere shortening versus schizophrenia or bipolar disorder patients ( ).	Medscan		88: 'MDD ' -> 'Major depressive disorder '		info:pmid/28433458#body:48		Linking the biological underpinnings of depression: Role of mitochondria interactions with melatonin, inflammation, sirtuins, tryptophan catabolites, DNA repair and oxidative and nitrosative stress, with consequences for classification and cognition
FunctionalAssociation: anxiety ---- depression	Walther,A.;Tsao,C.;Pande,R.;Kirschbaum,C.;Field,E.;Berkman,L.						10.1016/j.psyneuen.2019.104382			0306-4530	Psychoneuroendocrinology	31374371:1005				Homo sapiens	S0306-4530(19)30031-9	31374371					2019		Do dehydroepiandrosterone, progesterone, and testosterone influence women's depression and anxiety levels? Evidence from hair-based hormonal measures of 2105 rural Indian women, Walther,A.; Tsao,C. et al., (2019), Psychoneuroendocrinology	They also fare poorly on anxiety disorders, the second most frequently reported mental disorder after depression ( ): the prevalence of anxiety disorders among Indian women is reported to be as high as 32.2%, compared to 9.7% for Indian men ( ; ).	Medscan				info:pmid/31374371#body:6		Do dehydroepiandrosterone, progesterone, and testosterone influence women's depression and anxiety levels? Evidence from hair-based hormonal measures of 2105 rural Indian women
FunctionalAssociation: anxiety ---- depression	Reisinger,S.N.;Bilban,M.;Stojanovic,T.;Derdak,S.;Yang,J.;Cicvaric,A.;Horvath,O.;Sideromenos,S.;Zambon,A.;Monje,F.J.;Boehm,S.;Pollak,D.D.						10.1016/j.psyneuen.2019.104480			0306-4530	Psychoneuroendocrinology	31707294:1041					S0306-4530(19)30171-4	31707294					2020		Lmo3 deficiency in the mouse is associated with alterations in mood-related behaviors and a depression-biased amygdala transcriptome, Reisinger,S.N.; Bilban,M. et al., (2020), Psychoneuroendocrinology	Levels of depression-related anxiety behavior were determined using the NSF ( ).	Medscan				info:pmid/31707294#body:42		Lmo3 deficiency in the mouse is associated with alterations in mood-related behaviors and a depression-biased amygdala transcriptome
FunctionalAssociation: anxiety ---- depression	dos Santos Sampaio,T.I.;de Melo,N.C.;de Freitas Paiva,B.T.;da Silva Aleluia,G.A.;da Silva Neto,F.L.P.;da Silva,H.R.;Keita,H.;Cruz,R.A.S.;Sánchez-Ortiz,B.L.;Pineda-Peña,E.A.;Balderas,J.L.;Navarrete,A.;Carvalho,J.C.T.						10.1016/j.jep.2018.05.037			0378-8741	Journal of Ethnopharmacology	29852265:1014					S0378-8741(18)30667-6	29852265					2018		Leaves of Spondias mombin L. a traditional anxiolytic and antidepressant: Pharmacological evaluation on zebrafish (Danio rerio), dos Santos Sampaio,T.I.; de Melo,N.C. et al., (2018), Journal of Ethnopharmacology	Depression is often related to other mental disorders, such as anxiety, personality disorder, addiction, and drug abuse ( ).	Medscan				info:pmid/29852265#body:15		Leaves of Spondias mombin L. a traditional anxiolytic and antidepressant: Pharmacological evaluation on zebrafish (Danio rerio)
FunctionalAssociation: anxiety ---- depression	Younger,D.S.						10.1016/j.ncl.2016.06.010			0733-8619	Neurologic Clinics	27719986:1094					S0733-8619(16)30032-9	27719986					2016		Epidemiology of Childhood and Adult Mental Illness, Younger,D.S., (2016), Neurologic Clinics	Anxiety disorders were as common in the population as depression and, like depression and severe psychological distress, they can result in high levels of impairment.	Medscan				info:pmid/27719986#body:95		Epidemiology of Childhood and Adult Mental Illness
FunctionalAssociation: anxiety ---- depression	Weyand,A.C.;Fitzgerald,K.D.;McGrath,M.;Gupta,V.;Braun,T.M.;Quint,E.H.;Choi,S.W.						10.1016/j.jpeds.2021.09.007			0022-3476	The Journal of Pediatrics	34517012:1046				Homo sapiens	S0022-3476(21)00880-5	34517012					2021		Depression in Female Adolescents with Heavy Menstrual Bleeding, Weyand,A.C.; Fitzgerald,K.D. et al., (2021), The Journal of Pediatrics	When we compared patients with depression with those without ( ), depression was associated with older age, greater body mass index, heavy menstrual bleeding, use of hormonal contraception, anxiety, sexual activity, and all types of substance use.	Medscan		116: 'BMI' -> 'body mass index'		info:pmid/34517012#body:47		Depression in Female Adolescents with Heavy Menstrual Bleeding
FunctionalAssociation: anxiety ---- depression	Weyand,A.C.;Fitzgerald,K.D.;McGrath,M.;Gupta,V.;Braun,T.M.;Quint,E.H.;Choi,S.W.						10.1016/j.jpeds.2021.09.007			0022-3476	The Journal of Pediatrics	34517012:1047					S0022-3476(21)00880-5	34517012					2021		Depression in Female Adolescents with Heavy Menstrual Bleeding, Weyand,A.C.; Fitzgerald,K.D. et al., (2021), The Journal of Pediatrics	In the multivariable regression model, depression was associated with heavy menstrual bleeding, greater body mass index, anxiety, sexual activity, smoking, and use of marijuana ( ).	Medscan		104: 'BMI' -> 'body mass index'		info:pmid/34517012#body:48		Depression in Female Adolescents with Heavy Menstrual Bleeding
FunctionalAssociation: anxiety ---- depression	Weyand,A.C.;Fitzgerald,K.D.;McGrath,M.;Gupta,V.;Braun,T.M.;Quint,E.H.;Choi,S.W.						10.1016/j.jpeds.2021.09.007			0022-3476	The Journal of Pediatrics	34517012:1054				Homo sapiens	S0022-3476(21)00880-5	34517012					2021		Depression in Female Adolescents with Heavy Menstrual Bleeding, Weyand,A.C.; Fitzgerald,K.D. et al., (2021), The Journal of Pediatrics	As with the diagnosis of depression, the number of patients with a medical record diagnosis of anxiety was also significantly different between those with heavy menstrual bleeding and those without (46.1% vs 21.5%, respectively, P < .001).	Medscan				info:pmid/34517012#body:55		Depression in Female Adolescents with Heavy Menstrual Bleeding
FunctionalAssociation: anxiety ---- depression	Arsenault,E.;Lavigne,A.-A.;Mansouri,S.;Gagné,A.-M.;Francis,K.;Bittar,T.P.;Quessy,F.;Abdallah,K.;Barbeau,A.;Hébert,M.;Labonté,B.;Arsenault,E.;Bittar,T.P.;Quessy,F.;Labonté,B.;Mansouri,S.;Hébert,M.						10.3389/fnbeh.2021.714810	20210832490		1662-5153	Frontiers in Behavioral Neuroscience	34483859:10034						34483859	635826831				2021		Sex-Specific Retinal Anomalies Induced by Chronic Social Defeat Stress in Mice, Arsenault,E.; Lavigne,A.-A. et al., (2021), Frontiers in Behavioral Neuroscience	of depression associated with a higher prevalence of atypical symptoms and co-morbid anxiety (Nolen-Hoeksema, 1987; Angst et al., 2002; McLean et al., 2011).	Medscan				info:pmid/34483859#cont:35		Sex-Specific Retinal Anomalies Induced by Chronic Social Defeat Stress in Mice
FunctionalAssociation: anxiety ---- depression	Ahmad,M.S.;Shaik,R.A.;Ahmad,R.K.;Yusuf,M.;Khan,M.;Almutairi,A.B.;Alghuyaythat,W.K.Z.;Almutairi,S.B.						10.26355/eurrev_202109_26669	20210877483	2284-0729	1128-3602	European Review for Medical and Pharmacological Sciences	34533807:10637				Homo sapiens		34533807	2014567960				2021		“LONG COVID”: An insight, Ahmad,M.S.; Shaik,R.A. et al., (2021), European Review for Medical and Pharmacological Sciences	Overall, we observed women to be affected with a greater frequency of anxiety-related disorders, depression, mood fluctuations, and sleep disturbances.	Medscan				info:pmid/34533807#cont:638		“LONG COVID”: An insight
FunctionalAssociation: anxiety ---- depression	Yeo,S.;Lee,J.;Kim,K.;Chung,S.;Kim,H.J.						10.4143/CRT.2020.1212	20210775107	2005-9256	1598-2998	Cancer Research and Treatment	33421982:10164						33421982	2013984406				2021		Depression, rather than cancer-related fatigue or insomnia, decreased the quality of life of cancer patients, Yeo,S.; Lee,J. et al., (2021), Cancer Research and Treatment	In this study, we observed that cancer patients’ depression, rather than cancer-related fatigue, influenced their quality of life, though we hypothesized that cancer-related fatigue symptoms, influenced by depression, anxiety, insomnia, quality of life, dysfunctional belief on sleep, and sleep structure, might be the most important factor for quality of life.	Medscan				info:pmid/33421982#cont:165		Depression, rather than cancer-related fatigue or insomnia, decreased the quality of life of cancer patients
FunctionalAssociation: anxiety ---- depression	Wang,Y.;Li,B.;Zhou,Y.;Wang,Y.;Han,X.;Zhang,S.;He,Z.;Ouyang,L.						10.1159/000516517	20210782725	1423-002X	0378-7346	Gynecologic and Obstetric Investigation	34352799:10093						34352799	2014013129				2021		Does Endometriosis Disturb Mental Health and Quality of Life? A Systematic Review and Meta-Analysis, Wang,Y.; Li,B. et al., (2021), Gynecologic and Obstetric Investigation	In total, we evaluated 6 main effect sizes: the odds ratio for depression, the odds ratio for anxiety, the standardized mean difference for depression, the standardized mean difference for anxiety, the standardized mean difference for the physical component summary , and the standardized mean difference for the mental component summary .	Medscan				info:pmid/34352799#cont:94		Does Endometriosis Disturb Mental Health and Quality of Life? A Systematic Review and Meta-Analysis
FunctionalAssociation: anxiety ---- depression	Šare,S.;Ljubičić,M.;Gusar,I.;Čanović,S.;Konjevoda,S.						10.3390/healthcare908103510.3390/healthcare9081035			2227-9032		34442172:7	Healthcare (Basel)					34442172					2021		Self-Esteem, Anxiety, and Depression in Older People in Nursing Homes., Šare,S.; Ljubičić,M. et al., (2021), Healthcare (Basel)	Anxiety was significantly associated with depression, while depression strongly increased with an increase in anxiety.	Medscan				info:pmid/34442172#abs:8		Self-Esteem, Anxiety, and Depression in Older People in Nursing Homes.
FunctionalAssociation: anxiety ---- depression	Chakraborty,S.;Tripathi,S.J.;Raju,T.R.;Shankaranarayana Rao,B.S.						10.1016/j.pnpbp.2020.11000010.1016/j.pnpbp.2020.110000		1878-4216			32512130:3	Prog Neuropsychopharmacol Biol Psychiatry		lateral hypothalamus			32512130					2020		Brain stimulation rewarding experience attenuates neonatal clomipramine-induced adulthood anxiety by reversal of pathological changes in the amygdala., Chakraborty,S.; Tripathi,S.J. et al., (2020), Prog Neuropsychopharmacol Biol Psychiatry	However, the effects of chronic electrical self-stimulation of lateral hypothalamus - medial forebrain bundle on depression-associated anxiety and accompanying changes in plasma corticosterone levels, structural, and neurochemical alterations in the amygdala are unknown.	Medscan		110: '(LH-MFB) ' -> ''		info:pmid/32512130#abs:4	plasma	Brain stimulation rewarding experience attenuates neonatal clomipramine-induced adulthood anxiety by reversal of pathological changes in the amygdala.
FunctionalAssociation: anxiety ---- depression	Islam,M.S.;Rahman,M.E.;Moonajilin,M.S.;van Os,J.						10.1371/journal.pone.024789810.1371/journal.pone.0247898		1932-6203			33793610:7	PLoS One					33793610					2021		Prevalence of depression, anxiety and associated factors among school going adolescents in Bangladesh: Findings from a cross-sectional study., Islam,M.S.; Rahman,M.E. et al., (2021), PLoS One	Based on multivariable analyses, unsatisfactory sleep (AOR = 3.17; 95% CI = 1.81-5.53, p < .001), cigarette smoking (AOR = 2.00; 95% CI = 1.01-3.97, p = .048), and anxiety (AOR = 10.47; 95% CI = 6.11-17.95, p < .001) were associated with depression.	Medscan				info:pmid/33793610#abs:8		Prevalence of depression, anxiety and associated factors among school going adolescents in Bangladesh: Findings from a cross-sectional study.
FunctionalAssociation: anxiety ---- depression	Ni,Z.;Lebowitz,E.R.;Zou,Z.;Wang,H.;Liu,H.;Shrestha,R.;Zhang,Q.;Hu,J.;Yang,S.;Xu,L.;Wu,J.;Altice,F.L.						10.1007/s11524-020-00498-810.1007/s11524-020-00498-810.3906/sag-2004-14610.1056/NEJMp200386810.1001/jamainternmed.2020.156210.1177/13591045700010030110.1001/archinte.166.10.109210.1097/01.MLR.0000093487.78664.3C10.1016/j.jad.2018.02.01210.1001/jamapsychi		1468-2869			33258088:11	J Urban Health					33258088					2021		Response to the COVID-19 Outbreak in Urban Settings in China., Ni,Z.; Lebowitz,E.R. et al., (2021), J Urban Health	Not only did they markedly increase their self- and community-protective behaviors, but they also experienced high levels of anxiety associated with a heightened vulnerability like depression, having poor perceived health, and the potential of increased exposure to COVID-19 such as living closer to the epicenter of the pandemic.	Medscan				info:pmid/33258088#abs:12		Response to the COVID-19 Outbreak in Urban Settings in China.
FunctionalAssociation: anxiety ---- depression	Ayhan,H.;Savsar,A.;Yilmaz Sahin,S.;Iyigun,E.						10.1016/j.burns.2021.08.02010.1016/j.burns.2021.08.020		1879-1409			34521565:1	Burns					34521565					2022		Investigation of the relationship between social appearance anxiety and perceived social support in patients with burns., Ayhan,H.; Savsar,A. et al., (2022), Burns	Interventions designed to reduce appearance anxiety that can cause psychological problems such as depression are important.	Medscan				info:pmid/34521565#abs:2		Investigation of the relationship between social appearance anxiety and perceived social support in patients with burns.
FunctionalAssociation: anxiety ---- depression	Ni,Z.;Lebowitz,E.R.;Zou,Z.;Wang,H.;Liu,H.;Shrestha,R.;Zhang,Q.;Hu,J.;Yang,S.;Xu,L.;Wu,J.;Altice,F.L.						10.21203/rs.3.rs-71833/v110.21203/rs.3.rs-71833/v1					32935093:11	Res Sq					32935093					2020		Response to the COVID-19 Outbreak in Urban Settings in China., Ni,Z.; Lebowitz,E.R. et al., (2020), Res Sq	Not only did they markedly increase their self- and community-protective behaviors, but they also experienced high levels of anxiety associated with a heightened vulnerability like depression, having poor perceived health, and the potential of increased exposure to COVID-19 such as living closer to the epicenter of the pandemic.	Medscan				info:pmid/32935093#abs:12		Response to the COVID-19 Outbreak in Urban Settings in China.
FunctionalAssociation: anxiety ---- depression	Ruan,X.;Fang,S.;Zheng,Q.;Qi,S.;Tian,Y.;Ren,W.						10.3390/life1109088210.3390/life11090882			2075-1729		34575031:0	Life (Basel)					34575031					2021		The Association between 5-Hydroxytryptamine Receptor 1B rs13212041 Polymorphism and Trait Anxiety in Chinese Han College Subjects., Ruan,X.; Fang,S. et al., (2021), Life (Basel)	Trait anxiety is a vulnerable personality factor for anxiety and depression.	Medscan				info:pmid/34575031#abs:1		The Association between 5-Hydroxytryptamine Receptor 1B rs13212041 Polymorphism and Trait Anxiety in Chinese Han College Subjects.
FunctionalAssociation: anxiety ---- depression	Kudryavtseva,N.N.						10.1007/7854_2021_24810.1007/7854_2021_24810.1007/BF0063444710.1016/0024-3205(89)90384-610.1016/0006-3223(94)90044-210.1016/S0006-3223(96)00239-910.1016/S0031-9384(96)00303-410.1023/A:100199902013810.1016/S0304-3940(01)01850-X10.1016/S0024-3205(02)02414-			1866-3370		34622394:1	Curr Top Behav Neurosci					34622394					2022		Development of Mixed Anxiety/Depression-Like State as a Consequence of Chronic Anxiety: Review of Experimental Data., Kudryavtseva,N.N., (2022), Curr Top Behav Neurosci	Evidences are presented to support the hypothesis that chronic anxiety rather than social defeat stress is an etiological factor in depression.	Medscan				info:pmid/34622394#abs:2		Development of Mixed Anxiety/Depression-Like State as a Consequence of Chronic Anxiety: Review of Experimental Data.
FunctionalAssociation: anxiety ---- depression	Ku,J.;Koo,C.;Patel,V.						10.7759/cureus.1765210.7759/cureus.17652			2168-8184		34646698:2	Cureus			Homo sapiens		34646698					2021		Tics of Trauma: Unique Case of Trauma-Associated Psychogenic Tics in an Adolescent Patient., Ku,J.; Koo,C. et al., (2021), Cureus	In this case, we detail a 16-year-old girl with a history of trauma who initially presented with depression and trauma-related anxiety.	Medscan				info:pmid/34646698#abs:3		Tics of Trauma: Unique Case of Trauma-Associated Psychogenic Tics in an Adolescent Patient.
FunctionalAssociation: anxiety ---- depression	Beksinska,A.;Jama,Z.;Kabuti,R.;Kungu,M.;Babu,H.;Nyariki,E.;Shah,P.;Nyabuto,C.;Okumu,M.;Mahero,A.;Ngurukiri,P.;Irungu,E.;Adhiambo,W.;Muthoga,P.;Kaul,R.;Seeley,J.;Beattie,T.S.;Weiss,H.A.;Kimani,J.						10.1186/s12888-021-03515-510.1186/s12888-021-03515-5		1471-244X			34649544:4	BMC Psychiatry					34649544					2021		Prevalence and correlates of common mental health problems and recent suicidal thoughts and behaviours among female sex workers in Nairobi, Kenya., Beksinska,A.; Jama,Z. et al., (2021), BMC Psychiatry	Mental health problems were assessed using the Patient Health Questionnaire (PHQ-9) for depression, the Generalised Anxiety Disorder tool (GAD-7) for anxiety, the Harvard Trauma Questionnaire (HTQ-17) for Post-Traumatic Stress Disorder and a two-item tool to measure recent suicidal thoughts/behaviours.	Medscan		236: '(PTSD) ' -> ''		info:pmid/34649544#abs:5		Prevalence and correlates of common mental health problems and recent suicidal thoughts and behaviours among female sex workers in Nairobi, Kenya.
FunctionalAssociation: anxiety ---- depression	Huey,S.J.;Polo,A.J.						10.1080/1537441070182017410.1080/15374410701820174		1537-4424			18444061:1	J Clin Child Adolesc Psychol					18444061					2008		Evidence-based psychosocial treatments for ethnic minority youth., Huey,S.J.; Polo,A.J., (2008), J Clin Child Adolesc Psychol	Although no well-established treatments were identified, probably efficacious or possibly efficacious treatments were found for ethnic minority youth with anxiety-related problems, attention-deficit/hyperactivity disorder, depression, conduct problems, substance use problems, trauma-related syndromes, and other clinical problems.	Medscan				info:pmid/18444061#abs:2		Evidence-based psychosocial treatments for ethnic minority youth.
FunctionalAssociation: anxiety ---- depression	Unick,G.J.;Snowden,L.;Hastings,J.						10.1097/NMD.0b013e31819d954f10.1097/NMD.0b013e31819d954f		1539-736X			19363376:5	J Nerv Ment Dis					19363376					2009		Heterogeneity in comorbidity between major depressive disorder and generalized anxiety disorder and its clinical consequences., Unick,G.J.; Snowden,L. et al., (2009), J Nerv Ment Dis	Anxiety-related and depression-related symptoms can be meaningfully differentiated, but differentiating between somatic and psychological symptoms has the greatest practical significance.	Medscan				info:pmid/19363376#abs:6		Heterogeneity in comorbidity between major depressive disorder and generalized anxiety disorder and its clinical consequences.
FunctionalAssociation: anxiety ---- depression	Poleshuck,E.L.;Bair,M.J.;Kroenke,K.;Watts,A.;Tu,X.;Giles,D.E.						10.1176/appi.psy.50.3.27010.1176/appi.psy.50.3.270		1545-7206			19567767:4	Psychosomatics					19567767					2009		Pain and depression in gynecology patients., Poleshuck,E.L.; Bair,M.J. et al., (2009), Psychosomatics	Comorbid pain and depression was associated with anxiety, suicidal or death ideation, functional impairment, interpersonal distress, and physical or sexual abuse.	Medscan				info:pmid/19567767#abs:5		Pain and depression in gynecology patients.
FunctionalAssociation: anxiety ---- depression	Bogner,H.R.;de Vries,H.F.;Maulik,P.K.;Unützer,J.						10.1097/JGP.0b013e3181aad5c510.1097/JGP.0b013e3181aad5c5		1545-7214			19625788:9	Am J Geriatr Psychiatry					19625788					2009		Mental health services use: Baltimore epidemiologic catchment area follow-up., Bogner,H.R.; de Vries,H.F. et al., (2009), Am J Geriatr Psychiatry	Multivariate models controlled for potentially influential characteristics including major depression or depression associated with recent bereavement, anxiety disorders, and past use of mental health services.	Medscan				info:pmid/19625788#abs:10		Mental health services use: Baltimore epidemiologic catchment area follow-up.
FunctionalAssociation: anxiety ---- depression	Ell,K.;Katon,W.;Cabassa,L.J.;Xie,B.;Lee,P.J.;Kapetanovic,S.;Guterman,J.						10.2190/PM.39.2.a			0091-2174		19860071:8	Int J Psychiatry Med					19860071					2009		Depression and diabetes among low-income Hispanics: design elements of a socioculturally adapted collaborative care model randomized controlled trial., Ell,K.; Katon,W. et al., (2009), Int J Psychiatry Med	Depression severity was significantly associated with diabetes complications, medical comorbidity, greater anxiety, dysthymia, financial worries, social stress, and poorer quality-of-life.	Medscan				info:pmid/19860071#abs:9		Depression and diabetes among low-income Hispanics: design elements of a socioculturally adapted collaborative care model randomized controlled trial.
FunctionalAssociation: anxiety ---- depression	Demirkan,A.;Penninx,B.W.;Hek,K.;Wray,N.R.;Amin,N.;Aulchenko,Y.S.;van Dyck,R.;de Geus,E.J.;Hofman,A.;Uitterlinden,A.G.;Hottenga,J.J.;Nolen,W.A.;Oostra,B.A.;Sullivan,P.F.;Willemsen,G.;Zitman,F.G.;Tiemeier,H.;Janssens,A.C.;Boomsma,D.I.;van Duijn,C.M.;Middel						10.1038/mp.2010.6510.1038/mp.2010.65		1476-5578			20567237:7	Mol Psychiatry					20567237					2011		Genetic risk profiles for depression and anxiety in adult and elderly cohorts., Demirkan,A.; Penninx,B.W. et al., (2011), Mol Psychiatry	The genetic score for depression was also significantly associated with anxiety explaining up to 2.1% in Rotterdam study.	Medscan				info:pmid/20567237#abs:8		Genetic risk profiles for depression and anxiety in adult and elderly cohorts.
FunctionalAssociation: anxiety ---- depression	Markham,J.A.;Koenig,J.I.						10.1007/s00213-010-2035-010.1007/s00213-010-2035-0		1432-2072			20949351:5	Psychopharmacology (Berl)					20949351					2011		Prenatal stress: role in psychotic and depressive diseases., Markham,J.A.; Koenig,J.I., (2011), Psychopharmacology (Berl)	Depression-related phenotypes, such as learned helplessness or anxiety, are also observed in some model systems.	Medscan				info:pmid/20949351#abs:6		Prenatal stress: role in psychotic and depressive diseases.
FunctionalAssociation: anxiety ---- depression	Wallerblad,A.;Möller,J.;Forsell,Y.						10.1155/2012/89542510.1155/2012/895425		2090-2050			22655197:4	Int J Family Med					22655197					2012		Care-Seeking Pattern among Persons with Depression and Anxiety: A Population-Based Study in Sweden., Wallerblad,A.; Möller,J. et al., (2012), Int J Family Med	This study aims to describe if persons, affected by depression and anxiety disorders, seek care and which type of care they seek as well as factors associated with care seeking.	Medscan				info:pmid/22655197#abs:5		Care-Seeking Pattern among Persons with Depression and Anxiety: A Population-Based Study in Sweden.
FunctionalAssociation: anxiety ---- depression	Cho,S.;Kim,H.Y.;Lee,J.H.						10.1007/s11136-012-0308-210.1007/s11136-012-0308-2		1573-2649			23180163:5	Qual Life Res					23180163					2013		Validation of the Korean version of the Pain Catastrophizing Scale in patients with chronic non-cancer pain., Cho,S.; Kim,H.Y. et al., (2013), Qual Life Res	At least moderate positive correlations were observed between the K-Pain Catastrophizing Scale and pain intensity, depression, and pain-related anxiety, and moderate negative correlations between the K-Pain Catastrophizing Scale and physical and psychological functioning.	Medscan		68: 'PCS ' -> 'Pain Catastrophizing Scale ' 202: 'PCS ' -> 'Pain Catastrophizing Scale '		info:pmid/23180163#abs:6		Validation of the Korean version of the Pain Catastrophizing Scale in patients with chronic non-cancer pain.
FunctionalAssociation: anxiety ---- depression	Stout,D.M.;Shackman,A.J.;Larson,C.L.						10.3389/fnhum.2013.0005810.3389/fnhum.2013.00058			1662-5161		23459454:0	Front Hum Neurosci					23459454					2013		Failure to filter: anxious individuals show inefficient gating of threat from working memory., Stout,D.M.; Shackman,A.J. et al., (2013), Front Hum Neurosci	Dispositional anxiety is a well-established risk factor for the development of psychiatric disorders along the internalizing spectrum, including anxiety and depression.	Medscan				info:pmid/23459454#abs:1		Failure to filter: anxious individuals show inefficient gating of threat from working memory.
FunctionalAssociation: anxiety ---- depression	Lopatina,O.;Yoshihara,T.;Nishimura,T.;Zhong,J.;Akther,S.;Fakhrul,A.A.;Liang,M.;Higashida,C.;Sumi,K.;Furuhara,K.;Inahata,Y.;Huang,J.J.;Koizumi,K.;Yokoyama,S.;Tsuji,T.;Petugina,Y.;Sumarokov,A.;Salmina,A.B.;Hashida,K.;Kitao,Y.;Hori,O.;Asano,M.;Kitamura,Y.;K						10.3389/fnbeh.2014.0013310.3389/fnbeh.2014.00133			1662-5153		24795584:3	Front Behav Neurosci			Mus musculus		24795584					2014		Anxiety- and depression-like behavior in mice lacking the CD157/BST1 gene, a risk factor for Parkinson's disease., Lopatina,O.; Yoshihara,T. et al., (2014), Front Behav Neurosci	CD157 (-/-) mice exhibited anxiety-related and depression-like behaviors compared with wild-type mice.	Medscan				info:pmid/24795584#abs:4		Anxiety- and depression-like behavior in mice lacking the CD157/BST1 gene, a risk factor for Parkinson's disease.
FunctionalAssociation: anxiety ---- depression	Bahi,A.;Schwed,J.S.;Walter,M.;Stark,H.;Sadek,B.						10.2147/DDDT.S6308810.2147/DDDT.S63088		1177-8881			24920886:1	Drug Des Devel Ther					24920886					2014		Anxiolytic and antidepressant-like activities of the novel and potent non-imidazole histamine H₃ receptor antagonist ST-1283., Bahi,A.; Schwed,J.S. et al., (2014), Drug Des Devel Ther	The aim of this study was to investigate the acute effects of ST-1283, a novel H₃ receptors antagonist, on anxiety-related and depression-related behaviors in comparison with those of diazepam and fluoxetine.	Medscan		79: 'H₃R ' -> 'H₃ receptors '		info:pmid/24920886#abs:2		Anxiolytic and antidepressant-like activities of the novel and potent non-imidazole histamine H₃ receptor antagonist ST-1283.
FunctionalAssociation: anxiety ---- depression	Bahi,A.;Schwed,J.S.;Walter,M.;Stark,H.;Sadek,B.						10.2147/DDDT.S6308810.2147/DDDT.S63088		1177-8881			24920886:9	Drug Des Devel Ther					24920886					2014		Anxiolytic and antidepressant-like activities of the novel and potent non-imidazole histamine H₃ receptor antagonist ST-1283., Bahi,A.; Schwed,J.S. et al., (2014), Drug Des Devel Ther	Taken together, the present series of studies demonstrates the novel effects of this newly synthesized H₃ receptors antagonist in a number of preclinical models of psychiatric disorders and highlights the histaminergic system as a potential therapeutic target for the treatment of anxiety-related and depression-related disorders.	Medscan		103: 'H₃R ' -> 'H₃ receptors '		info:pmid/24920886#abs:10		Anxiolytic and antidepressant-like activities of the novel and potent non-imidazole histamine H₃ receptor antagonist ST-1283.
FunctionalAssociation: anxiety ---- depression	Thase,M.E.;Chen,D.;Edwards,J.;Ruth,A.						10.1097/YIC.000000000000004510.1097/YIC.0000000000000045		1473-5857			24978955:1	Int Clin Psychopharmacol					24978955					2014		Efficacy of vilazodone on anxiety symptoms in patients with major depressive disorder., Thase,M.E.; Chen,D. et al., (2014), Int Clin Psychopharmacol	A post-hoc analysis of two phase III trials was conducted to evaluate the efficacy of vilazodone on depression-related anxiety.	Medscan				info:pmid/24978955#abs:2		Efficacy of vilazodone on anxiety symptoms in patients with major depressive disorder.
FunctionalAssociation: anxiety ---- depression	Yengil,E.;Acipayam,C.;Kokacya,M.H.;Kurhan,F.;Oktay,G.;Ozer,C.									1940-5901		25232402:8	Int J Clin Exp Med			Homo sapiens		25232402					2014		Anxiety, depression and quality of life in patients with beta thalassemia major and their caregivers., Yengil,E.; Acipayam,C. et al., (2014), Int J Clin Exp Med	In linear regression analysis, it was seen that depression affected physical and mental health of the patients with beta thalassemia major and their caregivers regardless from anxiety.	Medscan		116: 'BTM ' -> 'beta thalassemia major '		info:pmid/25232402#abs:9		Anxiety, depression and quality of life in patients with beta thalassemia major and their caregivers.
FunctionalAssociation: anxiety ---- depression	Osler,M.;Rozing,M.P.;Wium-Andersen,I.K.;Wium-Andersen,M.K.;Dantoft,T.M.;Fink,P.;Jørgensen,M.B.;Jørgensen,T.S.H.						10.1111/acps.1333910.1111/acps.13339		1600-0447			34139021:7	Acta Psychiatr Scand					34139021					2021		Use of register- and survey-based measures of anxiety in a population-based Danish cohort., Osler,M.; Rozing,M.P. et al., (2021), Acta Psychiatr Scand	Hospital diagnosis and self-reported anxiety were associated with depression with odds ratio above 15, whereas anxiolytic drug prescriptions were less strongly associated (odds ratio = 2.2(95% confidence interval: 1.26-3.91)).	Medscan		93: '(OR) ' -> '' 172: 'OR ' -> 'odds ratio '		info:pmid/34139021#abs:8		Use of register- and survey-based measures of anxiety in a population-based Danish cohort.
FunctionalAssociation: anxiety ---- depression	Lee,W.E.;Kwok,C.H.;Hunter,E.C.;Richards,M.;David,A.S.						10.1007/s00127-010-0327-710.1007/s00127-010-0327-7		1433-9285			21181112:6	Soc Psychiatry Psychiatr Epidemiol					21181112					2012		Prevalence and childhood antecedents of depersonalization syndrome in a UK birth cohort., Lee,W.E.; Kwok,C.H. et al., (2012), Soc Psychiatry Psychiatr Epidemiol	However, teacher-estimated childhood anxiety was a strong independent predictor of adult depersonalization, and there were strong cross-sectional relationships between depersonalization and anxiety and depression caseness.	Medscan		168: 'DP ' -> 'depersonalization '		info:pmid/21181112#abs:7		Prevalence and childhood antecedents of depersonalization syndrome in a UK birth cohort.
FunctionalAssociation: anxiety ---- depression	Tsui,J.I.;Lira,M.C.;Cheng,D.M.;Winter,M.R.;Alford,D.P.;Liebschutz,J.M.;Edwards,R.R.;Samet,J.H.						10.1016/j.drugalcdep.2016.06.024			0376-8716	Drug and Alcohol Dependence	100000162:1068					S0376-8716(16)30171-5	474					2016		Chronic pain, craving, and illicit opioid use among patients receiving opioid agonist therapy, Tsui,J.I.; Lira,M.C. et al., (2016), Drug and Alcohol Dependence	Demographics, depression, anxiety, and opioid-related outcomes overall and stratified by chronic pain status are described in .	Medscan				info:doi/10.1016/j.drugalcdep.2016.06.024#body:69		Chronic pain, craving, and illicit opioid use among patients receiving opioid agonist therapy
FunctionalAssociation: anxiety ---- depression	Angriman,M.;Cortese,S.;Bruni,O.						10.1016/j.smrv.2016.06.008			1087-0792	Sleep Medicine Reviews	100002738:1023			liver		S1087-0792(16)30060-0	887					2016		Somatic and neuropsychiatric comorbidities in pediatric restless legs syndrome: A systematic review of the literature, Angriman,M.; Cortese,S. et al., (2016), Sleep Medicine Reviews	We included the following medical conditions, based on the model proposed by Becker and Novak : anxiety, attention-deficit/hyperactivity disorder and related neurodevelopmental conditions, cardiovascular diseases, depression, diabetes, kidney disease, fibromyalgia, insomnia, liver/gastrointestinal disease, migraine, narcolepsy obesity, polyneuropathy, rheumatological disorders (including rheumato…	Medscan		146: '(ADHD) ' -> ''		info:doi/10.1016/j.smrv.2016.06.008#body:24		Somatic and neuropsychiatric comorbidities in pediatric restless legs syndrome: A systematic review of the literature
FunctionalAssociation: anxiety ---- depression	Bailey,R.W.;Vowles,K.E.;Witkiewitz,K.;Sowden,G.;Ashworth,J.						10.1016/j.jpain.2016.06.011			1526-5900	Journal of Pain	27449073:1157				Homo sapiens	S1526-5900(16)30125-0	27449073					2016		Examining Committed Action in Chronic Pain: Further Validation and Clinical Utility of the Committed Action Questionnaire, Bailey,R.W.; Vowles,K.E. et al., (2016), Journal of Pain	In addition to confirming the reliability of the items and factors that comprise the Committed Action Questionnaire, the present analyses examined the degree to which the 2 latent factors of the Committed Action Questionnaire were associated with measures of functioning relevant to chronic pain patients, including depression and pain-related anxiety.	Medscan		85: 'CAQ' -> 'Committed Action Questionnaire' 195: 'CAQ ' -> 'Committed Action Questionnaire '		info:pmid/27449073#body:158		Examining Committed Action in Chronic Pain: Further Validation and Clinical Utility of the Committed Action Questionnaire
FunctionalAssociation: anxiety ---- depression	Symonds,C.;Anderson,I.M.						10.1016/j.mpmed.2016.08.013			1357-3039	Medicine	100006726:1007					S1357-3039(16)30174-8	959					2016		Unipolar depressive disorders, Symonds,C.; Anderson,I.M., (2016), Medicine	Depression is commonly associated with other psychiatric disorders, especially anxiety and substance-use disorders, and chronic physical illness; for example, the incidence is increased two- to threefold in diabetes mellitus, coronary artery disease, end-stage renal failure and chronic obstructive pulmonary disease.	Medscan				info:doi/10.1016/j.mpmed.2016.08.013#body:8		Unipolar depressive disorders
FunctionalAssociation: anxiety ---- depression	Hummel,J.;Weisbrod,C.;Boesch,L.;Himpler,K.;Hauer,K.;Hautzinger,M.;Gaebel,A.;Zieschang,T.;Fickelscherer,A.;Diener,S.;Dutzi,I.;Krumm,B.;Oster,P.;Kopf,D.						10.1016/j.jamda.2016.10.009			1525-8610	Journal of the American Medical Directors Association	100015420:1069					S1525-8610(16)30487-X	941					2016		AIDE-Acute Illness and Depression in Elderly Patients. Cognitive Behavioral Group Psychotherapy in Geriatric Patients With Comorbid Depression: A Randomized, Controlled Trial, Hummel,J.; Weisbrod,C. et al., (2016), Journal of the American Medical Directors Association	In 75% of cases, depression was associated with anxiety as diagnosed by the Hospital Anxiety and Depression Scale.	Medscan		76: 'HADS' -> 'Hospital Anxiety and Depression Scale'		info:doi/10.1016/j.jamda.2016.10.009#body:70		AIDE-Acute Illness and Depression in Elderly Patients. Cognitive Behavioral Group Psychotherapy in Geriatric Patients With Comorbid Depression: A Randomized, Controlled Trial
FunctionalAssociation: anxiety ---- depression	Hummel,J.;Weisbrod,C.;Boesch,L.;Himpler,K.;Hauer,K.;Hautzinger,M.;Gaebel,A.;Zieschang,T.;Fickelscherer,A.;Diener,S.;Dutzi,I.;Krumm,B.;Oster,P.;Kopf,D.						10.1016/j.jamda.2016.10.009			1525-8610	Journal of the American Medical Directors Association	100015420:1073					S1525-8610(16)30487-X	941					2016		AIDE-Acute Illness and Depression in Elderly Patients. Cognitive Behavioral Group Psychotherapy in Geriatric Patients With Comorbid Depression: A Randomized, Controlled Trial, Hummel,J.; Weisbrod,C. et al., (2016), Journal of the American Medical Directors Association	In 82.8% of cases, depression was associated with anxiety.	Medscan				info:doi/10.1016/j.jamda.2016.10.009#body:74		AIDE-Acute Illness and Depression in Elderly Patients. Cognitive Behavioral Group Psychotherapy in Geriatric Patients With Comorbid Depression: A Randomized, Controlled Trial
FunctionalAssociation: anxiety ---- depression	Babaei,V.;Ghorbani,M.;Mohseni,N.;Afraid,H.;Saghaei,Y.;Teimourian,S.						10.1016/j.apjtb.2016.11.027			2221-1691	Asian Pacific Journal of Tropical Biomedicine	100016154:1018				Homo sapiens	S2221-1691(16)30265-9	966					2016		Clinical correlations between chronic hepatitis C infection and decreasing bone mass density after treatment with interferon-alpha, Babaei,V.; Ghorbani,M. et al., (2016), Asian Pacific Journal of Tropical Biomedicine	It has also been reported that age, female gender, basal immune activation, history of psychiatric disorder, anxiety and depression scores are associated with interferon alpha induced depression which may decrease the quality of life among these patients .	Medscan		159: 'IFN-α ' -> 'interferon alpha '		info:doi/10.1016/j.apjtb.2016.11.027#body:19		Clinical correlations between chronic hepatitis C infection and decreasing bone mass density after treatment with interferon-alpha
FunctionalAssociation: anxiety ---- depression	Whalen,D.J.;Sylvester,C.M.;Luby,J.L.						10.1016/j.chc.2017.02.006			1056-4993	Child and Adolescent Psychiatric Clinics of North America	100025172:1191					S1056-4993(17)30034-2	957					2017		Depression and Anxiety in Preschoolers, Whalen,D.J.; Sylvester,C.M. et al., (2017), Child and Adolescent Psychiatric Clinics of North America	Parental anxiety and depression could be associated with preschool anxiety through genetic transmission, parenting techniques, observation of parental anxiety, or other mechanisms.	Medscan				info:doi/10.1016/j.chc.2017.02.006#body:192		Depression and Anxiety in Preschoolers
FunctionalAssociation: anxiety ---- depression	Chaki,S.						10.1016/j.tips.2017.03.008			0165-6147	Trends in Pharmacological Sciences	100028040:1093					S0165-6147(17)30065-2	311					2017		mGlu2/3 Receptor Antagonists as Novel Antidepressants, Chaki,S., (2017), Trends in Pharmacological Sciences	Therefore, as in the case of depression, the role of mGlu2/3 in anxiety is complex and may be domain related.	Medscan				info:doi/10.1016/j.tips.2017.03.008#body:94		mGlu2/3 Receptor Antagonists as Novel Antidepressants
FunctionalAssociation: anxiety ---- depression	Jacobson,J.T.;Iwai,S.;Aronow,W.S.						10.1016/j.hfc.2017.02.015			1551-7136	Heart Failure Clinics	100030749:1219					S1551-7136(17)30031-4	888					2017		Treatment of Ventricular Arrhythmias and Use of Implantable Cardioverter-Defibrillators to Improve Survival in Older Adult Patients with Cardiac Disease, Jacobson,J.T.; Iwai,S. et al., (2017), Heart Failure Clinics	There is a dose-dependent effect of shock frequency on the development of anxiety-related disorders (panic disorder, agoraphobia, and generalized anxiety) and depression.	Medscan				info:doi/10.1016/j.hfc.2017.02.015#body:220		Treatment of Ventricular Arrhythmias and Use of Implantable Cardioverter-Defibrillators to Improve Survival in Older Adult Patients with Cardiac Disease
FunctionalAssociation: anxiety ---- depression	Mady,L.J.;Nilsen,M.L.;Johnson,J.T.						10.1016/j.cger.2018.01.003			0749-0690	Clinics in Geriatric Medicine	100052628:1082					S0749-0690(18)30003-X	557					2018		Head and Neck Cancer in the Elderly, Mady,L.J.; Nilsen,M.L. et al., (2018), Clinics in Geriatric Medicine	Depression may be associated with anxiety and body image disturbance and can influence treatment adherence, quality of life, and survival.	Medscan				info:doi/10.1016/j.cger.2018.01.003#body:83		Head and Neck Cancer in the Elderly
FunctionalAssociation: anxiety ---- depression	Herbert,M.S.;Afari,N.;Robinson,J.B.;Listvinsky,A.;Bondi,M.W.;Wetherell,J.L.						10.1016/j.jpain.2018.02.008			1526-5900	Journal of Pain	29496638:1112					S1526-5900(18)30088-9	29496638					2018		Neuropsychological Functioning and Treatment Outcomes in Acceptance and Commitment Therapy for Chronic Pain, Herbert,M.S.; Afari,N. et al., (2018), Journal of Pain	Higher Inhibition scores were associated with less pain interference, pain severity, depression, and pain-related anxiety (Ps < .05).	Medscan				info:pmid/29496638#body:113		Neuropsychological Functioning and Treatment Outcomes in Acceptance and Commitment Therapy for Chronic Pain
FunctionalAssociation: anxiety ---- depression	Herbert,M.S.;Afari,N.;Robinson,J.B.;Listvinsky,A.;Bondi,M.W.;Wetherell,J.L.						10.1016/j.jpain.2018.02.008			1526-5900	Journal of Pain	29496638:1114					S1526-5900(18)30088-9	29496638					2018		Neuropsychological Functioning and Treatment Outcomes in Acceptance and Commitment Therapy for Chronic Pain, Herbert,M.S.; Afari,N. et al., (2018), Journal of Pain	Higher Symbol Search scores were associated with less pain interference, pain severity, depression, and pain-related anxiety, and greater mental and physical health related quality of life (Ps < .05).	Medscan				info:pmid/29496638#body:115		Neuropsychological Functioning and Treatment Outcomes in Acceptance and Commitment Therapy for Chronic Pain
FunctionalAssociation: anxiety ---- depression	Herbert,M.S.;Afari,N.;Robinson,J.B.;Listvinsky,A.;Bondi,M.W.;Wetherell,J.L.						10.1016/j.jpain.2018.02.008			1526-5900	Journal of Pain	29496638:1134					S1526-5900(18)30088-9	29496638					2018		Neuropsychological Functioning and Treatment Outcomes in Acceptance and Commitment Therapy for Chronic Pain, Herbert,M.S.; Afari,N. et al., (2018), Journal of Pain	The interaction between time and Symbol Search with depression and pain-related anxiety remained significant after controlling for gender.	Medscan				info:pmid/29496638#body:135		Neuropsychological Functioning and Treatment Outcomes in Acceptance and Commitment Therapy for Chronic Pain
FunctionalAssociation: anxiety ---- depression	Herbert,M.S.;Afari,N.;Robinson,J.B.;Listvinsky,A.;Bondi,M.W.;Wetherell,J.L.						10.1016/j.jpain.2018.02.008			1526-5900	Journal of Pain	29496638:1165					S1526-5900(18)30088-9	29496638					2018		Neuropsychological Functioning and Treatment Outcomes in Acceptance and Commitment Therapy for Chronic Pain, Herbert,M.S.; Afari,N. et al., (2018), Journal of Pain	It has previously been shown that depression and pain-related anxiety are uniquely associated with cognitive complaints in individuals with chronic pain, suggesting neuropsychological functioning may be most likely to interact with these domains during treatment.	Medscan		165: 'NP ' -> 'neuropsychological '		info:pmid/29496638#body:166		Neuropsychological Functioning and Treatment Outcomes in Acceptance and Commitment Therapy for Chronic Pain
FunctionalAssociation: anxiety ---- depression	Wainberg,M.L.;Helpman,L.;Duarte,C.S.;Vermund,S.H.;Mootz,J.J.;Gouveia,L.;Oquendo,M.A.;McKinnon,K.;Cournos,F.						10.1016/S2215-0366(18)30342-0			2215-0366	The Lancet Psychiatry	100070720:1022					S2215-0366(18)30342-0	1147					2018		Curtailing the communicability of psychiatric disorders, Wainberg,M.L.; Helpman,L. et al., (2018), The Lancet Psychiatry	Maternal depression, anxiety, and stress are shown to be bidirectionally associated with offspring depression and experiences of stress.	Medscan				info:doi/10.1016/S2215-0366(18)30342-0#body:23		Curtailing the communicability of psychiatric disorders
FunctionalAssociation: anxiety ---- depression	Strasser,A.;Xin,L.;Gruetter,R.;Sandi,C.						10.1016/j.euroneuro.2018.12.015			0924-977X	European Neuropsychopharmacology	100076443:1094			nucleus accumbens		S0924-977X(18)32006-6	399					2018		Nucleus accumbens neurochemistry in human anxiety: A 7 T 1H-MRS study, Strasser,A.; Xin,L. et al., (2018), European Neuropsychopharmacology	In addition, given that trait anxiety is a strong risk factor for the development of depression, and there is a large comorbidity between anxiety disorders and depression ( ), we further analyzed whether the correlation between nucleus accumbens taurine and trait anxiety ( (B)) was significantly different to the one between nucleus accumbens taurine and negative mood/depression [note that mood/de…	Medscan		228: 'NAc ' -> 'nucleus accumbens ' 326: 'NAc ' -> 'nucleus accumbens ' 574: 'CI ' -> 'confidence interval '		info:doi/10.1016/j.euroneuro.2018.12.015#body:95		Nucleus accumbens neurochemistry in human anxiety: A 7 T 1H-MRS study
FunctionalAssociation: anxiety ---- depression	Troyano-Rodriguez,E.;Wirsig-Wiechmann,C.R.;Ahmad,M.						10.1016/j.biopsych.2019.01.022			0006-3223	Biological Psychiatry	100083579:1022					S0006-3223(19)30068-X						2019		Neuroligin-2 Determines Inhibitory Synaptic Transmission in the Lateral Septum to Optimize Stress-Induced Neuronal Activation and Avoidance Behavior, Troyano-Rodriguez,E.; Wirsig-Wiechmann,C.R. et al., (2019), Biological Psychiatry	Anxiety-related and depression-related behaviors were tested in mice using the elevated plus maze , open field test , and tail suspension test (TST).	Medscan		98: '(EPM)' -> '' 116: '(OFT)' -> ''		info:doi/10.1016/j.biopsych.2019.01.022#body:23		Neuroligin-2 Determines Inhibitory Synaptic Transmission in the Lateral Septum to Optimize Stress-Induced Neuronal Activation and Avoidance Behavior
FunctionalAssociation: anxiety ---- depression	Troyano-Rodriguez,E.;Wirsig-Wiechmann,C.R.;Ahmad,M.						10.1016/j.biopsych.2019.01.022			0006-3223	Biological Psychiatry	100083579:1058			lateral septal nucleus		S0006-3223(19)30068-X						2019		Neuroligin-2 Determines Inhibitory Synaptic Transmission in the Lateral Septum to Optimize Stress-Induced Neuronal Activation and Avoidance Behavior, Troyano-Rodriguez,E.; Wirsig-Wiechmann,C.R. et al., (2019), Biological Psychiatry	We focused our investigations on anxiety-related and depression-related behavior because previous lesion and pharmacological studies had revealed the importance of the lateral septum in controlling these behaviors .	Medscan		168: 'LS ' -> 'lateral septum '		info:doi/10.1016/j.biopsych.2019.01.022#body:59		Neuroligin-2 Determines Inhibitory Synaptic Transmission in the Lateral Septum to Optimize Stress-Induced Neuronal Activation and Avoidance Behavior
FunctionalAssociation: anxiety ---- depression	Oliver,D.P.;Kruse,R.L.;Smith,J.;Washington,K.;Demiris,G.						10.1016/j.jpainsymman.2019.07.023			0885-3924	Journal of Pain and Symptom Management	100105734:1053					S0885-3924(19)30436-1						2019		Assessing the Reliability and Validity of a Brief Measure of Caregiver Quality of Life, Oliver,D.P.; Kruse,R.L. et al., (2019), Journal of Pain and Symptom Management	The Caregiver Quality of Life Index-R emotional domain was compared against psychosocial measures including the Patient Health Questionnaire-9 which measures depression, the General Anxiety Inventory-7 which is a common measure of anxiety, the Short Health Form (SF-12) which contains a mental health component, the Caregiver Reaction Assessment emotional subscale, and the Zarit Burden Interview su…	Medscan		4: 'CQLI' -> 'Caregiver Quality of Life Index' 346: '(CRA) ' -> ''		info:doi/10.1016/j.jpainsymman.2019.07.023#body:54		Assessing the Reliability and Validity of a Brief Measure of Caregiver Quality of Life
FunctionalAssociation: anxiety ---- depression	Williams,S.;Ghosh,C.						10.1016/j.drudis.2019.09.009			1359-6446	Drug Discovery Today	100110955:1189			prefrontal cortex		S1359-6446(19)30353-8						2019		Neurovascular glucocorticoid receptors and glucocorticoids: implications in health, neurological disorders and drug therapy, Williams,S.; Ghosh,C., (2019), Drug Discovery Today	As with depression, mood disorders related to anxiety can arise from dysregulation of the glucocorticoid receptor in the prefrontal cortex.	Medscan		90: 'GR ' -> 'glucocorticoid receptor '		info:doi/10.1016/j.drudis.2019.09.009#body:190		Neurovascular glucocorticoid receptors and glucocorticoids: implications in health, neurological disorders and drug therapy
FunctionalAssociation: anxiety ---- depression	Ray,S.;Agarwal,P.						10.1016/j.cger.2019.09.012			0749-0690	Clinics in Geriatric Medicine	100113527:1065					S0749-0690(19)30087-4						2019		Depression and Anxiety in Parkinson Disease, Ray,S.; Agarwal,P., (2019), Clinics in Geriatric Medicine	When anxiety is present along with depression, there may be a slow initial response to antidepressant therapy.	Medscan				info:doi/10.1016/j.cger.2019.09.012#body:66		Depression and Anxiety in Parkinson Disease
FunctionalAssociation: anxiety ---- depression	Johansson,M.;Stomrud,E.;Lindberg,O.;Westman,E.;Johansson,P.M.;van Westen,D.;Mattsson,N.;Hansson,O.						10.1016/j.neurobiolaging.2019.10.008			0197-4580	Neurobiology of Aging	100118790:1164					S0197-4580(19)30371-9						2019		Apathy and anxiety are early markers of Alzheimer's disease, Johansson,M.; Stomrud,E. et al., (2019), Neurobiology of Aging	Apathy and depression display great symptom overlap, and there is a frequent coexistence between depression and anxiety.	Medscan				info:doi/10.1016/j.neurobiolaging.2019.10.008#body:165		Apathy and anxiety are early markers of Alzheimer's disease
FunctionalAssociation: anxiety ---- depression	O’Brien,B.;Lee,D.;Swann,A.C.;Mathew,S.J.;Lijffijt,M.						10.1016/j.psc.2019.10.014			0193-953X	Psychiatric Clinics of North America	100123778:1021					S0193-953X(19)30109-1						2019		Psychotherapy for Mixed Depression and Mixed Mania, O’Brien,B.; Lee,D. et al., (2019), Psychiatric Clinics of North America	Depression and (hypo)mania with at least 2 symptoms of the opposite pole have been associated with increased anxiety.	Medscan				info:doi/10.1016/j.psc.2019.10.014#body:22		Psychotherapy for Mixed Depression and Mixed Mania
FunctionalAssociation: anxiety ---- depression	LaGrant,B.;Marquis,B.O.;Berg,A.T.;Grinspan,Z.M.						10.1016/j.yebeh.2019.106828			1525-5050	Epilepsy & Behavior	100125553:1084					S1525-5050(19)30810-8						2019		Depression and anxiety in children with epilepsy and other chronic health conditions: National estimates of prevalence and risk factors, LaGrant,B.; Marquis,B.O. et al., (2019), Epilepsy & Behavior	Anxiety, behavior disorder, attention-deficit disorder or attention-deficit hyperactive disorder, and migraines or frequent headaches were associated with depression.	Medscan		28: 'ADD/ADHD' -> 'attention-deficit disorder or attention-deficit hyperactive disorder'		info:doi/10.1016/j.yebeh.2019.106828#body:85		Depression and anxiety in children with epilepsy and other chronic health conditions: National estimates of prevalence and risk factors
FunctionalAssociation: anxiety ---- depression	LaGrant,B.;Marquis,B.O.;Berg,A.T.;Grinspan,Z.M.						10.1016/j.yebeh.2019.106828			1525-5050	Epilepsy & Behavior	100125553:1086					S1525-5050(19)30810-8						2019		Depression and anxiety in children with epilepsy and other chronic health conditions: National estimates of prevalence and risk factors, LaGrant,B.; Marquis,B.O. et al., (2019), Epilepsy & Behavior	In bivariate analyses, anxiety was associated with low-income white race (relative to high-income white race), unmet needs for specialist care (relative to those whose needs for specialist care were met), attention-deficit disorder or attention-deficit hyperactive disorder, depression, behavior disorder, autism spectrum disorder, migraines or frequent headaches, asthma, and allergies.	Medscan		205: 'ADD/ADHD' -> 'attention-deficit disorder or attention-deficit hyperactive disorder' 306: 'ASD' -> 'autism spectrum disorder'		info:doi/10.1016/j.yebeh.2019.106828#body:87		Depression and anxiety in children with epilepsy and other chronic health conditions: National estimates of prevalence and risk factors
FunctionalAssociation: anxiety ---- depression	Kirsten,T.B.;Cabral,D.;Galvão,M.C.;Monteiro,R.;Bondan,E.F.;Bernardi,M.M.						10.1016/j.bbi.2020.01.019			0889-1591	Brain Behavior and Immunity	100130858:1203					S0889-1591(19)31377-7						2020		Zinc, but not paracetamol, prevents depressive-like behavior and sickness behavior, and inhibits interferon-gamma and astrogliosis in rats, Kirsten,T.B.; Cabral,D. et al., (2020), Brain Behavior and Immunity	Anxiety, corticosterone, and tyrosine hydroxylase seem not to be related with depression and the other behavioral and neuroimmune changes.	Medscan		29: 'TH ' -> 'tyrosine hydroxylase '		info:doi/10.1016/j.bbi.2020.01.019#body:204		Zinc, but not paracetamol, prevents depressive-like behavior and sickness behavior, and inhibits interferon-gamma and astrogliosis in rats
FunctionalAssociation: anxiety ---- depression	Qing,H.;Desrouleaux,R.;Israni-Winger,K.;Mineur,Y.S.;Fogelman,N.;Zhang,C.;Rashed,S.;Palm,N.W.;Sinha,R.;Picciotto,M.R.;Perry,R.J.;Wang,A.						10.1016/j.cell.2020.05.054			0092-8674	Cell	100144228:1200					S0092-8674(20)30687-5						2020		Origin and Function of Stress-Induced IL-6 in Murine Models, Qing,H.; Desrouleaux,R. et al., (2020), Cell	Indeed, the light-dark box paradigm we utilized in this study is commonly used in depression and anxiety studies, and IL-6 has been implicated in depression for many years ( ).	Medscan				info:doi/10.1016/j.cell.2020.05.054#body:201		Origin and Function of Stress-Induced IL-6 in Murine Models
FunctionalAssociation: anxiety ---- depression	Muir,J.;Tse,Y.C.;Iyer,E.S.;Biris,J.;Cvetkovska,V.;Lopez,J.;Bagot,R.C.						10.1016/j.biopsych.2020.05.021			0006-3223	Biological Psychiatry	32682566:1123				Homo sapiens	S0006-3223(20)31627-9	32682566					2020		Ventral Hippocampal Afferents to Nucleus Accumbens Encode Both Latent Vulnerability and Stress-Induced Susceptibility, Muir,J.; Tse,Y.C. et al., (2020), Biological Psychiatry	In humans, anxiety is the most frequently co-occurring symptom with depression, contributing to increased severity and recurrence.	Medscan				info:pmid/32682566#body:124		Ventral Hippocampal Afferents to Nucleus Accumbens Encode Both Latent Vulnerability and Stress-Induced Susceptibility
FunctionalAssociation: anxiety ---- depression	Haeri,S.;Baker,A.;Johnson,N.;Stuebe,A.;Meltzer-Brody,S.;Barrow,D.;Boggess,K.						10.1016/j.ajog.2010.10.847			0002-9378	American Journal of Obstetrics and Gynecology	100162130:1000				Homo sapiens	S0002-9378(10)02106-X						2011		825: Do pregnant women with depression have a pro-inflammatory profile?, Haeri,S.; Baker,A. et al., (2011), American Journal of Obstetrics and Gynecology	Depression is associated with adverse maternal and neonatal outcomes such as postpartum depression, anxiety, preterm birth, and decreased child cognitive function.	Medscan				info:doi/10.1016/j.ajog.2010.10.847#body:1		825: Do pregnant women with depression have a pro-inflammatory profile?
FunctionalAssociation: anxiety ---- depression	Gibbons,C.J.;DeRubeis,R.J.						10.1016/j.beth.2007.05.006			0005-7894	Behavior Therapy	18502245:1076					S0005-7894(07)00066-4	18502245					2008		Anxiety Symptom Focus in Sessions of Cognitive Therapy for Depression, Gibbons,C.J.; DeRubeis,R.J., (2008), Behavior Therapy	Examples of adapted items on the depression subscale (and anxiety subscale, in parentheses) are: "Did the therapist and client discuss concrete, specific examples of depressive (anxious) beliefs or depression-inducing (anxiety-provoking) events?" and "Did the therapist and client consider possible rational responses to the client's depressive (anxious) thoughts or beliefs?" New items ( n = 10) as…	Medscan		473: 'CT' -> 'Cognitive therapy'		info:pmid/18502245#body:77		Anxiety Symptom Focus in Sessions of Cognitive Therapy for Depression
FunctionalAssociation: anxiety ---- depression	Carter,S.A.;Wu,K.D.						10.1016/j.beth.2008.10.002			0005-7894	Behavior Therapy	20171323:1083					S0005-7894(08)00072-5	20171323					2010		Relations Among Symptoms of Social Phobia Subtypes, Avoidant Personality Disorder, Panic, and Depression, Carter,S.A.; Wu,K.D., (2010), Behavior Therapy	The other two subscales - General Distress: Anxiety , and General Distress: Depression - measure general distress related primarily to either anxiety or depression.	Medscan		52: '(GD:A)' -> '' 87: '(GD:D) ' -> ''		info:pmid/20171323#body:84		Relations Among Symptoms of Social Phobia Subtypes, Avoidant Personality Disorder, Panic, and Depression
FunctionalAssociation: anxiety ---- depression	Essau,C.A.;Conradt,J.;Sasagawa,S.;Ollendick,T.H.						10.1016/j.beth.2011.08.003			0005-7894	Behavior Therapy	100176364:1261					S0005-7894(11)00116-X						2012		Prevention of Anxiety Symptoms in Children: Results From a Universal School-Based Trial, Essau,C.A.; Conradt,J. et al., (2012), Behavior Therapy	Because anxiety is a risk factor for depression ( ), the second objective of this study was to examine the effects of the FRIENDS program on depression.	Medscan				info:doi/10.1016/j.beth.2011.08.003#body:262		Prevention of Anxiety Symptoms in Children: Results From a Universal School-Based Trial
FunctionalAssociation: anxiety ---- depression	Muris,P.;Luermans,J.;Merckelbach,H.;Mayer,B.						10.1016/S0005-7916(00)00016-1			0005-7916	Journal of Behavior Therapy and Experimental Psychiatry	11132116:1149					S0005-7916(00)00016-1	11132116					2000		"Danger is lurking everywhere". The relation between anxiety and threat perception abnormalities in normal children, Muris,P.; Luermans,J. et al., (2000), Journal of Behavior Therapy and Experimental Psychiatry	The current study seems to indicate that anxiety was more strongly associated with threat perception abnormalities than depression.	Medscan				info:pmid/11132116#body:150		"Danger is lurking everywhere". The relation between anxiety and threat perception abnormalities in normal children
FunctionalAssociation: anxiety ---- depression	Muris,P.;Meesters,C.;van Melick,M.						10.1016/S0005-7916(02)00025-3			0005-7916	Journal of Behavior Therapy and Experimental Psychiatry	12628633:1147					S0005-7916(02)00025-3	12628633					2002		Treatment of childhood anxiety disorders: a preliminary comparison between cognitive-behavioral group therapy and a psychological placebo intervention, Muris,P.; Meesters,C. et al., (2002), Journal of Behavior Therapy and Experimental Psychiatry	First of all, there is evidence to suggest that childhood depression frequently is a consequence of high levels of anxiety ( ) and hence treatment of anxiety should logically lead to a reduction of depression.	Medscan				info:pmid/12628633#body:148		Treatment of childhood anxiety disorders: a preliminary comparison between cognitive-behavioral group therapy and a psychological placebo intervention
FunctionalAssociation: anxiety ---- depression	Lévesque,M.;Savard,J.;Simard,S.;Gauthier,J.G.;Ivers,H.						10.1016/j.jbtep.2004.05.002			0005-7916	Journal of Behavior Therapy and Experimental Psychiatry	15530844:1086					S0005-7916(04)00049-7	15530844					2004		Efficacy of cognitive therapy for depression among women with metastatic cancer: a single-case experimental study, Lévesque,M.; Savard,J. et al., (2004), Journal of Behavior Therapy and Experimental Psychiatry	The other two items evaluated anxious mood and fatigue, two symptoms frequently associated with depression: (1) "Today, what was the highest intensity of my anxiety?"; and (2) "Today, how tired did I feel?".	Medscan				info:pmid/15530844#body:87		Efficacy of cognitive therapy for depression among women with metastatic cancer: a single-case experimental study
FunctionalAssociation: anxiety ---- depression	Laposa,J.M.;Alden,L.E.						10.1016/j.jbtep.2007.11.002			0005-7916	Journal of Behavior Therapy and Experimental Psychiatry	18294615:1148					S0005-7916(08)00005-0	18294615					2008		The effect of pre-existing vulnerability factors on a laboratory analogue trauma experience, Laposa,J.M.; Alden,L.E., (2008), Journal of Behavior Therapy and Experimental Psychiatry	However, the role of trait dissociation, depression and trait anxiety in intrusion development is mediated by post-state anxiety.	Medscan				info:pmid/18294615#body:149		The effect of pre-existing vulnerability factors on a laboratory analogue trauma experience
FunctionalAssociation: anxiety ---- depression	Ashbaugh,A.R.;Radomsky,A.S.						10.1016/j.jbtep.2009.03.001			0005-7916	Journal of Behavior Therapy and Experimental Psychiatry	19345338:1193					S0005-7916(09)00013-5	19345338					2009		Interpretations of and memory for bodily sensations during public speaking, Ashbaugh,A.R.; Radomsky,A.S., (2009), Journal of Behavior Therapy and Experimental Psychiatry	Though social anxiety and indeed most types of anxiety are often associated with greater depression, it would be beneficial to our understanding of memory in social anxiety to examine memory in a group of socially anxious participants who do not report elevated levels of depression, in order to be confident that differences observed between groups are due to social anxiety rather than depression.	Medscan				info:pmid/19345338#body:194		Interpretations of and memory for bodily sensations during public speaking
FunctionalAssociation: anxiety ---- depression	Purdon,C.						10.1016/S0005-7967(98)00200-9			0005-7967	Behaviour Research and Therapy	10500319:1036					S0005-7967(98)00200-9	10500319					1999		Thought suppression and psychopathology, Purdon,C., (1999), Behaviour Research and Therapy	Taken together, then, one would predict that suppression of both anxiety-related and depression-related thoughts should result in a paradoxical increase in frequency, or, at the very least, sustained thought frequency, as well as continued emotional reactivity to the thought itself. had a group of nonclinical participants read either an emotional story (taken from ) or a neutral story, with instr…	Medscan				info:pmid/10500319#body:37		Thought suppression and psychopathology
FunctionalAssociation: anxiety ---- depression	Morrison,A.P.;Baker,C.A.						10.1016/S0005-7967(99)00143-6			0005-7967	Behaviour Research and Therapy	11060938:1070					S0005-7967(99)00143-6	11060938					2000		Intrusive thoughts and auditory hallucinations: a comparative study of intrusions in psychosis, Morrison,A.P.; Baker,C.A., (2000), Behaviour Research and Therapy	Correlational analyses between the emotional responses to the hallucinations and the interpretations of the hallucinations showed significant associations for the composite measure of anxiety-related and depression-related voices (see for the correlation matrices).	Medscan				info:pmid/11060938#body:71		Intrusive thoughts and auditory hallucinations: a comparative study of intrusions in psychosis
FunctionalAssociation: anxiety ---- depression	Morrison,A.P.;Baker,C.A.						10.1016/S0005-7967(99)00143-6			0005-7967	Behaviour Research and Therapy	11060938:1078				Homo sapiens	S0005-7967(99)00143-6	11060938					2000		Intrusive thoughts and auditory hallucinations: a comparative study of intrusions in psychosis, Morrison,A.P.; Baker,C.A., (2000), Behaviour Research and Therapy	The results of this study suggest that patients who experience auditory hallucinations experience more anxiety-related and depression-related cognitive intrusions than both psychiatric and non-patient controls.	Medscan				info:pmid/11060938#body:79		Intrusive thoughts and auditory hallucinations: a comparative study of intrusions in psychosis
FunctionalAssociation: anxiety ---- depression	Morrison,A.P.;Baker,C.A.						10.1016/S0005-7967(99)00143-6			0005-7967	Behaviour Research and Therapy	11060938:1079				Homo sapiens	S0005-7967(99)00143-6	11060938					2000		Intrusive thoughts and auditory hallucinations: a comparative study of intrusions in psychosis, Morrison,A.P.; Baker,C.A., (2000), Behaviour Research and Therapy	For both anxiety-related and depression-related intrusive thoughts it was found that patients experiencing auditory hallucinations found such intrusions more worrying and more difficult to remove and disapproved of such intrusions more than both control groups; in addition there was a strong trend for these patients to feel more sad as a result of their intrusions.	Medscan				info:pmid/11060938#body:80		Intrusive thoughts and auditory hallucinations: a comparative study of intrusions in psychosis
FunctionalAssociation: anxiety ---- depression	Muris,P.;Merckelbach,H.;Schmidt,H.;Gadet,B.;Bogie,N.						10.1016/S0005-7967(00)00081-4			0005-7967	Behaviour Research and Therapy	11520011:1123					S0005-7967(00)00081-4	11520011					2001		Anxiety and depression as correlates of self-reported behavioural inhibition in normal adolescents, Muris,P.; Merckelbach,H. et al., (2001), Behaviour Research and Therapy	Note that this result is also in keeping with the notion that childhood depression is primarily a consequence of high levels of anxiety ( ).	Medscan				info:pmid/11520011#body:124		Anxiety and depression as correlates of self-reported behavioural inhibition in normal adolescents
FunctionalAssociation: anxiety ---- depression	Freeman,D.;Garety,P.A.						10.1016/S0005-7967(02)00104-3			0005-7967	Behaviour Research and Therapy	12880647:1089					S0005-7967(02)00104-3	12880647					2003		Connecting neurosis and psychosis: the direct influence of emotion on delusions and hallucinations, Freeman,D.; Garety,P.A., (2003), Behaviour Research and Therapy	Depression and anxiety are frequently associated with psychosis, with some evidence indicating that anxiety is more closely related to positive symptoms than depression.	Medscan				info:pmid/12880647#body:90		Connecting neurosis and psychosis: the direct influence of emotion on delusions and hallucinations
FunctionalAssociation: anxiety ---- depression	Donahue,R.D.						10.1016/j.brat.2004.11.009			0005-7967	Behaviour Research and Therapy	16239153:1008					S0005-7967(05)00003-3	16239153					2005		The structural relationships among generalized anxiety, obsessions-compulsions, and depression at the syndrome and sub-syndrome level, Donahue,R.D., (2005), Behaviour Research and Therapy	Research has also demonstrated that anxiety is a significant predictor of depression, while depression has not been found to significantly predict anxiety ( ; ).	Medscan				info:pmid/16239153#body:9		The structural relationships among generalized anxiety, obsessions-compulsions, and depression at the syndrome and sub-syndrome level
FunctionalAssociation: anxiety ---- depression	Steketee,G.;Lam,J.N.;Chambless,D.L.;Rodebaugh,T.L.;McCullouch,C.E.						10.1016/j.brat.2006.01.018			0005-7967	Behaviour Research and Therapy	16545773:1108					S0005-7967(06)00022-2	16545773					2007		Effects of perceived criticism on anxiety and depression during behavioral treatment of anxiety disorders, Steketee,G.; Lam,J.N. et al., (2007), Behaviour Research and Therapy	Anxiety also had direct effects on depression, and indirect effects on SUDS via depression.	Medscan				info:pmid/16545773#body:109		Effects of perceived criticism on anxiety and depression during behavioral treatment of anxiety disorders
FunctionalAssociation: anxiety ---- depression	Boelen,P.A.						10.1016/j.brat.2009.03.009			0005-7967	Behaviour Research and Therapy	19394589:1096					S0005-7967(09)00078-3	19394589					2009		The centrality of a loss and its role in emotional problems among bereaved people, Boelen,P.A., (2009), Behaviour Research and Therapy	First, in keeping with earlier findings (e.g., ), symptom measures of complicated grief, depression, and posttraumatic stress-disorder were positively and significantly associated with neuroticism, attachment anxiety, and-to a lesser extent-attachment avoidance.	Medscan		70: 'CG' -> 'complicated grief' 105: 'PTSD ' -> 'posttraumatic stress-disorder '		info:pmid/19394589#body:97		The centrality of a loss and its role in emotional problems among bereaved people
FunctionalAssociation: anxiety ---- depression	Hood,H.K.;Antony,M.M.;Koerner,N.;Monson,C.M.						10.1016/j.brat.2010.08.006			0005-7967	Behaviour Research and Therapy	20870219:1079					S0005-7967(10)00180-4	20870219					2010		Effects of safety behaviors on fear reduction during exposure, Hood,H.K.; Antony,M.M. et al., (2010), Behaviour Research and Therapy	The Depression subscale (DASS21-D) assesses symptoms of anhedonia and dysphoric mood characteristic of depression, the Anxiety subscale (DASS21-A) measures symptoms of physiological arousal and fear associated with anxiety disorders, and the Stress subscale (DASS21-S) primarily focuses on symptoms of distress, irritability and tension.	Medscan				info:pmid/20870219#body:80		Effects of safety behaviors on fear reduction during exposure
FunctionalAssociation: anxiety ---- depression	McLaughlin,K.A.;Nolen-Hoeksema,S.						10.1016/j.brat.2010.12.006			0005-7967	Behaviour Research and Therapy	21238951:1135					S0005-7967(10)00255-X	21238951					2011		Rumination as a transdiagnostic factor in depression and anxiety, McLaughlin,K.A.; Nolen-Hoeksema,S., (2011), Behaviour Research and Therapy	In the final mediation model, depression was no longer associated with anxiety after rumination was added to the model, β = .04, p = .343.	Medscan				info:pmid/21238951#body:136		Rumination as a transdiagnostic factor in depression and anxiety
FunctionalAssociation: anxiety ---- depression	Guidotti,A.;Costa,E.						10.1016/S0006-3223(98)00070-5			0006-3223	Biological Psychiatry	9807641:1074			brain	Homo sapiens	S0006-3223(98)00070-5	9807641					1998		Can the antidysphoric and anxiolytic profiles of selective serotonin reuptake inhibitors be related to their ability to increase brain 3α, 5α- tetrahydroprogesterone (allopregnanolone) availability?, Guidotti,A.; Costa,E., (1998), Biological Psychiatry	Since pharmacologic studies have demonstrated that 3α,5α-tetrahydroprogesterone and its stereoisomer, 3α,5β-3α,5α-tetrahydroprogesterone, in nanomolar concentrations specifically amplify gamma-aminobutyric acid-gated Cl - current intensity , one can entertain the hypothesis that through its action on gamma-aminobutyric acid A receptors the 3α,5α-tetrahydroprogesterone that is synthesized in the b…	Medscan		51: 'ALLO ' -> '3α,5α-tetrahydroprogesterone ' 112: 'ALLO' -> '3α,5α-tetrahydroprogesterone' 193: 'GABA' -> 'gamma-aminobutyric acid' 308: 'GABA ' -> 'gamma-aminobutyric acid ' 348: 'ALLO ' -> '3α,5α-tetrahydroprogesterone ' 479: 'SSRIs ' -> 'selective serotonin (5-HT) reuptake inhibitors '		info:pmid/9807641#body:75		Can the antidysphoric and anxiolytic profiles of selective serotonin reuptake inhibitors be related to their ability to increase brain 3α, 5α- tetrahydroprogesterone (allopregnanolone) availability?
FunctionalAssociation: anxiety ---- depression	Silberg,J.L.;Rutter,M.;Eaves,L.						10.1016/S0006-3223(01)01161-1			0006-3223	Biological Psychiatry	11430845:1010					S0006-3223(01)01161-1	11430845					2001		Genetic and environmental influences on the temporal association between earlier anxiety and later depression in girls, Silberg,J.L.; Rutter,M. et al., (2001), Biological Psychiatry	Although it is not known whether the developmental shift from early childhood anxiety to depression reflects a common etiologic vulnerability, the co-aggregation of these two syndromes across generations is not inconsistent with early juvenile anxiety representing an indicator of genetic risk that influences liability to depression later in development .	Medscan				info:pmid/11430845#body:11		Genetic and environmental influences on the temporal association between earlier anxiety and later depression in girls
FunctionalAssociation: anxiety ---- depression	Devanand,D.P.						10.1016/S0006-3223(02)01336-7			0006-3223	Biological Psychiatry	12182929:1039					S0006-3223(02)01336-7	12182929					2002		Comorbid psychiatric disorders in late life depression, Devanand,D.P., (2002), Biological Psychiatry	Anxiety is a frequent concomitant of depression.	Medscan				info:pmid/12182929#body:40		Comorbid psychiatric disorders in late life depression
FunctionalAssociation: anxiety ---- depression	Kent,J.M.;Mathew,S.J.;Gorman,J.M.				interneuron		10.1016/S0006-3223(02)01672-4			0006-3223	Biological Psychiatry	12437941:1119			serotonergic system		S0006-3223(02)01672-4	12437941					2002		Molecular targets in the treatment of anxiety, Kent,J.M.; Mathew,S.J. et al., (2002), Biological Psychiatry	In addition, the newer antidepressant, nefazodone, which possesses 5-HT 2A receptor antagonism along with weak 5-HT and norepinephrine reuptake inhibition properties, has been shown to be more effective than imipramine in reducing depression-associated anxiety and to be an effective drug for the treatment of panic disorder . 5-HT 2 receptors are believed to be increased in depression, and the act…	Medscan		562: 'GABA' -> 'γ-aminobutyric acid'		info:pmid/12437941#body:120		Molecular targets in the treatment of anxiety
FunctionalAssociation: anxiety ---- depression	Karege,F.;Bondolfi,G.;Gervasoni,N.;Schwald,M.;Aubry,J.M.;Bertschy,G.						10.1016/j.biopsych.2005.01.008			0006-3223	Biological Psychiatry	15860348:1012					S0006-3223(05)00051-X	15860348					2005		Low Brain-Derived Neurotrophic Factor (BDNF) levels in serum of depressed patients probably results from lowered platelet BDNF release unrelated to platelet reactivity, Karege,F.; Bondolfi,G. et al., (2005), Biological Psychiatry	Other depression-associated symptoms, such as the retardation or agitation of motor activity and anxiety, have been shown to be linked to this neurotrophin system ( ; ; ).	Medscan				info:pmid/15860348#body:13		Low Brain-Derived Neurotrophic Factor (BDNF) levels in serum of depressed patients probably results from lowered platelet BDNF release unrelated to platelet reactivity
FunctionalAssociation: anxiety ---- depression	Grillon,C.;Warner,V.;Hille,J.;Merikangas,K.R.;Bruder,G.E.;Tenke,C.E.;Nomura,Y.;Leite,P.;Weissman,M.M.						10.1016/j.biopsych.2005.01.045			0006-3223	Biological Psychiatry	15860334:1182				Homo sapiens	S0006-3223(05)00122-8	15860334					2005		Families at high and low risk for depression: A three-generation startle study, Grillon,C.; Warner,V. et al., (2005), Biological Psychiatry	The reason for this discrepancy between the two studies is not clear, given the similarities of results in the two studies in the high-risk girls and given that anxiety is a risk factor for both boys and girls at high risk for depression ( ; ).	Medscan				info:pmid/15860334#body:183		Families at high and low risk for depression: A three-generation startle study
FunctionalAssociation: anxiety ---- depression	Sullivan,G.M.;Oquendo,M.A.;Simpson,N.;Van Heertum,R.L.;Mann,J.J.;Parsey,R.V.						10.1016/j.biopsych.2005.05.006			0006-3223	Biological Psychiatry	16039621:1031					S0006-3223(05)00582-2	16039621					2005		Brain Serotonin 1A Receptor Binding in Major Depression Is Related to Psychic and Somatic Anxiety, Sullivan,G.M.; Oquendo,M.A. et al., (2005), Biological Psychiatry	The goal of the principal components analysis was to reduce the data from the seven anxiety items from the HDRS and Brief Psychiatric Rating Scale to a fewer number of anxiety components representing clinically distinguishable categories of depression-associated anxiety.	Medscan		16: 'PCA ' -> 'principal components analysis ' 116: 'BPRS ' -> 'Brief Psychiatric Rating Scale '		info:pmid/16039621#body:32		Brain Serotonin 1A Receptor Binding in Major Depression Is Related to Psychic and Somatic Anxiety
FunctionalAssociation: anxiety ---- depression	Sullivan,G.M.;Oquendo,M.A.;Simpson,N.;Van Heertum,R.L.;Mann,J.J.;Parsey,R.V.						10.1016/j.biopsych.2005.05.006			0006-3223	Biological Psychiatry	16039621:1138					S0006-3223(05)00582-2	16039621					2005		Brain Serotonin 1A Receptor Binding in Major Depression Is Related to Psychic and Somatic Anxiety, Sullivan,G.M.; Oquendo,M.A. et al., (2005), Biological Psychiatry	Future studies of the 5-HT 1A receptor in depression-related anxiety and the anxiety disorders must consider specific types of anxiety symptoms and evaluate postreceptor effects.	Medscan				info:pmid/16039621#body:139		Brain Serotonin 1A Receptor Binding in Major Depression Is Related to Psychic and Somatic Anxiety
FunctionalAssociation: anxiety ---- depression	Jackson,E.D.;Payne,J.D.;Nadel,L.;Jacobs,W.J.						10.1016/j.biopsych.2005.08.002			0006-3223	Biological Psychiatry	16213468:1035					S0006-3223(05)00975-3	16213468					2006		Stress Differentially Modulates Fear Conditioning in Healthy Men and Women, Jackson,E.D.; Payne,J.D. et al., (2006), Biological Psychiatry	The questionnaires included the Anxiety Sensitivity Inventory , a 16-item questionnaire designed to assess fear of anxiety-related symptoms ( ), the trait portion of the State-Trait Personality Inventory (STPI Form Y), a subjective measure of trait anxiety, depression, anger, and curiosity ( ), and the NEO Five Factor Inventory Form S, a self-report measure of the "big-five" personality traits: n…	Medscan		62: '(ASI)' -> '' 330: '(NEO-FFI) ' -> ''		info:pmid/16213468#body:36		Stress Differentially Modulates Fear Conditioning in Healthy Men and Women
FunctionalAssociation: anxiety ---- depression	Paylor,R.;Lindsay,E.						10.1016/j.biopsych.2006.01.018			0006-3223	Biological Psychiatry	16616724:1033					S0006-3223(06)00189-2	16616724					2006		Mouse Models of 22q11 Deletion Syndrome, Paylor,R.; Lindsay,E., (2006), Biological Psychiatry	For example, the anxiety that is associated with depression, the loss of sociability that is associated with autism, and impairments in working memory and sensorimotor gating that are associated with schizophrenia can all be tested in mice.	Medscan				info:pmid/16616724#body:34		Mouse Models of 22q11 Deletion Syndrome
[truncated: 1,107 more rows]
